# Supplementary material for: Physiological and transcriptional response to drought stress among bioenergy grass Miscanthus species
Source: Biotechnol Biofuels. 2021 Mar 6;14:60. doi: 10.1186/s13068-021-01915-z (PMC7937229; doi:10.1186/s13068-021-01915-z)
Supplement: Supplementary file 3 — Additional file 3: Table S2. Basic information on sequencing, processing and mapping of the RNA-Seq libraries. [file 13068_2021_1915_MOESM3_ESM.xlsx]

## Sheet: Sheet1
Sample	Genotype	Treatment2	Total read-pairs (M)	After trimmomatic cleaning (M)	Percentage mapped reads number (STAR)	Percentage reads mapped to multiple loci (STAR)	Percentage reads unmapped (STAR)	Genes with counts	Lane	RIN
M31	(G1) M. sacchariflorus var. Dk-1	well-watered	25.5	24	0.8503	0.1262	0.0235	40714	L006	ATCACG
M32	(G2) M. sinensis var. genotype-48	well-watered	23.1	20.5	0.866	0.1147	0.0193	42077	L006	CTTGTA
M33	(G5) M. x giganteus cv. Illinois	well-watered	28.9	26.4	0.8611	0.1203	0.0186	41631	L006	GTGAAA
M34	(G6) Miscanthus hybrid ‘3n’	well-watered	27.6	25.5	0.8626	0.1201	0.0173	38573	L006	TGACCA
M35	(G1) M. sacchariflorus var. Dk-1	drought	22.7	20.5	0.856	0.122	0.022	37254	L006	ACAGTG
M36	(G2) M. sinensis var. genotype-48	drought	21.2	19	0.8652	0.1172	0.0176	40272	L006	GCCAAT
M37	(G5) M. x giganteus cv. Illinois	drought	26.8	24.6	0.8667	0.1175	0.0158	41389	L005	ATCACG
M38	(G6) Miscanthus hybrid ‘3n’	drought	27.4	24.5	0.8565	0.1271	0.0164	36974	L005	CGATGT
M39	(G1) M. sacchariflorus var. Dk-1	control	24.4	22.6	0.857	0.1195	0.0235	40407	L005	ACTTGA
M40	(G2) M. sinensis var. genotype-48	control	26.9	26.7	0.8571	0.1248	0.0181	37994	L005	GTCCGC
M41	(G5) M. x giganteus cv. Illinois	control	18.2	16.9	0.8605	0.1192	0.0203	25075	L005	GCCAAT
M42	(G6) Miscanthus hybrid ‘3n’	control	18.8	16.5	0.8625	0.1191	0.0184	39152	L005	CTTGTA
M43	(G1) M. sacchariflorus var. Dk-1	well-watered	34.5	33.1	0.8561	0.1226	0.0213	41784	L006	ATCACG
M44	(G2) M. sinensis var. genotype-48	well-watered	25.2	22.4	0.8507	0.1287	0.0206	39353	L006	CGATGT
M45	(G5) M. x giganteus cv. Illinois	well-watered	26.4	24.1	0.8617	0.1197	0.0186	40702	L006	ACTTGA
M46	(G6) Miscanthus hybrid ‘3n’	well-watered	26.8	25.2	0.8668	0.1173	0.0159	39589	L006	GTCCGC
M47	(G1) M. sacchariflorus var. Dk-1	drought	23.2	21.7	0.8617	0.1162	0.0221	40832	L006	ACAGTG
M49	(G5) M. x giganteus cv. Illinois	drought	40.2	36.4	0.8637	0.1195	0.0168	43990	L007	CGATGT
M50	(G6) Miscanthus hybrid ‘3n’	drought	36.9	34.1	0.8666	0.1151	0.0183	43740	L007	TGACCA
M51	(G1) M. sacchariflorus var. Dk-1	control	37.3	33.4	0.8531	0.123	0.0239	43002	L007	CAGATC
M52	(G2) M. sinensis var. genotype-48	control	42.4	38.9	0.8571	0.1244	0.0185	44891	L007	ATTCCT
M53	(G5) M. x giganteus cv. Illinois	control	35.2	30.6	0.8552	0.122	0.0228	44571	L007	ACAGTG
M54	(G6) Miscanthus hybrid ‘3n’	control	39.4	36.9	0.8571	0.1246	0.0183	41775	L007	GTGAAA
M55	(G1) M. sacchariflorus var. Dk-1	well-watered	22.1	21.1	0.854	0.1223	0.0237	38996	L008	CGATGT
M56	(G2) M. sinensis var. genotype-48	well-watered	24.9	24	0.8723	0.1088	0.0189	41353	L008	TGACCA
M57	(G5) M. x giganteus cv. Illinois	well-watered	35.7	33.2	0.8763	0.1042	0.0195	44852	L008	CAGATC
M58	(G6) Miscanthus hybrid ‘3n’	well-watered	26.3	25.6	0.8763	0.106	0.0177	39857	L008	ATTCCT
M59	(G1) M. sacchariflorus var. Dk-1	drought	18.7	17.3	0.8577	0.1178	0.0245	32808	L008	GCCAAT
M60	(G2) M. sinensis var. genotype-48	drought	16.9	15.6	0.8727	0.1092	0.0181	32872	L008	CTTGTA
M61	(G5) M. x giganteus cv. Illinois	drought	19.7	18.9	0.8699	0.1134	0.0167	36036	L006	ATCACG
M62	(G6) Miscanthus hybrid ‘3n’	drought	33.8	32.7	0.872	0.1118	0.0162	38723	L006	TTAGGC
M63	(G1) M. sacchariflorus var. Dk-1	control	25.4	24.1	0.8622	0.1169	0.0209	34899	L006	CAGATC
M64	(G2) M. sinensis var. genotype-48	control	17	16.2	0.8717	0.11	0.0183	39120	L006	ACAGTG
M65	(G5) M. x giganteus cv. Illinois	control	17.1	15.9	0.8637	0.1168	0.0195	35779	L006	GCCAAT
M66	(G6) Miscanthus hybrid ‘3n’	control	28.6	27.7	0.8746	0.108	0.0174	38415	L006	ATGTCA
