# Supplementary material for: Physiological and transcriptional response to drought stress among bioenergy grass Miscanthus species
Source: Biotechnol Biofuels. 2021 Mar 6;14:60. doi: 10.1186/s13068-021-01915-z (PMC7937229; doi:10.1186/s13068-021-01915-z)
Supplement: Supplementary file 4 — Additional file 4: Table S3. Gene read counts per library. [file 13068_2021_1915_MOESM4_ESM.xlsx]

## Sheet: Sheet1
Gene read-counts per library
GENE	M31	M32	M33	M34	M35	M36	M37	M38	M39	M40	M41	M42	M43	M44	M45	M46	M47	M49	M50	M51	M52	M53	M54	M55	M56	M57	M58	M59	M60	M61	M62	M63	M64	M65	M66
Misin01G000100	599	583	745	600	723	604	726	920	470	901	406	499	821	906	806	674	455	1100	919	806	1538	1410	819	492	728	665	657	522	338	351	655	479	541	526	674
Misin01G000200	136	95	136	129	144	97	124	34	76	173	65	64	124	66	90	128	119	209	160	107	158	190	96	113	110	150	99	65	26	77	70	66	62	60	121
Misin01G000300	497	757	654	368	194	1128	1054	411	389	863	303	258	774	990	859	404	580	1894	900	617	1366	1158	815	277	938	1323	578	380	439	1049	617	355	594	505	572
Misin01G000400	285	337	580	392	393	363	662	312	323	432	146	364	450	361	426	424	515	693	758	367	686	561	677	326	436	522	291	183	94	311	627	327	231	194	484
Misin01G000500	1249	1340	1405	1450	1641	1972	2149	1821	1082	1970	996	1003	2207	1735	1593	1624	1408	2809	2338	1754	2699	1738	2104	833	1827	2086	1746	1188	1136	1874	2034	1772	1190	1344	1522
Misin01G000600	46	93	115	54	0	0	3	3	79	63	113	54	89	17	12	2	3	48	23	84	95	186	52	67	25	48	88	0	12	34	17	26	49	44	29
Misin01G000700	7	5	9	12	0	5	0	0	0	12	0	7	21	0	37	5	0	0	0	13	12	13	6	14	5	18	33	44	3	0	0	0	0	0	17
Misin01G000800	2163	2599	3488	3720	1051	1413	1235	3342	2617	3965	2274	2475	3783	2329	2364	2522	1348	1858	2438	3449	4311	3699	3625	1853	2834	2593	2656	1385	1414	1464	2356	2144	1825	1681	2931
Misin01G000900	25	34	89	15	60	38	33	62	29	90	77	39	64	44	42	63	74	46	63	56	104	56	63	61	52	128	84	6	81	54	118	86	42	31	69
Misin01G001000	0	0	3	0	0	0	63	0	0	0	0	6	0	0	12	17	6	13	19	0	0	0	21	0	0	51	0	0	66	0	9	0	23	0	0
Misin01G001100	0	39	0	0	0	21	53	0	0	11	0	3	0	20	23	0	0	44	21	0	43	20	18	0	9	22	0	0	11	37	28	0	5	13	17
Misin01G001200	5230	1820	2239	4694	1710	2050	1901	6363	5266	5397	5152	3427	7604	6812	6180	1980	2326	2442	9633	3025	10209	7880	2566	4971	2617	3256	5832	3666	5079	4179	9294	7096	4030	4811	8591
Misin01G001300	573	625	592	1001	494	441	540	860	754	787	467	577	1011	670	620	922	460	803	1455	1068	1125	825	1544	509	549	999	1064	481	366	331	1133	722	462	425	1387
Misin01G001400	2069	1539	1775	1976	1645	1517	2035	2073	1450	1834	1184	1299	2206	1593	2058	1673	1468	2617	3270	2241	3421	2311	2684	1659	1750	2941	2319	1186	1085	1585	3016	1907	1318	1153	1844
Misin01G001500	157	388	591	447	266	471	650	595	302	694	382	492	238	496	495	550	294	886	1024	320	703	596	890	179	420	685	526	363	355	524	795	184	301	227	609
Misin01G001600	50	70	36	38	45	40	115	45	51	41	0	53	52	41	69	31	81	226	175	76	203	173	88	46	98	127	53	33	110	243	116	52	36	49	104
Misin01G001700	110	173	326	138	49	124	198	167	105	167	93	83	142	67	134	156	135	397	260	154	356	303	108	90	126	227	122	27	136	225	102	65	120	210	147
Misin01G001800	48	32	53	44	81	30	83	139	21	41	0	49	28	38	25	66	84	96	135	46	92	32	105	28	9	31	31	89	13	99	126	0	21	29	23
Misin01G001900	92	56	34	69	83	82	45	97	97	63	0	29	148	70	50	50	108	123	99	179	104	64	90	67	77	81	105	12	12	38	74	101	67	36	55
Misin01G002000	0	3	0	0	0	0	0	4	0	0	0	0	15	0	42	0	0	0	49	62	35	0	0	0	0	5	0	0	0	0	29	0	0	0	0
Misin01G002100	173	143	161	204	172	68	92	190	180	182	117	184	205	181	243	198	220	287	257	212	249	209	230	216	253	239	180	105	63	196	449	134	115	176	188
Misin01G002200	61	106	82	56	126	76	146	159	48	101	123	66	104	122	144	141	110	269	218	69	206	119	174	79	105	189	189	0	55	114	177	20	140	97	102
Misin01G002300	785	781	1436	893	799	805	926	1024	930	1372	355	839	1311	634	935	741	1034	1646	1315	1076	1421	1092	1316	674	956	1099	1099	574	733	667	1211	1032	627	700	1125
Misin01G002400	421	503	715	496	518	674	779	786	468	568	291	354	736	600	715	666	601	998	1363	824	1006	818	1015	489	772	1179	658	269	513	483	1078	489	569	527	869
Misin01G002500	20	37	10	8	0	21	41	27	10	16	0	0	15	6	30	0	15	77	40	6	10	33	67	0	0	12	0	0	0	5	0	49	0	0	34
Misin01G002600	0	0	0	0	0	0	6	0	0	0	0	0	0	0	0	0	0	25	0	0	7	9	0	0	6	0	0	0	0	0	0	0	9	0	0
Misin01G002700	605	940	1243	1418	814	1268	1621	1874	929	1224	788	1194	1179	1240	1249	1308	903	2161	2831	1102	2501	1863	2923	830	1183	1820	1772	569	608	1176	2544	909	812	833	1662
Misin01G002800	1002	1540	1389	1647	1035	1547	1795	1413	1015	1884	850	924	1584	1648	1618	1229	1005	2934	2830	1708	2940	2083	2550	908	1828	2440	1944	783	1088	1988	2620	1393	1103	902	2164
Misin01G002900	5	0	0	0	0	0	0	0	6	0	0	0	12	0	0	0	8	0	0	5	0	0	0	0	0	0	0	0	0	0	0	0	0	0	0
Misin01G003000	220	234	301	227	168	253	373	311	212	308	147	266	191	261	245	335	208	425	579	183	330	379	363	239	253	234	182	78	253	316	682	132	162	127	226
Misin01G003100	208	104	276	221	202	98	229	259	164	113	138	169	311	88	122	217	188	303	438	221	162	282	438	340	180	207	319	229	197	251	373	155	146	160	322
Misin01G003200	0	0	6	0	0	0	0	0	0	0	0	0	0	0	0	0	0	0	0	0	0	0	0	0	3	0	26	0	0	0	0	0	0	0	6
Misin01G003300	60	57	76	85	90	70	79	67	29	42	20	37	64	86	75	83	121	104	162	76	109	53	79	39	63	78	45	43	0	72	104	75	40	41	133
Misin01G003400	890	812	1013	626	870	898	1484	794	1087	1352	787	467	1393	724	1230	632	760	386	850	119	1382	1264	883	755	967	1538	515	558	634	709	863	1137	724	665	654
Misin01G003500	23	14	16	0	0	68	32	9	6	55	0	14	12	28	44	28	0	13	47	10	50	40	32	0	33	29	7	0	17	26	30	0	11	56	48
Misin01G003600	0	17	17	17	0	32	60	0	12	0	68	9	0	20	19	54	20	94	28	21	48	23	58	0	19	53	0	0	0	40	85	15	15	25	46
Misin01G003700	46	17	27	22	5	3	28	8	0	0	0	24	3	0	112	14	0	109	73	3	52	20	49	27	43	64	71	0	0	37	90	0	36	11	35
Misin01G003800	815	846	1099	1148	537	726	1202	1169	868	1218	660	594	1132	1045	1008	896	692	1581	675	1250	1777	1386	734	387	1038	908	880	576	560	913	1585	607	484	551	945
Misin01G003900	214	280	366	74	34	81	113	198	108	417	14	54	117	198	238	173	111	105	51	125	177	165	158	210	116	193	74	17	68	115	34	193	91	109	150
Misin01G004000	2256	2410	2977	1113	1477	1529	1676	2560	1323	3102	1270	1537	4000	2138	2475	2516	2192	1296	2841	2196	8	1677	1678	2870	2634	4218	1348	1530	1543	1864	979	2604	1110	1849	2454
Misin01G004100	0	3	0	0	0	0	8	0	0	0	0	0	0	8	0	0	0	5	0	0	7	0	0	0	0	16	0	0	0	0	0	0	0	0	0
Misin01G004200	0	9	0	0	0	34	82	0	15	0	0	0	3	0	0	31	27	120	15	12	17	60	14	0	6	3	31	26	0	0	0	0	0	0	25
Misin01G004300	3939	2532	1824	1999	1806	1731	2434	1448	2675	2524	2304	1906	4372	1921	1945	2784	1547	7089	3473	3991	5344	4140	2194	2592	2021	2010	1457	1368	1413	3838	3931	3070	1619	2449	2399
Misin01G004400	166	19	20	23	179	0	30	0	83	0	0	32	114	16	17	47	121	18	40	168	36	19	34	94	21	30	41	23	12	25	21	73	30	11	85
Misin01G004500	149	52	67	107	182	76	97	180	201	67	74	87	247	63	98	108	109	142	241	162	141	145	254	149	111	108	186	145	43	161	276	45	74	74	153
Misin01G004600	334	294	737	491	674	516	1037	520	471	564	223	452	548	311	473	483	478	1306	850	516	494	749	755	553	405	507	533	276	334	816	833	390	381	325	548
Misin01G004700	0	70	194	91	0	128	65	166	0	87	3	43	3	95	44	95	0	78	102	0	99	138	140	0	66	156	136	0	33	64	119	0	47	75	41
Misin01G004800	527	709	736	821	523	591	672	972	550	916	403	636	829	640	690	902	619	980	1553	1026	1153	855	1234	562	740	951	956	483	399	577	1264	524	578	172	1472
Misin01G004900	1404	1205	1658	1373	943	952	960	1439	1387	1258	970	669	2147	866	1300	1174	1040	1691	1733	1781	1680	1736	2021	977	1353	1796	1477	750	1272	670	1212	1132	654	908	1618
Misin01G005000	1475	935	1530	1771	851	627	712	1832	1549	1651	586	1247	1999	868	940	1705	783	1015	1678	2019	1445	1214	2286	1515	1176	1242	1919	840	792	766	1851	1785	950	668	2004
Misin01G005100	189	345	602	158	284	319	278	367	230	227	131	218	287	304	282	257	369	681	766	335	613	694	482	293	305	571	349	87	428	399	496	311	334	129	284
Misin01G005200	0	0	6	0	0	3	0	0	0	0	0	0	0	0	0	0	0	0	0	0	0	0	0	0	0	0	0	0	0	0	0	0	0	0	0
Misin01G005300	737	720	850	846	724	627	967	1188	577	540	462	817	835	749	681	1041	783	1575	2135	728	1142	1077	1633	722	838	1039	683	538	477	726	1473	468	514	378	1647
Misin01G005400	250	122	87	226	72	75	73	120	268	139	49	44	330	77	149	157	210	123	99	359	208	187	235	189	184	176	153	220	83	68	126	172	131	74	138
Misin01G005500	782	450	495	994	761	614	571	874	639	780	310	525	712	274	389	888	873	1075	955	1109	1058	448	871	877	364	684	879	978	252	445	1060	630	328	270	808
Misin01G005600	1180	1402	2275	2640	1241	1277	1610	2416	1244	1938	655	1579	1878	1482	1785	2709	1417	2813	2309	1800	2311	1903	3116	1420	1898	2434	2796	1182	1338	1549	2648	1541	1196	1071	2428
Misin01G005700	0	74	358	9	82	36	104	57	259	38	239	48	360	138	68	17	104	145	58	161	162	300	95	59	87	81	40	51	48	163	30	30	138	59	20
Misin01G005800	211	141	291	171	167	104	252	128	233	215	27	124	277	158	230	255	208	532	340	276	289	314	249	214	255	203	266	268	93	159	352	197	139	127	223
Misin01G005900	0	0	0	0	0	0	0	0	0	0	0	0	0	0	0	0	0	0	0	0	0	0	0	0	0	0	0	0	0	0	0	0	0	0	0
Misin01G006000	150	0	759	58	87	6	6	34	6	0	0	198	0	0	0	34	0	0	792	28	0	70	128	125	0	64	412	3	0	0	6	55	58	6	6
Misin01G006100	942	741	951	849	678	652	842	748	689	878	505	545	1075	651	862	791	742	1263	1247	1151	1129	1023	1223	801	1000	1217	1052	598	583	556	1046	931	559	599	740
Misin01G006200	28	5	7	0	0	0	0	0	21	0	0	7	25	0	7	13	15	0	43	19	0	0	5	20	20	14	21	0	0	0	0	16	0	0	13
Misin01G006300	0	0	0	0	0	0	0	0	0	0	0	0	0	0	0	0	0	0	6	0	0	6	0	0	0	9	12	0	0	0	0	0	9	0	0
Misin01G006400	0	5	12	0	0	0	0	0	0	0	0	0	0	0	4	0	0	0	0	0	6	0	0	0	0	0	0	0	0	0	0	0	0	0	0
Misin01G006500	140	23	75	62	262	47	191	61	58	109	0	25	104	28	55	5	182	191	65	93	28	78	8	27	0	12	43	101	41	39	142	79	0	0	65
Misin01G006600	219	178	293	153	92	90	361	166	124	248	121	213	241	200	315	226	277	433	316	297	374	338	273	130	220	327	237	112	226	286	329	171	94	153	160
Misin01G006700	125	126	245	85	113	56	248	130	447	71	412	85	204	122	109	64	207	222	220	346	436	288	170	220	122	247	132	72	179	91	161	44	125	96	182
Misin01G006800	117	138	190	106	138	61	125	55	96	109	113	90	120	91	90	61	114	179	105	192	195	225	148	127	129	199	74	146	134	134	129	99	116	71	211
Misin01G006900	178	261	242	246	158	180	275	226	184	369	189	142	8	130	18	150	156	310	263	243	339	261	317	136	196	222	210	110	120	95	149	95	133	5	130
Misin01G007000	426	349	501	328	314	321	604	168	380	453	144	219	453	329	537	180	377	751	624	463	658	453	520	310	488	739	353	184	305	477	551	258	344	278	328
Misin01G007100	36	19	30	0	30	19	23	0	35	0	5	0	10	7	0	0	31	18	10	39	39	45	0	0	17	36	0	10	42	12	0	30	0	56	0
Misin01G007200	182	197	379	93	193	230	225	67	209	262	3	47	230	376	277	42	221	591	5	282	467	320	88	263	243	290	75	171	261	282	92	238	211	207	68
Misin01G007300	103	13	28	10	211	17	23	28	88	0	0	0	161	17	37	27	204	57	43	131	33	24	0	62	22	6	49	70	34	0	0	177	6	39	25
Misin01G007400	13	34	40	60	9	43	77	0	0	32	0	27	32	37	21	35	35	61	144	17	27	24	76	27	26	40	31	19	56	75	75	12	29	6	37
Misin01G007500	46	21	117	38	22	23	28	101	95	55	19	40	80	64	66	50	106	259	157	105	90	54	109	115	75	39	32	269	0	188	80	94	38	6	95
Misin01G007600	56	54	145	69	40	34	130	91	61	46	156	68	85	68	165	108	70	133	92	62	78	51	106	52	15	113	54	68	26	96	90	41	92	41	85
Misin01G007700	1566	1176	1757	1537	1607	1644	1918	1585	1473	1883	1295	1346	1860	1400	1676	1081	1641	2803	2302	1534	2162	1607	1848	1080	1154	1951	1607	1056	886	1378	2499	1415	959	977	1905
Misin01G007800	0	0	0	0	0	0	0	0	0	0	0	0	6	9	0	0	0	12	10	2	0	3	14	0	0	3	3	17	0	0	15	0	3	0	40
Misin01G007900	592	677	672	592	443	532	414	412	764	541	451	295	796	701	339	546	503	698	690	964	972	652	649	512	491	802	554	433	345	307	564	524	396	122	503
Misin01G008000	437	168	214	319	334	290	399	425	431	367	0	360	532	252	231	275	348	363	448	346	459	310	322	222	206	508	419	182	141	90	322	273	164	103	443
Misin01G008100	0	0	3	0	0	3	0	0	9	0	0	0	0	0	14	0	14	7	3	0	0	0	19	0	6	6	6	0	0	0	0	0	0	0	0
Misin01G008200	0	0	0	24	0	5	0	26	15	0	0	11	55	8	25	38	27	27	67	62	47	12	47	24	13	8	17	41	0	7	50	19	14	0	63
Misin01G008300	533	659	911	609	552	550	756	634	734	606	311	498	915	650	623	587	626	831	778	809	979	1005	698	558	642	1108	699	472	428	515	738	516	460	415	662
Misin01G008400	0	0	0	0	0	0	0	0	0	0	0	0	0	0	0	0	0	0	0	0	0	0	0	0	0	0	0	0	0	0	0	0	0	0	0
Misin01G008500	412	924	1253	713	489	967	1089	1156	514	1045	545	623	976	519	806	523	781	1404	1341	541	2096	1983	849	462	621	1300	628	369	802	556	759	619	569	448	609
Misin01G008600	181	147	332	73	236	169	518	83	107	366	42	19	211	239	291	76	315	812	230	245	473	559	133	217	232	414	83	146	175	339	138	192	233	246	62
Misin01G008700	178	147	366	51	53	116	163	254	111	323	95	232	161	220	41	266	208	401	250	164	290	279	334	226	202	277	297	54	51	254	230	129	126	150	215
Misin01G008800	519	714	439	695	161	472	395	336	725	849	344	238	758	240	754	308	335	744	502	927	1049	507	919	384	468	1200	531	174	105	347	432	670	224	400	195
Misin01G008900	411	175	552	326	697	273	1015	473	325	454	704	340	805	528	515	494	538	635	1053	669	1040	941	494	353	648	901	609	420	440	794	1066	289	425	315	413
Misin01G009000	7	15	100	30	4	3	60	0	6	18	0	29	19	7	5	38	32	13	76	11	51	69	56	22	24	48	80	0	0	0	47	28	34	0	58
Misin01G009100	0	0	63	23	0	0	13	55	0	0	0	0	0	0	30	0	0	45	17	10	0	0	72	0	33	52	0	0	0	0	0	0	0	0	0
Misin01G009200	0	0	0	0	0	0	0	0	0	0	0	0	0	0	0	0	0	0	0	0	0	0	0	0	0	0	0	0	0	0	0	0	0	0	0
Misin01G009300	0	0	0	0	0	0	0	0	0	0	0	0	0	0	0	0	0	0	0	0	0	0	0	0	0	0	0	0	0	0	0	0	0	0	0
Misin01G009400	554	619	1182	661	605	518	726	661	779	875	531	363	780	782	917	647	628	1322	823	770	1321	1080	1006	651	913	1449	1061	401	369	752	1021	800	623	324	842
Misin01G009500	3	0	0	0	0	0	0	0	2	0	0	0	0	0	0	0	0	0	0	0	0	3	0	0	0	0	0	0	0	0	0	0	0	0	0
Misin01G009600	512	274	505	323	648	357	308	325	639	266	116	272	815	479	285	324	483	642	665	742	586	350	563	495	232	413	379	235	104	272	629	459	193	212	574
Misin01G009700	72	83	10	55	0	24	6	8	0	47	0	0	16	43	9	50	0	24	18	132	162	105	12	20	89	50	99	16	0	38	0	6	6	0	0
Misin01G009800	803	924	912	687	681	1006	1272	856	941	1046	524	564	1502	1092	1076	1122	1298	2503	1272	1370	1808	1232	1599	713	1374	1896	1215	701	670	1019	1792	1302	874	616	1285
Misin01G009900	0	0	0	127	0	4	0	230	0	0	0	89	0	0	0	218	0	0	296	22	0	3	396	0	0	8	274	0	0	0	207	0	0	0	409
Misin01G010000	474	462	532	452	669	427	698	479	491	444	309	453	749	374	506	499	756	1047	1033	549	728	717	785	561	396	735	522	571	491	426	883	515	388	371	658
Misin01G010100	1040	159	1123	1187	1018	1118	1829	1496	1101	1288	262	717	1965	1011	114	1281	1231	208	2530	1736	2278	1737	2053	1367	1275	2068	1536	1077	794	1254	2016	1265	931	755	1565
Misin01G010200	0	22	0	0	0	21	10	0	0	0	4	12	0	28	0	7	0	32	52	0	20	23	21	0	9	15	42	0	0	13	50	0	0	0	39
Misin01G010300	2557	1521	1765	1704	2380	1455	2464	2993	1937	2456	1567	1758	2396	2201	1765	1670	2435	2681	3560	2621	2340	1715	3832	1971	1382	3028	1704	1493	969	1193	3353	2331	1064	1349	2899
Misin01G010400	401	334	620	723	1027	577	1256	1003	416	775	189	322	468	389	414	504	690	1602	383	599	713	520	560	281	548	344	474	728	230	828	905	580	389	391	317
Misin01G010500	295	339	949	441	1737	666	1622	543	475	597	299	404	459	363	449	373	970	2224	994	550	729	1005	639	464	426	579	603	186	322	821	665	352	293	371	420
Misin01G010600	668	926	1253	906	1192	1417	1921	1520	632	1707	828	969	1133	1289	1676	1016	944	1388	2641	398	2135	1890	2300	549	1835	2267	1131	555	1435	1313	2154	574	465	1205	1840
Misin01G010700	4	11	0	0	0	0	0	0	5	0	0	0	12	15	8	5	0	3	25	16	7	0	0	0	20	5	0	0	0	16	20	0	0	0	0
Misin01G010800	1324	1050	1330	998	594	562	750	703	1379	1300	752	642	1807	684	1082	822	634	1020	1018	1855	1486	970	1115	761	564	1045	663	729	541	462	893	1010	509	341	1085
Misin01G010900	79	50	42	14	81	29	145	9	46	61	0	46	69	17	52	31	85	30	64	88	61	107	59	95	48	68	30	17	0	0	45	34	20	15	51
Misin01G011000	0	0	0	0	0	0	0	0	0	0	0	0	0	0	0	0	0	0	0	0	0	0	0	11	0	0	0	0	0	0	0	0	0	0	0
Misin01G011100	70	70	128	92	104	48	49	120	68	38	41	58	133	50	59	91	115	87	106	91	110	88	197	90	67	132	71	100	45	60	180	115	117	58	91
Misin01G011200	164	480	624	336	351	810	1128	545	137	378	604	234	360	500	597	285	296	1232	500	200	696	824	501	250	757	676	288	48	351	633	483	205	548	320	267
Misin01G011300	220	275	364	284	222	319	446	324	261	439	299	205	276	294	371	302	245	642	481	366	536	542	404	227	264	514	330	160	357	359	518	160	318	275	258
Misin01G011400	62	61	96	110	76	62	77	71	66	98	55	58	79	86	79	84	74	175	158	93	132	103	160	73	51	110	78	57	10	21	74	71	52	53	120
Misin01G011500	223	127	158	65	122	102	126	83	132	119	128	20	263	104	133	46	173	191	59	185	231	144	104	96	98	92	60	130	0	52	31	177	80	25	75
Misin01G011600	0	9	0	12	0	3	5	0	0	0	0	36	5	34	8	5	6	18	35	0	23	0	38	0	6	3	0	0	0	0	45	0	0	0	0
Misin01G011700	0	0	0	0	0	0	0	0	0	0	0	0	0	0	0	0	0	0	0	0	0	0	0	0	0	0	0	0	0	0	0	0	0	0	0
Misin01G011800	95	149	473	100	3	40	26	0	94	111	34	75	57	96	58	65	37	64	60	40	95	808	141	230	124	160	201	4	0	17	101	10	79	94	22
Misin01G011900	0	0	0	22	0	6	0	0	0	0	0	3	0	3	1	0	0	3	9	0	0	0	0	0	0	0	0	0	0	0	31	0	0	0	0
Misin01G012000	512	487	729	489	431	238	350	228	836	516	430	300	753	333	495	366	491	398	482	789	762	727	568	586	657	684	600	300	241	405	500	388	302	254	620
Misin01G012100	667	1865	2241	1520	647	1850	1247	1578	619	2277	1635	771	1046	1986	1943	1357	909	2542	1890	1523	4052	2060	2057	619	2080	2603	1866	715	1499	846	1548	936	1409	1562	1359
Misin01G012200	0	34	58	8	0	49	67	22	0	23	189	9	0	57	45	17	0	41	7	0	86	53	0	0	23	45	29	0	26	0	10	0	22	0	17
Misin01G012300	0	0	0	0	0	0	0	0	0	0	0	0	0	0	0	0	0	0	0	0	0	0	0	0	0	0	0	0	0	0	0	0	0	3	0
Misin01G012400	0	17	6	62	6	0	31	96	17	27	0	58	13	0	16	40	0	33	150	29	20	13	105	11	11	12	123	0	0	0	38	37	4	0	21
Misin01G012500	0	0	0	0	0	0	0	0	0	0	0	0	0	0	0	0	0	0	0	0	0	0	0	0	0	0	0	0	0	0	0	0	0	0	0
Misin01G012600	81	2	11	8	0	0	0	3	26	0	0	11	61	0	0	13	3	0	0	59	0	0	12	20	0	0	40	0	0	0	46	33	0	0	12
Misin01G012700	1604	2447	2989	2331	1636	1948	2576	49	1650	3134	2354	1179	2127	1880	2122	51	1588	4108	2108	2175	3351	2437	2730	26	1920	2672	1483	1644	1074	1603	1846	1505	1267	1042	60
Misin01G012800	701	571	761	578	419	226	684	392	925	839	273	358	584	381	244	701	627	923	1317	1017	1035	809	757	549	468	782	805	340	248	358	867	442	384	400	812
Misin01G012900	678	593	934	408	706	523	895	821	457	731	358	365	749	655	745	588	593	1278	634	671	880	909	702	463	625	1051	477	259	308	573	762	612	440	317	546
Misin01G013000	80	191	227	226	97	98	63	104	284	285	67	196	373	159	169	129	57	161	76	397	253	243	169	160	237	224	40	125	249	149	53	242	178	117	167
Misin01G013100	15	25	66	50	63	18	104	59	8	28	54	26	20	13	40	105	66	76	57	55	39	33	96	39	36	16	45	8	12	76	163	9	5	3	27
Misin01G013200	787	674	1118	748	326	623	646	547	547	971	310	403	990	850	939	563	502	1094	1007	1090	1776	1066	1161	663	1020	1373	900	325	644	527	876	597	561	649	673
Misin01G013300	7560	10679	14972	6625	9689	10061	12149	6513	8239	13443	7665	6469	12366	9212	10819	7305	8398	24497	10940	10513	16395	15350	10882	5969	13023	12789	7281	8108	9204	16729	9829	9272	10785	8789	9052
Misin01G013400	1551	1399	2539	1587	1387	1474	1807	1946	1287	1589	1471	1441	2083	1406	1721	1769	2170	3098	3969	1452	1654	2470	2891	2050	1824	2567	2403	1619	1152	1586	3366	1690	1412	1264	2137
Misin01G013500	0	0	0	0	0	0	0	0	0	0	0	0	0	0	0	0	0	0	0	0	0	0	0	0	0	0	0	0	0	0	0	0	0	0	0
Misin01G013600	263	234	342	383	301	189	317	278	390	341	238	214	313	267	205	276	342	631	428	318	474	399	402	174	283	264	159	215	131	202	397	208	204	171	296
Misin01G013700	3	0	0	0	9	0	0	0	0	0	0	0	0	0	0	0	0	0	0	0	0	0	0	0	0	0	0	0	0	0	0	0	0	0	0
Misin01G013800	0	0	0	0	0	0	0	0	0	0	0	0	0	0	0	0	0	0	0	0	0	0	0	0	0	0	0	0	0	0	0	0	0	0	0
Misin01G013900	3	27	47	0	0	74	29	0	0	53	194	9	0	40	67	0	3	65	5	0	32	54	6	0	40	51	12	0	16	41	0	0	52	2	0
Misin01G014000	0	0	0	0	9	0	0	0	0	0	0	0	0	0	0	0	0	0	0	0	0	0	0	0	0	0	0	0	0	0	0	0	0	0	0
Misin01G014100	0	0	0	0	0	0	0	0	3	0	0	0	0	0	0	0	0	0	0	0	0	0	0	0	2	0	0	0	0	0	0	0	0	0	0
Misin01G014200	21	26	17	24	41	0	21	35	50	91	71	39	45	60	21	37	62	40	50	33	25	44	53	29	36	23	25	35	16	26	70	0	28	14	40
Misin01G014300	0	0	0	0	0	0	0	0	0	0	0	0	0	0	0	0	0	0	0	0	0	0	0	0	0	0	0	0	0	0	0	0	0	0	0
Misin01G014400	420	705	839	573	266	576	624	572	411	1126	1212	683	572	659	601	659	315	1247	877	622	1214	956	1137	553	765	1234	728	330	392	527	1144	277	356	377	742
Misin01G014500	13	40	29	0	28	0	0	9	64	52	0	17	71	9	28	13	28	20	6	58	110	28	17	55	23	86	49	0	0	26	0	38	12	0	0
Misin01G014600	804	1120	1373	1604	313	1105	1266	1583	1169	1056	96	987	1691	1039	1150	1468	1437	2281	2632	1725	2780	1802	2316	1117	1345	2194	1666	1494	1012	1186	2231	1414	945	714	1813
Misin01G014700	1990	2315	3295	2066	2083	2253	2742	3572	2378	3080	2281	1922	4368	3598	3398	2552	3035	5107	6098	3823	5606	5769	5954	3419	3758	1073	4055	2242	717	3190	5154	2612	3087	2356	4121
Misin01G014800	7	0	17	0	0	24	9	0	5	0	0	0	34	0	17	6	14	6	19	27	4	0	11	0	8	23	37	0	0	48	0	41	0	0	34
Misin01G014900	494	292	389	600	755	457	686	525	403	467	185	401	717	214	359	669	463	905	1180	592	425	499	628	283	216	462	724	271	293	470	969	347	169	180	911
Misin01G015000	0	0	0	0	0	0	0	0	0	0	0	0	13	0	0	0	0	0	0	0	0	0	0	0	0	0	0	0	0	0	0	0	0	0	0
Misin01G015100	325	25	83	60	12	12	0	0	25	95	0	9	99	17	44	12	4	6	0	46	29	33	53	128	85	113	108	0	0	0	0	144	26	25	111
Misin01G015200	2925	2555	3543	2455	4254	2919	2815	5677	2429	6040	3027	2305	3623	3621	3446	4583	3335	4128	7381	3792	5267	4175	4464	2765	4022	4889	3229	3084	3233	2088	4511	5303	3719	528	1136
Misin01G015300	615	876	810	831	626	939	1282	1258	556	1018	229	768	848	880	892	1050	929	1907	1981	911	1494	991	1705	249	968	1308	754	422	334	885	2034	588	696	524	1534
Misin01G015400	119	42	179	57	63	26	16	20	146	68	74	82	116	38	48	55	105	31	77	195	77	67	39	242	74	61	57	57	3	11	55	34	46	0	42
Misin01G015500	0	0	0	46	0	0	0	56	0	0	0	33	0	0	0	9	0	0	68	0	0	0	10	0	0	0	10	0	0	0	80	0	0	0	48
Misin01G015600	1286	1083	1452	1320	954	811	1438	1232	1505	1284	836	1077	2197	813	965	1248	1346	2093	2128	1818	1996	1489	1896	1134	1056	2264	1870	931	854	1028	1708	1084	812	594	1492
Misin01G015700	1347	586	1486	945	845	502	869	902	833	747	408	794	1463	531	844	1099	791	1045	1012	1030	972	943	1116	1331	688	999	1229	839	537	401	1042	937	479	486	1075
Misin01G015800	131	108	168	267	168	124	314	147	294	201	296	265	216	117	146	223	242	251	303	228	210	206	285	196	122	253	287	176	113	0	260	94	123	171	281
Misin01G015900	281	312	122	407	106	56	256	165	104	261	263	60	393	309	264	172	408	338	480	493	505	419	411	263	180	410	320	215	46	318	458	99	173	129	279
Misin01G016000	2	2	12	0	18	12	12	10	11	20	0	3	12	1	7	6	2	5	9	1	10	0	6	3	3	4	0	15	0	6	8	0	6	1	0
Misin01G016100	0	0	0	0	0	0	0	0	0	0	0	0	0	0	0	0	0	0	0	0	0	0	0	0	0	0	0	0	0	0	0	0	0	0	0
Misin01G016200	602	338	512	718	333	658	853	679	418	390	193	233	808	557	646	632	626	1239	1066	423	814	940	1274	746	764	862	683	435	548	577	1230	552	259	387	1120
Misin01G016300	0	0	3	0	0	6	0	0	0	0	0	0	0	3	0	0	0	20	0	8	0	0	0	0	0	0	0	0	0	0	0	9	6	0	0
Misin01G016400	0	0	0	0	0	0	0	0	0	0	0	0	9	0	0	3	0	0	0	0	0	0	0	0	0	0	0	0	0	0	0	0	0	0	0
Misin01G016500	715	688	929	755	373	505	582	468	514	710	416	442	632	669	904	623	540	944	506	597	1125	987	1162	619	646	1539	734	399	564	605	399	455	751	652	680
Misin01G016600	452	408	319	592	220	314	314	512	395	525	415	249	877	392	497	694	493	725	673	771	969	590	905	386	629	885	776	324	400	317	738	711	386	352	579
Misin01G016700	34	127	86	137	43	57	15	151	63	98	30	85	140	76	66	69	72	27	118	58	145	75	117	50	37	91	99	73	0	0	30	48	46	41	81
Misin01G016800	88	111	241	142	49	141	205	125	92	276	0	126	136	178	172	130	105	313	332	147	236	213	355	86	116	179	178	44	81	159	158	58	91	86	377
Misin01G016900	152	74	177	238	15	60	42	283	168	165	242	159	188	98	66	218	50	104	100	240	139	114	300	280	123	101	124	104	45	35	66	59	31	67	155
Misin01G017000	612	223	755	692	748	610	609	716	713	781	739	630	1183	685	781	646	747	1386	1389	1141	1057	932	1010	593	753	959	677	353	659	632	1016	584	406	419	988
Misin01G017100	215	292	415	220	164	269	207	232	212	349	3	291	339	200	340	368	355	291	670	372	434	352	482	286	317	338	426	321	217	234	636	201	171	280	444
Misin01G017200	82	133	183	30	122	134	195	125	73	60	0	76	157	174	173	168	246	464	339	121	154	234	256	235	209	411	189	61	239	342	277	127	132	117	61
Misin01G017300	0	4	0	0	0	0	0	0	0	0	0	0	0	0	0	0	0	0	0	0	0	0	0	0	0	0	0	0	0	0	0	0	0	0	0
Misin01G017400	16	18	52	0	30	8	0	11	60	0	0	18	42	5	18	13	49	0	28	49	52	26	58	39	21	19	22	34	27	0	0	14	14	0	45
Misin01G017500	0	3	0	0	0	6	0	0	0	0	0	11	0	0	0	0	0	0	0	7	0	0	6	0	0	0	3	0	0	0	12	0	0	0	0
Misin01G017600	0	3	0	0	0	0	0	0	0	12	0	0	0	24	9	0	0	3	0	0	11	6	0	0	3	9	0	0	0	0	0	0	29	28	0
Misin01G017700	0	0	0	0	0	0	0	0	0	0	0	0	0	0	0	0	0	0	0	3	0	0	0	0	0	0	0	0	0	0	0	0	0	0	0
Misin01G017800	639	1353	379	755	967	1369	1580	438	634	1751	1312	918	1368	1411	1424	713	613	1085	567	1081	2200	1598	386	420	466	1700	1008	253	587	870	1707	750	645	660	995
Misin01G017900	249	241	371	90	106	108	323	69	266	160	134	295	448	127	132	202	200	427	303	442	647	880	503	264	342	388	184	59	79	66	217	236	202	142	124
Misin01G018000	0	0	0	0	0	8	0	0	0	17	0	0	0	0	0	0	0	18	0	0	6	8	0	0	2	9	0	0	0	0	0	0	0	0	0
Misin01G018100	38	22	59	5	36	0	14	0	52	24	0	19	99	9	0	0	15	15	0	58	21	40	19	121	10	34	0	13	0	0	0	80	0	0	0
Misin01G018200	254	368	496	426	279	314	683	553	334	713	36	352	360	433	407	588	358	810	696	383	955	686	676	341	446	717	311	208	290	447	582	226	339	330	416
Misin01G018300	322	265	319	338	136	223	217	214	303	277	0	243	385	288	192	141	169	305	264	407	452	394	215	235	256	285	168	193	145	130	223	242	231	91	328
Misin01G018400	294	327	308	372	406	505	651	584	251	260	263	348	532	525	451	479	426	1224	861	537	731	603	832	225	599	594	490	342	244	530	746	499	384	320	410
Misin01G018500	257	196	266	154	404	299	616	165	234	323	195	176	264	206	277	244	219	753	376	370	378	468	262	220	205	546	166	63	180	331	671	289	161	119	252
Misin01G018600	71	102	18	57	176	124	81	100	35	177	0	40	59	18	93	80	218	246	159	81	220	48	98	17	78	83	51	155	132	135	83	0	61	81	73
Misin01G018700	923	886	1139	931	761	770	963	989	1195	1358	613	712	1743	944	1064	968	967	1619	1626	1729	1706	1279	1648	928	1186	1552	1095	626	908	768	1229	865	714	541	955
Misin01G018800	24	91	90	175	17	81	134	247	0	94	0	201	0	16	93	236	26	121	239	6	87	81	257	0	93	75	245	6	30	71	364	0	72	18	334
Misin01G018900	0	0	0	0	0	0	0	0	0	0	0	0	0	0	0	0	0	0	0	0	3	0	0	0	0	0	0	0	0	0	0	0	0	0	0
Misin01G019000	114	66	0	129	55	56	133	152	63	76	96	0	102	59	52	56	114	175	206	105	121	94	134	91	114	79	87	76	0	92	77	46	36	0	95
Misin01G019100	3765	3021	3503	3834	2772	2660	3754	4205	3402	4151	2566	2193	5239	3706	3940	4029	3817	6352	6040	5212	6375	4825	6363	3424	3797	5613	5267	3310	2647	3438	5518	4295	2776	2428	5310
Misin01G019200	0	0	0	0	0	0	0	0	0	0	0	0	0	0	0	0	0	0	0	0	0	0	0	0	0	0	0	0	0	0	0	0	0	0	0
Misin01G019300	0	0	28	0	0	0	0	0	0	39	0	0	0	9	0	0	0	25	0	0	6	27	0	0	0	14	0	0	0	5	0	0	0	0	0
Misin01G019400	0	0	0	0	0	0	0	0	0	0	0	0	0	0	0	0	0	0	0	0	0	0	0	0	0	0	0	0	0	0	0	0	0	0	0
Misin01G019500	139	9	127	81	16	0	18	0	56	3	0	60	54	3	8	86	0	0	25	37	24	5	71	101	0	0	178	0	0	0	11	46	0	0	20
Misin01G019600	3	11	9	0	0	4	0	0	0	0	0	6	15	0	0	22	0	14	0	6	0	0	0	0	0	6	3	0	26	0	0	17	0	0	14
Misin01G019700	636	654	627	931	1124	1075	1641	1123	478	908	369	582	548	852	749	858	943	2519	1106	775	1282	1047	1055	241	703	883	458	683	588	1233	1303	487	580	499	566
Misin01G019800	13	0	20	0	12	5	6	0	20	63	0	0	94	27	6	0	77	27	0	62	32	17	0	0	33	10	0	0	0	0	0	27	0	0	0
Misin01G019900	1	0	3	0	0	0	0	0	2	0	0	0	0	0	0	0	5	6	0	9	8	3	0	0	3	0	0	0	0	0	0	0	0	0	0
Misin01G020000	227	89	72	261	246	158	232	49	145	198	224	198	221	120	175	299	250	347	312	188	113	160	186	164	75	165	138	72	0	35	256	182	83	22	132
Misin01G020100	264	138	278	180	64	28	209	129	170	149	117	96	96	51	73	195	63	118	41	67	121	250	171	65	113	233	84	0	71	0	97	79	37	21	30
Misin01G020200	163	135	120	337	309	276	590	559	89	175	0	160	169	134	254	200	256	749	690	164	139	95	360	101	148	232	189	85	235	308	738	158	31	60	108
Misin01G020300	59	37	11	52	38	64	17	133	3	0	0	12	33	19	40	20	56	196	100	39	100	30	28	53	37	60	68	135	37	79	64	0	0	0	43
Misin01G020400	18	3	25	0	0	0	0	0	3	0	0	12	23	0	0	0	0	0	9	6	0	151	0	9	0	0	9	0	0	0	0	0	0	0	0
Misin01G020500	199	118	208	141	202	111	209	259	209	275	8	130	344	194	164	165	198	380	226	279	195	269	225	112	158	277	251	98	176	104	431	160	88	89	359
Misin01G020600	440	381	596	603	498	438	631	687	380	552	643	488	501	336	424	674	430	944	1027	470	640	644	1157	283	383	570	621	409	512	564	932	264	355	401	810
Misin01G020700	26	31	65	124	237	53	134	0	58	32	0	37	36	25	61	78	92	40	131	45	50	22	30	29	9	37	40	78	12	91	301	57	21	0	86
Misin01G020800	0	0	0	0	0	18	32	29	0	53	0	20	0	0	20	39	0	18	47	3	46	17	7	0	13	22	3	0	0	0	50	0	29	27	40
Misin01G020900	8720	11039	10933	8495	18248	17865	26566	15667	7333	15889	8084	6502	14186	12093	14355	9429	21142	41623	23230	12417	20645	14722	13556	7763	13272	18772	9801	14131	9803	23757	24615	10929	9248	10715	12375
Misin01G021000	6	0	0	8	5	26	6	0	0	0	0	0	0	0	9	0	11	36	19	17	24	0	19	0	18	16	2	0	0	0	15	0	0	0	11
Misin01G021100	394	510	637	410	364	457	455	227	532	558	256	248	609	550	581	309	414	633	738	780	731	799	456	316	451	669	507	353	278	384	678	461	271	347	658
Misin01G021200	866	846	800	920	442	807	984	830	416	1165	428	588	897	371	868	930	562	1100	892	1477	1476	1114	1252	722	811	1393	453	567	520	566	1048	215	652	615	1367
Misin01G021300	135	58	65	80	132	96	129	270	64	89	0	96	57	65	103	126	48	101	315	78	115	164	215	81	102	107	114	42	97	96	8	88	52	98	185
Misin01G021400	30	107	22	23	213	151	334	13	32	116	74	13	59	410	112	20	145	69	63	133	193	225	16	54	122	106	0	55	134	220	24	32	208	274	74
Misin01G021500	0	21	4	0	26	48	53	0	0	2	0	0	0	29	55	0	36	97	13	11	38	40	0	0	25	34	0	0	0	25	40	0	25	40	21
Misin01G021600	0	0	0	0	0	0	0	0	0	0	0	0	0	0	0	0	0	0	0	0	0	0	0	0	0	0	0	0	0	0	0	0	0	0	0
Misin01G021700	0	8	0	0	12	22	9	0	0	0	0	11	10	0	16	23	0	0	21	0	5	0	6	0	0	4	9	0	0	0	31	0	0	0	39
Misin01G021800	782	481	735	763	452	438	750	554	475	942	184	478	940	315	459	799	377	984	419	676	519	666	672	553	390	623	885	443	315	212	691	388	423	306	602
Misin01G021900	2194	2911	3879	6585	2851	5404	8166	5429	1440	4670	2679	3901	3092	3969	4245	5084	1535	7363	7674	1985	4609	5684	7567	2105	4891	5332	8081	1280	3288	5847	11793	2999	2562	3431	6554
Misin01G022000	136	108	145	269	307	461	862	495	206	376	2	182	406	260	274	395	359	1012	503	166	266	310	335	157	330	211	413	283	258	483	705	164	137	119	262
Misin01G022100	181	169	230	51	207	124	192	187	182	131	0	110	244	134	160	98	142	263	165	239	253	209	194	102	222	350	144	149	92	195	60	162	50	95	166
Misin01G022200	0	0	0	0	0	0	0	0	0	0	0	0	0	0	0	0	0	0	0	0	0	0	0	0	0	0	0	0	0	0	0	0	0	0	0
Misin01G022300	5670	2505	4515	3578	2180	2053	1732	2456	5094	6224	3211	2013	10576	3154	2674	2727	3142	3251	1095	11013	6796	4583	4117	6052	4731	3251	2622	5363	1660	1154	1251	6307	2599	2270	1735
Misin01G022400	0	0	0	0	0	0	0	0	0	0	0	0	0	0	0	0	0	6	0	0	0	0	0	0	0	0	9	0	0	0	0	0	0	0	0
Misin01G022500	0	0	0	0	0	0	0	0	0	0	0	0	0	0	0	0	0	0	0	12	0	0	0	0	0	0	0	0	0	0	0	0	0	0	0
Misin01G022600	231	400	133	515	93	212	38	323	372	454	0	788	203	413	87	712	146	56	654	270	564	629	471	358	173	283	835	31	107	100	776	164	88	612	170
Misin01G022700	427	721	728	899	737	1152	780	1805	890	897	532	744	1316	937	1300	829	694	2446	2453	1172	2459	1760	1211	476	1340	1556	1053	337	816	760	1920	1052	945	631	1057
Misin01G022800	81	23	155	73	3	55	70	66	79	111	0	85	71	19	125	40	50	147	76	90	126	38	79	52	81	45	84	34	19	20	17	81	48	36	86
Misin01G022900	9	6	10	0	7	45	35	45	0	20	0	0	56	57	30	0	44	67	28	20	49	76	18	40	40	46	35	0	12	74	28	0	6	26	13
Misin01G023000	190	138	291	221	207	164	317	179	280	277	0	240	338	242	240	224	281	369	396	1	329	264	262	239	228	311	219	117	134	206	343	188	175	170	332
Misin01G023100	11	6	0	68	10	0	14	49	31	30	0	20	0	0	0	63	0	38	44	23	13	0	55	0	13	12	10	16	0	0	53	0	0	0	68
Misin01G023200	0	0	0	0	0	0	12	28	0	0	0	0	0	0	3	0	0	6	17	0	11	0	6	0	6	0	0	0	0	0	0	0	0	0	0
Misin01G023300	568	596	655	225	2664	972	2222	204	694	686	667	305	950	801	502	153	1170	897	771	545	527	1259	245	456	538	421	222	565	177	1018	1302	483	352	635	329
Misin01G023400	0	0	0	0	11	0	11	0	0	0	0	0	0	0	0	0	0	8	0	0	6	25	0	0	0	10	0	0	0	0	0	0	0	0	0
Misin01G023500	394	345	532	262	585	478	498	123	405	420	0	307	411	338	452	227	240	772	450	610	686	311	250	98	138	477	219	363	319	436	691	116	267	268	273
Misin01G023600	0	0	0	0	0	0	0	0	0	0	0	0	0	17	0	0	8	0	3	3	0	0	3	0	0	0	0	13	0	0	0	14	0	0	0
Misin01G023700	0	0	0	0	0	0	0	0	0	0	0	0	0	0	0	0	0	0	0	0	0	0	0	0	0	0	0	0	0	0	0	0	0	0	0
Misin01G023800	132	243	264	353	233	226	496	322	224	245	99	229	208	268	265	174	205	513	505	286	430	310	579	197	294	358	315	67	157	240	372	222	152	107	551
Misin01G023900	610	451	480	471	447	423	673	401	631	683	358	468	722	438	619	661	265	991	944	895	1042	870	913	566	609	1006	459	389	472	451	972	611	433	493	862
Misin01G024000	1470	1332	1276	1774	1800	2237	3269	2314	1402	1843	1419	1094	2834	2064	2397	2357	2440	4400	4792	2461	3243	2366	3201	1240	2912	4027	3028	1980	1601	3339	4320	2436	1795	1438	3664
Misin01G024100	35	24	33	17	6	9	59	12	18	52	66	29	42	19	15	22	30	46	42	12	44	22	27	8	14	41	10	11	0	24	60	36	50	58	6
Misin01G024200	726	892	860	787	509	684	1020	654	779	1103	407	522	1331	835	873	750	494	1233	1166	1144	1366	1183	1182	592	968	1306	952	462	518	392	911	1330	544	602	783
Misin01G024300	0	0	0	0	0	0	0	0	0	0	0	0	0	0	0	0	0	0	0	0	0	0	0	0	0	0	0	0	0	0	0	0	0	0	0
Misin01G024400	0	0	0	0	0	0	0	0	0	0	0	0	0	0	0	0	0	0	0	0	0	0	0	0	0	0	0	0	0	0	0	0	0	0	0
Misin01G024500	158	212	408	145	252	155	309	307	254	309	125	201	218	189	210	272	176	269	365	242	406	321	248	215	249	316	267	145	130	137	347	172	156	72	359
Misin01G024600	0	0	0	0	0	0	0	0	0	0	0	0	0	0	0	0	0	0	0	0	0	0	0	0	0	0	0	0	0	0	0	0	0	0	0
Misin01G024700	28	64	44	94	0	6	0	67	185	26	60	84	64	93	19	137	57	34	54	180	250	85	63	37	40	31	32	150	40	0	0	67	85	9	82
Misin01G024800	0	0	0	0	0	7	6	0	0	15	0	0	0	0	0	31	0	38	16	17	0	0	20	0	0	6	18	12	37	0	26	29	0	0	0
Misin01G024900	11	14	0	0	70	16	0	47	8	0	0	0	5	15	0	0	56	16	50	22	8	0	24	6	3	13	27	0	0	0	0	31	0	0	0
Misin01G025000	222	211	296	105	55	250	304	63	317	321	204	86	397	227	239	104	170	567	176	373	330	268	185	144	270	266	136	92	38	192	196	202	177	150	60
Misin01G025100	668	964	1530	944	679	871	1708	933	455	1385	268	554	681	846	974	726	739	2057	1140	544	1530	1415	1041	432	951	1545	785	256	996	949	1503	503	670	764	854
Misin01G025200	62	38	23	0	71	25	66	6	0	56	0	24	30	52	43	55	66	131	193	6	57	71	95	47	49	76	61	0	50	74	178	0	30	24	57
Misin01G025300	460	515	823	278	392	477	763	275	447	674	419	240	561	439	518	269	416	1717	330	584	770	711	493	293	786	695	346	298	285	658	394	362	329	309	270
Misin01G025400	423	482	654	639	919	731	1056	423	430	580	9	364	797	421	562	573	752	977	148	553	787	658	1265	442	463	779	772	470	421	725	1338	353	405	392	647
Misin01G025500	0	0	0	0	0	7	0	0	0	0	0	0	0	0	0	0	0	0	0	0	0	0	0	0	0	0	0	0	0	0	0	0	0	0	0
Misin01G025600	0	0	0	0	0	0	0	0	3	0	0	0	0	0	0	0	0	0	3	0	0	0	0	0	0	0	0	0	0	0	7	0	0	0	0
Misin01G025700	167	151	174	324	264	206	265	166	229	267	34	200	264	221	251	192	224	355	468	207	294	250	399	136	206	443	382	174	103	117	510	318	90	95	367
Misin01G025800	254	335	399	277	474	323	594	287	306	407	300	282	389	246	199	258	355	394	569	267	645	464	375	262	336	416	252	127	88	238	515	291	220	187	359
Misin01G025900	124	34	71	109	64	29	43	116	116	74	65	74	117	32	36	76	34	45	166	136	68	60	138	174	37	70	112	32	68	60	155	44	46	41	113
Misin01G026000	192	190	232	187	140	103	298	165	124	151	0	95	116	143	214	106	111	379	32	302	333	168	124	158	184	180	142	75	125	206	250	68	50	102	221
Misin01G026100	11	0	15	0	149	6	38	0	3	0	0	0	0	0	0	0	6	32	3	14	0	3	0	3	0	0	0	0	0	15	22	0	0	0	0
Misin01G026200	0	0	13	0	0	0	0	0	0	0	0	0	0	0	3	0	0	0	0	0	0	0	0	0	0	0	0	0	0	0	0	0	0	0	0
Misin01G026300	0	0	0	0	96	0	93	0	0	0	0	0	0	0	0	0	37	100	51	0	0	0	0	0	0	0	0	0	0	64	108	0	0	0	0
Misin01G026400	6250	5208	6078	5595	6755	4385	5853	4243	6961	7886	3661	3975	7858	4031	5175	5243	4563	7891	6093	8745	8953	6957	7157	5577	5737	8365	4511	3968	3875	4516	5862	5904	3433	3328	4598
Misin01G026500	173	182	329	207	124	175	311	239	258	208	0	248	241	124	232	223	187	411	256	269	262	227	362	166	147	260	203	153	118	185	245	189	109	174	239
Misin01G026600	801	742	812	856	659	633	831	802	876	911	445	542	1164	674	693	804	779	1368	1257	1250	1425	1034	1281	794	679	1156	1461	805	493	569	1365	687	456	462	970
Misin01G026700	34	42	68	51	50	29	65	17	30	61	0	33	49	51	28	29	76	42	80	22	68	58	38	22	57	63	14	0	41	63	16	70	19	23	64
Misin01G026800	0	0	6	0	0	0	3	0	0	0	0	6	0	0	0	0	2	12	5	0	0	0	0	0	0	0	0	0	0	0	0	0	0	2	0
Misin01G026900	0	4	0	0	0	0	0	0	0	0	0	0	3	0	0	0	0	0	0	0	0	0	0	0	0	0	0	0	0	7	0	0	0	0	0
Misin01G027000	423	464	664	509	206	406	274	299	249	641	116	317	283	535	364	363	275	524	351	406	710	583	491	247	379	507	420	112	118	134	368	256	239	336	325
Misin01G027100	0	0	18	0	0	0	0	0	0	21	0	0	3	0	11	0	0	0	0	0	0	14	0	0	0	0	0	0	0	0	0	0	0	0	0
Misin01G027200	200	161	314	165	228	205	249	145	387	149	364	123	266	242	177	104	194	438	281	360	432	473	282	280	182	203	226	98	158	193	123	139	202	149	82
Misin01G027300	3	9	0	0	14	6	26	0	29	14	0	0	5	25	5	0	9	21	0	0	19	17	0	6	6	10	0	0	0	3	0	0	10	0	0
Misin01G027400	41	23	18	36	22	12	43	11	19	0	0	6	55	0	36	45	40	25	89	30	26	31	22	6	0	18	7	85	11	0	111	0	12	0	36
Misin01G027500	0	0	0	0	0	0	0	0	0	0	0	0	0	0	0	0	0	0	0	0	0	0	0	0	0	0	0	0	0	0	0	0	0	0	0
Misin01G027600	78	65	98	143	130	66	135	88	129	158	0	95	95	100	64	85	85	174	206	117	149	88	104	77	122	126	102	27	8	45	145	94	25	32	102
Misin01G027700	405	551	666	486	314	388	645	479	555	719	190	337	907	431	633	536	349	689	668	845	1156	887	870	596	601	1132	623	303	237	348	499	477	415	492	755
Misin01G027800	732	296	198	221	130	142	68	103	509	469	389	104	561	128	175	168	247	269	173	879	527	291	131	515	198	231	293	215	188	147	88	300	123	135	112
Misin01G027900	887	532	854	1258	588	632	1055	795	554	1280	535	406	709	608	1059	727	609	1056	903	803	1537	743	1104	950	976	1348	689	558	644	734	950	553	649	549	559
Misin01G028000	609	400	496	639	809	513	807	905	673	756	474	421	1169	573	698	545	876	1296	1451	1037	1200	969	998	678	742	934	844	413	489	558	1076	714	450	458	1112
Misin01G028100	83	214	197	120	100	178	318	185	31	232	121	48	64	269	160	146	90	387	250	164	325	222	245	63	248	260	241	0	34	219	183	130	143	110	128
Misin01G028200	0	0	0	0	0	0	0	0	0	0	0	0	2	0	1	0	0	0	0	3	2	0	0	1	0	2	0	0	0	0	0	0	0	0	0
Misin01G028300	0	0	0	2	0	0	0	46	0	0	0	2	0	0	0	3	0	14	14	0	15	0	24	0	2	1	0	0	0	15	0	0	0	0	13
Misin01G028400	0	0	0	0	0	0	0	0	0	0	0	0	0	0	0	3	0	0	0	0	0	0	0	0	0	0	0	0	0	0	0	0	0	0	0
Misin01G028500	0	0	0	0	0	0	0	0	0	0	0	0	0	0	0	0	0	0	0	0	0	0	0	0	0	0	0	0	0	0	0	0	0	0	0
Misin01G028600	321	274	489	273	331	357	555	469	260	500	705	265	411	333	399	277	572	651	824	415	579	651	749	402	315	562	650	131	208	314	547	356	379	240	434
Misin01G028700	0	0	0	0	0	0	0	0	0	0	0	0	0	0	0	0	0	0	0	0	0	0	0	0	0	0	0	0	0	0	0	0	0	0	0
Misin01G028800	0	148	167	0	0	196	183	3	0	142	69	0	0	105	142	0	0	286	0	0	215	167	0	0	116	151	0	0	172	113	0	0	105	69	0
Misin01G028900	0	0	0	79	0	0	0	0	0	0	0	48	0	0	0	75	0	0	97	0	0	0	80	0	0	0	61	0	0	0	17	0	0	0	117
Misin01G029000	0	0	0	0	0	0	0	0	0	0	0	0	0	0	0	0	0	0	0	0	0	0	0	0	5	0	0	0	0	0	0	0	0	0	0
Misin01G029100	116	103	218	582	207	343	413	376	119	154	0	264	118	28	346	544	194	557	897	191	404	254	564	118	229	270	637	112	178	380	1143	139	151	134	646
Misin01G029200	69	412	375	550	135	387	453	317	154	367	237	260	316	462	467	482	219	818	616	390	506	691	623	241	517	674	394	243	401	309	488	140	397	305	658
Misin01G029300	0	0	0	0	0	0	0	0	0	0	0	10	55	0	0	0	0	0	37	0	0	48	0	0	0	24	0	54	0	0	0	0	0	0	33
Misin01G029400	0	0	0	0	17	0	0	0	0	0	0	1	0	0	0	0	3	3	0	0	0	0	0	0	0	0	0	12	0	0	0	0	15	0	0
Misin01G029500	0	4	9	0	0	0	0	0	0	0	0	0	0	0	38	0	58	100	0	0	109	67	68	0	45	26	0	0	57	27	26	0	18	33	0
Misin01G029600	1805	1947	2626	2676	2426	2286	4527	3232	2344	2730	1147	1589	5220	3946	3646	2804	2679	6381	3669	4095	5337	4671	5249	2316	3300	4866	3958	2244	2409	3040	6211	3778	2591	2677	4553
Misin01G029700	7	51	88	89	89	148	134	167	12	51	0	108	0	91	127	270	59	200	456	72	136	134	71	17	136	183	143	0	84	89	553	3	85	39	246
Misin01G029800	911	454	731	418	419	376	522	167	687	494	550	572	804	378	401	418	393	470	634	744	565	1017	701	653	376	726	504	284	276	224	839	444	339	352	567
Misin01G029900	92	104	247	366	190	273	497	275	80	81	0	198	125	30	149	247	131	547	589	116	312	282	356	42	97	286	310	83	75	246	630	105	121	113	307
Misin01G030000	39	16	45	48	76	19	34	49	46	64	0	30	58	40	32	41	29	30	53	98	31	38	47	68	27	82	87	24	5	31	65	47	5	13	28
Misin01G030100	0	2	0	0	0	0	5	0	0	0	0	0	0	0	0	0	18	0	0	5	8	0	0	0	0	3	0	0	0	0	0	0	0	0	0
Misin01G030200	10	22	0	0	0	48	10	0	36	0	0	7	9	15	5	0	57	138	257	46	0	22	5	29	0	0	0	27	0	185	49	27	0	0	0
Misin01G030300	0	0	0	0	0	0	0	0	0	0	0	0	0	0	0	0	0	0	0	0	0	0	0	0	0	0	0	0	0	0	0	0	0	0	0
Misin01G030400	8	0	0	0	0	0	10	0	0	0	0	0	0	6	0	0	12	0	0	0	15	0	0	0	0	0	0	0	0	0	0	0	0	0	0
Misin01G030500	69	34	99	90	70	44	59	78	60	16	0	64	32	35	28	75	59	154	108	72	133	40	96	65	27	50	0	32	17	90	98	29	53	25	85
Misin01G030600	0	0	0	0	0	0	0	0	0	0	0	0	0	0	0	0	0	0	0	0	0	0	0	0	0	0	0	0	0	0	0	0	0	0	0
Misin01G030700	0	0	0	0	0	0	0	0	0	0	0	0	0	0	0	0	0	0	0	0	0	0	0	0	0	0	0	0	0	0	0	0	0	0	0
Misin01G030800	0	19	0	20	12	0	0	12	58	0	0	0	3	9	3	6	0	0	6	106	26	62	15	18	5	31	0	24	0	0	0	13	6	14	10
Misin01G030900	28	36	63	24	0	23	51	0	74	0	0	20	39	0	13	8	7	13	25	69	70	110	10	61	3	14	0	31	0	3	11	0	9	30	12
Misin01G031000	877	609	672	654	934	594	683	1023	740	727	613	394	2057	960	1125	1071	1568	1638	2175	2016	2083	1240	2333	1043	1187	1913	1930	1400	1041	1039	2042	1775	823	809	2013
Misin01G031100	15	72	105	91	82	129	154	123	17	61	0	98	95	168	106	157	54	226	215	51	141	128	208	25	191	162	172	0	37	102	195	60	125	40	223
Misin01G031200	9	0	0	0	0	11	10	3	9	0	0	0	0	0	10	2	14	15	0	5	0	18	9	0	13	6	2	0	23	6	0	23	2	0	0
Misin01G031300	155	156	281	298	159	178	356	242	180	203	202	293	202	160	227	284	235	303	820	189	382	367	344	164	238	486	251	112	185	119	399	150	184	107	384
Misin01G031400	1400	1217	1779	1730	1977	1469	1764	1720	1273	1330	667	1060	1533	1083	1754	1403	1865	3615	2883	1613	2357	1705	2204	1384	1116	1832	2197	1186	956	1363	2102	1210	824	953	1857
Misin01G031500	195	321	368	205	279	145	204	155	150	300	142	272	476	192	288	460	281	263	180	206	237	167	209	268	234	448	423	412	247	296	414	264	225	169	429
Misin01G031600	1962	1080	1331	1723	1581	1554	2155	1479	1465	1870	606	1080	2150	1451	1520	1459	1523	2665	2765	2166	2205	1527	2938	1547	1324	2631	2548	1278	1049	1100	2781	1581	930	936	2359
Misin01G031700	1112	654	908	674	865	647	1063	660	809	903	149	553	985	606	882	842	1223	1422	1265	1302	1181	690	914	778	636	1005	770	916	375	950	963	588	520	455	949
Misin01G031800	227	87	118	492	274	141	229	332	288	151	0	296	406	141	190	598	225	285	806	244	139	146	621	181	138	198	414	326	140	68	1100	234	118	130	594
Misin01G031900	2134	1920	2646	2481	3365	3019	4019	3355	1821	2728	2174	1245	3391	1965	2386	1997	2819	6467	2659	2401	3368	2878	2230	1420	2218	2603	1528	2629	1613	3608	3626	2077	1771	1385	1696
Misin01G032000	41	123	477	52	36	22	155	68	105	105	115	130	24	33	116	76	41	332	120	94	215	504	217	74	125	131	173	32	225	357	150	75	84	102	68
Misin01G032100	1964	845	3834	759	4149	955	2926	984	886	1322	184	429	2244	750	1656	667	2184	2246	1365	2389	2274	1139	1015	2168	828	1369	1075	1399	482	866	1395	1429	542	590	811
Misin01G032200	0	0	0	0	0	0	0	0	2	0	0	0	12	0	0	13	12	0	3	0	0	0	0	0	0	0	0	0	0	0	0	0	0	0	0
Misin01G032300	264	183	348	208	153	116	312	184	220	313	321	236	239	224	257	199	220	302	317	256	311	329	357	232	199	348	210	155	141	197	397	237	188	122	318
Misin01G032400	418	420	474	674	434	450	551	662	418	408	123	487	761	442	406	709	499	1069	1229	681	774	607	1010	371	484	586	763	508	192	324	1146	418	279	306	1002
Misin01G032500	0	0	44	0	3	0	0	0	9	0	0	0	3	0	9	0	0	0	6	3	0	12	0	9	0	0	0	0	0	0	0	0	0	0	0
Misin01G032600	5852	5835	7719	7701	6754	5904	7940	8063	5712	7626	5235	6452	7791	5943	7477	8016	5990	11154	17489	8043	10698	9047	13968	5656	6513	13305	9979	4164	4311	5120	13751	6265	4217	4483	12887
Misin01G032700	0	0	0	0	0	0	0	0	0	0	0	0	0	0	0	0	0	0	0	0	0	0	0	0	0	0	0	0	0	0	0	0	0	0	0
Misin01G032800	5	34	121	6	105	130	170	20	10	48	0	25	49	38	58	37	93	341	106	16	131	180	74	5	98	108	48	20	30	242	103	10	65	11	47
Misin01G032900	1664	1541	2027	1199	1430	1685	1773	1747	1531	2607	1229	838	2639	1542	1395	829	1702	2030	1954	2739	3215	2785	1738	1893	1795	3475	986	642	452	1331	1815	849	1118	1026	839
Misin01G033000	484	474	614	407	391	564	808	630	449	737	220	556	526	487	548	642	515	907	928	774	821	765	749	473	636	694	451	554	258	493	1055	333	406	362	711
Misin01G033100	396	340	522	336	348	364	446	356	337	425	309	386	468	412	365	375	416	610	450	526	596	459	385	393	364	470	444	412	298	329	630	394	355	287	509
Misin01G033200	325	434	656	335	496	923	1288	481	315	528	846	244	435	508	725	249	450	1857	601	363	889	647	488	295	392	610	360	272	387	940	941	239	430	401	490
Misin01G033300	0	0	0	0	0	0	0	0	0	0	0	0	0	0	0	0	0	0	0	0	0	0	0	0	0	0	0	0	0	0	0	0	0	0	0
Misin01G033400	757	555	644	716	750	748	1081	1211	567	671	189	605	822	662	739	766	674	1451	1386	835	1168	1003	1404	564	847	990	872	331	443	827	1255	551	524	681	1145
Misin01G033500	0	0	0	0	0	9	0	16	0	0	0	0	0	0	0	0	0	0	8	0	0	0	0	0	0	0	0	0	0	0	0	0	0	0	0
Misin01G033600	69	44	0	40	58	45	66	17	28	34	0	60	38	33	0	16	60	113	24	48	35	66	19	53	20	26	45	0	0	47	119	9	6	0	0
Misin01G033700	0	0	0	0	0	0	0	0	0	0	0	0	0	0	0	0	0	0	0	0	0	0	0	0	0	0	0	0	0	0	0	0	0	0	0
Misin01G033800	240	444	501	201	126	631	568	381	247	495	254	76	446	694	551	201	211	895	342	392	1037	646	461	280	666	888	253	152	497	303	423	352	518	423	380
Misin01G033900	0	0	0	0	0	0	0	0	0	0	0	0	0	0	0	0	0	0	2	0	0	0	0	0	0	0	0	0	0	0	0	50	0	0	0
Misin01G034000	0	10	0	0	0	6	0	0	0	0	0	0	0	0	0	0	4	12	0	0	0	0	0	0	14	0	0	0	0	0	0	0	0	0	0
Misin01G034100	283	358	369	1564	213	759	775	1542	1396	1311	1046	944	706	705	197	1177	115	1276	1088	811	863	1025	1786	175	1213	1627	1045	475	700	674	869	1200	841	574	948
Misin01G034200	470	489	389	802	312	347	341	701	444	557	0	359	1052	510	603	814	557	852	804	1182	1567	930	1686	479	811	946	701	673	475	352	505	703	498	464	652
Misin01G034300	1088	996	1706	1087	749	435	459	656	1464	1180	868	826	1894	911	1294	1101	825	976	1081	1962	1622	1555	1564	1196	1392	1894	1291	867	654	712	1011	1709	741	586	1045
Misin01G034400	891	625	1872	1051	1499	560	1180	801	870	785	432	914	1115	794	1034	1589	1129	1296	2577	919	1023	1277	1422	1024	936	1355	1180	572	542	845	2318	1170	640	660	1499
Misin01G034500	686	753	1390	639	828	983	1569	1069	551	1001	676	580	998	977	1324	944	909	2199	2204	1130	1957	1745	1804	630	1175	1939	1195	687	580	1232	2150	622	761	837	1588
Misin01G034600	51	28	26	99	51	43	31	82	36	54	0	55	96	53	34	100	69	91	31	116	86	33	58	62	55	58	35	70	83	95	38	109	73	20	59
Misin01G034700	6	0	0	0	0	0	0	12	20	0	0	0	15	23	0	6	23	9	14	43	6	9	11	25	0	0	15	15	0	0	44	0	0	0	0
Misin01G034800	0	0	0	0	0	0	0	0	0	0	0	0	0	0	0	0	0	0	0	0	0	0	0	0	0	0	0	0	0	0	0	0	0	0	0
Misin01G034900	83	83	291	102	85	94	367	615	319	383	13	24	114	244	178	166	254	375	174	177	393	355	215	112	277	129	418	351	131	243	146	284	196	166	566
Misin01G035000	4	0	0	0	0	9	0	0	0	0	0	0	15	9	0	9	0	0	2	8	0	38	11	0	23	5	0	0	54	0	0	0	2	0	0
Misin01G035100	0	0	0	0	0	0	0	0	0	0	0	0	0	0	0	0	0	0	0	0	0	0	0	0	0	0	0	0	0	0	0	0	0	0	0
Misin01G035200	278	228	169	329	199	109	461	434	209	59	113	198	341	317	370	302	233	551	656	341	379	352	455	172	269	341	329	165	64	272	479	200	175	184	326
Misin01G035300	101	134	57	146	82	140	222	170	111	148	224	51	171	127	194	181	173	260	342	220	272	159	236	133	106	274	196	130	67	161	255	80	135	91	221
Misin01G035400	1905	1305	1264	452	1156	956	1015	469	1145	1653	1315	417	2135	1381	1287	507	959	1526	886	1998	1511	1567	846	783	1201	1918	510	890	1061	933	1135	1690	948	873	487
Misin01G035500	26	0	0	0	0	0	5	0	0	0	0	0	0	0	0	0	0	9	2	0	6	0	0	0	0	0	0	0	0	0	0	0	0	0	0
Misin01G035600	715	789	653	587	1011	725	1063	833	884	691	508	415	1099	678	710	658	945	1928	1338	1017	1092	1129	1089	470	1008	1383	903	516	537	810	1473	513	621	617	779
Misin01G035700	6	30	3	0	57	16	39	6	8	12	0	15	43	11	17	12	9	70	2	29	17	5	0	31	3	23	0	44	0	42	15	7	6	22	6
Misin01G035800	0	7	0	0	0	0	0	0	0	4	0	0	0	48	0	13	25	0	4	23	0	0	0	23	0	19	0	0	0	0	0	0	0	0	0
Misin01G035900	37	27	547	27	44	30	35	155	51	46	35	43	84	34	180	0	38	108	183	77	97	105	3	63	46	37	26	97	24	41	26	93	51	20	0
Misin01G036000	6	17	42	0	6	20	24	0	0	20	0	0	7	35	55	15	12	21	30	14	62	14	44	0	26	34	10	0	20	23	0	0	0	0	45
Misin01G036100	14	31	64	38	6	49	26	39	8	34	40	33	6	32	84	45	2	32	67	14	41	20	44	8	20	17	23	20	47	0	61	0	15	13	26
Misin01G036200	22	94	256	64	16	99	78	53	0	10	0	56	47	92	257	94	0	113	219	14	127	91	150	0	109	100	110	0	44	99	112	0	78	93	211
Misin01G036300	2532	2197	2637	2856	2066	2146	2770	3198	2295	2878	2575	2080	4050	2206	2500	2822	2392	3721	4079	3323	3957	3071	4070	2225	2923	4062	3328	1917	1799	1903	4087	2821	1611	1581	3156
Misin01G036400	26	0	0	39	32	0	0	58	39	0	0	22	24	0	0	39	17	0	70	63	0	0	75	13	0	0	26	0	0	0	49	34	0	0	63
Misin01G036500	2	0	0	2	3	6	17	39	32	0	0	27	24	10	21	21	7	0	27	24	6	0	5	3	3	5	32	17	6	0	46	41	0	0	31
Misin01G036600	201	90	81	88	276	69	231	73	136	71	3	113	160	85	110	144	64	124	160	124	236	105	173	176	90	197	175	23	117	161	383	146	94	11	135
Misin01G036700	0	0	0	0	3	15	6	0	0	0	0	0	0	7	0	0	0	3	0	0	0	0	9	0	0	19	4	0	0	14	25	0	0	0	0
Misin01G036800	3	0	0	0	167	30	41	18	0	0	0	0	0	25	0	0	19	89	32	0	10	0	0	0	0	6	0	0	0	25	54	11	0	0	0
Misin01G036900	0	0	3	0	0	0	0	0	0	0	0	0	1	0	0	0	0	0	3	0	0	0	0	0	0	2	0	0	0	0	0	0	0	0	0
Misin01G037000	1079	428	2119	1793	949	792	2374	2358	309	879	354	1116	614	445	653	1895	1346	6514	4410	965	1075	757	2573	1339	953	1270	2887	758	552	1779	4384	862	550	413	1816
Misin01G037100	82	80	258	207	85	47	107	165	135	134	0	120	231	56	66	137	89	167	194	153	108	109	299	17	108	130	202	96	29	99	151	112	56	52	223
Misin01G037200	691	621	1259	896	1143	816	1820	610	941	1016	336	483	1040	825	895	779	1207	1772	1277	1323	1590	1964	1241	1139	1175	1245	1300	640	808	1283	1338	1007	626	698	1172
Misin01G037300	0	0	0	0	0	0	0	0	0	0	0	0	0	0	0	0	0	0	0	0	0	0	0	0	0	0	0	0	0	0	0	0	0	0	0
Misin01G037400	102	0	102	108	78	155	197	195	71	94	0	184	157	111	62	145	118	99	171	101	187	200	261	45	86	77	234	0	0	148	315	52	46	31	220
Misin01G037500	0	0	0	0	0	0	0	0	0	0	0	0	0	0	0	0	0	0	0	0	0	4	0	0	0	0	15	0	0	0	0	0	0	0	0
Misin01G037600	0	0	0	0	0	0	0	0	0	0	0	0	0	0	0	0	0	0	0	0	0	0	0	0	0	0	0	0	0	0	0	0	0	0	0
Misin01G037700	0	0	0	0	0	0	0	0	0	0	0	0	0	0	0	0	0	0	0	0	0	0	0	0	0	0	0	0	0	0	0	0	0	0	0
Misin01G037800	2716	2510	2815	1827	3562	2854	6041	2191	3278	3700	2259	1656	3525	2725	3378	1574	3059	5463	5452	4231	4322	4370	2893	1969	2901	3365	2303	2634	1568	3833	4325	2444	2236	2205	2787
Misin01G037900	4	6	0	11	0	6	23	0	23	27	0	12	0	15	0	0	21	39	13	19	7	62	0	0	27	7	0	0	0	0	24	0	3	0	39
Misin01G038000	8	8	0	0	0	0	0	0	0	0	0	12	0	0	0	0	9	0	3	12	0	0	9	0	0	0	0	0	0	0	0	0	0	0	0
Misin01G038100	865	1670	1789	1507	1478	1664	1877	1880	1045	1651	541	1075	1739	1655	2228	1520	1375	3177	3359	1549	3335	2269	2633	1096	1622	3398	1900	994	1839	1814	3203	1267	1242	1113	2471
Misin01G038200	0	0	0	0	0	0	0	0	0	0	0	0	0	0	0	0	0	0	0	0	0	0	0	0	0	0	0	0	0	0	0	0	0	0	0
Misin01G038300	0	0	0	0	0	0	0	0	0	0	0	0	0	6	0	3	0	0	0	0	0	0	0	0	0	0	0	0	0	0	0	0	0	0	0
Misin01G038400	5185	4638	6741	6171	4159	3682	5377	4095	3439	7285	3293	3539	5085	3278	3888	4857	2239	6753	4157	4594	5218	3163	5366	3106	3846	5629	4198	2755	2799	2880	5400	3734	2152	2293	3238
Misin01G038500	888	754	1396	943	1439	931	1501	1004	810	1125	635	860	1115	979	1189	819	1082	2014	1817	826	1305	1662	1437	810	746	1577	813	804	886	1146	1276	611	1139	656	1339
Misin01G038600	0	0	0	0	0	0	0	0	0	0	0	0	0	0	0	0	0	0	0	0	0	0	0	0	9	0	0	0	0	0	0	0	0	0	0
Misin01G038700	126	240	131	0	25	100	109	0	65	125	207	0	90	53	133	0	23	331	0	177	463	124	0	110	53	122	0	43	45	90	0	64	87	100	0
Misin01G038800	0	0	0	0	0	0	0	0	0	0	0	0	0	0	0	0	0	0	0	0	0	0	0	0	0	0	0	0	0	0	0	0	0	0	0
Misin01G038900	400	790	322	0	137	521	130	0	490	398	572	0	460	118	645	0	246	1284	0	713	1773	727	0	278	227	761	0	170	105	587	0	226	359	94	0
Misin01G039000	0	0	0	0	0	0	0	0	0	0	0	0	0	0	0	0	0	15	9	0	3	0	0	0	0	0	0	0	0	26	0	0	0	0	0
Misin01G039100	22549	26362	25182	37627	15837	12900	11803	18072	29894	32034	15497	19148	35365	22646	26512	40686	16054	25174	25473	51755	54761	29945	38696	29100	32140	29986	25853	25555	18238	14048	18013	24520	19291	16884	22617
Misin01G039200	206	240	398	209	194	279	360	329	209	345	353	176	375	316	396	235	230	421	479	345	527	478	376	182	316	373	209	124	168	295	385	263	206	224	349
Misin01G039300	362	240	352	207	295	238	344	423	256	183	68	166	372	347	360	248	328	631	489	468	418	344	558	206	229	55	403	252	281	174	365	272	257	186	342
Misin01G039400	6	1231	1527	56	0	971	1259	0	86	1951	1048	39	74	973	1218	175	16	1762	6	252	1956	1321	33	85	1038	1389	43	82	801	1150	0	43	942	778	0
Misin01G039500	361	398	537	511	225	480	428	285	625	463	32	327	672	555	440	402	286	625	712	635	833	451	645	294	442	754	415	219	323	125	671	543	216	434	573
Misin01G039600	371	412	588	454	257	342	378	312	421	540	0	358	385	427	408	535	347	518	658	465	981	664	610	349	423	813	402	243	372	281	607	326	321	195	603
Misin01G039700	190	147	189	245	96	96	253	226	170	364	342	169	177	202	223	186	73	297	241	264	379	228	238	102	237	265	247	20	246	167	216	202	133	127	203
Misin01G039800	127	137	140	116	156	66	128	94	105	111	6	129	201	40	139	121	122	174	121	153	159	133	113	63	111	135	76	34	85	66	136	94	54	43	89
Misin01G039900	178	179	338	0	219	163	199	0	215	0	0	0	158	0	0	0	138	336	231	231	224	304	217	247	220	293	81	0	15	116	215	0	134	76	0
Misin01G040000	24	0	0	9	14	7	13	12	5	6	0	0	8	20	0	7	0	24	16	13	10	0	0	0	28	16	0	0	0	15	38	29	0	0	15
Misin01G040100	101	98	84	21	75	61	110	66	148	196	124	46	280	152	104	75	74	134	71	253	291	170	111	66	243	227	72	88	127	213	51	114	153	168	94
Misin01G040200	27	19	29	34	73	29	46	81	27	0	0	0	37	15	40	39	114	185	117	34	60	8	67	20	6	36	112	63	0	88	63	34	17	0	98
Misin01G040300	325	210	367	394	464	255	403	437	308	447	460	243	498	306	375	310	362	546	666	434	637	328	531	278	316	420	398	282	72	404	675	252	149	152	610
Misin01G040400	7	0	41	0	9	3	0	0	14	15	0	0	31	6	0	6	14	14	7	11	39	47	14	8	12	2	16	3	23	2	0	0	8	11	15
Misin01G040500	727	687	1511	760	3410	2587	4781	1365	663	1467	1221	696	994	981	1696	1344	1913	4091	3553	614	1641	1300	2008	723	1844	2189	1615	1231	1683	2615	5149	1016	857	924	2050
Misin01G040600	1678	1173	38	2094	313	159	2701	421	347	1881	977	1554	2666	1791	2251	340	362	1299	556	2536	2720	600	2625	264	1563	938	1926	1648	1439	2044	1132	1903	5	1128	2774
Misin01G040700	132	76	133	168	101	112	159	140	142	94	0	84	186	112	80	176	121	170	220	157	238	109	226	109	143	194	154	48	68	140	199	49	51	44	245
Misin01G040800	5054	3768	4249	7011	3043	3338	3055	4397	4207	5204	2426	3469	7036	4091	4253	5965	3711	4730	5245	6241	5610	4357	7538	3727	4547	6793	6288	3177	2519	2421	5933	5734	3141	2600	6403
Misin01G040900	10	0	0	0	0	0	0	0	0	0	0	0	0	0	0	0	0	0	0	0	0	3	0	0	0	0	0	0	0	0	0	0	0	0	0
Misin01G041000	97	75	171	88	111	52	106	29	191	109	0	45	199	104	110	62	117	127	129	201	124	138	121	117	97	126	107	40	42	37	114	86	124	39	132
Misin01G041100	4820	1811	1631	2485	1914	1587	1313	2083	2551	2132	565	1383	4312	1802	1383	2637	2071	2155	2841	4743	3414	2989	3230	2102	1512	4017	2365	2259	1133	1174	2813	3365	1027	940	3202
Misin01G041200	1150	374	498	496	634	339	470	765	626	666	65	540	895	492	451	498	536	528	567	708	832	649	472	425	397	406	753	471	233	456	675	837	236	182	716
Misin01G041300	0	0	0	0	0	0	0	0	0	0	0	0	0	0	0	0	0	0	0	0	0	0	0	0	0	0	0	0	0	0	0	0	0	0	0
Misin01G041400	0	0	0	0	0	0	15	0	0	0	0	0	0	0	0	0	0	0	0	0	0	0	0	0	0	0	0	0	0	0	0	0	0	0	0
Misin01G041500	0	0	0	0	0	0	0	0	0	0	0	0	0	0	0	0	0	0	0	0	0	0	0	0	0	0	0	0	0	0	0	0	0	0	0
Misin01G041600	321	137	259	325	334	257	380	389	209	258	35	190	492	178	262	293	414	384	642	335	175	279	644	280	191	329	375	23	68	201	531	235	122	46	367
Misin01G041700	273	151	106	236	316	148	203	201	88	164	0	197	256	143	239	184	186	249	297	194	174	171	254	193	126	186	254	61	144	199	405	255	74	49	241
Misin01G041800	0	1	6	11	4	3	13	0	0	5	0	0	13	0	0	5	0	0	0	7	0	1	0	5	0	4	0	0	0	0	2	0	0	2	3
Misin01G041900	1026	1023	1375	1401	1195	831	1521	982	1166	20	572	764	917	1113	369	333	741	484	169	1170	523	62	634	20	208	433	1503	448	421	766	1428	482	204	425	772
Misin01G042000	2255	1956	2411	2049	1954	2046	2396	1856	1687	3056	1754	1268	3475	2516	3111	2389	1980	3383	3108	2808	3787	2947	3323	2114	2672	3607	2989	1363	1664	2286	3807	2381	1640	1453	2747
Misin01G042100	359	248	330	559	670	390	713	657	387	181	35	295	469	120	189	351	464	1068	545	315	346	295	505	341	207	296	320	404	166	317	615	574	162	164	415
Misin01G042200	0	0	0	0	0	0	0	0	3	0	0	0	0	0	3	12	0	6	0	0	0	0	0	0	0	0	0	0	0	0	1	0	0	0	0
Misin01G042300	132	225	240	25	158	218	779	161	34	119	156	93	205	244	217	149	339	1511	977	148	600	664	539	161	368	602	527	174	243	727	1010	217	287	248	510
Misin01G042400	0	0	0	0	0	0	0	0	6	0	0	0	0	0	0	0	0	0	0	0	0	0	0	0	0	0	0	0	0	0	0	0	0	0	0
Misin01G042500	235	140	442	89	0	10	36	18	327	136	279	117	212	71	91	47	21	30	29	389	142	671	96	209	133	137	109	29	10	27	0	14	97	89	126
Misin01G042600	981	981	1682	1058	861	1133	1507	1037	882	1449	655	552	1315	1120	1643	907	1058	2183	1740	1334	1997	1724	1508	1026	1446	2394	1697	809	801	993	1701	1222	685	716	1011
Misin01G042700	37	11	294	46	88	46	72	34	0	27	110	14	14	0	99	9	152	83	37	3	38	13	0	11	6	12	0	85	0	80	55	15	12	0	0
Misin01G042800	100	30	126	113	47	75	29	268	105	58	47	117	113	35	109	101	117	94	173	93	121	125	163	130	113	127	80	41	0	29	152	58	51	69	96
Misin01G042900	348	404	515	436	379	313	526	389	370	471	3	357	445	347	412	417	235	633	671	463	592	476	651	233	396	362	440	184	275	246	722	193	182	223	573
Misin01G043000	919	1249	1541	1332	1009	1307	1799	1738	1065	1208	278	782	1656	1936	1832	1689	1671	3676	3808	2014	2472	2194	2932	1046	1796	2083	2286	593	1159	1886	3806	1886	1185	1197	1777
Misin01G043100	153	117	100	100	109	39	135	177	59	102	200	54	257	39	52	182	85	99	209	139	206	122	170	100	67	144	100	146	64	0	176	17	96	36	203
Misin01G043200	0	0	0	0	0	0	3	5	0	0	0	0	0	0	0	0	0	0	0	6	0	0	0	0	0	0	0	11	0	0	0	0	0	0	0
Misin01G043300	0	0	0	0	0	0	0	0	0	0	0	0	0	0	0	0	0	0	0	0	0	0	11	0	0	0	0	0	0	0	0	0	0	0	0
Misin01G043400	0	0	0	0	6	0	0	0	12	0	0	0	3	0	0	0	0	0	0	5	0	0	0	0	0	5	0	0	0	0	0	0	3	0	26
Misin01G043500	6	0	0	0	0	0	0	0	0	9	0	0	2	0	0	6	0	0	5	1	0	0	3	0	0	2	3	0	25	0	0	0	0	0	9
Misin01G043600	0	0	0	0	0	0	0	0	0	0	0	0	0	0	0	0	0	0	0	0	0	0	0	0	0	0	0	0	0	0	0	0	0	0	0
Misin01G043700	0	0	0	0	0	12	0	0	0	0	0	0	0	0	0	0	0	0	0	0	0	0	0	0	0	0	0	0	0	0	0	0	0	0	0
Misin01G043800	77	22	105	182	231	20	160	530	20	15	95	131	109	72	65	293	168	75	499	48	75	93	269	64	17	49	240	120	90	26	482	53	23	1	282
Misin01G043900	3	0	3	0	0	0	6	0	0	0	0	0	0	0	0	0	0	6	0	0	0	0	0	0	0	6	0	0	0	0	0	0	3	0	0
Misin01G044000	12	0	3	0	17	0	3	2	0	2	9	0	17	0	13	6	6	9	4	13	15	2	14	26	6	12	0	0	0	0	12	0	9	14	31
Misin01G044100	0	0	0	0	0	0	0	0	0	0	0	0	0	0	0	0	0	0	0	0	0	0	0	0	0	0	0	0	0	0	0	0	0	0	0
Misin01G044200	8	0	0	0	111	9	0	0	28	0	0	0	6	0	3	0	174	0	0	15	0	0	0	14	0	0	0	0	0	0	0	0	0	0	0
Misin01G044300	1539	1517	2202	1580	1148	1218	1509	1370	1400	2264	1335	1528	1781	1669	1843	1369	1320	1949	2809	2060	2545	2857	2280	1129	1652	2577	1751	810	959	1191	2249	1474	912	921	2265
Misin01G044400	19	6	29	49	22	0	16	0	8	8	0	14	49	17	7	42	37	35	77	12	26	17	21	0	9	36	67	3	0	17	36	10	32	0	82
Misin01G044500	310	253	253	452	260	265	338	360	233	218	249	285	422	243	237	376	297	560	78	349	594	45	684	295	26	617	453	266	180	260	515	358	230	199	244
Misin01G044600	190	223	280	266	201	220	219	409	132	337	0	239	252	288	259	161	282	393	748	269	454	490	449	298	311	674	283	168	257	269	408	275	193	194	382
Misin01G044700	27	3	154	3	131	18	64	5	20	12	0	0	11	3	58	10	121	49	34	25	27	122	20	31	8	23	11	38	0	13	6	0	35	49	1
Misin01G044800	593	820	1150	1328	811	902	1331	1456	761	984	526	995	1112	1042	1055	1272	749	1925	2013	786	1396	1262	1856	565	899	1421	1516	555	807	947	2228	454	832	700	1750
Misin01G044900	0	0	0	0	0	0	0	0	0	0	0	0	0	0	0	0	3	0	0	0	0	0	0	0	0	0	0	0	0	0	0	0	0	0	0
Misin01G045000	13	9	402	0	310	22	213	33	39	15	0	26	41	0	44	0	209	201	88	55	38	219	8	82	0	7	3	52	0	46	17	9	34	23	6
Misin01G045100	0	0	0	0	0	0	0	0	0	0	0	0	0	0	0	0	0	0	0	0	0	0	0	0	0	0	0	0	0	0	0	0	0	0	0
Misin01G045200	5	33	128	3	35	20	59	32	74	52	108	35	30	27	76	6	118	73	48	25	123	183	29	26	23	60	34	9	49	15	16	0	15	10	29
Misin01G045300	261	384	570	256	246	370	540	401	299	477	144	321	373	558	389	332	295	759	670	513	861	561	485	234	460	749	366	210	246	591	604	189	390	337	518
Misin01G045400	6	25	14	23	0	21	26	10	0	14	0	49	3	19	0	29	5	38	10	5	22	18	31	0	0	30	18	0	0	0	8	0	10	15	0
Misin01G045500	0	0	0	0	0	0	0	0	0	0	0	0	0	0	0	0	0	0	0	0	0	0	0	0	0	0	0	0	0	0	0	0	0	0	0
Misin01G045600	60	134	165	167	105	112	259	113	78	235	65	142	96	172	117	210	92	235	273	122	232	214	225	84	132	197	172	62	105	219	234	87	115	158	203
Misin01G045700	783	452	453	745	561	254	834	820	615	660	143	688	868	403	442	866	608	839	1155	922	721	647	1309	619	405	698	849	429	222	321	1319	490	346	99	1124
Misin01G045800	280	337	433	303	364	414	783	472	203	350	444	313	717	574	666	359	456	1138	1104	688	1138	772	1032	342	733	1300	807	249	450	709	955	659	321	514	606
Misin01G045900	955	734	866	862	696	519	975	715	902	956	242	520	1204	486	697	600	654	1387	1430	1122	1204	1033	1007	606	639	1011	825	375	568	473	1578	880	497	422	889
Misin01G046000	561	328	337	450	718	538	1128	573	449	410	287	488	664	428	520	292	799	1484	1072	578	545	507	624	321	475	656	420	372	201	614	1243	479	225	165	514
Misin01G046100	0	5	0	0	0	0	0	0	0	6	0	0	0	15	0	0	0	33	0	0	13	8	0	0	14	8	0	0	0	0	0	0	8	0	0
Misin01G046200	0	0	0	0	0	0	0	0	0	0	0	0	0	0	0	0	0	0	0	0	0	4	0	0	0	10	0	0	0	0	0	0	0	0	0
Misin01G046300	0	0	0	0	0	0	0	0	0	0	0	0	0	0	0	0	0	0	0	0	0	0	0	0	0	0	0	0	0	0	0	0	0	0	0
Misin01G046400	11	0	3	0	0	0	0	0	0	28	0	0	0	5	7	5	0	0	0	0	16	23	0	0	0	12	0	0	0	0	0	0	15	17	3
Misin01G046500	35	0	0	117	0	0	0	42	13	0	0	47	0	0	0	71	0	10	91	15	0	0	103	13	0	0	79	30	0	0	52	0	0	0	28
Misin01G046600	0	0	0	0	0	0	0	35	0	0	0	0	0	0	0	0	0	0	0	0	0	0	0	0	0	0	0	0	0	0	26	0	0	0	0
Misin01G046700	648	1090	1433	651	908	1133	1641	1294	750	1170	733	491	1387	1099	1252	732	895	2780	2168	1227	2054	1761	1384	882	1300	1975	637	574	730	1159	1594	1062	765	650	1169
Misin01G046800	789	913	1418	1623	1798	967	1275	1373	1122	965	417	1271	1380	838	1219	1766	2356	1811	2702	1694	1385	1843	2745	1303	1155	1458	1899	1646	632	1472	1816	886	1071	909	2643
Misin01G046900	10	22	39	58	21	38	155	252	6	30	0	51	0	58	6	114	14	123	116	12	36	23	158	0	60	46	140	0	49	0	268	0	16	20	92
Misin01G047000	498	277	298	446	461	610	1504	544	112	475	121	140	476	523	363	322	680	1802	837	439	653	619	676	183	504	742	611	393	289	1052	1171	456	346	313	389
Misin01G047100	273	310	269	557	365	259	461	371	254	432	186	435	379	211	281	318	299	543	595	418	430	295	476	259	259	257	365	217	292	245	437	270	202	159	516
Misin01G047200	0	0	0	0	0	0	0	0	0	0	0	0	0	0	0	0	0	0	0	0	0	0	0	0	0	6	0	0	0	0	0	0	0	0	0
Misin01G047300	0	20	17	0	0	0	0	0	44	0	0	0	6	0	3	0	0	50	0	29	92	52	0	0	10	38	0	26	0	0	0	0	22	21	0
Misin01G047400	175	303	358	37	255	70	139	52	368	422	71	38	187	145	117	37	268	432	58	411	495	326	28	88	242	269	0	127	263	149	8	87	241	137	26
Misin01G047500	2024	2611	5856	2324	1709	2975	3533	17429	2923	5247	3001	3766	3823	3047	3079	5604	6053	11572	5662	3441	4184	4281	8639	3521	7477	2450	5048	4171	4088	5097	12672	3724	2878	2723	5708
Misin01G047600	0	0	0	0	0	0	0	0	0	0	0	0	0	0	0	0	0	0	0	0	0	0	0	0	0	0	0	0	0	0	0	0	0	0	0
Misin01G047700	930	1117	1931	1295	1425	1496	2016	1634	819	1519	1039	1256	1260	1293	1431	1355	1753	2767	2996	1141	1768	2061	1969	1142	1273	1797	1450	1085	1156	1696	2586	931	1021	793	1920
Misin01G047800	0	0	0	0	0	0	0	0	0	0	0	0	0	0	0	0	0	0	0	0	0	0	0	0	0	0	0	0	0	0	0	0	0	0	0
Misin01G047900	0	0	5	0	0	0	0	0	0	0	0	0	0	13	3	0	0	0	0	0	0	3	0	0	0	0	6	0	0	0	0	0	0	0	26
Misin01G048000	92	76	45	48	138	90	114	26	26	90	0	45	84	65	96	121	44	100	130	93	123	77	82	25	81	97	85	20	34	23	161	78	52	71	162
Misin01G048100	0	0	0	0	0	0	0	0	16	0	0	0	9	0	0	0	21	0	0	14	0	0	6	0	0	0	0	37	0	0	0	0	0	0	0
Misin01G048200	0	0	0	21	0	0	0	0	0	0	0	0	0	0	0	0	0	0	0	0	0	0	0	0	0	0	0	0	0	0	0	0	0	0	0
Misin01G048300	0	0	0	0	0	0	0	8	5	0	0	0	0	11	0	17	3	6	0	0	15	5	24	0	0	3	0	0	0	0	0	0	0	0	11
Misin01G048400	30	55	0	0	0	18	1	0	103	73	0	0	95	27	0	0	0	63	0	17	176	21	31	0	38	167	0	0	0	0	0	46	0	0	0
Misin01G048500	30	88	234	112	21	115	219	169	24	199	0	143	40	180	207	76	42	268	234	32	210	172	98	22	170	147	132	0	158	172	214	16	86	96	110
Misin01G048600	0	0	0	0	0	0	0	0	0	0	0	0	0	0	0	0	0	0	0	0	15	0	0	0	0	0	0	0	0	0	0	0	0	0	16
Misin01G048700	30	52	39	0	0	45	68	39	0	57	0	16	33	27	49	9	21	86	15	29	25	104	9	5	20	54	25	0	57	19	51	101	0	18	81
Misin01G048800	390	118	220	46	68	127	170	13	315	324	0	93	360	112	195	65	165	187	65	450	69	193	203	225	83	451	188	91	72	225	32	457	81	96	91
Misin01G048900	514	474	599	483	1031	548	996	904	591	476	253	518	796	514	705	596	608	1070	1573	931	896	674	1022	467	412	815	609	425	392	467	1177	542	332	363	966
Misin01G049000	0	0	3	0	0	0	0	0	0	0	0	0	0	0	0	0	0	0	0	0	1	9	0	0	0	0	0	0	0	0	0	0	0	0	0
Misin01G049100	383	379	480	591	180	226	251	974	478	301	463	371	488	239	414	613	391	647	974	643	680	457	824	395	388	518	526	236	311	215	595	281	360	253	690
Misin01G049200	0	0	3	0	0	0	0	0	2	0	0	0	0	5	0	0	6	11	0	0	0	3	0	0	0	4	0	0	0	0	3	0	0	0	0
Misin01G049300	31	11	35	34	20	0	0	18	21	14	0	5	38	17	16	32	75	33	32	33	33	8	35	10	19	0	32	16	0	0	46	77	0	23	22
Misin01G049400	0	0	3331	0	0	33	0	847	0	0	0	0	0	0	1047	36	640	12	2631	6	0	6	0	746	0	0	22	0	0	0	0	0	0	0	0
Misin01G049500	120	159	288	183	117	118	38	119	201	135	234	140	90	148	164	153	127	312	119	132	286	238	371	144	213	233	241	131	298	227	195	188	87	74	55
Misin01G049600	514	675	1859	653	433	559	726	510	423	862	653	571	711	596	1166	683	633	958	1467	746	987	1193	918	549	664	834	606	345	513	644	672	440	493	469	686
Misin01G049700	254	421	320	251	406	276	459	316	233	409	0	225	329	275	363	152	258	507	340	260	470	400	270	210	289	384	280	71	161	204	118	108	213	195	318
Misin01G049800	18	18	27	0	0	9	23	10	10	31	0	0	7	44	46	0	18	63	15	30	38	43	0	12	12	45	19	0	0	48	55	0	66	38	8
Misin01G049900	1060	735	964	656	1092	1189	2147	675	449	1079	827	393	759	525	1136	637	1257	2806	1333	863	1522	1105	988	1032	793	2157	965	773	708	1343	1292	659	633	567	788
Misin01G050000	197	135	328	66	193	215	291	34	168	328	90	137	282	119	159	183	221	380	366	233	358	174	180	244	202	294	283	60	60	201	249	120	158	102	187
Misin01G050100	1436	1331	2368	1134	2308	1727	1999	1892	1396	1881	1214	1539	1952	1658	1923	1488	2097	2980	3294	1597	2498	2708	2523	1554	1538	2563	2047	1336	1690	2165	3132	1610	1415	1541	2630
Misin01G050200	82	68	160	138	40	37	72	139	63	135	0	117	95	114	146	61	80	99	195	113	108	190	296	85	103	142	116	74	26	64	150	144	53	63	160
Misin01G050300	0	24	24	6	0	3	7	58	0	0	0	14	0	5	16	33	0	19	76	0	0	15	79	0	0	12	48	0	34	43	91	0	6	47	78
Misin01G050400	0	78	90	104	0	98	128	68	0	75	90	136	0	130	115	84	0	153	273	0	144	120	122	0	134	93	145	0	106	230	141	0	73	70	220
Misin01G050500	0	0	0	0	0	0	0	0	0	0	0	0	0	0	0	0	6	0	0	0	0	0	0	0	0	0	0	0	0	0	8	0	0	0	0
Misin01G050600	0	5	0	327	0	5	0	191	0	0	0	159	0	14	0	367	0	0	319	0	19	0	219	0	23	0	174	0	0	0	428	0	0	0	327
Misin01G050700	85	21	48	13	58	107	492	0	77	13	0	17	65	56	46	32	133	145	74	65	36	47	38	38	16	16	8	81	16	63	47	41	12	46	28
Misin01G050800	3201	2546	2755	2529	4388	3486	5523	3043	2492	3245	1143	1174	3475	2331	3119	2152	4070	8170	4897	3616	4955	2629	3487	2333	2093	4477	2952	3317	2471	3213	4489	2566	1805	1657	2530
Misin01G050900	858	665	1429	883	911	421	1011	618	1091	813	541	937	996	548	546	665	684	1047	945	893	1046	1405	954	572	554	950	807	523	240	605	1255	789	491	396	1011
Misin01G051000	0	0	0	0	0	0	9	0	0	0	0	0	3	0	0	0	6	0	0	0	0	0	0	0	0	0	0	0	0	0	0	0	0	0	0
Misin01G051100	249	61	111	80	93	52	105	0	94	110	53	36	291	49	48	110	59	293	339	127	90	132	318	121	185	146	115	85	105	72	91	62	111	48	115
Misin01G051200	101	195	200	115	117	136	307	155	201	101	94	134	248	252	205	199	185	336	448	200	400	141	335	75	235	335	184	87	46	236	260	160	113	169	161
Misin01G051300	0	0	0	0	0	0	0	0	0	0	0	0	0	0	0	0	0	0	0	0	0	0	0	0	0	0	0	0	0	0	0	0	0	0	0
Misin01G051400	11	0	25	9	49	0	3	0	3	0	0	26	3	0	0	37	0	25	9	9	5	16	12	11	0	6	23	0	3	0	9	6	6	0	0
Misin01G051500	108	113	236	51	136	242	324	206	52	146	0	65	177	129	127	92	165	511	235	133	235	320	150	84	246	154	82	144	24	277	221	134	60	58	51
Misin01G051600	0	0	0	3	23	0	0	9	0	15	0	0	8	14	0	9	23	14	17	12	3	0	13	26	0	13	0	0	0	3	0	0	0	0	0
Misin01G051700	1240	1164	1810	1385	1119	1138	1889	1274	1080	1934	932	778	1587	1466	1036	1407	1238	2600	1797	1572	2051	1756	1693	819	1547	1996	1607	707	569	910	1720	1113	963	735	1260
Misin01G051800	809	884	1043	989	1241	884	1633	1013	952	1027	858	813	1222	1072	1213	791	1123	2202	2094	1274	1782	1411	1571	706	1022	1611	1310	460	615	1209	1928	852	593	643	1750
Misin01G051900	0	0	0	0	0	0	0	15	0	0	0	0	0	0	0	0	4	9	3	0	0	0	0	0	0	0	0	0	0	0	0	0	0	0	0
Misin01G052000	0	0	0	0	0	0	0	0	0	0	0	0	0	0	0	0	0	0	0	0	0	0	0	0	0	0	0	0	0	0	0	0	0	0	0
Misin01G052100	12	114	210	0	6	71	259	0	4	127	0	42	33	125	119	11	47	197	36	25	198	184	59	27	170	209	34	0	88	39	106	0	91	90	0
Misin01G052200	242	474	793	546	592	797	483	880	166	329	311	1142	257	466	602	998	458	1185	2252	490	741	1334	894	721	544	992	818	501	317	864	1732	118	255	517	1147
Misin01G052300	837	624	576	394	428	354	729	657	408	397	262	432	993	339	464	528	675	328	901	1123	1171	1130	771	669	494	651	688	626	248	338	693	761	289	197	592
Misin01G052400	24	0	14	42	81	8	11	0	22	40	0	32	12	26	6	56	31	36	41	27	27	6	19	47	0	94	51	0	24	43	82	0	15	14	54
Misin01G052500	45	47	77	7	44	12	9	74	249	4	6	20	64	26	65	23	30	11	23	166	89	131	25	67	18	47	58	9	23	0	15	0	17	47	0
Misin01G052600	0	0	0	0	0	0	0	0	0	0	0	0	0	0	0	2	0	0	0	0	0	0	0	0	0	0	0	0	0	0	0	0	0	0	0
Misin01G052700	0	0	0	0	0	0	0	0	0	0	0	0	0	0	0	0	0	0	0	0	0	0	0	0	0	0	0	0	0	0	0	0	0	0	0
Misin01G052800	0	0	0	0	0	0	9	0	0	0	0	0	0	0	0	0	0	0	0	6	0	0	0	0	0	0	0	0	0	0	0	0	3	0	0
Misin01G052900	0	0	0	0	0	0	0	0	0	0	0	0	0	0	0	0	0	0	0	0	0	0	0	0	0	0	0	0	0	0	0	0	0	0	0
Misin01G053000	0	0	0	0	0	0	0	0	0	0	0	0	0	0	0	0	0	0	6	0	0	0	0	0	0	0	0	0	0	0	0	0	0	0	0
Misin01G053100	121	109	149	71	62	36	11	27	49	123	33	86	111	82	189	137	119	139	95	153	224	175	337	164	159	206	149	59	223	47	45	147	99	166	203
Misin01G053200	130	158	221	111	74	153	152	119	168	110	0	107	190	143	181	119	85	276	368	189	223	177	293	110	136	229	105	116	54	154	180	171	106	82	205
Misin01G053300	0	0	0	0	0	0	0	30	0	0	0	0	3	0	0	0	0	0	16	0	0	0	72	0	8	0	0	0	0	0	0	0	0	0	0
Misin01G053400	0	0	0	0	0	0	0	0	0	0	0	0	0	0	0	0	0	2	0	0	0	0	1	0	0	0	0	0	0	0	0	0	0	0	0
Misin01G053500	14	0	0	48	3	0	0	98	18	0	0	49	21	0	0	36	0	0	96	22	11	7	100	30	0	5	99	0	0	0	128	22	0	0	106
Misin01G053600	1134	1112	1348	1203	1052	1102	1452	1721	1370	862	1320	936	1872	1450	1420	1111	1545	2149	2548	1738	1504	1772	2392	1504	446	1536	1722	1091	1058	1364	1798	1804	987	1059	1833
Misin01G053700	55	26	84	82	88	41	96	111	0	47	0	39	46	63	98	93	60	101	158	70	63	99	173	0	93	154	96	0	124	0	146	44	83	88	110
Misin01G053800	981	878	1105	1315	985	807	1325	1299	788	1050	618	811	1157	920	875	1239	774	1613	1565	976	1540	1306	1345	879	828	1431	1351	747	601	849	1744	641	688	704	1453
Misin01G053900	549	357	344	283	1201	636	1334	558	473	453	303	270	1089	605	474	544	947	2115	947	891	927	687	867	499	671	546	488	796	359	1063	595	575	384	342	410
Misin01G054000	2182	2252	3674	2520	1919	1799	2283	1971	2650	3061	1299	2283	2390	2091	2291	2214	1837	3047	2896	2772	3377	3492	2797	1686	1870	3415	2206	1365	1245	1467	2871	1708	1499	1536	3345
Misin01G054100	0	0	0	9	0	0	0	0	0	0	0	0	0	0	0	9	0	0	0	0	0	0	20	0	0	0	0	0	0	0	0	0	0	0	0
Misin01G054200	0	0	0	0	0	0	0	0	0	0	0	0	0	0	0	0	0	0	0	0	0	0	0	0	0	0	0	0	0	0	0	0	0	0	0
Misin01G054300	321	193	379	315	493	393	262	459	396	200	0	332	370	320	443	300	276	414	583	452	563	574	529	287	469	299	320	157	211	339	751	271	379	190	438
Misin01G054400	0	0	0	0	0	0	0	0	0	0	0	0	0	0	0	0	0	0	0	0	0	0	0	0	0	0	0	0	0	0	0	0	0	0	0
Misin01G054500	0	0	0	0	0	0	0	0	0	0	0	0	0	0	0	0	0	0	0	0	0	0	0	0	0	0	0	0	0	0	0	0	0	0	0
Misin01G054600	0	0	0	0	0	0	0	0	0	0	0	0	0	0	0	0	0	0	0	0	0	0	0	0	0	0	0	0	0	0	0	0	0	0	0
Misin01G054700	0	0	0	0	0	0	0	0	0	0	0	0	0	0	0	0	0	0	0	0	0	3	0	0	0	0	0	0	0	0	0	0	0	0	0
Misin01G054800	0	0	0	0	0	0	0	0	0	0	0	0	0	0	0	0	4	0	0	0	0	2	0	0	6	6	0	0	0	0	0	0	0	0	0
Misin01G054900	0	0	0	0	0	0	0	0	0	0	0	0	0	0	0	0	0	0	0	0	0	0	0	0	0	0	0	0	0	0	0	0	0	0	0
Misin01G055000	7	0	0	0	0	0	0	0	0	0	0	0	0	0	0	0	0	0	0	0	0	0	0	0	0	0	0	0	0	0	0	0	0	0	0
Misin01G055100	0	0	0	0	0	0	0	0	0	0	0	0	0	0	0	0	0	0	0	0	0	0	0	0	0	0	0	0	0	0	0	0	0	0	0
Misin01G055200	0	137	238	136	0	149	15	57	0	209	70	73	6	215	279	129	3	95	100	0	306	388	248	0	201	338	226	6	145	61	15	0	110	224	89
Misin01G055300	0	0	0	0	0	0	0	0	0	0	0	0	0	0	0	0	0	0	0	0	0	0	0	0	0	0	0	0	0	0	0	0	0	0	0
Misin01G055400	30	0	10	0	51	0	0	0	32	0	0	10	39	0	0	0	28	0	0	27	0	0	0	27	0	0	0	54	0	0	0	31	18	0	0
Misin01G055500	33	23	6	0	72	37	102	14	19	23	26	20	37	34	23	0	45	114	17	58	53	54	36	42	9	23	15	0	9	20	37	26	14	3	32
Misin01G055600	376	262	301	305	247	169	239	128	347	336	196	95	317	309	395	274	403	535	272	538	555	468	403	614	255	544	236	315	164	253	189	253	303	318	290
Misin01G055700	6	3	16	15	36	6	20	0	13	0	68	7	20	20	17	7	33	3	6	25	30	6	0	6	3	14	0	3	0	37	5	34	6	13	0
Misin01G055800	27	13	46	3	26	3	53	13	60	30	0	13	98	20	86	0	31	118	14	24	30	46	21	37	116	48	57	0	9	62	0	23	17	26	26
Misin01G055900	986	1426	1740	1370	368	581	660	1067	1348	1210	1317	1208	2291	1167	1248	1477	627	906	1071	1772	1651	1264	2378	1093	1228	1721	1158	783	603	555	913	1213	773	955	1468
Misin01G056000	31	30	128	141	0	13	10	102	41	19	0	65	29	29	22	93	45	175	145	102	135	23	94	37	10	50	70	57	25	190	50	20	6	0	73
Misin01G056100	26	52	70	43	3	59	0	62	47	55	0	33	44	42	63	17	114	56	34	55	138	120	90	49	55	88	6	0	51	68	58	0	31	30	29
Misin01G056200	1277	1378	1910	1124	469	1457	1635	1730	460	1600	333	1007	815	1534	1676	1473	608	2586	2419	1808	2577	2045	2398	1008	1908	2471	2114	1286	606	772	2677	828	1238	1319	2075
Misin01G056300	299	162	224	161	176	133	226	182	257	116	87	129	307	65	164	200	211	341	336	258	169	159	219	120	157	187	133	116	39	71	224	224	75	72	186
Misin01G056400	17	3	0	13	0	0	0	12	3	0	0	3	16	0	0	15	0	0	0	6	11	0	22	10	0	3	0	46	0	0	0	46	0	0	6
Misin01G056500	30	0	6	12	0	0	0	3	22	0	0	0	17	0	0	9	0	0	0	25	5	6	9	33	0	23	48	0	0	0	0	0	0	0	0
Misin01G056600	0	0	0	0	0	0	0	0	0	0	0	0	0	0	0	0	0	0	8	0	0	0	0	0	0	0	0	0	0	0	0	0	0	0	0
Misin01G056700	3212	2995	5411	3894	2571	2921	4878	3257	3650	4479	2816	2641	4550	3023	4027	3842	2657	6186	5281	4919	5754	5172	5645	3710	3404	6270	5414	2486	1638	2995	5382	3475	2474	2554	3476
Misin01G056800	24	3	0	28	0	0	0	0	33	0	0	0	16	0	10	0	36	18	0	3	12	0	0	9	0	13	0	0	0	0	28	12	0	0	0
Misin01G056900	0	5	8	0	0	0	0	0	3	0	0	0	0	0	0	0	0	0	0	0	0	2	0	0	2	8	0	0	0	0	0	0	0	0	0
Misin01G057000	0	0	0	0	0	0	0	0	0	0	0	0	0	0	0	0	0	0	0	0	0	0	0	0	0	6	0	0	0	0	0	0	0	0	0
Misin01G057100	0	0	12	0	0	26	0	0	0	3	0	0	0	0	0	0	0	17	0	0	27	22	0	0	0	0	0	0	0	0	0	0	0	0	0
Misin01G057200	98	149	441	79	50	125	221	117	86	189	94	50	65	94	164	65	71	215	92	98	182	424	156	103	183	215	172	95	41	156	104	83	166	96	189
Misin01G057300	42	74	77	15	74	35	259	74	43	97	59	23	43	25	45	36	98	75	85	42	81	166	60	38	72	68	42	6	61	74	63	0	31	25	101
Misin01G057400	224	201	245	209	161	230	295	261	281	137	590	133	519	286	380	219	342	662	852	466	543	254	458	945	1015	512	1407	1356	274	1068	520	169	705	301	506
Misin01G057500	835	765	821	832	866	750	1410	890	667	677	362	545	1197	1158	904	752	869	1892	1458	1201	1572	1221	1244	662	775	1197	1073	539	450	988	1685	868	616	581	889
Misin01G057600	6	3	2	6	11	0	16	15	0	0	0	13	0	12	0	28	0	13	0	7	5	12	0	0	6	0	26	0	0	19	16	0	0	9	36
Misin01G057700	44	96	129	134	41	187	289	361	51	231	74	82	199	197	171	230	108	575	512	159	364	174	375	110	191	292	176	34	114	332	291	113	162	101	238
Misin01G057800	0	0	0	11	0	0	0	26	3	8	0	0	24	0	0	33	0	0	0	0	0	0	22	0	14	6	0	0	0	0	3	0	0	0	0
Misin01G057900	6	4	5	0	0	0	0	0	2	0	0	0	1	0	0	0	1	0	4	1	0	0	0	0	0	1	0	0	0	0	0	0	0	0	0
Misin01G058000	243	210	177	208	121	122	26	190	222	178	92	231	303	93	265	194	147	189	259	402	270	153	308	181	167	218	246	275	95	218	163	183	111	121	315
Misin01G058100	48	64	50	42	7	59	12	28	65	69	0	85	146	12	81	91	65	47	102	119	80	52	57	76	45	45	49	58	45	45	103	30	40	54	39
Misin01G058200	1592	975	1182	1970	2504	817	1348	3183	1044	1542	778	1401	2530	1364	1509	2167	2075	1184	2177	2103	1944	1968	2316	1226	1775	2033	1999	1565	528	965	1637	1969	1287	663	2315
Misin01G058300	0	0	0	14	0	5	0	0	14	0	0	6	3	0	11	2	2	0	11	2	0	8	5	0	0	5	6	11	3	0	3	0	11	0	6
Misin01G058400	1830	1181	1543	1503	2135	1376	2015	1555	2250	1745	719	1184	3177	1300	1501	1623	2190	2406	3271	3235	2194	1900	2456	2520	1529	1883	1462	1966	819	1052	2652	1725	911	910	2274
Misin01G058500	6	0	26	0	23	0	6	14	0	0	0	32	3	4	4	14	26	6	28	6	8	4	13	9	0	0	15	0	0	0	5	0	1	0	1
Misin01G058600	37	24	17	24	0	23	12	5	9	17	60	3	5	6	12	27	26	38	58	35	59	14	19	20	13	3	0	0	17	0	58	12	0	14	0
Misin01G058700	317	215	191	165	242	209	163	211	265	274	172	148	313	290	212	385	205	406	499	411	386	256	329	232	228	341	225	101	221	174	406	246	229	115	265
Misin01G058800	2516	2095	1855	2262	1356	1854	1640	2321	2354	2664	2157	1229	3258	2853	2423	2260	1729	3750	3233	4079	4430	3141	4209	2263	2468	3790	3054	1770	1649	1615	2712	3406	1695	1447	3071
Misin01G058900	911	1195	644	1643	703	332	232	861	1545	1219	471	1064	1876	901	1452	2077	838	891	1325	2080	2058	1182	2288	1196	1162	1527	1372	1312	1170	839	863	1950	1084	951	1520
Misin01G059000	181	286	258	269	408	290	449	257	274	349	187	184	285	219	207	203	210	586	636	411	450	440	363	231	339	424	268	210	271	332	508	238	155	112	274
Misin01G059100	0	0	0	0	0	0	0	0	0	0	0	0	0	0	0	0	0	0	0	0	0	0	0	0	0	0	0	0	0	0	0	0	0	0	0
Misin01G059200	0	0	0	0	0	0	0	0	0	0	0	0	0	0	0	0	0	0	0	5	0	0	0	0	0	0	0	0	0	0	0	0	0	0	0
Misin01G059300	0	0	31	0	0	0	23	0	29	15	0	0	0	9	12	0	5	23	0	19	0	30	14	11	8	34	18	0	0	0	0	0	0	0	0
Misin01G059400	117	284	891	153	41	184	188	296	147	129	586	109	646	309	333	133	110	253	162	285	420	767	310	234	318	345	169	46	44	118	125	126	193	216	171
Misin01G059500	472	340	497	614	454	232	452	913	534	332	154	722	655	335	211	436	356	736	987	593	375	679	852	540	251	467	613	463	198	321	783	675	182	132	543
Misin01G059600	135	101	156	142	219	105	194	86	108	129	0	70	157	88	163	191	133	187	217	127	228	155	169	143	115	192	147	90	198	224	300	160	120	91	169
Misin01G059700	0	0	0	0	0	0	0	0	0	0	0	6	0	0	0	9	0	0	0	0	10	0	0	0	0	0	18	0	0	0	0	0	0	0	0
Misin01G059800	69	78	138	148	118	126	138	191	134	147	29	54	96	123	143	80	79	221	218	197	228	193	74	110	104	234	86	94	63	110	108	41	61	153	87
Misin01G059900	0	0	0	0	0	0	0	0	0	0	0	0	0	0	0	0	0	0	6	0	0	0	0	0	0	0	7	0	0	0	0	0	0	0	0
Misin01G060000	108	37	83	60	79	29	42	56	90	77	50	42	85	27	69	100	81	135	18	112	39	41	66	27	53	24	30	69	0	0	62	51	0	30	21
Misin01G060100	16	0	9	11	0	0	0	0	0	0	0	15	0	37	0	0	0	6	3	0	0	11	0	0	0	6	0	0	0	0	0	0	3	19	23
Misin01G060200	267	181	492	204	341	240	438	229	276	359	0	264	409	272	346	254	262	500	326	288	476	384	271	280	352	451	315	326	182	277	391	407	243	133	198
Misin01G060300	191	274	491	272	231	231	206	217	298	291	361	158	286	179	291	202	245	597	361	342	627	385	320	164	305	622	324	265	108	227	289	92	220	214	297
Misin01G060400	0	0	0	0	0	0	0	0	0	0	0	0	0	0	0	0	0	0	0	0	0	0	0	0	0	0	0	0	0	0	0	0	0	0	0
Misin01G060500	152	82	177	171	142	100	100	120	119	92	0	160	128	16	147	113	137	197	361	195	97	132	456	116	78	137	208	39	113	64	293	100	62	105	315
Misin01G060600	135	130	132	77	86	91	223	53	110	90	0	67	226	129	166	205	198	259	180	152	167	214	155	68	177	242	121	53	116	163	101	224	71	78	170
Misin01G060700	286	270	345	229	287	259	392	464	287	181	2	165	376	238	318	169	357	497	619	328	419	112	574	333	215	404	321	174	232	215	548	257	289	258	404
Misin01G060800	1333	692	1019	953	736	563	850	905	985	996	614	643	1085	537	684	745	784	1012	1398	1159	821	1179	858	757	580	905	847	534	457	471	1320	950	455	457	763
Misin01G060900	10	17	0	46	0	13	14	20	0	0	0	9	3	0	0	31	0	0	33	5	9	0	43	0	4	6	0	0	0	0	24	22	0	0	78
Misin01G061000	0	0	0	0	0	0	0	0	0	0	0	0	0	0	0	0	0	8	0	0	0	0	0	0	0	0	0	0	0	0	0	0	0	0	0
Misin01G061100	737	883	1593	910	1187	710	1391	1634	815	1362	962	960	1314	1190	1250	1121	1370	2030	1868	1159	1809	1653	1447	1267	1024	1242	1032	755	1007	1192	1620	1113	803	947	1357
Misin01G061200	385	347	404	376	490	349	652	360	566	352	91	436	514	318	412	376	291	452	656	473	612	615	460	451	303	451	421	243	395	241	601	301	236	155	403
Misin01G061300	538	590	894	629	556	553	684	583	656	660	272	310	1079	791	824	610	979	1304	1586	1295	1606	1352	1126	821	816	1287	1236	641	428	695	1270	1314	477	700	1066
Misin01G061400	0	0	0	0	0	0	0	0	0	0	0	0	0	0	0	0	0	0	0	0	0	0	0	0	0	0	0	0	0	0	0	0	0	0	0
Misin01G061500	0	0	0	0	0	0	0	0	0	0	0	0	0	0	0	0	0	0	0	0	0	0	0	0	0	0	0	0	0	0	0	0	0	0	0
Misin01G061600	578	434	750	827	297	496	447	593	563	915	399	483	511	611	588	681	430	833	575	594	764	847	825	601	471	900	747	250	184	584	495	616	324	414	752
Misin01G061700	18	86	114	48	28	43	91	26	69	88	45	10	92	92	121	16	99	134	101	150	210	224	130	73	74	181	218	59	142	71	195	44	55	106	136
Misin01G061800	187	246	144	307	179	128	230	215	206	371	0	78	235	252	312	276	158	318	125	77	404	202	229	115	392	530	70	37	35	148	313	103	212	235	198
Misin01G061900	0	2	9	0	0	0	0	0	1	5	0	2	0	0	0	0	0	0	0	0	0	9	0	0	0	0	0	0	0	0	0	0	0	0	0
Misin01G062000	11176	14205	15016	9028	5059	5918	5522	5385	13263	19157	10407	6011	16566	10825	14561	10939	4801	7474	5064	18634	25431	15979	11715	13542	15483	20231	7311	6773	8539	5208	5662	13839	10238	10046	8770
Misin01G062100	63	0	0	130	303	0	0	195	115	0	0	80	260	0	0	158	373	0	215	241	0	0	83	117	0	0	5	359	0	0	188	98	0	0	124
Misin01G062200	459	343	439	850	130	23	0	357	747	370	193	570	846	192	345	890	115	26	375	1126	490	296	829	728	316	475	442	400	254	29	128	841	315	131	659
Misin01G062300	0	0	0	0	0	0	0	0	0	0	0	0	0	0	0	0	0	0	0	0	0	0	0	0	0	0	0	0	0	0	0	0	0	0	0
Misin01G062400	0	3	2	0	0	9	6	0	0	9	0	0	0	0	6	0	0	0	0	0	7	17	0	0	0	0	0	0	0	0	0	0	0	3	0
Misin01G062500	62	52	32	84	132	88	149	31	58	32	0	41	92	59	51	105	63	118	90	128	83	0	45	38	47	62	53	36	56	24	73	89	56	34	32
Misin01G062600	35	724	344	89	17	517	297	65	43	1099	280	61	136	840	659	104	0	271	41	100	1163	987	119	88	879	986	54	18	615	237	61	23	538	702	172
Misin01G062700	9	9	0	0	1	0	7	10	2	6	0	2	11	13	8	7	5	7	1	5	8	17	2	3	7	13	5	3	8	5	2	2	3	1	19
Misin01G062800	0	625	243	189	211	361	287	365	213	683	694	183	499	802	700	416	295	188	300	280	904	481	259	190	523	959	141	226	399	507	676	240	353	702	560
Misin01G062900	14	0	9	12	0	9	8	0	6	0	0	0	12	0	8	0	15	29	42	3	41	74	47	0	9	0	20	0	0	0	3	0	22	0	0
Misin01G063000	1042	1261	3429	1039	1032	909	1561	1240	1559	1649	1786	883	1544	994	1942	759	1470	2022	2210	1519	2046	4229	1771	1777	1450	1862	1496	943	645	1703	1652	969	1030	1201	1414
Misin01G063100	44	13	100	6	119	0	93	40	30	9	0	0	13	40	72	0	84	85	17	38	46	63	24	31	21	21	0	85	29	0	26	18	20	10	6
Misin01G063200	482	91	241	106	373	425	2308	500	153	224	122	102	376	194	305	78	494	5744	1079	306	284	502	304	217	214	528	187	269	124	1172	542	237	125	134	97
Misin01G063300	319	233	376	401	353	158	297	532	495	272	82	279	508	164	272	415	495	436	693	630	539	165	521	567	220	414	356	369	42	193	443	301	155	188	160
Misin01G063400	86	101	192	214	177	93	150	138	152	75	0	155	110	136	122	199	97	175	322	77	242	177	281	124	153	210	250	74	105	156	281	115	110	20	266
Misin01G063500	0	0	21	0	0	0	3	3	0	0	0	17	0	0	0	53	0	0	10	0	0	0	3	0	0	1	11	0	0	0	0	0	0	0	27
Misin01G063600	22	13	5	6	36	0	0	26	15	0	0	3	57	12	24	0	19	0	6	35	29	0	3	0	8	13	12	26	26	0	15	0	0	0	0
Misin01G063700	0	0	0	0	0	4	0	0	0	0	0	0	0	0	0	0	0	0	7	0	5	0	0	0	0	0	0	0	0	0	0	0	0	0	9
Misin01G063800	1442	1970	2636	2118	1132	1521	1679	2108	2041	2084	2681	1593	3518	2191	2504	2190	1840	3235	3046	3473	4530	3370	3894	1575	2168	3497	2821	1111	1561	1567	3381	2448	1809	1289	2674
Misin01G063900	0	0	0	0	0	0	0	0	0	0	0	0	0	0	0	0	0	3	0	0	8	27	5	0	9	12	0	0	0	0	0	0	12	0	0
Misin01G064000	0	26	79	22	0	17	5	0	41	0	0	0	102	17	96	11	27	0	0	58	16	53	13	0	17	21	0	0	0	0	22	0	0	41	0
Misin01G064100	491	289	472	487	443	385	944	672	354	427	259	371	961	413	344	383	370	519	930	303	349	645	671	285	308	544	512	492	280	685	928	477	304	330	544
Misin01G064200	0	0	0	0	0	0	0	0	0	0	0	0	0	0	0	0	0	0	0	0	0	0	0	0	0	0	0	0	0	0	0	0	0	0	0
Misin01G064300	0	0	0	0	0	0	0	0	0	0	0	0	0	0	0	0	0	0	0	0	0	0	0	9	0	0	0	0	0	0	0	0	0	0	0
Misin01G064400	8	2	0	17	32	0	0	0	0	0	0	0	18	12	0	0	0	0	0	12	0	0	0	13	0	12	0	0	0	0	0	0	0	0	0
Misin01G064500	0	0	0	0	0	0	12	0	9	0	0	0	3	0	0	0	0	0	0	0	21	0	0	0	0	8	9	0	0	0	0	0	0	0	10
Misin01G064600	0	5	9	0	0	12	0	0	6	8	0	0	0	0	0	0	5	8	11	20	13	4	5	0	2	5	7	0	0	0	13	0	7	27	0
Misin01G064700	0	0	0	0	0	0	0	0	0	0	0	0	0	0	0	0	0	0	0	0	0	0	0	0	0	0	0	0	0	0	0	0	0	0	0
Misin01G064800	0	0	0	23	0	0	0	0	0	0	0	0	0	0	0	6	0	0	0	0	3	0	0	0	0	3	0	0	0	0	0	0	0	0	0
Misin01G064900	7	37	38	43	0	24	0	0	0	78	0	8	0	0	20	49	5	28	20	13	75	39	33	19	6	37	49	0	40	0	15	0	12	41	63
Misin01G065000	129	104	159	65	3	50	23	17	79	86	0	50	112	67	84	20	14	17	9	164	219	160	68	62	78	143	22	60	33	0	26	52	43	68	55
Misin01G065100	0	0	0	9	0	3	0	0	0	15	0	12	0	0	15	0	0	0	0	0	6	0	0	0	0	0	0	0	0	0	0	0	0	0	0
Misin01G065200	0	0	16	0	0	0	0	0	5	0	0	5	0	0	0	0	0	0	7	0	0	19	5	0	3	0	16	0	0	0	0	17	0	0	0
Misin01G065300	5	0	0	3	0	0	0	0	20	0	0	0	0	0	0	0	3	8	0	0	16	0	8	8	0	9	11	0	0	0	0	0	6	0	0
Misin01G065400	122	130	131	93	88	130	214	103	95	98	55	44	83	62	147	130	135	212	206	124	112	123	139	37	85	167	84	0	93	55	149	108	73	0	88
Misin01G065500	0	0	0	0	0	0	0	6	0	0	0	0	12	0	3	20	0	0	9	0	0	0	0	0	0	0	0	0	0	0	0	0	0	0	0
Misin01G065600	57	52	135	3	88	64	97	15	11	0	0	0	64	46	37	6	26	223	6	48	76	59	0	27	32	76	0	0	0	117	0	0	47	17	40
Misin01G065700	5	0	20	0	13	0	13	0	8	7	0	27	8	18	0	20	13	42	3	19	21	14	8	10	9	27	32	0	25	12	0	0	4	14	6
Misin01G065800	0	0	0	10	0	0	0	23	0	0	0	0	3	0	0	5	16	15	41	0	10	0	50	0	0	0	9	0	0	0	77	0	0	0	51
Misin01G065900	62	49	47	23	168	129	352	214	52	168	23	115	153	221	259	105	238	585	453	106	456	283	256	151	216	320	414	236	262	420	507	135	279	150	253
Misin01G066000	1135	587	1561	791	1216	971	1151	1192	1027	774	782	680	1729	728	1236	717	1496	1398	1104	1662	1227	1295	1295	1040	692	1026	1101	704	522	745	1079	1097	510	736	1383
Misin01G066100	8	76	122	38	6	35	80	18	0	73	0	29	11	32	31	14	28	115	84	19	103	55	110	51	95	70	76	0	8	96	54	58	96	0	95
Misin01G066200	32	3	54	19	0	33	90	37	9	0	0	5	9	3	28	68	44	93	102	26	33	15	100	3	15	19	13	0	0	0	26	20	12	0	61
Misin01G066300	2	0	21	6	0	0	0	0	0	0	0	10	0	0	0	0	10	0	0	3	0	0	0	13	0	0	3	0	0	0	0	0	0	0	0
Misin01G066400	8	9	0	0	0	0	9	11	9	12	0	0	14	0	0	0	0	0	9	0	16	23	6	0	6	0	0	43	9	0	24	0	17	0	0
Misin01G066500	5	31	23	9	0	0	25	46	4	15	0	14	17	12	13	29	7	32	34	0	30	34	73	11	12	24	33	22	23	0	40	0	0	0	6
Misin01G066600	971	585	897	992	464	589	581	606	540	1148	452	494	1229	939	592	788	448	1109	1269	1313	1088	1000	789	898	759	1047	868	297	522	380	1500	906	517	476	746
Misin01G066700	0	3	0	0	0	0	0	0	0	0	0	0	0	0	0	9	0	0	0	0	0	0	0	0	0	0	0	0	0	0	0	0	0	0	0
Misin01G066800	3	0	50	0	183	0	267	0	6	0	0	19	16	12	0	12	57	70	29	18	3	40	14	9	0	0	63	0	0	71	39	0	0	0	0
Misin01G066900	0	0	0	0	0	0	0	0	0	0	0	0	0	0	0	0	0	0	0	0	0	0	0	0	0	0	0	0	0	0	0	0	0	0	0
Misin01G067000	0	0	0	0	0	0	0	0	0	0	0	0	0	0	0	0	0	0	0	0	0	0	0	0	0	0	0	0	0	0	0	0	0	0	0
Misin01G067100	85	70	104	184	15	84	261	142	42	114	0	95	48	91	147	128	78	171	280	62	131	86	288	52	98	125	333	32	0	137	239	49	40	52	191
Misin01G067200	0	0	0	0	0	0	0	0	0	0	0	0	0	0	0	0	0	0	0	0	0	0	0	0	0	0	0	0	0	0	0	0	0	0	0
Misin01G067300	55	56	86	87	41	64	68	55	78	60	29	89	73	87	124	53	93	103	159	94	78	70	126	31	94	89	96	70	91	27	179	63	31	47	77
Misin01G067400	0	0	0	0	0	0	0	20	0	0	0	0	0	0	0	0	0	0	0	0	9	0	0	0	0	0	0	0	0	0	0	0	0	0	0
Misin01G067500	21	17	10	68	34	29	0	26	5	29	0	14	45	33	21	18	13	54	110	21	39	82	136	0	45	59	74	0	17	0	75	52	29	3	43
Misin01G067600	179	128	136	278	201	144	206	267	81	241	0	85	166	169	156	163	65	262	315	194	208	135	170	52	161	205	166	9	174	111	422	146	93	74	210
Misin01G067700	1052	1544	2433	1552	1115	1357	1569	1824	1855	1483	1221	1502	2055	1902	1906	1443	1351	2106	3033	1725	2361	2471	2379	1030	1634	2356	1661	760	1249	1263	2200	1157	1022	1070	2350
Misin01G067800	0	0	0	0	0	0	0	0	0	0	0	0	0	0	0	0	0	0	0	0	0	0	0	0	0	0	0	0	0	0	0	0	0	0	0
Misin01G067900	175	107	927	26	335	113	320	157	345	83	170	136	654	104	203	60	191	151	136	391	199	395	162	381	239	141	114	170	111	55	100	165	160	126	116
Misin01G068000	24	8	10	0	0	9	11	0	5	0	0	0	22	28	12	0	10	0	0	30	0	23	0	5	0	6	0	0	11	31	0	0	0	0	0
Misin01G068100	1375	888	1506	1319	1513	1039	1429	1514	1119	947	702	972	1993	1047	871	1019	1454	1898	1681	1577	1067	1531	1606	1076	981	1476	1310	1055	535	638	2115	919	621	643	1365
Misin01G068200	397	462	457	681	450	570	618	691	466	550	453	515	707	581	674	627	274	785	788	718	946	981	825	384	468	707	796	422	411	497	692	592	408	508	606
Misin01G068300	1709	3894	2408	737	1518	2906	2344	2407	1256	1328	3534	2834	1843	4843	2979	2444	2145	3842	503	3009	5903	4615	3177	327	1832	1038	966	1770	2252	2683	5100	1867	4088	4422	2801
Misin01G068400	0	138	29	13	0	57	33	25	0	53	0	0	0	204	81	0	0	0	0	0	321	130	0	0	64	0	0	0	35	34	0	0	247	166	0
Misin01G068500	1131	1066	1161	1382	862	838	964	1028	1011	1230	1242	817	1135	1188	1164	1166	790	1060	1246	1336	1982	1566	1315	951	1119	1525	1116	629	590	933	1469	910	795	878	1098
Misin01G068600	0	0	0	0	0	0	0	0	0	0	0	0	0	0	0	0	0	0	0	0	0	0	0	0	0	0	0	0	0	0	0	0	0	0	0
Misin01G068700	0	0	0	0	0	0	0	0	17	0	0	0	11	0	0	0	0	0	0	0	0	0	0	0	0	0	0	4	0	0	0	0	0	0	0
Misin01G068800	304	307	455	612	459	351	517	426	338	312	417	330	425	288	558	371	413	700	550	357	643	551	597	359	437	519	526	182	320	451	605	440	311	222	734
Misin01G068900	1648	1036	892	2088	1252	773	1353	932	1660	1192	606	467	2373	1728	1196	1744	1813	2814	2595	2422	3270	2582	1611	742	1613	2280	2120	1982	1433	993	2612	1987	1373	1217	2081
Misin01G069000	46	63	19	18	0	49	53	25	73	16	0	0	65	25	49	13	46	105	51	65	103	99	41	51	27	60	0	0	71	23	39	135	52	20	49
Misin01G069100	622	396	320	1352	2558	1085	2437	1666	1614	353	410	968	1292	995	651	1602	1531	1990	6390	1858	1005	638	2097	739	978	691	1246	1026	414	1645	7015	1217	364	659	2568
Misin01G069200	0	0	0	36	0	0	12	43	0	0	0	0	0	0	0	30	0	0	72	0	0	0	67	0	0	0	39	0	0	0	83	0	0	0	0
Misin01G069300	466	636	541	771	689	706	809	674	480	666	552	424	801	843	718	665	632	1287	1125	1030	1339	957	1161	614	832	1261	847	440	409	662	1163	736	621	552	825
Misin01G069400	173	170	298	168	227	87	173	187	133	182	272	216	156	102	142	218	111	273	252	160	163	285	230	173	209	208	199	37	146	105	199	79	155	79	225
Misin01G069500	42	13	30	6	0	0	0	52	15	0	0	0	12	6	0	20	6	0	6	9	20	20	0	6	0	20	17	26	0	0	0	0	11	0	0
Misin01G069600	0	9	0	0	0	12	57	0	0	34	0	0	18	0	0	17	0	20	12	10	3	22	25	14	0	0	41	0	0	10	51	0	0	3	22
Misin01G069700	27	0	0	17	0	0	6	4	28	0	0	14	42	12	0	41	17	0	45	45	3	0	27	22	11	3	35	11	0	0	50	78	0	0	53
Misin01G069800	97	70	83	0	0	30	116	49	63	42	0	81	119	81	55	17	77	161	180	118	103	91	123	59	26	97	45	26	25	53	108	81	0	14	82
Misin01G069900	0	0	0	0	0	0	13	0	0	0	0	0	0	0	0	0	0	3	8	0	13	0	0	0	0	0	11	0	0	0	10	0	0	0	0
Misin01G070000	19	8	181	14	0	23	29	34	18	0	0	17	33	9	18	6	14	23	11	41	20	31	20	32	13	21	28	10	0	0	15	17	30	0	0
Misin01G070100	2586	1555	2309	2442	2594	1766	2854	2087	2801	2182	1187	1503	3944	1875	2059	2446	2555	4080	3250	3567	2820	2379	3191	2523	1391	2920	2104	1745	1060	2271	3715	2748	1297	1088	2248
Misin01G070200	3	8	0	9	0	0	7	0	0	0	0	9	0	0	0	5	10	20	41	3	27	6	6	0	0	16	9	0	0	0	28	0	0	0	0
Misin01G070300	22	19	114	43	51	28	131	49	28	92	57	37	53	26	24	44	78	249	81	51	58	26	99	60	54	56	81	96	6	93	164	2	13	25	102
Misin01G070400	1173	1275	1267	1748	2731	1951	3105	1751	1545	1508	769	1323	1706	893	1148	1943	2191	3290	2638	2060	1985	965	1727	1080	1223	1681	1252	1465	914	1585	3475	1290	744	776	1721
Misin01G070500	411	179	176	439	168	171	91	281	177	358	0	263	157	108	208	418	175	250	275	276	336	252	370	272	155	300	357	274	50	93	171	146	78	49	277
Misin01G070600	17	3	0	18	0	0	0	0	0	0	0	7	5	0	3	6	7	3	3	13	1	4	0	0	3	0	17	4	0	0	0	3	3	0	28
Misin01G070700	11	0	0	0	20	0	0	33	3	0	0	3	0	0	0	26	0	0	17	9	3	0	0	0	0	3	0	0	0	0	0	0	0	0	3
Misin01G070800	22	10	74	70	6	0	40	0	9	0	0	9	28	0	0	0	12	10	13	27	26	16	0	0	34	22	11	0	0	0	0	0	31	7	0
Misin01G070900	59	82	124	63	27	69	90	136	40	33	0	63	60	38	37	34	60	147	159	51	87	79	185	49	51	122	163	0	0	109	112	62	33	43	109
Misin01G071000	1232	1186	1201	1920	1366	1291	1443	2553	1114	1400	1034	1100	1565	1148	1320	1628	1584	2733	1984	1890	2064	1554	2145	754	1266	1457	1240	1465	899	1057	2181	1099	938	940	1393
Misin01G071100	850	1040	1397	1056	600	896	1112	1285	573	1511	373	489	1123	1090	1525	235	981	1985	1644	941	2090	1940	1488	764	1470	2614	1497	612	989	881	2202	1201	528	1082	1231
Misin01G071200	11	0	0	0	0	0	0	0	0	0	0	0	0	0	0	0	0	0	0	0	0	0	0	0	0	0	0	0	0	0	0	0	0	0	0
Misin01G071300	0	0	0	0	0	0	18	0	7	0	0	0	0	0	0	5	18	7	0	20	10	13	10	0	14	0	0	0	0	20	14	9	8	0	0
Misin01G071400	0	0	6	0	0	0	0	0	7	0	0	3	0	0	37	0	0	9	3	6	15	9	0	17	6	6	12	0	0	0	0	0	6	6	23
Misin01G071500	225	208	277	331	320	182	442	219	275	223	267	208	400	210	195	304	418	361	601	373	396	428	271	297	184	346	259	106	132	239	531	229	101	92	518
Misin01G071600	0	29	0	17	60	23	78	9	23	20	0	3	0	29	17	33	62	68	64	0	31	13	17	14	6	9	9	0	40	37	26	0	0	14	26
Misin01G071700	0	12	57	9	0	6	6	0	40	0	0	8	20	27	12	15	0	29	34	0	15	43	51	17	9	32	30	32	0	0	0	34	8	9	0
Misin01G071800	0	0	0	0	0	0	0	0	0	4	0	4	0	0	0	0	16	14	2	8	3	0	0	0	0	5	12	0	0	0	0	2	0	0	0
Misin01G071900	0	0	0	0	0	0	0	0	0	0	0	0	0	0	0	0	0	0	0	0	0	0	0	0	0	0	0	0	0	0	0	0	0	0	0
Misin01G072000	0	15	13	0	15	0	3	0	14	0	0	12	0	0	0	9	0	0	0	6	0	10	5	20	0	3	6	0	0	0	0	0	0	0	0
Misin01G072100	0	0	0	0	0	0	0	0	0	0	0	0	0	0	0	0	0	0	0	0	0	0	0	0	0	0	0	0	0	0	0	0	0	0	0
Misin01G072200	0	0	17	0	0	0	17	0	0	0	0	0	0	9	0	0	0	3	0	0	0	9	0	0	0	6	0	0	0	0	0	0	0	0	0
Misin01G072300	0	0	0	0	0	0	0	0	0	0	0	0	0	0	0	0	0	12	0	0	0	0	0	0	0	0	0	0	0	0	0	0	0	0	0
Misin01G072400	64	144	355	130	29	48	15	10	107	144	68	55	60	108	59	42	107	82	74	113	139	471	92	206	88	110	121	26	17	88	131	9	142	79	102
Misin01G072500	0	0	0	0	0	0	0	0	0	0	0	0	0	0	0	0	0	0	0	0	0	0	0	0	0	0	0	0	0	0	0	0	0	0	0
Misin01G072600	0	0	0	0	0	0	0	0	0	0	0	0	0	0	0	0	0	6	0	0	0	10	0	0	0	0	0	0	0	0	0	0	0	0	0
Misin01G072700	221	284	720	390	455	292	553	268	421	651	392	340	333	277	443	377	262	493	380	348	891	450	504	236	368	673	237	182	308	198	554	309	268	168	268
Misin01G072800	134	140	315	216	134	257	187	108	295	230	9	189	369	198	59	162	361	244	331	349	235	154	235	194	164	298	106	181	282	207	545	185	185	101	172
Misin01G072900	0	54	0	0	0	22	6	0	0	0	0	58	0	0	37	0	0	83	81	0	0	68	0	0	16	0	54	0	0	0	16	0	26	20	0
Misin01G073000	244	75	418	148	150	97	66	103	179	71	139	71	164	64	149	112	109	89	342	178	138	387	190	291	46	149	199	45	19	15	320	150	54	47	248
Misin01G073100	4	0	0	26	0	0	0	0	0	0	0	6	20	0	0	0	9	24	12	0	9	6	10	0	6	0	0	0	0	0	0	0	0	0	0
Misin01G073200	0	13	0	32	46	0	133	64	12	0	0	12	0	6	3	31	23	46	54	5	37	0	14	0	9	16	46	0	0	37	234	20	0	0	51
Misin01G073300	9	0	0	0	0	6	22	14	0	0	0	9	0	3	6	21	0	19	9	5	0	6	18	0	0	3	5	0	0	22	35	3	0	0	24
Misin01G073400	3503	2151	2912	4776	3131	2437	2467	3298	2594	2766	2355	2462	4144	2193	2303	4762	2258	4751	4561	4172	3295	2920	5220	2408	2610	3186	3737	2145	1459	2537	4266	3862	1287	1656	3908
Misin01G073500	3218	6760	8085	8256	2646	5406	6867	5502	6068	8901	3848	2883	8202	5780	6702	8191	5435	10896	10672	8115	9874	8784	5939	2886	6205	11367	8155	4266	5076	6666	5199	4960	6074	2788	11841
Misin01G073600	677	773	1382	464	665	613	785	695	901	889	808	582	689	857	828	503	602	1275	981	1061	1473	1219	849	538	654	970	416	472	196	468	1328	802	459	673	509
Misin01G073700	1274	1024	805	1479	826	541	906	811	979	1240	404	805	1756	828	969	1487	777	1220	1170	1867	1468	1296	1789	986	1070	1456	1291	615	647	808	1284	1350	660	701	1237
Misin01G073800	23	0	21	20	79	0	46	79	4	7	0	12	11	9	12	0	53	85	55	33	16	40	23	10	13	16	0	0	0	93	69	0	0	0	26
Misin01G073900	2355	885	1983	1002	1066	683	1032	1203	1474	1083	928	1064	2364	711	966	906	1352	1701	874	1957	1260	1187	1458	1408	1020	1460	847	565	547	431	484	1592	609	319	647
Misin01G074000	35	4	3	80	19	0	6	9	6	0	0	17	48	0	16	82	48	71	131	60	27	7	61	71	20	24	70	0	0	38	74	63	12	0	30
Misin01G074100	213	313	392	404	190	331	576	500	224	372	0	331	553	382	468	521	354	721	985	303	639	582	725	281	515	613	710	283	243	506	969	255	399	404	737
Misin01G074200	0	0	0	6	0	0	0	0	11	0	0	0	0	0	0	0	0	17	17	0	0	0	0	0	0	0	0	0	0	0	0	0	0	0	0
Misin01G074300	14	23	14	29	43	60	27	24	22	23	0	2	19	8	51	17	3	81	95	5	26	49	45	0	15	27	15	3	0	82	41	0	17	15	51
Misin01G074400	337	147	237	22	49	129	158	183	232	128	129	1	328	127	182	270	357	101	309	380	303	216	296	134	152	337	269	157	235	24	263	341	17	108	189
Misin01G074500	3775	4349	4887	5730	4556	5099	6928	5083	4216	6577	4171	3699	6570	4785	5490	5943	5575	10923	8726	7282	9344	5779	9540	5032	5828	9379	6154	4600	3535	4091	7880	4286	3763	2972	5701
Misin01G074600	444	405	231	322	307	430	229	478	232	445	71	228	361	340	470	358	413	966	791	318	1104	546	581	344	610	957	665	322	535	741	466	263	382	340	359
Misin01G074700	10	26	16	27	0	0	19	18	25	21	0	33	39	0	22	40	0	3	21	14	19	25	28	11	21	36	39	0	3	0	20	0	8	6	16
Misin01G074800	24	144	276	148	38	157	198	77	27	266	224	40	37	208	228	118	54	256	251	11	300	198	132	11	228	106	176	0	102	132	183	33	82	83	239
Misin01G074900	40	60	88	66	66	86	46	68	34	61	0	35	63	63	73	132	64	160	242	86	90	82	174	38	61	61	103	99	0	179	290	66	72	41	109
Misin01G075000	1907	1975	2539	2235	456	1128	886	969	1865	3694	2307	1527	1915	1379	2551	2543	558	881	1619	2208	2572	1934	1822	1449	2035	4859	1033	775	1671	1125	879	2068	1619	1383	1801
Misin01G075100	0	0	0	0	0	0	0	0	9	0	0	0	0	0	0	0	0	0	0	0	0	0	0	0	0	0	0	0	0	0	0	0	0	0	0
Misin01G075200	26	4	3	30	0	0	0	28	189	3	0	7	18	0	2	33	63	11	0	278	131	3	0	57	12	6	0	313	0	0	0	55	0	13	0
Misin01G075300	36	251	995	216	57	76	166	224	146	228	0	82	129	429	603	221	77	237	127	239	533	304	302	158	388	233	159	204	168	209	41	257	232	126	223
Misin01G075400	503	558	605	995	244	468	288	591	518	766	279	458	947	571	617	664	425	649	731	913	1027	641	927	425	667	1134	457	427	355	270	508	490	228	303	641
Misin01G075500	0	12	0	0	9	0	0	0	0	0	0	0	0	31	12	0	14	18	7	8	10	30	12	0	0	5	0	0	0	0	0	0	0	13	28
Misin01G075600	38	25	35	54	46	44	136	61	40	40	0	45	96	85	63	33	110	267	167	117	62	77	236	51	50	105	94	50	47	54	104	91	22	52	49
Misin01G075700	25	39	89	81	9	33	122	77	18	86	6	63	9	96	66	75	62	106	123	25	93	141	95	65	73	86	76	0	51	34	138	22	55	26	119
Misin01G075800	82	33	59	89	43	192	380	255	12	0	74	121	76	110	76	91	130	567	225	39	132	176	165	21	80	81	115	73	15	306	344	63	88	19	116
Misin01G075900	104	164	133	143	88	80	129	87	113	112	0	64	150	129	124	82	129	139	170	207	160	108	189	113	96	164	156	79	55	70	217	198	61	143	244
Misin01G076000	0	0	0	0	0	0	0	0	0	0	0	0	0	0	0	0	0	0	0	0	0	0	0	0	0	0	0	0	0	0	0	0	0	0	0
Misin01G076100	256	154	262	203	104	126	122	111	256	302	80	190	274	146	247	210	184	145	227	418	291	201	276	251	77	262	201	87	90	126	176	257	106	96	276
Misin01G076200	326	158	373	358	246	283	828	395	118	287	0	254	266	214	321	251	329	462	652	158	316	392	485	122	231	434	467	132	312	293	911	144	132	204	574
Misin01G076300	3427	4424	5875	5825	1768	2302	2801	3648	3372	4835	2255	3766	4595	2699	5084	5199	2085	4274	3328	4230	6513	5388	6421	2929	3994	7347	4000	1581	2157	1503	3793	3075	2364	2615	3849
Misin01G076400	5	0	0	0	0	0	0	0	0	12	0	2	0	0	0	0	0	0	0	0	0	0	0	0	0	0	0	0	0	0	0	34	3	0	0
Misin01G076500	0	0	0	9	0	0	0	0	0	0	0	0	0	0	0	0	0	0	0	6	0	0	0	0	6	0	0	0	0	0	0	0	0	0	0
Misin01G076600	0	0	0	0	0	0	0	0	0	0	0	0	0	0	0	0	0	0	0	0	0	0	0	0	0	0	0	0	0	0	0	0	0	0	0
Misin01G076700	952	1198	1311	1634	1195	922	1199	1200	1155	1529	515	969	1442	1072	1279	1574	924	1334	1255	1502	1576	1385	1414	680	1102	1387	1097	823	703	992	978	982	861	737	1366
Misin01G076800	0	0	3	0	0	0	0	0	12	0	0	0	0	3	0	0	0	0	0	23	6	0	0	9	9	0	0	40	0	0	0	20	6	0	0
Misin01G076900	513	351	613	472	709	723	854	829	335	398	171	449	880	513	491	455	972	1671	1404	547	889	537	895	321	791	713	600	792	430	976	894	471	492	381	749
Misin01G077000	33	16	56	23	20	64	48	0	23	52	0	5	15	51	37	33	23	66	59	55	50	51	36	11	55	72	20	37	23	17	41	15	26	22	23
Misin01G077100	0	0	0	23	0	20	0	0	0	0	0	0	0	23	12	0	0	48	0	0	23	0	0	0	0	6	0	0	0	0	0	0	0	0	0
Misin01G077200	0	0	0	0	0	0	0	0	0	0	0	0	0	0	0	0	0	0	0	0	0	0	0	0	0	0	0	0	0	0	0	0	0	0	0
Misin01G077300	6598	2931	2883	6789	1526	2960	2606	6259	7870	3852	2308	4827	9018	3006	5504	6902	1185	2063	2592	8651	8168	3603	11132	3642	3817	5459	6095	876	2650	1891	5986	6810	3137	3083	8929
Misin01G077400	490	1066	808	1191	1543	1240	1373	751	779	1036	1052	675	800	1148	1210	1261	1058	1544	2365	1083	2075	1124	1240	561	1565	2125	918	740	897	1120	1861	506	873	737	1363
Misin01G077500	953	787	822	812	677	869	1149	950	838	935	1504	842	1615	801	1014	1096	933	1529	1736	1342	1463	1188	1968	826	1016	1512	1266	666	701	732	1275	881	513	501	1368
Misin01G077600	934	630	931	573	1131	616	1035	557	777	717	884	471	1108	531	662	530	879	1350	761	1097	1067	996	633	702	601	742	411	535	509	708	843	642	496	424	629
Misin01G077700	79	89	148	68	77	121	187	119	88	131	0	55	57	142	201	127	130	192	182	116	141	126	104	118	100	111	130	26	146	100	93	113	72	103	221
Misin01G077800	169	144	242	192	104	114	217	118	155	213	125	133	160	128	225	213	203	256	152	240	198	247	175	196	163	235	216	37	23	149	278	117	180	57	115
Misin01G077900	178	225	235	142	201	130	194	78	206	129	147	138	251	162	266	141	152	266	310	168	285	281	277	146	194	255	183	51	103	160	264	223	106	31	86
Misin01G078000	0	0	0	0	17	0	0	0	0	0	0	0	0	0	0	0	0	4	0	0	0	0	0	0	0	0	0	0	0	0	0	0	0	0	0
Misin01G078100	0	0	22	0	0	0	0	3	3	0	0	3	0	0	6	0	0	0	0	12	0	21	0	14	0	0	0	0	0	0	17	0	0	0	0
Misin01G078200	43	33	123	49	182	82	160	458	218	26	0	33	39	69	73	85	219	306	686	215	113	55	34	87	57	50	54	76	14	143	869	19	0	0	67
Misin01G078300	211	329	559	192	286	234	531	317	334	348	0	363	392	262	287	413	404	520	709	462	466	570	630	244	353	431	342	76	186	202	657	113	205	187	336
Misin01G078400	31	128	187	98	83	88	200	162	30	190	143	69	77	146	149	166	77	310	315	70	168	212	199	16	109	211	215	0	34	104	283	71	48	56	233
Misin01G078500	181	222	260	253	120	290	294	374	167	346	188	61	1035	651	602	824	817	1492	1681	796	1254	932	1476	403	1009	992	1082	448	618	753	1499	620	569	474	726
Misin01G078600	874	894	1210	1315	1228	1107	1546	1493	1017	825	559	770	1611	1554	1204	1296	1313	2311	2717	1408	2174	1795	2427	986	1296	1737	1875	721	677	587	2558	1047	793	802	1141
Misin01G078700	1649	1793	1481	1076	833	1157	917	1872	1549	1456	649	1064	2852	1660	1293	1882	477	1553	2173	1708	2905	2492	2748	771	1795	2557	1573	743	858	535	1684	652	1048	757	1680
Misin01G078800	65	98	181	62	20	46	74	49	62	133	0	31	55	94	135	67	49	171	95	102	232	121	87	58	238	217	70	22	82	38	97	53	62	148	67
Misin01G078900	0	8	0	0	3	9	0	0	2	0	0	1	14	3	0	0	9	0	0	0	0	0	0	0	17	0	0	0	0	0	0	9	0	7	0
Misin01G079000	0	0	0	0	0	0	0	0	0	0	0	0	0	0	0	0	0	0	0	0	0	0	0	0	0	0	0	0	0	0	0	0	0	0	0
Misin01G079100	0	0	0	0	0	0	0	0	0	0	0	0	0	0	0	0	0	0	0	0	0	0	0	0	0	0	0	0	0	0	0	0	0	0	0
Misin01G079200	3	0	0	0	0	0	0	0	0	0	0	0	0	0	0	0	0	0	0	0	0	0	0	0	0	16	0	0	0	0	0	0	0	0	0
Misin01G079300	30	11	11	14	19	23	14	29	53	10	21	26	28	9	19	6	12	38	13	49	7	4	6	29	4	1	17	73	6	26	8	20	5	15	39
Misin01G079400	210	201	249	248	119	238	309	183	175	244	88	136	257	278	229	284	187	414	302	258	390	257	408	274	191	375	189	86	160	70	232	148	179	63	268
Misin01G079500	72	153	238	184	206	123	177	113	210	104	116	200	165	86	119	168	66	165	307	112	124	199	235	135	158	206	171	61	16	149	311	171	138	173	339
Misin01G079600	564	535	859	648	590	447	899	820	650	697	855	386	824	561	602	614	592	874	682	842	1013	887	866	537	606	850	636	273	431	464	889	531	388	327	857
Misin01G079700	11	3	6	6	0	0	0	0	0	23	0	0	3	0	12	0	2	0	5	3	2	3	16	6	0	4	15	0	0	0	0	0	0	0	0
Misin01G079800	11	40	102	0	81	78	35	0	10	65	0	0	52	28	91	14	8	78	33	36	85	38	21	29	26	75	0	0	0	0	0	10	22	31	0
Misin01G079900	6	16	77	0	0	16	41	0	13	0	0	0	17	30	45	0	18	63	7	23	17	37	17	7	0	48	0	0	20	23	0	0	0	0	0
Misin01G080000	26	120	2421	19	23	124	142	291	28	186	54	24	57	104	763	8	245	251	76	86	140	387	33	235	64	87	38	14	117	263	17	0	96	34	32
Misin01G080100	69	39	125	0	0	40	122	52	8	70	0	41	38	82	85	29	72	148	101	62	130	63	78	79	42	88	59	22	23	84	207	23	37	13	180
Misin01G080200	380	126	272	322	349	178	204	140	322	310	0	247	343	155	239	216	226	276	252	397	234	241	219	282	157	159	286	198	166	240	152	234	116	116	212
Misin01G080300	157	69	161	292	80	140	216	343	151	152	0	198	336	176	119	342	59	140	389	142	195	188	417	213	192	305	337	12	71	57	362	342	94	44	319
Misin01G080400	0	0	0	0	0	0	0	0	0	0	0	0	0	0	0	0	0	0	0	0	0	0	0	0	0	0	0	0	0	0	0	0	0	0	0
Misin01G080500	0	16	0	0	0	0	0	9	10	0	0	0	0	15	0	10	15	0	23	6	0	0	25	0	4	12	0	0	0	0	22	0	0	0	0
Misin01G080600	0	0	0	0	0	0	0	0	0	0	0	0	0	0	0	0	0	0	0	0	0	0	0	0	0	0	0	0	0	0	0	0	0	0	0
Misin01G080700	915	854	1102	825	657	797	911	1061	987	1005	574	579	1289	759	846	1000	660	1100	929	1195	1573	1335	1284	800	765	1460	737	534	710	546	964	887	478	556	885
Misin01G080800	376	524	545	415	293	445	540	628	447	529	136	353	488	557	596	609	439	866	881	641	948	661	761	400	500	802	582	387	314	488	137	406	244	403	788
Misin01G080900	159	132	95	124	139	83	231	174	65	142	0	77	171	162	96	210	88	235	190	167	251	100	221	95	132	208	213	233	111	201	294	147	101	86	174
Misin01G081000	6	0	0	0	0	7	0	0	6	9	0	0	33	0	14	0	0	22	0	25	11	2	0	0	2	3	0	0	0	0	0	32	5	17	0
Misin01G081100	20	6	2	0	30	0	3	0	17	7	0	0	50	6	0	0	3	14	0	7	17	3	0	10	3	3	0	11	20	0	0	7	3	0	0
Misin01G081200	102	91	54	103	32	73	162	83	31	126	3	94	198	157	136	147	133	256	296	99	226	137	267	144	111	184	270	17	34	169	178	17	82	9	111
Misin01G081300	2368	1656	2227	2193	1566	1431	1514	1399	2746	2330	1315	1367	2890	1334	2304	2101	1555	2433	2574	4236	3134	2440	2655	2246	2157	3654	2025	1100	1081	1402	2114	2281	1331	972	2223
Misin01G081400	308	494	186	296	542	437	713	595	286	529	550	171	252	393	337	251	474	920	397	315	754	538	317	254	242	684	235	369	238	651	756	43	190	184	212
Misin01G081500	5621	1029	2552	683	2075	3886	2225	3225	625	2623	2014	1269	6742	2178	3056	851	1248	2123	1490	910	752	4829	2554	961	2737	8929	2065	571	862	1167	2127	18715	1153	1229	1537
Misin01G081600	24	76	136	0	0	77	59	0	61	113	0	17	24	20	92	15	12	50	0	64	141	88	0	16	58	73	0	0	0	0	0	3	20	51	0
Misin01G081700	2128	918	1585	1125	2147	1584	2612	1950	1418	1463	743	695	2597	1281	1452	948	2444	3962	1820	2601	2198	1897	1571	1458	1590	1760	1291	1874	748	2166	2024	1921	1243	941	1158
Misin01G081800	1415	1111	1573	1700	1271	1363	1638	1315	1458	1506	426	732	892	1859	2026	1886	1600	2753	2243	2415	1851	2214	1692	1541	1905	1704	2104	1431	969	1286	2893	1501	1097	823	2468
Misin01G081900	51	98	128	5	19	119	120	16	32	199	130	0	15	85	158	0	61	221	26	45	281	121	31	24	117	115	10	11	46	159	0	41	67	23	0
Misin01G082000	1921	2342	2791	3272	2404	1994	4193	2930	2629	2247	1584	2303	2992	1872	2208	3083	2208	6092	4124	3060	4419	3455	4048	1798	2826	3099	2281	1654	1519	2898	4293	1780	1950	1398	2833
Misin01G082100	709	980	1049	1030	938	1341	1431	887	832	947	1152	550	1773	1230	1487	1272	1391	2848	2341	1702	2851	2123	2290	952	1612	2367	1814	594	1468	1993	2322	1678	1062	1088	1833
Misin01G082200	9645	6161	5016	10343	4010	4941	4938	11294	7322	8465	8320	4274	13753	5903	6666	6186	3887	7615	7138	10487	8765	8301	10508	6029	7357	10522	7245	6238	6315	3802	9752	9133	3822	6127	7182
Misin01G082300	606	677	930	434	470	512	683	573	648	836	68	628	836	617	631	648	316	678	905	833	944	893	794	355	665	865	551	314	585	288	810	399	394	438	605
Misin01G082400	0	15	0	34	5	8	25	29	13	17	0	24	7	17	0	45	0	34	35	22	23	4	32	17	20	12	79	23	36	0	56	0	6	0	99
Misin01G082500	12	0	0	0	24	0	0	0	0	0	0	0	0	0	0	0	3	0	0	6	0	0	0	0	0	0	0	0	0	0	0	0	0	0	0
Misin01G082600	0	0	15	0	0	0	0	0	0	9	0	9	0	0	0	0	0	0	0	0	5	12	0	0	6	6	0	0	46	0	0	0	3	0	0
Misin01G082700	0	0	0	0	0	0	0	0	0	0	0	6	0	0	0	0	5	0	12	0	0	0	0	0	0	0	0	0	0	0	0	0	0	0	9
Misin01G082800	0	0	0	0	44	0	73	0	0	0	0	0	8	0	0	0	23	21	0	30	0	0	10	0	5	0	43	0	0	0	0	0	0	0	8
Misin01G082900	0	0	0	0	0	0	6	0	0	0	0	0	0	0	0	0	0	9	0	0	0	0	0	0	0	0	0	0	0	0	0	0	0	0	0
Misin01G083000	8	0	0	0	0	0	0	0	0	0	0	0	4	0	0	7	0	0	0	0	0	0	0	0	0	0	0	0	0	0	0	0	0	0	0
Misin01G083100	1325	747	1713	1804	1340	695	1811	1785	643	2020	576	1528	948	1903	1665	2128	1483	1289	1553	1010	2863	2521	3204	1256	1955	987	2016	1183	1389	1679	2800	1515	1556	970	2932
Misin01G083200	196	134	110	156	162	125	238	112	105	75	35	72	180	140	166	113	189	189	270	138	103	178	295	46	105	230	289	181	179	120	214	117	107	96	254
Misin01G083300	1203	984	977	1324	368	674	771	1016	959	1090	562	848	1283	836	1050	988	803	1274	1286	1427	1751	1157	1758	877	978	1927	1165	539	612	547	1459	1093	450	697	1045
Misin01G083400	1538	653	652	1003	116	337	231	439	675	920	229	275	1026	345	457	825	342	407	478	1241	961	681	922	734	550	1219	810	466	520	293	707	751	505	341	744
Misin01G083500	111	139	196	144	179	167	241	232	168	145	110	249	227	132	157	168	187	278	363	146	162	244	276	153	137	229	170	119	41	100	285	163	96	104	86
Misin01G083600	417	505	701	497	571	514	881	1006	448	657	599	703	670	711	813	666	655	918	1323	477	822	835	851	515	584	667	665	415	411	583	1043	417	470	401	899
Misin01G083700	38	0	6	14	124	9	19	0	23	26	0	11	44	0	0	0	0	11	0	26	0	0	28	0	0	8	0	0	0	0	0	0	0	0	0
Misin01G083800	550	397	672	536	670	576	666	600	556	545	636	561	870	519	743	573	763	768	1278	553	669	624	781	630	411	567	370	359	401	614	782	335	367	365	919
Misin01G083900	43	3	350	3	0	17	0	173	15	15	0	37	15	3	185	17	20	23	57	27	37	25	55	173	0	20	26	0	0	3	3	15	2	11	5
Misin01G084000	0	0	0	0	14	0	0	0	0	0	65	0	9	0	0	0	0	0	0	0	0	6	14	0	0	0	0	0	0	0	0	0	0	0	0
Misin01G084100	333	596	778	441	323	474	482	485	499	506	138	564	683	593	704	542	427	935	1242	740	1208	1005	1066	443	879	1438	557	300	337	547	1060	704	511	312	969
Misin01G084200	238	70	229	145	169	224	260	156	390	303	2	308	398	255	262	254	149	375	447	76	543	460	385	232	272	506	265	150	129	294	492	164	199	190	204
Misin01G084300	3	0	0	0	0	0	6	0	6	0	0	0	0	14	9	0	0	8	0	0	0	0	0	0	0	2	0	0	22	9	0	0	6	0	6
Misin01G084400	0	0	0	0	0	0	0	0	0	0	0	0	0	0	0	0	0	0	0	0	0	0	0	0	0	0	0	0	0	0	0	0	0	0	0
Misin01G084500	863	972	1083	912	1093	1158	1065	1400	744	937	526	470	2242	1719	1536	1255	1398	2314	2693	1972	2564	2192	2638	1141	1686	2605	1957	911	951	1188	2454	1466	1199	1151	2008
Misin01G084600	479	723	830	678	549	539	910	579	648	783	1086	414	930	642	801	584	744	1264	1151	809	1152	964	1000	555	632	1041	916	426	536	488	1025	758	561	411	1016
Misin01G084700	203	75	73	89	168	32	70	60	103	75	0	85	196	87	74	124	128	147	170	122	187	98	96	81	66	84	112	43	0	139	242	55	33	97	152
Misin01G084800	0	0	0	8	0	0	0	6	0	0	0	0	0	3	0	0	0	5	22	0	10	0	20	0	0	0	0	0	0	9	0	0	0	0	0
Misin01G084900	1604	571	1030	1095	1426	1167	1614	1766	700	1207	824	842	1472	825	1118	1671	1394	2289	2093	1971	1653	1438	2126	1358	1267	1560	1959	1197	857	1293	1669	1227	805	772	1582
Misin01G085000	209	303	185	402	258	238	224	333	316	418	0	177	159	477	181	279	220	885	760	303	346	427	495	166	180	574	172	218	275	274	554	249	188	144	494
Misin01G085100	703	441	612	373	646	659	1017	550	628	556	158	291	845	631	647	449	731	892	747	651	922	619	689	495	508	622	591	360	257	548	592	561	327	518	532
Misin01G085200	5527	4017	4043	4546	7592	6637	7900	3478	2780	3762	4312	1764	10117	3712	3786	4399	5402	11419	11819	7894	10613	7632	7697	6866	4328	9923	5505	6317	4514	7189	13231	4996	1396	4418	9010
Misin01G085300	341	106	91	113	460	233	289	359	242	76	0	85	306	107	149	171	525	571	338	399	420	126	169	268	119	199	181	328	21	294	387	238	112	136	245
Misin01G085400	184	129	211	198	280	190	240	208	211	94	266	110	323	200	250	201	257	557	374	302	339	306	308	207	183	365	257	154	95	177	349	152	101	166	303
Misin01G085500	0	0	0	0	0	0	0	0	0	0	0	0	0	0	0	0	0	0	0	0	0	0	0	0	0	0	0	0	0	0	0	0	0	0	0
Misin01G085600	145	219	195	221	209	246	408	640	79	132	20	206	358	232	157	298	344	679	626	362	319	348	630	204	284	375	515	104	115	214	539	101	199	70	330
Misin01G085700	120	27	78	0	6	24	31	0	191	43	0	0	113	21	84	0	32	24	75	177	84	34	0	76	28	79	48	36	0	0	0	0	43	16	71
Misin01G085800	33	0	23	0	0	5	3	0	19	0	0	0	23	0	6	0	0	10	0	32	6	0	3	36	0	6	0	26	0	6	0	12	6	0	0
Misin01G085900	0	0	0	0	0	0	0	0	0	0	0	0	0	0	0	0	0	0	0	0	0	0	0	0	0	3	0	0	0	0	0	0	0	0	0
Misin01G086000	0	23	50	0	0	13	70	0	0	0	0	0	0	8	20	0	0	100	5	0	121	42	12	0	64	67	0	0	0	0	0	0	0	0	0
Misin01G086100	0	195	345	0	0	247	267	0	0	358	181	0	0	250	334	0	0	375	0	0	368	380	6	0	331	442	0	0	368	218	0	0	178	234	32
Misin01G086200	0	0	0	0	0	23	40	6	0	20	26	20	0	6	0	0	0	19	0	0	20	33	12	0	0	68	0	0	0	0	0	0	0	0	0
Misin01G086300	0	192	156	38	0	63	82	31	19	117	47	23	34	219	104	23	0	230	46	17	141	147	22	29	254	163	20	22	178	182	0	0	166	134	70
Misin01G086400	123	145	61	111	143	64	129	197	70	78	70	75	123	164	143	118	191	560	119	152	539	252	176	99	117	168	109	247	34	89	16	57	71	114	111
Misin01G086500	0	0	0	0	0	0	0	0	0	0	0	0	0	0	0	0	0	0	0	0	0	0	0	0	0	0	0	0	0	0	0	0	0	0	0
Misin01G086600	0	0	0	0	75	0	52	0	50	0	0	0	0	0	0	12	84	23	17	197	16	15	0	0	0	0	0	85	0	0	23	9	0	0	0
Misin01G086700	93	121	79	133	81	76	173	124	52	32	0	127	95	33	139	153	136	295	377	129	195	202	278	61	110	143	86	33	97	104	380	56	124	35	208
Misin01G086800	25	12	39	0	22	12	31	0	9	22	0	8	27	16	0	20	19	13	20	10	20	24	7	44	0	29	23	0	0	27	46	6	23	15	0
Misin01G086900	173	41	78	161	297	157	332	259	114	162	63	83	270	49	135	180	172	388	210	136	207	136	213	114	105	112	158	146	123	313	228	188	124	92	184
Misin01G087000	0	0	0	0	0	0	0	0	0	0	0	0	0	0	0	0	0	0	0	0	0	0	0	0	0	0	0	0	0	0	0	0	0	0	0
Misin01G087100	312	316	377	249	378	396	425	321	250	538	245	229	397	429	549	200	398	618	750	444	612	368	504	280	480	641	417	184	306	390	652	445	322	227	547
Misin01G087200	0	9	15	0	0	20	59	15	0	0	0	12	0	0	37	3	14	0	0	8	0	12	0	0	0	3	9	0	0	0	9	0	23	0	25
Misin01G087300	966	1151	1117	1256	336	512	489	714	803	2083	539	748	1347	1389	1489	1430	444	658	754	1606	2067	1266	1231	859	1588	1629	1344	423	873	294	1060	1511	1047	1234	1444
Misin01G087400	449	682	1194	554	451	726	1189	791	422	833	418	607	495	644	662	654	709	1783	1393	677	1832	1562	1098	528	799	1130	748	437	467	1029	1154	473	775	670	868
Misin01G087500	1363	1495	1822	1836	1368	1671	2011	1803	1390	1935	937	1256	1774	1951	1884	1493	1451	2439	3018	2062	3076	1965	2159	1011	1708	2433	1620	830	1209	1368	2480	1496	1031	1067	1957
Misin01G087600	267	212	293	294	182	209	422	324	220	338	4	136	408	404	315	427	395	573	414	420	573	526	565	387	286	405	361	335	419	476	532	245	289	208	467
Misin01G087700	12	0	0	6	17	0	0	0	2	0	0	0	2	5	0	4	0	0	13	8	1	3	12	0	4	0	23	8	26	10	8	10	5	0	17
Misin01G087800	0	100	104	33	0	89	73	57	0	118	0	95	0	71	115	79	3	191	115	0	158	135	115	0	75	95	65	0	79	56	80	0	49	82	103
Misin01G087900	151	32	30	22	100	18	44	50	118	55	26	17	84	40	51	106	127	71	47	133	48	67	37	76	16	75	61	118	0	66	74	102	58	24	68
Misin01G088000	0	0	0	0	0	0	0	0	0	0	0	0	0	0	0	0	0	0	0	0	0	0	0	0	0	0	0	0	0	0	0	0	0	0	0
Misin01G088100	0	6	0	69	51	0	0	0	37	0	0	68	82	25	59	0	0	48	88	52	51	52	0	0	0	43	16	16	0	0	48	0	14	0	53
Misin01G088200	0	0	0	0	0	0	0	0	0	0	0	0	0	0	0	15	0	12	3	0	0	0	0	0	0	0	0	0	0	0	0	0	0	0	0
Misin01G088300	152	182	182	449	145	290	290	320	125	233	0	174	217	208	317	275	99	428	731	224	381	304	442	221	272	441	607	191	125	191	620	258	112	95	463
Misin01G088400	5604	2735	2404	4796	460	1945	1220	14509	13026	2722	1471	5775	10410	2006	3034	7888	561	1311	2407	18684	6310	2999	20471	3635	2593	3463	6071	926	1486	1060	4839	10245	2399	1753	15559
Misin01G088500	278	216	235	217	320	263	219	274	290	238	303	181	634	316	183	428	213	264	382	379	378	250	290	158	239	301	377	118	118	234	367	200	104	119	354
Misin01G088600	0	0	0	0	0	0	0	0	0	0	0	0	0	0	0	0	0	17	0	0	3	0	0	0	0	0	0	0	3	0	0	0	0	0	0
Misin01G088700	39	9	0	41	12	21	69	0	7	0	71	3	7	0	3	9	34	113	45	77	15	0	6	0	0	10	10	0	0	96	31	37	0	0	0
Misin01G088800	0	0	0	0	0	0	5	0	0	0	0	0	0	0	0	0	0	0	0	0	0	0	0	0	0	0	0	0	0	0	0	0	0	0	0
Misin01G088900	0	0	0	0	0	0	0	0	0	0	0	0	0	0	0	0	0	0	0	0	0	0	0	0	0	0	0	0	0	0	0	0	0	0	0
Misin01G089000	31	102	56	67	118	46	90	43	63	81	0	47	181	115	165	229	104	211	155	135	164	129	128	92	136	179	243	67	83	292	170	266	91	77	232
Misin01G089100	1071	950	1418	746	925	814	961	1054	803	1089	651	614	1343	904	1115	989	929	1686	1427	1353	1895	1172	1293	961	975	1558	1217	546	552	961	1651	867	623	701	1047
Misin01G089200	795	1209	825	2143	852	677	459	3287	787	1119	303	1460	269	1801	730	1816	291	600	2573	1129	2540	2020	2470	427	644	485	2103	16	350	320	1979	302	474	941	1856
Misin01G089300	0	0	0	0	0	0	0	0	0	0	0	0	0	0	0	0	0	0	0	0	0	0	0	0	0	0	0	0	0	0	0	0	0	0	0
Misin01G089400	8	0	0	17	0	0	0	0	6	0	0	0	0	0	0	9	9	3	9	0	9	0	0	0	0	0	3	0	0	0	0	0	0	0	0
Misin01G089500	0	0	0	0	0	0	6	0	0	0	0	3	0	0	0	0	23	0	0	0	0	0	0	0	3	9	18	0	0	0	43	0	0	0	0
Misin01G089600	0	0	0	0	0	0	0	0	0	0	0	0	0	0	0	0	0	0	0	0	0	0	0	0	0	1	0	0	0	0	0	0	0	0	0
Misin01G089700	47	34	106	25	55	52	69	37	100	22	210	76	87	39	82	36	69	72	147	171	237	256	120	119	83	103	25	32	0	56	41	0	55	30	74
Misin01G089800	0	0	0	0	0	0	0	14	0	0	0	0	0	0	0	0	0	0	0	0	0	0	0	0	0	0	0	0	0	0	0	0	0	0	0
Misin01G089900	0	35	27	348	0	22	14	234	0	29	0	263	0	53	13	291	0	49	443	0	51	42	455	0	9	27	486	0	27	21	450	0	19	9	463
Misin01G090000	0	0	0	0	0	0	0	0	0	0	0	0	0	0	0	0	0	0	0	0	0	0	0	0	0	0	0	0	0	0	0	0	0	0	0
Misin01G090100	0	0	0	0	0	0	0	0	0	0	0	0	0	0	0	0	0	0	0	0	0	0	0	0	0	0	0	0	0	0	0	0	0	0	0
Misin01G090200	0	0	0	0	0	0	0	0	0	0	0	0	0	0	0	0	0	0	0	0	0	0	0	0	0	0	0	0	0	0	0	0	0	0	0
Misin01G090300	0	0	30	3	116	0	68	0	35	0	0	14	29	30	0	4	46	50	0	18	30	23	29	0	12	23	27	0	0	0	78	0	0	11	0
Misin01G090400	0	0	0	0	0	0	0	20	0	0	0	0	0	0	0	0	0	0	3	0	0	0	0	0	0	0	0	0	0	0	0	0	0	0	0
Misin01G090500	74	92	83	64	76	69	92	154	63	127	146	135	139	93	163	166	106	132	162	166	228	205	255	125	123	170	110	72	87	118	137	64	102	72	251
Misin01G090600	4108	1804	1615	2309	2337	1363	1603	2007	3226	2070	1424	1029	5302	1515	1828	2071	2879	2919	1776	4493	3626	1960	3072	3203	1601	2202	1634	3425	1368	1348	1403	3788	1121	1080	1449
Misin01G090700	599	766	1134	772	700	846	1407	1032	701	864	533	641	1143	920	1035	850	921	1623	1779	1007	1735	1300	1347	677	961	1437	862	692	376	871	1530	633	639	510	1097
Misin01G090800	0	0	0	0	0	0	0	0	0	0	0	0	0	0	0	0	0	0	0	0	0	0	0	0	0	0	0	0	0	0	0	0	0	0	0
Misin01G090900	0	0	0	0	0	0	0	0	0	0	0	0	0	0	0	0	0	0	0	0	0	0	0	0	0	0	0	0	0	0	0	0	0	0	0
Misin01G091000	0	0	0	0	0	0	0	0	0	0	0	0	0	0	0	0	0	0	0	0	0	0	0	0	0	0	0	0	0	0	0	0	0	0	0
Misin01G091100	234	470	751	275	321	295	562	552	339	345	109	439	583	445	404	366	479	982	933	580	1029	765	903	337	449	419	449	253	322	305	706	275	317	365	580
Misin01G091200	0	0	0	0	0	0	0	0	0	0	0	0	0	0	0	0	0	0	0	0	0	0	0	0	0	0	0	0	0	0	0	0	0	0	0
Misin01G091300	0	0	0	0	0	0	0	0	0	0	0	0	0	0	0	0	0	0	0	0	0	0	0	0	0	0	0	0	0	0	0	0	0	0	0
Misin01G091400	4784	6476	6178	7236	1241	2859	1130	5522	4953	7665	4326	3977	7646	6102	6113	8056	3171	3827	5571	9978	13004	7837	9954	6631	5907	9139	7142	3890	4850	2498	2873	6152	4843	4419	6923
Misin01G091500	0	15	9	5	0	3	9	0	3	0	0	0	0	3	17	9	0	27	16	0	25	15	16	9	9	12	7	0	0	60	3	0	5	0	3
Misin01G091600	2	0	0	28	5	0	0	33	0	0	0	0	9	3	0	0	10	7	11	1	0	1	20	0	0	0	17	0	0	0	4	0	6	0	18
Misin01G091700	1329	764	1097	2486	2769	1826	4085	3134	1263	1265	242	1897	915	1367	1242	2345	1299	4241	5711	2214	2593	2103	4726	938	982	2231	2598	872	623	2103	7251	1670	1145	763	3670
Misin01G091800	0	0	0	0	0	0	0	0	0	0	0	0	0	0	0	0	0	0	0	0	0	0	0	0	0	0	0	0	0	0	0	0	0	0	0
Misin01G091900	0	0	0	0	0	0	0	0	0	0	0	0	0	0	0	0	0	0	0	0	0	0	0	0	0	0	0	0	0	0	0	0	0	0	0
Misin01G092000	1164	987	1156	1191	1109	950	1187	1971	1274	1291	1252	710	2041	1215	1322	1521	1497	2428	2694	1992	2923	1989	2278	1236	1289	1925	1615	922	1152	1214	2287	1089	1011	1163	1620
Misin01G092100	787	946	780	734	519	677	559	946	989	1154	997	483	1156	674	737	744	631	1323	688	1220	1419	852	1003	722	699	1023	397	375	398	595	754	777	493	309	516
Misin01G092200	276	166	109	87	175	91	121	80	237	144	0	74	435	64	141	89	308	173	220	369	178	160	13	207	163	237	81	177	102	27	56	194	64	156	100
Misin01G092300	0	0	0	7	0	10	0	0	6	0	0	0	0	0	0	15	23	0	26	0	22	8	17	9	3	0	0	0	0	29	27	0	5	0	0
Misin01G092400	0	6	6	0	0	0	0	0	0	0	0	15	0	12	0	23	9	0	9	0	23	0	0	0	12	6	0	0	29	0	0	0	0	0	0
Misin01G092500	341	386	426	547	283	360	603	663	385	339	116	468	495	300	361	442	474	700	701	476	694	503	851	415	85	631	618	413	106	272	1280	229	307	363	845
Misin01G092600	96	49	29	44	102	59	150	100	131	51	0	63	136	38	62	61	98	133	60	131	87	121	87	59	32	57	42	36	30	59	115	88	0	44	48
Misin01G092700	19	34	25	0	9	14	54	0	10	9	0	0	39	23	34	6	13	80	16	48	69	41	4	10	46	57	13	50	16	81	0	27	18	13	19
Misin01G092800	1	0	0	9	0	0	0	0	0	0	0	0	0	0	13	0	0	0	0	0	0	4	0	0	0	0	0	0	0	0	0	0	0	0	0
Misin01G092900	6	0	0	0	0	0	0	0	0	0	0	0	0	8	0	0	0	0	0	0	0	0	0	0	0	0	0	0	0	0	0	0	0	0	0
Misin01G093000	0	0	0	0	0	0	0	0	0	0	0	0	0	0	0	0	0	0	0	0	0	0	0	0	0	0	0	0	0	0	0	0	0	0	0
Misin01G093100	0	0	0	0	0	0	0	0	0	0	0	0	0	0	0	0	0	0	0	0	0	0	0	0	0	0	0	0	0	0	0	0	0	0	0
Misin01G093200	0	0	0	0	0	0	0	0	0	0	0	0	3	0	0	0	0	0	0	0	0	0	0	0	3	0	0	0	0	0	0	0	0	0	0
Misin01G093300	260	159	341	250	123	58	40	227	230	370	68	162	143	122	150	112	112	140	166	249	307	196	255	259	174	197	120	98	51	51	42	156	87	142	124
Misin01G093400	513	535	883	547	517	493	682	439	546	778	422	470	841	651	730	408	667	1020	883	743	1237	867	824	639	534	844	577	353	220	529	683	345	421	428	609
Misin01G093500	892	668	886	1184	593	698	1115	543	750	998	841	570	1189	596	719	862	526	1133	731	1008	1202	762	911	599	529	1060	1232	483	476	621	718	932	410	280	689
Misin01G093600	1047	378	846	576	411	263	244	173	697	661	197	275	979	182	530	348	491	607	274	1073	648	453	378	773	339	661	406	635	278	276	304	621	213	264	201
Misin01G093700	18	56	63	30	0	23	19	7	3	45	0	23	0	29	48	26	9	196	14	18	100	31	38	6	13	76	0	17	38	12	0	0	20	52	0
Misin01G093800	0	15	37	110	0	24	20	61	0	0	0	20	17	5	28	45	0	34	88	25	22	27	87	6	15	49	94	15	32	22	87	9	10	13	69
Misin01G093900	0	19	34	31	0	15	34	47	0	0	53	19	5	7	34	14	0	47	20	0	50	25	34	0	26	28	3	0	0	21	3	0	8	40	17
Misin01G094000	156	186	308	152	20	80	187	126	216	225	239	159	250	86	174	139	103	103	269	178	170	127	299	185	77	176	181	135	133	45	393	39	78	65	184
Misin01G094100	131	69	89	178	62	124	126	77	98	189	0	99	171	55	112	169	131	176	159	182	189	108	246	110	165	241	89	50	121	107	144	156	96	86	140
Misin01G094200	33	20	48	15	29	66	87	0	14	34	54	6	37	29	34	23	76	121	48	15	19	34	30	20	34	59	49	0	34	49	51	74	32	11	43
Misin01G094300	270	266	491	366	309	271	423	457	333	443	356	160	325	323	279	320	276	645	448	338	448	446	365	205	289	420	382	76	276	158	550	312	203	134	368
Misin01G094400	63	43	95	171	110	64	121	141	27	61	0	114	98	115	77	138	114	196	293	106	112	101	188	50	81	119	158	69	67	48	229	55	9	75	136
Misin01G094500	5	39	96	22	0	27	16	14	7	64	133	36	24	3	40	65	20	90	32	44	97	56	52	11	20	123	0	32	66	8	12	26	33	17	37
Misin01G094600	294	462	570	543	363	331	467	660	289	435	208	445	598	580	641	580	372	818	790	614	1083	714	1006	482	650	793	623	444	235	490	969	301	445	402	657
Misin01G094700	266	311	519	212	151	281	387	260	283	434	137	224	484	272	488	225	268	700	439	431	324	464	249	216	331	405	333	152	203	352	405	225	371	312	444
Misin01G094800	17	20	9	0	0	8	0	0	17	0	0	12	0	17	10	29	23	7	0	0	0	19	0	0	0	23	0	0	0	0	0	0	0	0	0
Misin01G094900	343	186	226	312	1087	653	2101	565	209	169	395	292	269	54	206	313	974	3783	1252	259	392	389	892	364	297	334	680	662	185	1613	1491	303	184	154	583
Misin01G095000	1390	2146	1113	2460	150	885	1166	722	981	1132	868	859	1302	626	605	1513	98	2565	1364	809	1535	1323	2920	1515	725	173	1615	784	437	347	1323	788	416	429	2079
Misin01G095100	0	0	0	0	0	0	0	0	0	0	0	0	0	0	16	0	0	0	0	0	0	0	0	0	0	0	0	0	0	0	0	0	0	0	0
Misin01G095200	39	59	57	61	23	37	151	68	21	101	0	45	58	59	90	56	40	110	64	28	91	43	64	4	61	94	80	0	66	47	114	15	43	42	59
Misin01G095300	53	87	122	45	15	118	203	197	60	113	0	91	135	154	57	63	100	236	216	126	196	243	147	116	162	138	134	12	3	108	179	43	84	25	84
Misin01G095400	0	0	0	0	0	0	0	0	0	0	0	0	0	0	0	0	0	0	0	0	0	0	0	0	0	0	0	0	0	0	0	0	0	0	0
Misin01G095500	0	0	8	13	30	0	0	39	15	0	0	58	3	0	0	51	63	19	85	12	0	5	60	9	0	0	55	32	0	0	108	0	0	0	88
Misin01G095600	0	0	0	0	0	0	0	0	0	0	0	0	0	0	0	0	0	0	0	0	0	0	0	0	0	0	10	0	0	0	21	0	0	0	0
Misin01G095700	32	10	35	9	23	22	67	7	17	0	0	17	12	12	35	12	8	35	59	41	66	25	16	9	4	31	13	0	9	10	48	0	21	0	32
Misin01G095800	0	6	0	0	2	25	0	0	0	21	0	0	0	17	0	0	0	0	0	0	13	0	0	0	9	3	0	0	0	0	0	0	13	0	0
Misin01G095900	32	15	16	24	10	0	10	9	48	5	0	0	21	0	17	0	41	0	18	54	48	61	36	63	3	25	0	0	0	0	0	0	21	15	0
Misin01G096000	1835	1801	2683	1810	1237	1585	1488	1826	1913	2016	1122	1188	3132	218	2488	1998	1771	2853	280	3176	3685	3171	3709	1901	2810	4170	2334	1263	1342	1269	2160	1911	1623	1548	2381
Misin01G096100	4040	2392	5117	2948	4135	2088	3080	2203	4147	2330	1028	1577	3015	2809	2855	3848	3359	3084	3261	6434	6405	2946	2743	4858	2401	2293	2927	1384	1210	1513	5628	1824	1495	1864	3920
Misin01G096200	0	0	0	0	0	0	0	0	0	0	0	0	0	0	0	0	0	0	0	0	0	0	0	0	0	0	0	0	0	0	0	0	0	0	0
Misin01G096300	0	0	0	0	0	0	0	0	0	0	0	0	0	0	0	0	0	0	0	0	0	0	0	0	0	0	0	0	0	0	0	0	0	0	0
Misin01G096400	19	61	27	0	28	41	70	16	55	22	0	4	9	44	62	14	23	49	16	29	76	73	26	0	37	38	21	0	0	0	13	0	0	36	0
Misin01G096500	0	0	0	0	0	0	0	0	0	0	0	0	0	0	0	0	0	0	0	0	0	0	0	0	0	0	0	0	0	0	0	0	0	0	0
Misin01G096600	0	0	0	0	0	0	0	0	0	0	0	0	0	0	0	0	0	0	0	0	0	0	0	0	0	0	0	0	0	0	0	0	0	0	0
Misin01G096700	198	181	276	126	242	182	34	108	142	131	283	167	209	120	110	170	254	235	188	261	285	295	105	147	145	221	171	98	124	137	296	166	124	132	182
Misin01G096800	0	5	0	39	0	0	0	11	0	0	0	39	5	4	0	13	19	0	20	5	0	0	18	0	0	0	0	0	0	0	21	0	0	0	19
Misin01G096900	0	0	0	0	0	0	0	0	0	0	0	0	0	0	0	0	0	0	0	0	0	0	0	0	0	0	0	0	0	0	0	0	0	0	0
Misin01G097000	42	46	51	49	0	27	19	37	30	88	50	44	95	189	101	118	18	65	58	96	124	128	103	115	46	54	148	65	55	73	0	27	88	138	137
Misin01G097100	1	1	6	1	2	12	7	30	16	3	0	7	4	6	9	17	0	6	10	3	11	9	3	7	4	6	0	13	0	1	10	0	0	2	10
Misin01G097200	1165	820	1118	1478	830	749	875	1882	1558	1206	824	1233	1163	729	753	1719	1403	2030	3890	1540	1370	1011	2248	973	675	1387	1477	1037	865	1307	2249	781	528	478	2202
Misin01G097300	43	84	188	9	72	88	128	122	40	104	337	26	55	74	146	108	100	226	203	47	227	280	131	86	170	260	109	84	57	154	228	25	132	124	224
Misin01G097400	66	28	70	93	192	83	75	65	53	30	88	65	108	55	27	67	64	81	119	110	54	32	111	82	7	48	79	0	9	33	118	41	17	31	92
Misin01G097500	48	157	209	200	59	122	79	77	41	228	0	90	28	179	209	213	134	324	177	120	385	191	232	87	206	295	93	127	96	54	109	45	161	112	108
Misin01G097600	3064	2372	2792	2873	2113	2053	2348	3106	2914	3096	1316	2284	3910	2349	2610	2916	2518	3262	3938	3558	3987	2612	3957	2594	2374	3278	2639	1717	1080	1611	3828	2948	1515	1521	2838
Misin01G097700	140	289	227	167	68	177	243	239	159	180	200	174	248	200	226	112	115	327	495	238	515	456	382	78	313	264	198	83	92	95	400	90	161	151	197
Misin01G097800	15	13	22	9	0	8	8	0	21	13	0	0	32	0	6	0	6	18	0	19	17	52	0	0	18	15	0	0	23	0	0	65	19	40	0
Misin01G097900	0	0	0	0	0	0	0	0	0	0	0	0	0	0	0	0	0	0	0	0	0	0	0	0	0	0	0	0	0	0	0	0	0	0	0
Misin01G098000	1152	1737	1720	1867	1925	2042	2213	2975	1504	1869	1419	1419	2604	2286	2250	2065	1592	3550	5040	3053	4600	3179	4206	1550	2545	3260	3072	1507	1403	2224	5159	2399	1648	1757	3631
Misin01G098100	0	0	0	0	0	0	0	0	0	0	0	0	0	0	0	0	0	0	0	0	0	0	0	0	0	0	0	0	0	0	0	0	0	0	0
Misin01G098200	0	3	16	0	0	0	12	0	3	0	0	10	0	0	0	11	7	11	27	0	24	7	0	0	5	10	0	0	0	29	0	0	3	0	0
Misin01G098300	46	25	59	92	0	18	26	29	28	37	0	54	38	0	40	62	0	92	91	29	72	51	47	32	14	33	46	0	0	0	47	0	0	30	46
Misin01G098400	53	101	178	125	9	67	39	126	190	142	39	89	166	147	156	96	76	104	136	98	287	283	214	111	145	254	108	112	64	104	192	120	121	20	141
Misin01G098500	160	148	152	167	159	172	179	214	232	143	141	127	311	147	215	175	186	301	279	296	208	237	321	222	163	199	189	157	143	93	284	184	121	122	242
Misin01G098600	670	618	724	717	309	488	698	498	844	477	674	545	1025	553	531	192	899	777	1461	1057	789	814	1217	663	643	807	948	403	63	375	1062	611	358	317	1091
Misin01G098700	46	20	0	88	0	8	0	125	8	16	0	87	12	23	0	64	0	8	99	12	24	72	154	33	0	9	118	0	0	0	124	0	0	0	122
Misin01G098800	24	27	59	12	3	11	10	37	88	8	0	9	33	12	3	10	14	0	29	63	51	80	35	28	3	14	13	8	0	0	33	3	19	43	31
Misin01G098900	320	347	401	287	660	379	884	342	389	481	203	268	493	506	392	258	342	685	563	470	724	462	539	236	431	618	421	206	106	535	606	334	311	467	475
Misin01G099000	82	58	104	59	81	77	98	122	59	156	105	102	94	143	76	137	73	90	279	100	148	118	198	54	126	87	159	35	57	55	142	72	64	43	255
Misin01G099100	33	9	12	5	3	11	13	15	7	3	0	2	8	0	10	34	18	25	33	0	31	26	0	2	5	8	6	0	0	34	6	0	8	2	0
Misin01G099200	126	89	117	38	191	67	55	38	23	96	88	35	163	126	113	55	158	303	101	157	163	113	58	100	107	108	62	68	56	107	170	137	38	40	65
Misin01G099300	0	0	0	39	1080	47	931	18	0	0	0	12	0	0	0	8	381	772	163	0	0	0	22	0	0	0	3	153	0	219	474	23	0	0	0
Misin01G099400	0	0	2	0	0	0	0	16	2	0	0	7	0	0	5	0	2	0	4	3	10	1	6	2	0	3	1	0	0	0	0	0	0	0	0
Misin01G099500	14	3	8	0	0	0	0	0	0	0	0	0	0	9	5	0	11	0	6	9	0	6	3	0	2	0	0	0	0	0	6	0	13	3	17
Misin01G099600	201	162	192	204	206	120	265	240	266	204	3	114	314	204	174	179	183	380	307	336	360	232	254	261	262	304	159	99	93	164	516	165	218	171	194
Misin01G099700	171	36	157	183	534	149	600	105	16	68	0	24	19	27	86	77	442	559	404	55	177	63	109	188	41	110	163	288	32	177	293	19	43	6	114
Misin01G099800	22	139	218	16	31	204	312	0	16	186	263	0	65	244	223	0	60	393	7	73	223	224	0	15	211	288	0	6	49	143	0	51	109	123	32
Misin01G099900	32	0	0	0	12	0	0	0	13	0	0	0	12	0	0	0	0	0	0	15	0	0	0	17	0	0	0	0	0	0	0	0	0	0	0
Misin01G100000	1035	907	1065	1494	1119	617	1074	1479	1417	940	1088	661	974	1170	1364	1446	1015	1523	2116	1272	1933	1382	1242	1067	1246	1936	1480	403	798	844	2279	1826	709	777	1936
Misin01G100100	0	0	0	0	0	0	0	0	0	0	0	0	0	0	0	0	0	0	0	0	0	0	0	0	0	0	0	0	0	0	0	0	0	0	0
Misin01G100200	0	0	0	0	0	0	0	0	0	0	0	0	0	0	0	0	0	5	0	0	0	0	0	0	0	0	0	0	0	0	0	0	0	0	0
Misin01G100300	47	34	145	19	30	0	28	10	44	100	0	10	79	27	55	38	73	66	6	59	54	39	9	214	29	46	17	29	0	27	25	0	13	14	29
Misin01G100400	0	0	0	0	0	0	0	0	0	0	0	0	0	0	0	0	0	0	0	0	0	0	0	0	0	0	0	0	0	0	0	0	0	0	0
Misin01G100500	86	142	305	134	151	129	236	174	106	234	3	158	167	189	165	168	149	237	261	160	309	234	213	77	135	205	224	72	29	154	213	76	170	177	227
Misin01G100600	59	53	146	68	49	107	81	91	40	107	91	90	90	42	66	70	67	138	123	106	79	111	119	20	56	51	82	38	39	63	174	63	35	36	72
Misin01G100700	74	79	19	103	222	21	119	99	158	81	0	51	123	26	46	96	207	211	194	155	121	67	70	143	30	69	75	206	71	110	269	70	61	14	99
Misin01G100800	15	0	132	0	0	0	39	0	0	0	0	0	9	0	31	0	0	12	147	160	28	12	0	0	88	54	74	0	0	0	0	0	0	22	0
Misin01G100900	0	0	0	0	0	0	0	0	0	0	0	0	0	0	0	0	0	0	0	0	29	0	0	0	21	0	0	0	0	0	0	0	0	0	0
Misin01G101000	332	225	159	279	897	429	534	606	165	313	141	196	469	278	249	341	472	1327	525	345	384	482	261	178	174	468	391	299	166	190	529	262	189	160	245
Misin01G101100	75	1215	2405	1177	262	620	430	1001	63	1495	919	804	85	669	1146	1245	431	598	1445	82	1540	3503	1685	218	1209	2047	1081	45	713	524	978	81	1498	1161	991
Misin01G101200	0	0	32	2	6	6	4	0	0	29	0	3	3	0	6	0	0	0	1	0	3	46	1	0	0	46	0	0	0	0	0	0	12	42	3
Misin01G101300	168	52	164	0	256	88	298	125	102	26	0	123	196	114	96	125	179	221	256	141	124	259	383	121	0	180	309	99	124	103	455	132	112	118	203
Misin01G101400	684	467	890	612	1035	691	2004	643	573	752	367	617	851	613	710	638	1005	1517	1442	914	899	806	1403	690	591	912	1012	430	762	705	2056	614	450	435	1205
Misin01G101500	0	0	0	0	0	0	0	0	0	0	0	0	0	0	0	0	0	0	0	0	0	0	0	0	0	0	0	0	0	0	0	0	0	0	0
Misin01G101600	0	6	6	0	0	22	34	0	8	19	0	0	8	26	0	0	12	17	8	17	10	4	13	11	4	25	0	0	0	0	0	0	0	7	0
Misin01G101700	4614	3439	3949	8873	6425	5265	5086	7879	5951	4763	2486	5347	9490	6291	5289	8865	7541	8294	5425	10499	4360	2674	7163	5550	5331	4383	8796	6572	4898	4963	14823	7891	3571	3663	12393
Misin01G101800	0	0	5	0	0	0	0	0	0	0	0	0	0	0	0	0	0	0	0	0	0	0	0	5	0	0	0	0	0	0	0	0	0	0	0
Misin01G101900	0	0	3	0	0	0	0	0	0	0	0	0	3	0	0	0	0	0	0	0	0	0	0	0	0	0	0	0	0	0	0	0	0	0	0
Misin01G102000	2350	2298	2337	2503	2903	1981	2444	2795	2637	2338	1818	1352	4043	2730	2470	2539	2876	4980	4307	4878	5456	3858	4593	2564	2715	3355	2766	2155	2038	2212	4357	2796	1621	1526	2964
Misin01G102100	5134	2332	3221	3371	2675	1769	2855	2782	3798	2801	1107	2067	4910	1255	2804	3074	2529	3535	2101	3974	4936	2417	2920	2411	1427	1300	2096	3505	803	1458	1258	3460	1514	1192	1222
Misin01G102200	218	184	331	172	131	187	449	266	230	237	172	159	383	144	166	127	197	407	331	198	253	360	238	92	220	290	134	87	87	48	238	170	244	149	136
Misin01G102300	66	87	83	5	59	59	199	27	40	103	0	18	106	82	129	47	32	232	53	43	73	107	21	60	42	104	16	48	0	41	84	119	80	92	98
Misin01G102400	0	0	0	0	0	0	0	0	0	0	0	0	0	0	0	0	0	0	0	0	0	0	0	0	0	0	0	0	0	0	0	0	0	0	0
Misin01G102500	13	6	9	0	167	0	300	12	0	0	0	15	0	0	3	3	582	196	29	0	0	22	0	0	0	0	0	3	0	107	34	6	0	0	0
Misin01G102600	0	0	0	0	0	0	0	0	0	0	0	0	0	0	0	0	0	0	0	0	0	0	0	0	0	0	0	0	0	0	0	0	0	0	0
Misin01G102700	99	112	162	106	225	136	216	158	129	71	0	111	124	73	146	162	154	200	248	168	217	167	253	145	119	164	158	164	40	161	254	111	61	122	174
Misin01G102800	0	0	0	0	0	0	0	0	0	0	0	0	0	0	0	0	0	0	0	0	0	0	0	0	0	0	0	0	0	0	0	0	0	0	0
Misin01G102900	0	0	0	0	0	0	0	0	0	0	0	0	0	0	0	0	0	0	0	0	0	0	0	0	0	0	0	0	0	0	0	0	0	0	0
Misin01G103000	948	937	1380	1252	1215	677	993	1517	1552	1057	668	874	1344	596	613	832	1257	1804	1552	1288	1738	1033	1362	1005	636	759	1045	870	311	611	1094	701	680	336	1006
Misin01G103100	42	5	24	2	0	8	11	15	0	15	0	6	27	0	16	5	18	51	15	28	49	19	0	26	0	9	12	0	0	12	0	0	0	23	0
Misin01G103200	6082	5051	10662	6801	13781	11288	13684	7931	5758	8968	4293	3354	10733	5370	6720	4717	8947	13468	8195	5498	9819	8819	7493	4736	7745	7961	6831	5181	3269	6045	13712	6286	3465	3642	4579
Misin01G103300	3808	5184	4905	4192	3010	4968	3131	3941	4640	5057	2631	1945	6665	5346	6552	3612	3197	7019	4363	6231	9397	5340	4455	3660	6717	8368	3858	2658	4577	4419	4194	5492	3730	3944	3821
Misin01G103400	0	5	0	0	123	13	125	0	0	0	0	0	5	0	0	0	32	67	14	2	0	0	14	18	8	0	0	0	0	6	27	0	0	0	11
Misin01G103500	668	487	543	736	688	421	548	699	854	673	617	567	1057	526	591	688	667	837	1264	1178	898	601	868	747	490	727	829	782	341	391	1081	817	458	343	1059
Misin01G103600	39	0	17	9	0	0	5	17	0	0	0	0	13	0	21	17	9	0	15	3	24	23	17	17	6	39	28	0	0	0	0	0	9	0	31
Misin01G103700	40	142	73	67	223	99	36	191	70	105	0	71	102	100	210	110	191	161	208	167	141	115	147	79	64	160	130	29	26	72	200	56	73	115	118
Misin01G103800	0	0	0	0	0	0	0	0	0	0	0	0	0	0	0	0	0	0	0	0	0	0	0	0	0	0	0	0	0	0	0	0	0	0	0
Misin01G103900	0	0	0	0	0	0	0	0	0	0	0	0	0	0	0	0	0	0	0	0	0	0	0	0	0	0	0	0	0	0	0	7	0	0	0
Misin01G104000	15	37	138	18	58	9	12	44	35	59	0	29	22	9	51	43	60	0	50	34	111	52	68	39	38	67	36	0	0	40	27	7	52	52	146
Misin01G104100	477	744	789	811	724	744	1156	846	531	770	302	662	1204	883	838	914	784	1519	1802	1118	1387	1095	1725	392	847	1329	1105	335	671	810	1676	780	640	504	1380
Misin01G104200	88	64	156	210	112	134	208	208	114	74	240	130	150	158	259	106	79	179	217	182	182	157	202	121	136	157	131	34	53	142	225	53	97	20	150
Misin01G104300	0	0	0	0	13	0	15	0	0	0	0	0	0	0	0	0	0	0	0	0	0	0	0	0	0	0	0	0	0	0	0	0	0	0	0
Misin01G104400	405	343	465	475	353	311	399	204	405	436	278	174	615	367	376	383	305	636	496	708	606	485	410	406	481	516	308	193	233	263	269	525	301	147	370
Misin01G104500	0	0	0	0	0	0	0	0	0	0	0	0	0	0	0	0	0	0	0	0	0	0	0	0	0	0	0	0	0	0	0	0	0	0	0
Misin01G104600	2291	1858	2512	1767	2802	2425	4255	3085	2036	1555	1740	1171	4173	2970	3106	2659	4434	7320	6870	4095	4973	4203	5131	2900	3504	5023	4576	2100	2528	3814	6553	3531	2113	1908	3933
Misin01G104700	216	172	254	351	180	167	225	361	192	152	0	216	295	155	165	255	126	274	385	259	264	329	310	188	155	282	311	115	138	236	379	182	185	147	248
Misin01G104800	0	0	0	0	0	0	0	0	0	0	0	0	0	0	0	0	0	0	0	0	0	3	0	0	0	0	0	0	0	0	0	0	0	0	0
Misin01G104900	19	1	0	0	1	0	0	0	6	0	0	1	16	0	0	0	2	0	0	10	0	0	0	11	0	0	0	4	0	0	0	13	0	0	0
Misin01G105000	0	0	0	0	0	0	0	0	0	0	0	0	0	0	0	0	0	0	0	0	0	0	0	0	0	0	0	0	0	0	0	0	0	0	0
Misin01G105100	0	61	8	20	0	60	107	0	0	111	0	22	0	60	45	0	0	73	11	0	59	58	14	0	25	49	44	0	29	70	0	0	29	60	16
Misin01G105200	20	53	76	58	0	75	35	57	23	34	82	22	33	105	53	64	24	123	141	56	153	89	163	0	57	111	80	23	12	63	122	0	57	70	88
Misin01G105300	0	0	6	0	0	0	0	0	8	17	0	0	1	0	0	0	0	0	0	2	2	27	0	2	0	0	0	0	0	0	0	0	1	0	0
Misin01G105400	24	180	141	173	113	140	245	166	85	224	207	171	75	142	179	209	80	171	259	100	179	155	323	88	100	210	100	56	0	8	156	91	76	24	266
Misin01G105500	49	74	61	175	48	70	49	244	76	64	3	95	80	40	44	125	61	131	250	82	156	123	80	61	47	88	57	89	32	72	57	57	64	29	99
Misin01G105600	0	0	0	0	0	0	0	0	0	0	0	0	0	0	0	0	0	0	0	0	0	0	0	0	0	0	0	0	0	0	0	0	0	0	0
Misin01G105700	0	0	0	0	0	0	0	0	0	0	0	0	0	0	0	0	0	0	0	0	0	0	0	4	0	0	0	0	0	0	0	0	0	0	0
Misin01G105800	2109	2310	3299	3087	2164	2088	2536	3103	2567	2468	2047	1747	3171	2091	2353	2473	2062	3601	3483	3668	3737	3122	3935	2112	2276	3392	2833	2009	1632	1905	3889	2211	1897	1515	3067
Misin01G105900	42	26	28	19	22	37	23	82	31	0	0	23	91	18	26	44	33	75	40	86	34	49	55	13	36	18	46	0	18	64	43	101	33	9	36
Misin01G106000	24	0	0	17	10	0	23	135	9	0	0	0	11	0	0	115	37	27	6	32	11	6	52	122	0	15	0	117	0	28	12	13	14	64	116
Misin01G106100	206	313	429	231	289	189	286	88	370	257	393	140	488	219	201	256	307	401	426	410	375	349	432	301	250	496	298	355	164	227	398	339	211	168	267
Misin01G106200	311	541	627	310	384	365	474	673	358	462	189	163	496	444	561	353	547	898	471	519	887	500	475	365	349	803	309	357	169	214	456	244	246	272	231
Misin01G106300	0	0	0	0	0	0	0	0	0	0	0	17	0	0	0	0	0	0	0	0	0	0	0	0	0	0	8	0	0	0	0	0	0	0	0
Misin01G106400	102	23	33	7	36	16	27	51	74	62	0	6	78	30	6	8	65	31	6	70	8	11	6	40	14	14	2	20	22	15	2	43	7	16	10
Misin01G106500	77	0	0	0	62	0	0	0	36	0	0	0	64	0	0	0	35	0	0	66	0	0	0	36	0	0	0	0	0	0	0	79	0	0	0
Misin01G106600	0	0	0	0	0	0	0	0	0	0	0	0	0	0	0	0	0	0	0	0	0	0	0	0	0	0	0	0	0	0	0	0	0	0	0
Misin01G106700	9939	4761	6629	6330	7172	6327	7778	8560	7684	7608	5596	4503	13710	6202	7082	7753	7981	11296	8984	12145	9382	7436	10096	8381	8088	9217	8921	6941	3930	6634	9614	9871	4191	4409	6941
Misin01G106800	172	147	177	82	124	53	58	153	173	69	319	62	262	137	116	48	130	135	142	342	286	218	69	142	156	223	134	99	87	23	113	226	122	170	161
Misin01G106900	0	89	36	130	0	42	26	44	0	92	98	47	0	118	62	101	0	101	103	0	85	80	54	0	94	66	61	0	73	0	93	0	63	50	152
Misin01G107000	786	239	486	554	248	211	335	393	379	324	88	223	824	253	485	440	318	470	616	951	532	314	690	698	328	430	509	242	144	171	550	400	202	290	604
Misin01G107100	130	200	171	150	112	175	299	182	180	109	0	78	235	253	308	206	128	336	348	241	394	346	447	110	352	542	251	116	0	215	296	93	204	86	290
Misin01G107200	0	5	0	11	0	0	0	0	0	0	0	0	0	0	0	0	0	0	0	7	11	8	5	0	0	0	0	0	0	0	0	0	0	0	0
Misin01G107300	24498	19441	19319	24759	13137	15848	17097	14260	20598	27601	12843	14063	25222	23064	30063	29419	12610	18632	29102	32098	31689	22321	30655	18700	26792	43131	25797	13877	16066	13272	21980	27987	16144	20414	28581
Misin01G107400	1080	1340	1394	1323	1080	873	909	1472	1394	1241	541	808	2132	1126	1001	1125	1075	1835	2233	1968	2482	1826	1870	790	1203	1961	1856	619	754	864	1704	1152	675	751	1793
Misin01G107500	0	0	0	0	0	0	0	0	0	0	0	0	0	0	0	0	0	0	0	0	0	0	0	0	0	0	0	0	0	0	0	0	0	0	0
Misin01G107600	274	263	279	298	343	107	246	331	388	200	137	212	427	195	222	276	368	333	240	548	341	330	258	214	189	318	175	144	147	154	282	286	101	109	184
Misin01G107700	2089	2488	3158	2028	2541	2427	3632	2428	2484	2713	3087	1889	3915	3057	3399	2464	3059	6187	4951	3701	4599	4490	4490	2441	3057	4383	3724	2016	2423	3113	4818	2753	2111	2420	3630
Misin01G107800	0	0	15	0	15	0	15	0	22	17	54	0	7	0	0	0	10	36	0	19	14	26	0	42	3	3	0	42	26	0	46	0	15	0	0
Misin01G107900	258	315	222	225	207	307	188	255	168	216	192	124	306	168	237	93	210	559	207	278	509	369	156	94	222	283	184	254	133	137	269	184	192	132	316
Misin01G108000	362	282	367	288	263	218	334	262	262	414	161	247	342	280	307	376	332	377	307	464	473	495	372	336	282	380	250	189	242	212	597	261	286	227	275
Misin01G108100	661	772	798	897	998	876	1287	970	752	822	335	471	1167	1142	1280	1001	892	2240	2095	1173	1734	1109	1471	804	1083	1587	1438	416	693	1076	1559	870	659	487	1268
Misin01G108200	0	0	0	0	0	0	0	0	0	0	0	0	0	0	0	0	0	0	0	0	0	0	0	0	0	0	0	0	0	0	0	0	0	0	0
Misin01G108300	0	0	0	0	0	0	0	0	0	0	0	0	0	0	0	0	0	0	0	0	0	0	0	0	0	0	0	0	0	0	0	0	0	0	0
Misin01G108400	0	29	0	0	0	0	80	18	0	51	0	20	0	0	49	11	5	106	30	0	38	35	7	0	3	51	46	0	0	0	62	0	0	0	0
Misin01G108500	132	156	145	122	139	131	182	180	165	115	0	81	207	124	209	152	128	287	237	204	254	209	244	103	233	319	210	0	136	62	301	163	190	210	200
Misin01G108600	94	68	71	61	175	182	387	38	66	118	12	37	72	55	37	55	139	468	214	40	91	148	145	30	56	168	112	85	170	109	158	12	36	60	94
Misin01G108700	24	67	73	89	18	41	21	135	24	105	49	44	44	33	14	127	16	87	103	20	109	64	171	31	42	60	53	10	29	59	125	33	15	52	199
Misin01G108800	1244	976	1393	1638	1120	1014	1444	1784	2089	1709	180	1137	3759	1540	1034	2136	2762	2192	2418	2652	2367	2075	1704	1567	1014	2248	1861	840	517	1045	1196	2300	1002	470	1533
Misin01G108900	24	0	0	10	148	0	33	17	0	0	0	0	0	0	0	0	9	37	29	0	0	0	0	0	0	0	0	0	0	0	170	0	0	0	0
Misin01G109000	7	11	3	2	0	3	12	0	12	15	9	5	12	39	21	18	19	29	17	32	15	15	6	23	36	19	0	0	6	60	3	0	0	22	19
Misin01G109100	7	0	0	51	22	0	0	0	14	0	0	0	9	0	20	10	17	0	13	14	0	3	8	0	15	21	7	0	0	0	0	13	0	11	0
Misin01G109200	0	0	0	0	0	0	9	0	6	0	0	0	0	0	0	0	0	0	2	0	0	0	0	5	0	2	0	0	0	0	0	0	0	0	0
Misin01G109300	0	0	0	0	0	0	0	0	0	0	0	0	0	0	0	0	0	0	0	0	0	0	0	6	0	0	0	0	2	0	0	0	2	0	0
Misin01G109400	33	0	0	11	60	36	25	57	0	0	71	17	15	15	12	36	74	58	70	43	92	13	84	18	0	16	52	0	0	64	71	35	0	0	57
Misin01G109500	223	223	370	175	285	284	402	427	93	319	3	208	257	211	281	239	210	535	403	290	438	339	351	244	226	287	253	52	115	114	405	248	161	206	272
Misin01G109600	104	439	437	157	235	506	811	307	103	438	679	115	244	679	445	171	273	1174	603	123	858	810	421	177	631	792	294	96	507	726	757	211	555	457	386
Misin01G109700	305	271	723	210	421	297	695	337	568	299	674	303	657	329	255	371	468	1063	527	593	625	976	488	382	484	443	284	164	195	633	361	181	268	234	274
Misin01G109800	293	327	291	445	249	248	284	306	267	431	74	49	332	317	240	317	145	412	555	434	643	395	471	204	400	428	197	36	169	222	406	213	149	150	408
Misin01G109900	0	0	0	0	0	0	0	0	0	0	0	0	0	0	0	0	0	0	0	0	0	0	0	0	0	0	0	0	0	0	0	0	0	0	0
Misin01G110000	0	0	49	0	17	0	0	0	17	0	0	0	0	0	0	0	6	0	0	5	0	6	0	20	15	0	0	0	0	0	0	0	0	0	0
Misin01G110100	0	0	12	0	0	0	0	0	0	0	0	0	20	0	0	0	0	0	0	0	0	6	0	0	0	0	0	0	0	0	0	0	0	0	0
Misin01G110200	802	922	1028	787	282	822	235	1166	1359	1879	1065	463	1746	980	1102	879	916	396	559	1779	1744	1965	755	928	690	1302	737	909	209	267	459	858	738	1011	732
Misin01G110300	0	0	0	0	0	0	0	0	0	0	0	0	0	0	0	0	0	0	0	0	0	0	0	0	0	0	0	0	0	0	0	0	0	0	0
Misin01G110400	3	0	0	0	0	0	0	0	0	0	0	0	0	0	0	0	0	0	0	0	0	0	11	0	0	0	0	0	0	0	0	0	0	0	0
Misin01G110500	3	0	22	0	0	8	6	0	0	0	0	0	0	0	5	0	0	39	0	0	15	13	3	0	0	0	0	0	0	0	0	0	0	14	9
Misin01G110600	1019	995	1222	882	827	955	1294	866	1001	842	725	633	1800	900	1115	936	1211	1589	1585	1507	1785	1474	1578	1100	1182	1987	1171	708	587	735	1310	1325	702	1125	1276
Misin01G110700	3419	2792	3075	3210	3511	2909	3273	4123	4120	3907	2388	1820	5562	3457	3802	4785	5047	6791	4567	7662	7001	3704	3813	4529	4270	4368	3397	4450	3133	4288	4867	4292	2926	3096	3354
Misin01G110800	348	946	1279	703	839	973	588	507	440	886	672	319	912	394	340	345	209	1504	1003	489	1304	1387	778	227	573	1173	610	301	318	601	1023	528	463	292	481
Misin01G110900	7	15	23	27	0	6	32	11	0	33	0	33	0	50	28	24	0	36	28	4	39	17	53	0	29	24	37	0	12	13	43	1	4	9	1
Misin01G111000	15	40	14	44	0	17	0	45	9	71	38	15	0	68	0	30	7	0	51	19	42	32	18	6	0	50	0	0	108	108	69	14	10	0	61
Misin01G111100	11	0	0	46	4	15	0	32	0	0	0	0	31	0	0	22	0	18	35	0	4	6	30	0	10	0	0	0	0	0	0	0	0	0	40
Misin01G111200	0	0	3	0	0	3	3	0	0	0	0	0	0	0	0	0	0	3	0	0	31	8	0	0	0	3	0	0	0	36	6	0	0	0	0
Misin01G111300	41	17	33	33	37	18	8	11	13	48	0	6	44	8	26	12	8	38	40	32	25	30	30	30	32	22	42	0	62	9	27	0	32	56	148
Misin01G111400	85	16	100	0	167	58	613	67	21	125	0	28	68	129	43	80	64	273	141	38	34	152	36	0	97	100	107	0	16	61	353	37	34	0	0
Misin01G111500	58	52	66	37	10	40	35	29	29	91	0	34	53	74	56	48	25	49	37	54	84	82	49	105	116	87	97	37	0	24	26	85	49	11	28
Misin01G111600	193	137	267	126	192	136	226	166	205	186	83	87	334	147	213	163	186	326	278	271	279	269	263	180	235	233	163	178	117	326	307	180	145	174	143
Misin01G111700	0	7	10	12	0	11	8	41	15	25	0	11	11	7	23	0	0	9	55	15	14	25	33	10	19	7	23	0	0	19	35	0	0	0	0
Misin01G111800	720	1157	1342	691	1014	1059	1364	1322	817	932	657	987	1065	722	1212	1074	1431	2319	2675	922	1361	1683	1556	771	834	1518	911	504	594	1144	1928	472	771	673	1202
Misin01G111900	250	139	285	141	380	289	496	203	210	98	0	211	552	164	282	219	167	643	515	347	428	235	560	176	421	458	231	194	279	296	387	200	275	157	245
Misin01G112000	241	303	329	268	158	169	173	189	220	354	33	205	355	196	248	350	185	372	324	312	463	332	360	288	200	490	382	271	199	157	262	224	144	142	476
Misin01G112100	0	0	0	0	0	0	0	0	0	0	0	0	0	0	0	0	0	0	12	0	0	0	0	0	0	5	0	0	0	0	5	0	0	0	0
Misin01G112200	1163	907	4811	2063	1642	791	1530	2107	1417	1123	593	552	1591	726	2356	1357	1591	2004	3058	1789	1627	1012	2754	1839	1160	1369	1627	1092	954	1138	1734	1051	781	750	914
Misin01G112300	649	946	1094	818	633	1076	1553	1003	551	1265	209	670	875	1059	1334	722	603	1705	1535	892	1719	1215	1161	537	934	1619	994	411	515	954	1304	534	584	730	831
Misin01G112400	0	5	12	20	0	0	51	0	0	21	0	0	0	6	3	5	6	10	38	6	8	15	0	0	3	26	0	0	23	17	114	0	3	0	46
Misin01G112500	44	92	83	66	0	16	32	37	5	203	60	69	36	105	47	41	0	10	41	83	214	112	145	18	114	185	116	5	51	0	0	38	50	54	101
Misin01G112600	226	264	349	144	8	79	0	54	457	350	57	157	476	102	120	304	53	17	40	461	322	151	153	220	103	193	178	165	94	29	20	502	147	90	88
Misin01G112700	279	289	263	110	129	283	404	173	243	327	121	101	204	347	170	117	281	614	273	240	574	273	271	128	284	241	211	150	206	322	162	132	225	139	123
Misin01G112800	352	217	339	307	570	291	663	253	334	229	70	153	433	249	291	260	522	824	629	527	407	406	450	536	298	458	387	182	115	449	454	217	107	144	343
Misin01G112900	0	0	0	0	0	0	0	0	0	0	0	0	0	0	0	0	0	0	0	0	0	0	0	0	0	0	0	0	0	0	0	0	0	0	0
Misin01G113000	16	40	77	58	23	32	9	0	69	14	0	15	68	15	60	45	40	39	38	35	113	114	151	26	40	55	26	13	0	19	20	0	9	28	66
Misin01G113100	13	0	53	23	9	0	25	81	34	0	31	8	63	44	41	28	33	41	52	32	20	89	26	40	17	18	0	0	61	41	92	0	16	27	41
Misin01G113200	485	777	898	1035	450	587	877	527	634	1195	583	411	1198	1030	959	827	558	1195	788	1094	1557	969	1151	689	1099	1103	968	736	522	498	1067	679	692	644	764
Misin01G113300	192	120	0	355	629	163	409	349	344	275	0	0	302	0	150	152	380	729	300	489	442	371	293	200	114	119	0	337	0	0	213	0	214	0	114
Misin01G113400	0	3	6	0	0	0	6	6	0	0	0	0	0	0	14	0	0	26	0	0	0	0	6	0	0	0	0	0	12	0	0	0	0	11	0
Misin01G113500	259	288	331	170	345	135	515	195	270	234	144	147	165	240	231	196	235	564	239	325	442	326	305	256	194	313	209	176	223	239	567	115	230	170	277
Misin01G113600	483	400	932	1056	509	438	224	883	402	521	512	608	776	641	652	446	487	850	1073	496	896	856	980	445	595	820	825	415	328	380	953	522	400	347	1029
Misin01G113700	108	53	99	97	47	16	94	138	79	58	0	69	125	37	78	83	34	124	38	130	143	93	127	66	48	32	107	80	0	0	34	45	20	0	61
Misin01G113800	797	811	1234	376	651	668	981	781	1055	1220	1141	915	1080	707	870	973	672	1053	1324	1125	1047	1706	1480	942	1083	1399	1107	172	648	522	1272	680	649	523	1422
Misin01G113900	267	181	270	74	501	61	244	161	541	146	117	389	519	149	256	94	255	190	402	570	143	495	475	359	90	250	243	141	75	124	371	158	172	130	366
Misin01G114000	0	46	36	0	0	53	18	0	0	49	0	33	52	61	82	0	0	56	31	54	100	115	45	0	47	61	0	0	22	50	32	0	41	54	0
Misin01G114100	27	0	0	76	44	0	0	29	24	0	0	74	44	0	23	128	33	14	129	30	20	0	211	26	0	0	65	78	0	0	74	0	19	3	107
Misin01G114200	0	0	0	1	0	0	0	0	0	0	0	5	0	0	0	1	0	1	1	0	0	0	2	0	0	0	0	0	0	0	4	0	0	1	2
Misin01G114300	472	603	1127	705	266	178	253	700	605	394	519	826	395	322	585	536	268	245	939	496	1322	1676	1331	829	614	698	1230	170	152	164	714	248	463	462	994
Misin01G114400	32	14	1066	20	0	0	0	22	12	0	0	85	12	9	0	17	21	0	32	51	26	0	20	69	15	9	28	40	0	0	0	0	0	20	29
Misin01G114500	0	0	20	0	16	0	0	0	2	0	0	0	6	0	0	0	19	0	0	0	0	0	6	0	0	0	0	0	0	0	0	25	0	0	0
Misin01G114600	7	48	30	12	146	40	0	0	61	15	0	25	23	63	27	29	53	34	0	85	48	24	52	66	23	9	6	23	0	0	0	33	13	0	26
Misin01G114700	459	482	519	219	612	791	731	170	387	613	550	109	748	714	621	383	348	1265	655	627	1160	733	479	420	780	850	378	405	427	705	427	399	460	357	390
Misin01G114800	729	50	499	490	210	17	138	449	228	170	3	205	199	16	135	542	163	126	665	200	207	72	579	457	110	207	520	50	0	63	455	148	62	93	284
Misin01G114900	154	137	203	156	56	67	183	306	123	254	112	138	212	167	271	159	106	179	175	212	333	48	273	272	270	273	166	172	192	153	211	192	124	183	221
Misin01G115000	37	63	108	154	92	136	184	85	34	68	108	95	188	82	110	134	82	274	257	86	176	113	160	15	63	123	228	57	86	135	235	147	20	120	157
Misin01G115100	183	154	165	112	59	46	26	136	123	174	56	130	164	112	109	167	139	126	106	82	241	176	150	163	80	92	112	74	118	56	151	75	64	87	155
Misin01G115200	250	148	303	312	93	139	130	363	242	303	115	285	289	194	199	312	170	251	280	257	252	307	276	182	145	255	283	187	183	178	367	195	209	169	293
Misin01G115300	132	75	190	82	97	92	198	205	74	62	72	128	190	108	231	170	169	183	274	228	307	227	217	258	248	203	205	53	60	78	228	157	133	76	239
Misin01G115400	896	481	591	585	525	494	711	296	699	802	523	354	829	613	482	697	507	823	771	877	931	838	783	685	744	1104	666	344	480	443	655	622	264	288	926
Misin01G115500	2072	1877	2296	2186	2193	1546	2575	2233	2220	2381	1922	1636	3511	1896	2409	2030	2018	3698	4004	3293	3782	3019	3656	1999	2395	3377	2872	1507	1720	1848	3738	2341	1385	1634	3205
Misin01G115600	1271	1151	1063	1211	1860	1282	1465	1160	1246	1223	480	540	2321	1147	1538	1378	2064	2618	2735	2919	2925	1478	2598	1478	1773	2286	1564	1619	979	1227	2190	1962	787	665	1644
Misin01G115700	1720	983	1402	1437	1309	994	1379	1539	1491	1227	1103	946	1943	1092	1000	1299	1227	1691	2050	1731	1574	1351	1868	1368	1035	1524	1683	1308	757	970	1959	1195	612	671	1804
Misin01G115800	69	44	57	45	38	41	107	29	14	63	0	15	33	52	61	57	36	123	70	43	100	57	49	26	64	86	39	24	18	73	63	25	32	21	69
Misin01G115900	0	0	0	0	0	0	0	0	0	0	0	0	0	0	0	0	0	0	0	0	0	0	0	0	0	0	0	0	0	0	0	0	0	0	0
Misin01G116000	0	9	0	0	0	0	12	0	0	9	0	0	0	0	16	0	0	21	0	0	44	26	0	0	0	29	0	0	0	0	0	0	16	0	0
Misin01G116100	54	46	54	0	48	62	66	0	16	65	0	0	71	50	59	0	27	80	0	41	46	61	0	16	52	50	0	24	57	42	0	33	41	32	0
Misin01G116200	0	0	0	0	0	0	0	0	0	0	0	3	0	3	3	0	0	0	0	0	0	0	11	0	8	0	0	0	0	0	0	0	0	0	0
Misin01G116300	188	195	125	127	532	199	195	325	135	205	78	115	221	408	140	151	138	309	208	312	315	282	358	131	180	234	166	232	164	132	366	187	125	104	311
Misin01G116400	111	86	220	179	129	146	239	296	125	193	60	211	244	222	183	112	191	347	304	293	333	325	230	135	212	325	173	0	167	133	224	157	86	144	267
Misin01G116500	416	181	154	416	575	195	400	389	355	139	167	221	647	140	110	257	738	606	647	548	273	278	637	333	174	238	399	121	25	351	793	406	63	108	363
Misin01G116600	0	0	0	0	0	0	0	0	0	0	0	0	0	0	0	0	0	0	0	0	0	0	0	0	0	0	0	0	0	0	0	0	0	0	0
Misin01G116700	750	651	923	501	1061	774	1340	958	478	763	730	549	1212	915	1353	590	1065	1674	2071	753	1291	1159	1452	661	921	2271	803	602	1215	783	1340	893	777	547	1192
Misin01G116800	0	0	0	3	0	0	0	0	0	0	0	0	0	0	0	0	0	0	0	0	0	0	0	0	0	0	0	0	0	0	0	0	0	0	0
Misin01G116900	0	0	0	0	0	0	0	0	0	0	0	0	0	0	0	0	0	0	0	0	0	0	0	0	0	0	0	0	0	0	0	0	0	0	0
Misin01G117000	181	477	623	472	249	179	437	472	191	643	215	107	638	467	445	417	496	197	45	262	277	716	241	168	286	382	700	143	506	387	528	545	357	70	767
Misin01G117100	32	54	35	23	7	52	23	33	28	86	0	28	12	30	57	71	10	10	69	58	61	48	35	27	51	50	20	0	0	11	1	15	31	118	65
Misin01G117200	568	545	601	678	612	498	603	741	679	731	272	584	782	533	605	609	665	877	1237	722	947	749	919	484	465	957	830	338	362	446	970	474	524	396	969
Misin01G117300	26	70	84	68	81	107	162	49	16	106	110	49	48	60	61	96	56	152	182	21	102	71	95	21	56	84	107	25	34	108	99	22	32	21	133
Misin01G117400	1016	1029	1535	1200	1383	1171	1697	1236	957	1154	642	846	1455	1317	1175	889	1168	2183	1906	1271	1992	1746	1533	786	929	1362	1454	766	791	1198	1511	1246	797	562	1491
Misin01G117500	3	0	0	0	0	0	35	0	0	0	0	0	0	0	0	19	0	12	10	0	0	0	0	0	0	0	0	0	0	0	0	0	0	0	0
Misin01G117600	540	333	325	471	432	344	513	366	671	467	0	170	622	372	355	445	484	728	337	903	722	556	397	309	447	377	307	338	264	140	389	358	423	362	285
Misin01G117700	114	100	100	167	76	102	125	78	156	65	20	38	223	194	77	87	182	198	327	204	185	161	119	136	97	196	228	111	0	118	202	40	72	78	263
Misin01G117800	0	0	0	0	0	0	0	0	0	0	0	0	0	0	0	0	0	0	0	0	0	9	0	0	0	0	0	0	0	0	0	0	0	0	0
Misin01G117900	0	0	5	71	23	0	25	14	0	0	0	28	0	18	13	0	11	7	99	4	0	0	23	9	0	3	22	0	24	0	17	13	0	0	17
Misin01G118000	754	259	164	713	1831	129	1179	595	496	43	191	475	613	456	442	517	1360	1570	1345	524	552	461	599	614	344	607	607	738	458	720	1656	453	196	280	843
Misin01G118100	0	0	0	0	0	0	0	0	0	0	0	0	0	0	0	0	0	0	0	0	0	0	0	0	0	0	0	0	0	0	0	0	0	0	0
Misin01G118200	0	0	0	0	0	0	0	0	0	0	0	0	0	0	0	0	0	0	0	0	0	0	0	0	0	0	0	0	0	0	0	0	0	0	0
Misin01G118300	0	0	0	0	0	0	0	0	0	0	0	0	0	0	0	0	0	0	0	0	0	0	0	0	0	0	0	0	0	0	0	0	0	0	0
Misin01G118400	293	356	111	470	411	234	548	617	83	115	332	311	157	256	369	473	389	235	705	147	538	213	448	283	85	571	532	140	154	298	600	195	191	384	206
Misin01G118500	971	1055	1758	1507	1182	891	1485	1139	1156	1477	995	1181	1504	1083	1407	1350	875	1820	1636	1566	1788	1478	1364	1175	1072	1720	1308	586	667	871	1558	1194	932	619	1195
Misin01G118600	0	0	0	0	0	0	0	0	0	0	0	0	0	0	0	0	0	0	0	0	0	0	0	0	0	0	0	0	0	0	0	0	0	0	0
Misin01G118700	0	0	0	9	0	0	6	0	0	0	0	0	0	0	0	0	0	0	0	0	0	0	0	0	0	0	0	0	0	0	0	0	0	0	0
Misin01G118800	292	343	492	438	204	494	645	610	279	633	222	219	369	705	561	590	286	1283	405	396	1072	559	667	250	863	1382	634	289	369	667	376	467	340	371	441
Misin01G118900	0	0	0	0	0	0	0	0	0	0	0	0	0	0	0	0	0	0	0	0	0	0	0	0	0	0	0	0	0	0	0	0	0	0	0
Misin01G119000	2109	4246	6707	5901	6825	6645	9769	7620	5524	5985	5546	3321	10245	7375	7135	2828	9272	9571	2209	10728	10214	11198	6514	6719	7801	8934	5758	3294	4310	8062	8897	9671	4918	4610	5273
Misin01G119100	148	122	158	109	86	87	110	149	201	50	82	135	227	70	146	118	191	185	186	223	209	160	159	141	87	165	185	47	74	65	129	147	73	47	224
Misin01G119200	164	236	307	104	179	236	265	247	240	213	0	257	342	242	345	254	154	209	324	381	309	421	343	257	227	399	228	137	266	169	351	176	156	182	418
Misin01G119300	0	0	0	0	0	0	0	13	0	0	0	0	0	0	0	0	0	0	0	0	11	0	0	0	0	0	0	0	0	0	0	0	0	0	0
Misin01G119400	0	0	0	0	0	0	0	0	0	0	0	0	0	0	0	0	0	0	0	0	0	0	0	0	0	0	0	0	0	0	0	0	0	0	0
Misin01G119500	0	0	0	0	0	0	0	0	0	0	0	0	0	0	0	0	0	0	0	0	0	0	0	0	0	0	0	0	0	0	0	0	0	0	0
Misin01G119600	73	27	179	43	41	31	87	22	75	22	0	65	127	13	66	24	23	137	102	98	61	131	82	62	28	68	82	17	0	96	149	40	30	36	20
Misin01G119700	288	269	329	310	524	294	399	256	371	324	89	214	461	448	407	319	464	533	479	444	538	344	475	302	351	586	298	233	177	228	426	326	288	238	304
Misin01G119800	1371	1178	957	1336	1257	1304	1371	1493	1389	1696	510	611	1756	828	1452	1165	1060	1926	1782	1661	1553	1358	1543	767	957	1364	949	916	515	825	2036	1202	698	457	1103
Misin01G119900	0	0	0	17	41	0	0	0	0	0	0	0	121	0	0	0	0	0	34	28	0	32	0	0	0	38	33	0	0	0	0	0	46	0	63
Misin01G120000	397	494	995	442	202	541	687	404	432	551	97	397	464	512	450	605	296	830	655	397	684	1025	652	328	532	669	456	189	448	715	874	222	368	403	746
Misin01G120100	0	0	0	0	17	0	0	0	0	0	0	0	0	0	0	0	0	0	0	0	0	0	0	0	0	0	0	0	0	0	0	0	0	0	0
Misin01G120200	11	12	0	0	17	0	0	0	0	0	0	0	9	0	0	0	14	28	15	9	14	20	14	17	9	15	6	0	0	0	0	28	0	0	3
Misin01G120300	15	9	21	18	17	3	0	0	42	18	3	7	0	0	14	0	7	0	8	33	12	0	27	6	0	6	26	0	0	0	11	18	0	0	28
Misin01G120400	0	0	0	0	0	0	0	0	0	0	0	0	0	0	0	0	0	0	0	0	0	0	0	0	0	0	0	0	0	0	0	0	0	0	0
Misin01G120500	0	10	18	6	23	8	29	0	22	0	0	3	14	3	0	34	0	12	9	0	29	11	6	0	0	3	13	9	37	8	0	57	10	0	17
Misin01G120600	0	0	0	0	0	0	0	0	0	0	0	0	0	0	0	0	0	0	0	0	0	0	0	0	0	0	0	0	0	0	0	0	0	0	0
Misin01G120700	0	0	0	0	0	0	35	0	0	0	0	0	0	0	0	0	0	0	0	0	0	0	0	0	0	0	0	0	0	0	0	0	0	0	0
Misin01G120800	3	0	0	0	0	0	0	0	8	0	0	0	0	0	3	0	0	0	0	0	0	0	3	0	0	0	0	0	0	0	0	0	9	0	0
Misin01G120900	0	0	0	33	0	0	0	0	6	0	0	0	0	0	13	0	0	0	16	0	17	6	0	0	0	0	0	34	0	0	0	0	0	0	0
Misin01G121000	127	137	339	119	97	149	146	44	129	206	0	136	142	135	148	86	95	241	143	158	183	366	130	203	182	150	128	46	37	68	77	157	95	173	95
Misin01G121100	106	130	236	276	202	182	182	235	156	215	190	164	239	290	216	313	110	345	243	329	397	383	312	161	313	334	310	116	113	193	217	103	175	185	359
Misin01G121200	54	89	135	160	184	94	159	133	106	8	0	78	232	102	184	203	206	183	368	187	229	247	196	149	153	133	83	68	129	75	346	76	137	63	299
Misin01G121300	67	71	106	83	62	29	64	122	93	43	0	78	134	59	45	57	99	80	142	84	169	101	146	39	64	100	123	29	93	77	171	29	70	22	69
Misin01G121400	98	82	102	0	128	40	73	33	76	61	55	20	89	43	100	45	37	125	78	131	147	42	76	130	54	114	37	57	70	20	90	47	49	10	0
Misin01G121500	975	782	1145	900	697	612	739	827	1064	847	814	716	1330	769	871	832	701	1175	1053	1122	1259	888	1200	828	856	1079	1002	562	572	716	1052	700	640	520	666
Misin01G121600	339	691	593	104	521	749	1206	367	263	435	29	126	613	737	203	297	754	3416	820	772	2810	1838	820	617	1099	1815	498	526	240	1125	600	570	810	672	546
Misin01G121700	712	739	703	1463	476	1072	657	1018	311	712	576	469	529	508	796	1255	452	2025	1618	713	1463	719	1215	438	400	1066	936	407	559	622	1382	373	487	392	858
Misin01G121800	0	0	0	0	0	0	0	0	0	0	0	0	0	0	0	0	0	0	0	0	0	0	0	0	0	0	0	0	0	0	0	0	0	0	0
Misin01G121900	14	0	0	0	60	0	96	0	9	0	0	0	0	0	0	0	0	96	44	0	0	0	0	0	0	0	0	0	0	144	0	0	0	0	0
Misin01G122000	7598	4103	1906	3701	4466	2508	1030	3563	6627	2912	1850	2089	8227	3543	2648	4236	4665	2531	3587	9585	6054	2537	4715	3759	3216	3596	3663	3729	1677	959	2459	4827	2235	1532	3724
Misin01G122100	86	8	23	0	31	17	0	0	76	27	0	17	73	17	13	24	44	35	10	83	62	10	12	42	39	0	41	40	0	0	0	74	37	14	0
Misin01G122200	212	80	24	87	97	73	65	69	73	270	66	7	157	137	132	139	128	183	93	158	153	170	96	149	180	270	109	80	33	34	46	58	42	131	134
Misin01G122300	386	292	539	372	342	423	415	570	471	589	322	404	701	422	438	475	484	618	796	773	889	764	781	535	453	647	535	517	336	600	539	474	304	354	560
Misin01G122400	38	23	33	23	58	18	89	106	20	82	0	27	63	70	57	31	42	53	90	52	93	78	44	72	54	16	66	59	11	83	59	35	26	60	87
Misin01G122500	15	14	8	0	5	10	17	0	14	27	5	0	11	16	18	3	0	35	4	28	26	23	0	30	12	16	7	0	26	6	0	27	28	39	0
Misin01G122600	1060	1267	1102	1866	601	735	690	790	1387	2235	1277	1560	2171	1220	1126	1357	381	774	780	1286	1625	1772	1980	840	1201	1402	1589	513	450	469	751	1379	913	945	1576
Misin01G122700	12	3	0	16	0	0	31	37	0	0	0	24	3	0	0	0	0	12	4	0	25	15	24	18	0	7	19	0	0	0	0	0	0	0	14
Misin01G122800	2	0	0	0	6	0	0	0	0	0	0	0	9	0	0	0	0	5	0	0	3	2	0	0	8	2	10	0	0	12	0	0	0	0	0
Misin01G122900	2450	3194	2309	2800	743	791	777	949	3795	2944	1720	2068	3550	1657	2406	1986	1086	1495	1591	4816	4653	3372	3472	3026	2457	4426	2499	1266	1646	933	724	1929	2328	2280	2418
Misin01G123000	1474	772	926	1642	661	482	457	1602	1246	1236	466	689	1556	475	865	1489	567	654	1471	1186	576	1267	1512	650	707	601	1132	723	390	417	355	1288	535	393	1305
Misin01G123100	1177	992	1413	1111	1316	764	1407	1114	1143	1047	1101	872	1393	918	1021	1057	921	1217	1410	1450	1729	1646	1222	991	1043	978	925	764	679	1008	1144	876	699	665	965
Misin01G123200	1344	1149	1450	1326	1642	1475	1899	1577	1447	1456	853	1159	2902	2323	2525	1968	2371	3558	3269	3285	3188	2228	3209	1681	1669	2736	2663	1472	1691	2305	3738	2373	1433	1338	2700
Misin01G123300	700	1069	1937	1130	1020	930	1136	668	1219	837	997	1081	985	611	792	765	654	1869	1357	1353	1626	1328	1225	831	982	840	1014	605	405	767	1462	812	822	465	612
Misin01G123400	323	86	134	69	132	532	154	142	140	283	0	62	328	111	109	90	149	134	82	188	159	128	101	166	86	562	253	95	57	62	86	1989	65	54	88
Misin01G123500	91	55	84	143	69	82	229	151	85	122	0	31	61	94	164	118	137	406	111	146	78	177	97	13	92	146	92	107	0	129	219	107	55	93	101
Misin01G123600	6	0	0	0	0	0	0	0	0	3	0	0	0	0	0	26	0	0	11	0	0	0	0	0	0	0	0	0	0	0	0	0	0	0	0
Misin01G123700	81	71	20	120	161	56	84	224	139	10	0	85	246	89	80	89	127	213	218	192	148	75	214	46	67	81	16	167	49	28	167	176	0	0	90
Misin01G123800	276	41	105	206	120	104	124	241	45	43	8	61	341	94	186	139	204	317	331	315	284	60	198	138	193	187	108	61	72	131	217	197	54	100	201
Misin01G123900	0	0	0	0	0	0	0	0	0	0	0	0	0	0	0	0	0	0	0	0	0	0	0	0	0	2	0	0	0	0	0	0	0	0	0
Misin01G124000	0	0	0	0	0	0	0	0	0	0	0	0	0	0	0	0	0	0	0	0	0	0	0	0	0	0	0	0	0	0	0	0	0	0	0
Misin01G124100	0	48	283	13	0	5	0	23	19	0	0	26	58	103	30	12	10	11	18	42	16	229	21	0	102	10	0	0	0	0	0	0	104	0	0
Misin01G124200	74	8	57	27	112	78	126	25	37	61	0	39	39	40	37	37	14	121	96	66	85	34	75	11	25	123	96	39	30	36	123	34	17	0	41
Misin01G124300	0	0	0	0	0	0	0	0	0	0	0	0	0	0	0	0	0	0	0	0	0	0	0	0	0	0	0	0	0	0	0	0	0	0	0
Misin01G124400	350	332	310	368	448	373	657	438	288	594	368	248	300	176	502	363	380	696	402	255	379	148	322	196	265	364	407	164	264	474	460	193	175	254	336
Misin01G124500	0	0	8	0	0	2	9	0	1	10	0	0	0	0	0	9	0	3	0	2	8	1	3	0	0	0	0	0	0	0	0	0	0	0	0
Misin01G124600	0	0	0	0	0	0	0	0	0	0	0	0	0	0	0	0	0	0	0	0	0	0	0	0	0	0	0	0	0	0	0	0	0	0	0
Misin01G124700	0	0	0	0	0	0	0	0	0	0	0	0	0	0	0	0	0	0	0	0	0	0	0	0	0	0	0	0	0	0	0	0	0	0	0
Misin01G124800	570	664	438	719	281	297	236	318	525	89	369	400	822	387	842	343	443	373	494	942	532	743	581	331	755	1090	563	501	396	116	441	316	445	432	761
Misin01G124900	240	181	219	767	125	130	228	654	229	247	63	308	456	275	279	900	260	657	1194	518	486	384	1172	273	262	373	1016	141	322	289	1114	346	65	103	1046
Misin01G125000	75	45	54	97	50	101	99	158	25	71	0	44	20	89	12	51	19	42	217	66	110	42	124	9	57	43	142	0	23	44	110	63	41	0	39
Misin01G125100	0	0	0	0	0	0	0	0	0	0	0	0	0	0	0	0	0	0	0	0	0	0	0	0	0	0	0	0	0	0	0	0	0	0	0
Misin01G125200	0	0	0	0	0	0	0	0	0	0	0	0	0	0	0	0	0	0	3	0	0	0	0	0	0	0	0	0	0	0	0	0	0	0	0
Misin01G125300	0	0	0	0	0	0	0	0	0	0	0	0	0	0	0	0	0	0	0	0	0	0	0	0	0	0	0	0	0	0	0	0	0	0	0
Misin01G125400	0	0	0	0	0	0	0	0	0	0	0	0	0	0	0	0	0	0	0	0	0	0	0	0	0	0	0	0	0	0	0	0	0	0	0
Misin01G125500	7	0	0	19	0	0	20	0	0	0	0	5	0	0	0	0	3	0	15	8	0	13	13	0	0	6	9	0	0	0	8	0	0	0	0
Misin01G125600	0	0	0	0	0	0	0	0	0	0	0	0	0	0	0	0	0	0	0	0	0	0	0	0	0	0	0	0	0	0	0	0	0	0	0
Misin01G125700	15	77	53	0	14	67	130	0	15	98	20	8	22	118	157	0	21	242	5	24	127	137	0	0	67	108	0	16	67	137	0	14	51	51	0
Misin01G125800	1226	4000	1753	3516	2218	1702	2578	3997	3385	2105	3562	2059	2875	4212	2756	3083	2956	2508	4331	2569	23	4589	2532	1264	4093	5766	4065	2611	3324	2995	4290	3456	3549	3054	4355
Misin01G125900	0	0	0	0	15	0	0	0	0	0	0	0	0	11	0	0	0	0	0	0	0	0	0	0	0	0	0	0	0	0	0	0	0	0	0
Misin01G126000	0	0	0	0	0	0	0	0	0	0	0	0	0	38	4	0	0	0	0	0	0	8	0	0	0	0	0	0	0	0	0	0	0	0	0
Misin01G126100	399	458	355	556	393	503	565	346	466	172	229	335	423	537	463	601	443	621	911	771	607	515	639	262	507	726	608	451	283	538	808	332	387	222	905
Misin01G126200	0	0	0	0	16	0	0	0	0	0	0	0	0	0	8	0	0	0	0	0	0	0	0	0	0	0	0	0	0	0	0	0	0	0	0
Misin01G126300	0	0	23	0	0	0	0	0	0	0	0	0	0	0	8	0	0	29	0	0	3	0	0	0	0	0	0	0	0	0	0	0	8	0	0
Misin01G126400	991	617	1175	1437	3305	2361	5196	2377	426	926	918	801	1537	1194	1216	1847	4007	13010	6786	1222	1411	1179	2377	895	985	1769	2186	2138	1618	5350	5562	1065	736	609	1949
Misin01G126500	0	0	73	6	0	3	0	60	0	9	0	6	0	6	27	1	17	0	0	0	19	7	9	0	16	3	0	0	12	0	0	0	3	9	0
Misin01G126600	1128	1037	1767	1034	784	829	734	844	829	1457	644	962	1373	795	1474	825	950	1533	1414	1254	1803	1303	1177	1315	1265	2172	1094	591	995	630	1398	872	716	784	1434
Misin01G126700	932	914	1090	994	872	1239	1423	1141	930	1394	1397	659	1957	1239	1164	1115	1343	2669	2558	1941	2202	2019	2449	927	1285	2336	1552	703	856	1223	2557	1021	1027	808	2302
Misin01G126800	0	0	0	0	0	0	0	0	0	0	0	0	2	0	0	0	0	0	0	0	0	0	0	0	0	0	0	0	0	0	0	0	0	0	0
Misin01G126900	6	0	80	0	0	0	0	0	0	0	0	0	0	6	14	0	22	0	0	3	0	0	0	33	0	0	0	0	0	0	0	0	10	0	0
Misin01G127000	3	0	0	0	0	0	14	0	0	0	0	0	0	0	0	0	5	12	0	0	0	0	0	0	0	1	0	0	0	0	0	0	0	0	0
Misin01G127100	0	17	0	0	26	0	0	19	0	0	0	6	3	0	0	0	11	28	0	0	23	6	0	0	0	0	14	0	0	0	20	27	0	0	9
Misin01G127200	17	11	0	0	0	0	21	0	0	17	0	18	0	7	19	0	0	0	0	0	20	0	0	0	0	8	0	0	0	0	0	0	0	0	0
Misin01G127300	80	70	86	75	106	67	91	84	46	106	88	55	66	83	40	45	50	140	77	64	97	77	33	26	48	59	37	2	20	61	116	58	73	27	97
Misin01G127400	0	0	0	0	0	0	0	0	0	0	0	0	5	0	0	0	0	0	0	0	0	3	0	4	0	0	0	0	0	0	0	0	0	0	8
Misin01G127500	0	0	0	0	0	0	0	0	0	0	0	0	0	0	0	0	0	0	0	0	0	0	0	0	0	0	0	0	0	0	0	0	0	0	0
Misin01G127600	0	0	0	0	0	0	0	0	0	9	0	0	0	0	15	0	3	23	0	0	0	6	0	36	0	0	0	0	3	0	0	0	3	33	0
Misin01G127700	35	6	0	0	0	0	0	0	0	8	0	0	13	0	0	0	0	20	0	5	0	0	10	31	0	0	15	0	0	0	0	0	6	0	18
Misin01G127800	0	0	0	0	0	0	0	0	0	0	0	0	0	0	0	0	0	0	0	0	0	0	0	0	0	0	0	0	0	0	0	0	0	0	0
Misin01G127900	0	0	0	0	0	0	0	0	0	0	0	0	0	0	0	0	0	0	0	0	0	3	0	0	0	0	0	0	0	0	0	0	0	0	0
Misin01G128000	30	6	14	0	1	3	6	0	0	0	0	0	0	6	0	0	22	0	0	0	12	15	19	0	5	0	0	0	0	0	0	0	0	0	20
Misin01G128100	0	9	0	0	0	0	17	0	0	0	0	0	0	0	0	0	0	14	0	0	13	0	0	0	0	0	0	0	0	0	0	0	0	9	0
Misin01G128200	82	99	85	62	93	33	56	120	131	29	0	57	106	64	59	60	94	208	178	187	176	92	141	159	47	127	70	50	23	0	146	58	63	0	118
Misin01G128300	0	0	0	0	0	0	0	0	0	0	0	0	0	0	0	0	0	4	3	0	0	0	0	0	0	0	0	0	0	0	0	0	0	0	0
Misin01G128400	0	6	0	0	0	0	0	0	0	0	0	0	0	0	0	4	17	0	4	5	3	9	30	15	0	0	0	0	0	0	0	0	0	0	0
Misin01G128500	15	6	14	0	34	0	9	20	6	21	6	19	6	11	27	15	5	12	14	37	12	28	27	16	21	29	6	0	0	0	0	0	3	0	45
Misin01G128600	139	110	188	192	155	166	80	71	79	184	0	92	45	180	262	101	199	171	170	110	277	102	252	107	198	147	283	23	68	112	222	83	83	85	225
Misin01G128700	0	0	0	0	0	0	0	0	0	0	0	0	0	0	0	0	0	0	0	0	0	0	0	0	0	0	0	0	0	0	0	0	0	0	0
Misin01G128800	0	0	0	0	0	0	0	0	0	0	0	0	0	0	0	0	0	0	0	0	0	0	0	0	0	0	0	0	0	0	0	0	0	0	0
Misin01G128900	0	5	0	0	0	0	0	0	0	0	0	0	0	0	0	0	0	0	0	9	0	0	0	0	0	0	0	0	0	0	0	0	0	0	0
Misin01G129000	8	19	65	8	0	65	35	0	0	0	0	0	0	44	24	6	8	111	20	15	93	31	22	0	19	37	0	0	61	71	37	14	9	0	0
Misin01G129100	63	228	399	60	9	234	384	49	26	265	126	53	43	287	313	44	54	570	174	63	581	512	97	56	410	661	73	60	352	177	65	23	194	113	23
Misin01G129200	0	0	0	0	0	0	0	0	0	0	0	0	0	0	0	0	0	0	0	0	0	0	0	0	0	0	0	0	0	0	0	0	0	0	0
Misin01G129300	3	0	0	0	0	0	0	0	0	0	0	0	0	0	0	0	0	0	0	0	0	0	0	0	0	0	0	0	0	0	0	0	0	0	0
Misin01G129400	0	0	0	0	0	6	0	0	0	0	0	0	0	0	0	0	0	0	0	0	0	0	0	0	0	0	0	0	0	0	0	0	0	0	0
Misin01G129500	79	54	93	96	39	64	129	195	139	65	38	81	185	125	93	79	47	119	246	121	126	104	165	137	69	160	85	96	0	83	179	34	52	35	216
Misin01G129600	9283	9139	13065	14625	13340	9732	19842	17201	12740	13988	7724	12206	11131	10804	13888	16895	18496	20361	30164	15302	16968	11132	16876	11802	11495	14553	16696	12300	10990	16584	31059	9293	9379	10356	26219
Misin01G129700	0	0	0	0	0	0	0	0	0	0	0	0	0	0	0	0	0	0	14	0	9	0	0	0	0	0	18	0	0	0	9	0	0	0	0
Misin01G129800	361	435	494	645	360	440	507	356	373	407	291	313	548	383	474	501	217	526	751	544	695	451	639	267	407	719	650	162	462	280	1038	301	284	267	954
Misin01G129900	1392	832	749	1532	308	392	482	837	1052	1292	702	1100	811	981	817	1810	410	576	1465	1400	1549	1280	1479	713	679	990	1232	442	604	334	1288	767	598	599	1531
Misin01G130000	19	170	312	220	25	99	228	224	40	98	63	165	67	145	233	201	107	641	575	42	412	450	461	101	231	372	259	6	165	394	383	180	200	99	294
Misin01G130100	0	92	188	21	0	0	19	37	26	135	0	69	9	105	73	20	0	31	50	0	134	302	89	0	35	96	101	0	0	20	61	0	17	13	121
Misin01G130200	3	0	0	0	0	0	0	0	1	0	0	0	0	0	0	3	10	11	0	2	0	0	2	0	0	0	0	0	0	0	12	15	3	0	0
Misin01G130300	16	0	0	0	32	6	13	0	0	0	0	0	0	0	0	5	0	11	0	7	0	3	0	0	5	0	0	0	0	0	0	0	10	0	7
Misin01G130400	0	0	0	0	0	0	0	0	0	0	0	0	0	0	0	0	0	0	2	0	0	0	0	0	0	0	0	0	0	0	0	0	0	0	0
Misin01G130500	505	595	748	750	412	505	481	551	648	504	346	441	874	655	623	550	587	720	1163	985	1381	1057	1251	688	747	1099	873	453	705	563	1023	769	476	370	532
Misin01G130600	181	154	186	175	210	98	140	179	68	173	0	92	200	113	183	235	115	299	265	181	213	140	271	89	108	200	128	80	114	86	359	128	54	119	366
Misin01G130700	12	52	41	92	185	50	166	93	112	58	0	55	17	38	87	86	188	265	283	72	212	90	41	71	49	44	17	41	57	236	107	0	113	51	27
Misin01G130800	69	80	109	63	71	42	86	134	66	80	0	86	136	69	38	65	136	167	223	114	71	77	117	76	93	104	83	71	68	50	155	47	49	55	119
Misin01G130900	3	0	0	0	31	0	0	0	6	0	0	0	0	0	0	0	0	0	0	0	0	0	0	11	0	0	0	0	0	0	0	0	0	0	0
Misin01G131000	0	0	0	0	0	0	0	0	0	0	0	0	0	0	0	0	0	0	0	0	0	0	0	0	0	0	0	0	0	0	0	0	0	0	0
Misin01G131100	0	0	0	0	0	0	0	0	0	0	0	0	0	0	0	0	0	0	0	0	0	0	0	0	0	0	0	0	0	0	0	0	0	0	0
Misin01G131200	117	93	94	3	0	44	0	1544	7620	174	67	106	1607	15	34	623	0	39	11	10868	193	98	2032	367	100	28	58	0	0	0	177	315	75	79	788
Misin01G131300	0	0	0	0	0	0	0	0	0	0	0	0	0	0	0	0	0	0	0	0	0	0	0	0	0	0	0	13	0	0	0	0	0	0	0
Misin01G131400	570	950	1289	741	602	590	635	855	1097	939	114	543	948	705	1008	54	9	1156	956	1142	2069	1712	1221	705	965	1431	1163	99	485	38	428	825	751	616	1036
Misin01G131500	862	963	1428	896	1457	1278	1784	1001	869	1411	863	1048	1573	1218	1131	944	1063	2333	1991	1142	1729	1352	1583	770	1122	1640	1263	819	815	1054	2046	788	936	981	1385
Misin01G131600	0	0	0	0	0	0	0	0	0	0	0	0	0	0	0	0	0	0	0	0	0	0	0	0	0	0	0	0	0	0	0	0	0	0	0
Misin01G131700	688	695	723	791	502	292	912	541	563	586	397	526	1078	464	724	1019	545	758	1095	966	1096	1120	860	336	681	1124	861	221	544	597	995	348	292	444	853
Misin01G131800	110	82	61	140	75	70	108	234	154	103	182	96	153	50	73	101	124	169	226	229	169	88	190	71	59	101	72	87	46	50	135	73	42	35	135
Misin01G131900	0	0	0	0	0	2	0	0	0	0	0	0	0	0	0	0	0	0	0	0	5	0	0	0	0	0	0	0	0	0	0	0	0	0	0
Misin01G132000	0	0	0	0	0	0	0	0	0	0	0	0	0	0	0	0	0	0	0	0	0	0	0	0	0	0	0	0	0	0	0	0	0	0	0
Misin01G132100	0	0	31	0	0	0	0	0	2	0	0	0	0	0	0	0	0	0	0	0	0	0	0	0	0	0	0	0	0	0	0	0	0	0	0
Misin01G132200	674	204	3653	151	561	62	58	165	641	212	324	611	604	249	222	233	603	361	1251	844	917	745	202	1977	280	414	415	86	348	122	174	190	483	148	301
Misin01G132300	0	12	0	0	0	3	25	31	19	9	0	0	26	0	0	0	0	37	52	45	7	27	44	32	0	3	22	0	0	0	0	0	0	19	78
Misin01G132400	41	86	151	211	140	52	96	197	230	85	0	126	205	46	22	166	198	229	310	234	235	120	287	69	172	160	77	134	0	20	128	65	88	101	179
Misin01G132500	2	29	2	9	33	41	51	27	11	1	0	1	9	16	28	8	3	26	9	12	19	9	3	10	7	12	16	0	0	36	8	0	3	0	12
Misin01G132600	9	77	0	0	111	14	43	104	0	0	0	17	189	0	14	22	0	52	14	20	191	98	167	0	0	99	0	71	43	0	175	232	53	33	74
Misin01G132700	131	102	129	160	145	88	366	142	90	207	0	95	202	158	165	79	154	506	263	127	264	270	240	84	124	198	123	121	153	232	386	119	168	126	190
Misin01G132800	0	0	0	0	0	0	0	0	0	0	0	0	0	0	4	0	0	0	0	0	7	8	0	0	3	0	0	0	0	0	0	11	0	0	0
Misin01G132900	149	72	60	152	45	47	76	126	67	62	82	19	154	71	121	107	95	180	197	116	68	45	166	112	69	150	139	85	0	0	207	110	43	121	119
Misin01G133000	11	5	23	0	8	10	16	20	29	12	7	13	10	16	32	12	46	17	34	26	28	15	9	26	11	22	18	42	0	3	14	22	29	0	24
Misin01G133100	19	15	15	4	45	14	4	19	25	6	0	15	14	23	30	15	44	17	19	12	37	25	21	37	26	31	14	24	0	7	21	11	7	14	0
Misin01G133200	0	0	0	0	0	0	0	0	0	0	0	0	0	0	0	0	0	0	0	0	0	0	0	0	0	0	0	0	0	0	0	0	0	0	0
Misin01G133300	0	0	0	0	0	0	0	0	0	0	0	11	0	0	0	0	0	0	16	0	0	0	4	0	0	0	0	0	0	0	0	0	0	0	0
Misin01G133400	1955	1803	1857	2603	2361	1737	2766	2416	1809	2079	1381	1329	2289	1699	1666	2140	1915	3753	4260	3343	3346	2145	3769	1595	1701	2559	2911	1289	1059	2022	4264	1548	1181	1041	2959
Misin01G133500	1441	1922	1816	2050	2128	1995	3165	2464	1830	2439	1410	1855	2387	1820	2096	1863	1812	3906	4419	2297	3308	2112	2935	1718	2047	2584	2186	1124	1247	1691	4013	1912	998	1352	2942
Misin01G133600	81	52	118	89	39	46	170	44	39	62	0	89	136	96	73	108	55	88	73	82	153	76	62	76	88	36	106	20	54	178	93	5	38	30	118
Misin01G133700	617	446	482	604	587	661	760	850	501	416	30	273	700	516	587	658	671	1742	1546	1197	1289	786	1315	501	612	943	1097	458	180	619	1521	608	360	421	867
Misin01G133800	0	0	0	0	0	0	0	0	0	0	0	0	0	0	0	0	0	0	0	0	0	0	0	0	0	5	0	0	0	0	0	0	0	0	0
Misin01G133900	0	2	0	0	0	0	12	12	0	0	0	0	0	0	0	0	10	27	8	28	5	0	7	0	0	0	24	24	0	0	0	0	0	0	9
Misin01G134000	86	31	38	39	64	61	58	104	83	59	0	47	115	40	26	78	75	93	167	125	50	59	102	51	105	86	79	59	41	53	146	152	29	44	137
Misin01G134100	0	0	0	28	0	0	0	101	0	0	0	38	0	0	0	43	0	0	123	0	0	0	127	6	0	0	91	0	0	0	44	0	0	0	112
Misin01G134200	4	57	12	57	21	48	14	0	14	9	0	23	15	6	33	31	16	56	41	12	78	26	17	18	52	48	37	9	2	0	39	31	35	37	17
Misin01G134300	0	0	0	0	0	0	0	0	0	0	0	0	0	0	0	0	0	0	1	0	0	0	0	0	0	0	0	0	0	0	0	0	0	0	0
Misin01G134400	0	0	0	9	0	3	6	0	3	0	0	6	0	6	6	0	0	0	23	0	0	0	17	0	15	26	23	0	0	0	0	0	0	0	0
Misin01G134500	530	324	597	728	1304	477	2476	651	447	341	85	520	866	404	490	888	787	1214	1926	645	802	412	915	444	382	565	543	190	132	753	2932	453	230	363	1596
Misin01G134600	0	0	0	0	0	0	0	0	0	0	0	0	0	0	0	0	0	0	0	0	0	0	0	0	0	0	0	0	0	0	0	0	0	0	0
Misin01G134700	0	0	5	0	47	9	143	0	0	0	0	0	0	0	1	0	3	164	71	3	0	0	0	0	0	0	0	0	0	43	11	0	0	0	0
Misin01G134800	0	0	0	0	0	0	0	0	0	0	0	0	0	0	0	0	3	0	0	0	0	0	0	0	0	0	0	0	0	0	0	0	0	0	0
Misin01G134900	0	3	0	0	63	27	153	0	0	0	21	0	0	0	0	0	31	77	42	0	0	0	0	0	0	0	0	0	0	47	86	0	0	0	0
Misin01G135000	0	0	0	0	0	0	0	0	0	0	0	0	0	0	0	0	0	0	0	0	0	0	0	0	0	0	0	0	0	0	0	0	0	0	0
Misin01G135100	121	267	259	102	116	138	214	80	340	208	105	67	289	222	278	147	215	340	127	361	689	373	256	173	149	387	157	121	142	332	192	121	190	199	196
Misin01G135200	451	491	493	456	431	440	450	621	358	414	332	455	603	523	459	439	470	785	993	459	865	763	817	308	477	798	611	363	252	531	640	567	537	327	866
Misin01G135300	11	22	20	6	390	123	337	65	17	64	0	20	26	69	88	12	143	658	133	17	43	50	30	6	68	57	48	94	58	282	542	0	50	30	20
Misin01G135400	0	0	0	0	0	0	0	0	0	0	0	0	0	0	0	0	0	0	0	0	0	0	0	0	0	0	0	0	0	0	0	0	0	0	0
Misin01G135500	605	200	235	229	667	310	302	134	500	238	438	117	769	195	186	325	651	479	300	734	275	277	425	522	237	352	237	544	143	205	297	658	99	138	301
Misin01G135600	1517	617	627	1203	579	758	752	1270	1152	1069	528	604	890	782	925	964	1090	984	1232	929	1298	445	1147	1132	716	709	799	724	336	513	1234	1218	454	553	1477
Misin01G135700	165	144	258	355	311	193	221	189	217	366	64	143	297	229	137	392	171	320	256	307	301	236	374	181	188	336	217	197	235	175	248	438	188	143	439
Misin01G135800	169	65	202	5	116	53	144	0	150	118	37	17	86	8	3	3	211	127	33	135	32	201	18	76	47	37	6	37	9	63	79	0	56	0	0
Misin01G135900	1252	342	707	350	1839	308	643	348	1098	390	399	229	1573	384	343	193	961	814	364	1703	615	642	568	963	377	453	284	890	305	408	225	1098	225	245	256
Misin01G136000	0	0	0	0	0	0	0	0	11	0	0	0	5	0	0	0	73	0	5	0	0	0	0	0	0	0	0	0	0	0	0	0	0	0	0
Misin01G136100	33	3	8	39	0	2	0	37	7	11	0	5	3	0	3	37	29	31	24	14	7	3	14	19	0	0	54	0	0	0	5	0	0	0	32
Misin01G136200	118	176	325	157	208	184	469	168	160	201	0	266	260	223	329	264	204	377	458	183	468	367	382	207	216	304	249	148	130	370	429	163	293	177	344
Misin01G136300	0	0	0	0	0	0	0	0	0	0	0	0	0	0	0	0	0	0	0	0	0	0	0	0	0	0	0	0	0	0	0	0	0	0	0
Misin01G136400	0	0	0	29	0	0	0	23	0	0	0	0	0	0	0	6	0	6	68	0	11	0	9	0	0	3	44	0	0	0	12	0	0	0	36
Misin01G136500	0	0	0	0	0	0	7	0	0	0	0	0	0	0	0	0	0	9	8	0	12	0	0	0	0	0	22	0	0	0	23	0	0	0	0
Misin01G136600	505	316	432	396	363	257	357	337	334	469	90	278	725	406	506	396	349	791	663	663	779	571	652	344	432	729	417	91	111	341	363	420	234	131	365
Misin01G136700	750	489	697	510	670	317	524	677	630	719	518	515	757	618	557	539	474	725	644	1002	859	627	726	439	475	924	703	355	439	309	688	584	375	461	810
Misin01G136800	525	395	547	484	328	629	337	810	478	570	437	318	784	473	455	307	404	596	733	662	573	425	760	432	444	656	613	343	329	417	852	636	435	445	413
Misin01G136900	0	0	0	0	0	0	0	0	0	0	0	0	0	0	0	0	0	0	0	0	0	0	0	0	0	0	0	0	0	0	0	0	0	0	0
Misin01G137000	0	12	41	0	0	57	8	0	0	6	35	0	0	21	28	3	0	38	0	22	42	3	0	0	8	32	0	0	23	47	0	0	7	37	0
Misin01G137100	0	0	15	0	0	0	0	0	0	0	0	0	0	0	0	0	0	0	0	0	7	0	0	0	0	3	0	0	0	0	0	0	6	0	0
Misin01G137200	0	0	0	0	0	0	0	0	0	0	0	0	0	0	0	0	0	0	0	0	0	0	0	0	0	0	0	0	0	0	0	0	0	0	0
Misin01G137300	602	463	639	475	794	699	1281	702	543	830	787	549	907	591	1021	716	983	1861	1631	872	1354	1027	1652	654	1029	1615	1187	616	659	895	1509	926	598	845	1154
Misin01G137400	1148	623	1176	1348	1530	963	1719	1524	934	1110	820	832	1555	907	1242	1692	1693	2538	2002	1802	1428	1073	1707	1185	1528	1637	1647	1002	679	1109	2117	1214	738	726	1544
Misin01G137500	2781	1445	1580	1948	1302	2069	1509	1978	1236	2326	668	937	4323	2147	2280	3261	1654	3236	2428	3485	2884	2150	3003	3668	2976	4920	3692	2002	1831	1773	3352	2774	1568	2122	3369
Misin01G137600	365	179	161	176	201	166	174	244	268	314	0	72	581	268	203	237	372	358	124	574	459	217	216	316	301	424	251	301	167	86	94	532	249	207	253
Misin01G137700	19	0	0	0	0	6	30	0	17	0	0	9	24	0	0	9	0	29	9	9	0	38	78	51	6	9	6	0	0	0	0	0	12	0	30
Misin01G137800	0	0	0	0	0	0	0	0	0	0	0	0	0	0	0	0	0	0	0	0	0	0	0	0	0	0	0	0	0	0	0	0	0	0	0
Misin01G137900	57	23	41	45	130	37	0	19	88	0	0	26	85	21	42	32	144	20	160	53	24	18	46	62	13	19	80	0	0	10	64	76	0	0	141
Misin01G138000	281	115	116	238	128	181	103	293	100	188	0	173	94	120	223	171	113	207	192	245	226	258	277	159	63	245	290	105	52	171	155	122	82	145	270
Misin01G138100	0	0	0	0	0	0	0	0	0	0	0	0	22	0	0	0	0	0	0	0	0	0	0	0	0	0	0	0	0	0	0	0	0	0	0
Misin01G138200	0	0	14	0	0	0	10	56	3	0	0	0	3	0	12	0	51	56	11	2	0	0	0	0	0	0	0	12	0	119	9	0	0	0	0
Misin01G138300	478	367	548	471	531	498	530	784	560	520	193	337	741	364	527	543	636	1470	901	865	1383	721	972	494	623	838	637	614	378	766	576	668	483	407	641
Misin01G138400	20	9	3	0	0	0	21	14	0	31	0	3	3	48	23	0	12	19	8	9	15	9	16	0	0	21	14	8	0	19	0	0	39	17	0
Misin01G138500	50	28	63	34	53	38	49	31	138	0	0	35	85	43	38	0	65	69	64	57	44	66	68	24	20	53	25	88	23	0	69	16	28	17	111
Misin01G138600	1938	1891	3191	1766	3460	3272	1946	3059	3321	1591	3564	2227	3676	2569	3170	1436	2508	1984	3027	2207	3274	1881	2014	2671	2964	1713	1360	2396	1512	2772	5051	3983	1894	1693	2362
Misin01G138700	51	164	226	321	200	335	469	197	126	159	60	149	148	318	371	277	208	463	619	219	356	305	280	109	201	461	412	149	125	405	700	161	137	107	419
Misin01G138800	2029	2534	2536	3271	2406	2253	2400	3643	1982	3423	1739	2156	3232	3223	2192	3889	2363	4071	4611	3521	3974	3447	4831	1948	3024	4093	3787	2137	1800	1527	5862	2094	2027	1631	4235
Misin01G138900	0	0	0	0	0	0	0	0	0	0	0	6	0	0	0	0	0	0	6	0	0	0	0	0	0	0	0	0	0	0	0	0	0	0	9
Misin01G139000	0	0	0	0	0	0	0	0	0	0	0	0	0	0	0	0	0	0	30	0	0	3	0	0	13	5	0	0	0	0	25	0	0	6	0
Misin01G139100	162	36	80	57	237	79	80	36	43	95	0	51	55	134	82	101	38	86	81	81	46	84	99	53	49	38	94	0	81	23	204	119	41	8	97
Misin01G139200	0	5	3	0	0	6	0	0	20	0	0	0	0	0	12	0	0	19	0	18	24	20	6	0	3	8	0	29	0	0	0	0	14	0	0
Misin01G139300	0	0	0	0	0	0	0	0	0	0	0	0	0	0	0	0	0	0	0	0	0	2	0	0	0	0	0	0	0	0	0	0	0	0	0
Misin01G139400	0	0	0	0	0	0	0	0	0	0	0	0	0	0	0	0	0	0	0	0	9	0	0	0	0	0	0	0	0	0	0	0	0	17	0
Misin01G139500	2385	3892	2719	3129	668	2351	1390	2858	2633	4559	2051	2399	2250	1788	3553	4744	1003	2182	3586	4131	5560	2556	5494	1942	3480	2578	3384	2163	2600	1484	2906	2884	2133	2028	4049
Misin01G139600	0	0	0	32	0	0	37	0	0	23	0	0	0	0	0	0	3	145	48	0	0	15	18	0	0	3	0	0	0	0	53	0	9	0	0
Misin01G139700	0	0	0	0	0	0	0	0	0	0	0	0	0	0	0	0	0	0	0	0	0	0	0	0	0	0	0	0	0	0	0	0	0	0	0
Misin01G139800	240	239	383	155	377	167	400	250	220	289	156	137	377	299	255	271	220	409	317	307	285	265	271	127	229	354	279	156	86	228	422	190	127	93	224
Misin01G139900	139	129	176	94	243	124	250	82	36	153	0	40	182	128	205	228	62	340	161	145	185	215	340	43	138	289	211	48	157	143	262	28	145	64	145
Misin01G140000	0	0	0	0	0	0	0	0	0	0	0	0	0	0	0	0	0	0	0	0	0	0	0	0	0	5	0	0	0	0	0	0	0	0	0
Misin01G140100	91	129	144	99	100	107	116	100	77	119	108	55	132	116	86	29	65	263	110	94	221	168	114	90	101	191	28	76	77	95	76	100	62	19	64
Misin01G140200	1	0	0	0	0	0	0	0	0	0	0	0	0	0	0	0	0	0	0	0	0	6	0	0	0	0	0	0	0	0	0	0	0	0	0
Misin01G140300	0	3	23	3	18	9	15	0	3	0	108	0	0	1	2	0	9	24	0	0	7	0	0	0	20	24	11	18	0	17	0	0	0	18	0
Misin01G140400	0	0	0	14	0	7	0	0	17	0	0	0	0	0	0	3	3	0	0	15	0	15	11	0	0	3	0	0	0	0	6	0	0	0	0
Misin01G140500	164	255	285	299	271	343	588	370	182	306	199	279	403	250	312	441	254	744	644	207	500	440	521	200	334	610	320	102	153	363	577	299	150	155	334
Misin01G140600	850	346	443	735	431	421	286	425	294	288	314	216	823	162	405	294	429	753	875	837	545	533	729	442	527	590	328	423	259	324	604	364	226	205	446
Misin01G140700	647	233	498	392	271	251	224	368	314	352	73	371	579	164	254	285	270	450	556	461	581	287	509	347	178	356	403	416	328	379	480	256	172	209	479
Misin01G140800	23	5	46	0	34	45	105	135	23	17	26	24	127	129	93	62	137	184	279	54	146	157	123	127	139	212	113	9	0	94	121	97	66	11	61
Misin01G140900	15	20	62	0	23	0	0	0	54	13	0	9	40	0	6	7	0	3	0	23	16	125	0	50	0	12	20	0	0	0	0	32	40	0	0
Misin01G141000	14	108	101	63	0	17	12	0	92	54	0	20	17	26	97	0	0	96	26	74	256	108	52	25	51	137	61	3	53	0	12	0	48	0	0
Misin01G141100	38	0	0	6	0	0	0	20	23	0	0	0	26	0	0	0	23	0	10	25	3	12	3	0	11	0	20	0	20	0	0	0	0	0	12
Misin01G141200	0	0	0	0	0	0	0	0	0	0	0	0	0	0	0	0	0	0	0	0	0	0	0	0	0	0	0	0	0	0	0	0	0	0	0
Misin01G141300	1020	1013	1145	1626	1067	951	1308	1476	1177	1340	891	971	1762	1135	1050	1339	965	1767	2247	1803	2071	1596	2862	865	1006	1998	1650	851	947	1126	2357	1327	894	638	2239
Misin01G141400	0	0	0	0	0	0	0	0	0	0	0	0	0	0	0	0	0	0	0	0	0	0	0	0	0	0	0	0	0	0	0	0	0	0	0
Misin01G141500	0	0	0	0	0	0	0	0	0	0	0	0	3	21	0	12	0	0	0	0	0	0	0	3	0	3	0	3	0	0	0	0	0	0	0
Misin01G141600	0	0	0	0	0	0	8	0	0	0	0	6	0	0	0	0	0	6	13	0	16	0	0	8	0	3	12	0	0	0	0	0	0	0	0
Misin01G141700	167	163	255	335	231	217	257	217	232	364	253	144	357	159	268	219	227	378	359	249	311	409	299	207	214	311	259	136	167	252	372	332	162	108	266
Misin01G141800	0	18	9	0	0	12	0	0	0	23	0	16	0	0	31	0	0	0	0	0	34	15	3	0	15	12	0	0	0	0	2	0	15	0	0
Misin01G141900	7	5	8	0	0	10	0	0	0	0	0	6	9	11	6	0	0	0	0	19	15	29	0	9	0	5	0	0	0	0	0	0	0	24	0
Misin01G142000	63	26	29	62	20	0	16	20	25	101	22	65	114	67	41	45	20	6	38	53	103	84	47	21	29	85	74	0	0	0	53	3	30	0	113
Misin01G142100	0	0	0	0	0	2	2	0	0	0	0	0	0	0	0	0	3	8	0	0	2	3	0	0	0	5	0	0	0	0	9	0	3	0	7
Misin01G142200	18	23	15	58	0	0	3	13	19	12	43	37	13	3	6	10	0	39	32	31	85	17	17	24	0	16	31	0	20	0	34	12	20	0	32
Misin01G142300	0	0	0	0	0	0	0	0	0	0	0	0	0	0	0	0	0	0	0	0	0	0	0	0	0	0	0	0	0	0	10	0	0	0	0
Misin01G142400	19	30	67	19	27	57	58	41	61	36	0	33	52	46	23	15	27	82	68	44	69	115	68	36	21	69	59	41	94	72	100	12	35	37	10
Misin01G142500	15	7	5	0	9	14	53	0	37	9	0	29	49	0	0	3	0	87	16	31	17	13	15	7	30	25	6	34	0	22	37	0	0	0	0
Misin01G142600	0	0	0	0	0	0	0	0	0	0	0	0	0	0	0	0	0	0	5	0	0	0	0	0	10	0	0	0	0	0	0	0	0	0	0
Misin01G142700	0	0	0	0	0	0	0	0	0	0	0	0	0	0	0	0	0	0	0	0	0	0	0	0	0	0	0	0	0	0	0	0	0	0	0
Misin01G142800	0	0	0	0	0	0	0	0	0	0	0	0	0	0	0	0	0	0	0	0	0	0	0	6	0	0	0	0	0	0	0	0	0	0	0
Misin01G142900	1003	402	535	503	1128	628	821	784	619	679	287	300	824	452	449	517	1373	1178	1112	744	525	504	476	612	480	726	722	887	444	666	1573	438	318	314	890
Misin01G143000	0	0	0	0	0	0	0	0	0	0	0	0	0	0	0	0	0	0	0	0	0	0	0	0	0	0	0	0	0	0	0	0	0	0	0
Misin01G143100	0	0	0	0	0	0	0	0	0	0	0	0	0	0	0	0	0	0	0	0	0	0	0	0	0	0	0	0	0	0	0	0	0	0	0
Misin01G143200	0	0	0	0	0	0	0	0	0	0	0	0	0	0	0	0	0	0	0	0	0	0	0	0	0	0	0	0	0	0	0	0	0	0	0
Misin01G143300	4	0	23	0	0	0	0	20	6	0	0	0	2	6	6	0	0	0	0	20	6	57	0	20	0	3	0	0	0	0	0	0	6	17	0
Misin01G143400	0	0	0	0	0	0	0	0	0	0	0	0	0	0	0	0	0	0	0	0	0	0	0	0	0	0	0	0	0	0	0	0	0	0	0
Misin01G143500	2054	1640	2048	2381	2146	1332	1691	1922	2187	1927	1458	1433	3126	1726	1695	2082	1711	2294	3254	3368	3073	2089	2902	2025	1544	2905	2436	1126	1054	1093	2813	2005	1143	1137	3112
Misin01G143600	7	0	0	12	0	7	0	0	0	0	0	0	5	0	8	0	0	0	8	0	0	0	0	0	0	0	0	0	0	0	0	0	0	0	0
Misin01G143700	0	0	0	0	3	0	0	0	6	0	0	0	0	0	0	0	24	7	7	0	0	0	0	0	5	0	0	17	0	0	0	0	0	0	0
Misin01G143800	627	591	799	578	671	454	1160	678	574	736	704	587	677	560	685	619	816	1139	1107	769	937	1030	835	750	553	920	544	349	463	800	1064	677	616	455	901
Misin01G143900	1594	1045	1997	1623	1850	1633	2416	1670	1429	1740	1112	938	1684	1041	1518	1308	1627	2747	2378	1815	2223	1880	1934	1146	1008	1912	1600	1191	668	1653	2509	1271	719	881	2117
Misin01G144000	3	9	3	0	0	0	5	0	0	0	0	0	5	8	3	0	17	0	0	0	0	15	0	0	0	6	0	0	0	0	0	8	8	0	0
Misin01G144100	4	0	20	0	0	0	8	0	0	0	0	0	0	0	12	0	0	0	0	0	9	9	0	9	0	3	0	0	0	0	6	0	0	11	0
Misin01G144200	24	46	65	33	0	43	46	31	75	73	0	23	26	37	46	20	51	58	45	35	49	32	0	14	24	40	48	35	16	48	32	0	16	0	47
Misin01G144300	672	263	606	450	530	398	425	515	610	600	229	392	682	365	557	440	585	688	478	833	603	396	519	533	427	470	427	509	372	501	454	623	351	342	349
Misin01G144400	0	0	0	0	0	0	0	0	0	0	0	0	0	0	0	0	0	0	0	0	0	0	0	0	0	0	0	0	0	0	0	0	0	0	0
Misin01G144500	237	229	289	229	166	252	323	263	209	56	2	162	30	237	304	219	147	376	292	221	373	343	306	40	173	231	226	110	54	150	283	153	139	169	87
Misin01G144600	0	0	0	0	0	0	0	0	13	0	0	0	0	0	0	0	0	0	0	0	6	175	0	0	10	8	0	0	0	0	0	0	0	0	0
Misin01G144700	0	0	0	0	0	0	0	0	0	0	0	0	0	0	0	0	0	0	0	0	0	0	0	0	0	0	0	0	0	0	0	0	0	0	0
Misin01G144800	11	6	0	0	0	0	0	0	3	0	0	33	11	0	0	0	0	0	0	0	0	0	0	38	0	0	6	0	0	0	0	0	0	0	0
Misin01G144900	438	425	690	768	53	556	577	606	513	632	102	415	630	567	663	478	332	690	549	510	75	71	627	373	469	605	637	245	59	374	569	428	296	341	145
Misin01G145000	941	1115	1719	696	1795	1953	3136	1756	514	1955	469	383	1171	1538	1610	624	1638	4624	1835	855	2404	2124	1451	537	1902	2293	1323	937	1185	2165	2383	1493	935	731	875
Misin01G145100	148	77	123	43	61	114	199	99	88	110	0	77	82	65	116	145	63	134	126	178	123	131	136	86	40	120	74	47	25	133	46	133	93	36	124
Misin01G145200	97	37	98	43	48	73	90	138	25	62	0	8	37	58	68	27	30	197	45	76	70	63	38	63	37	114	23	55	23	37	61	82	96	67	23
Misin01G145300	153	502	562	558	349	447	569	419	273	512	185	308	336	292	386	506	236	921	544	488	1007	659	649	250	603	711	392	203	237	375	571	267	358	237	509
Misin01G145400	0	0	0	0	0	0	0	0	0	0	0	0	0	0	0	0	0	0	3	0	0	0	0	0	0	0	0	0	0	0	0	0	0	0	0
Misin01G145500	303	218	634	131	237	217	344	182	172	416	257	170	292	251	516	242	432	418	177	332	543	441	195	306	278	281	238	88	202	317	277	294	217	226	254
Misin01G145600	6	5	6	0	4	7	56	0	37	11	0	17	9	16	6	17	0	21	17	19	39	23	19	2	37	14	0	0	1	31	6	47	17	10	12
Misin01G145700	29	30	135	32	52	33	57	26	78	39	114	26	31	12	36	9	30	45	69	27	60	183	26	46	8	50	41	0	0	74	29	16	54	0	23
Misin01G145800	1675	1886	7089	1573	1480	1210	1697	1942	2259	2150	2176	1934	2296	1689	1767	1430	1501	3918	4010	2013	3734	8327	3916	1216	2389	3271	3342	1094	1496	2314	2585	1060	2298	1769	2194
Misin01G145900	290	447	583	480	197	483	729	534	398	465	217	334	495	718	651	735	404	1258	1420	567	901	871	783	322	691	908	772	364	368	513	1331	360	502	552	779
Misin01G146000	11	24	26	3	20	28	37	23	23	17	0	0	6	12	0	0	54	12	44	0	19	45	6	0	15	17	9	0	0	6	14	17	17	0	22
Misin01G146100	69	81	139	39	26	84	90	33	89	89	0	26	129	103	170	25	74	86	36	154	247	266	39	184	182	249	91	30	123	67	39	72	121	71	47
Misin01G146200	4593	8479	14014	6912	23245	13046	16000	10393	19860	9262	9256	8305	17107	10125	6413	7135	15318	24911	22529	14421	22098	20113	9766	5415	8969	5187	4188	12619	4778	11771	21799	6540	7013	5824	8401
Misin01G146300	0	8	0	0	0	0	0	0	0	0	0	0	0	0	12	3	0	0	15	0	24	0	21	0	16	22	5	0	0	0	44	0	26	0	36
Misin01G146400	495	474	582	640	537	434	627	418	559	833	222	448	720	450	426	827	494	885	782	767	970	710	827	565	565	784	672	346	551	563	1020	738	382	611	870
Misin01G146500	0	0	0	0	0	0	0	0	0	0	0	0	0	0	0	0	0	0	0	0	0	0	0	0	0	0	0	0	0	0	0	0	0	0	0
Misin01G146600	12	30	25	14	1	25	34	12	5	23	34	2	11	40	23	5	13	79	8	12	45	33	17	5	26	38	5	0	41	42	0	10	13	4	23
Misin01G146700	2099	358	280	2078	552	143	248	1292	1762	388	210	915	2699	247	285	1481	1094	212	1149	2784	461	710	2412	1180	339	506	1415	794	176	46	1059	1842	204	224	1432
Misin01G146800	0	0	0	0	0	0	0	0	0	0	0	0	0	0	0	0	0	0	0	0	0	0	0	0	0	0	0	0	0	0	0	0	0	0	0
Misin01G146900	7	0	0	0	0	0	0	0	0	0	0	0	0	0	0	0	2	0	0	0	0	3	0	2	2	0	0	0	0	0	0	0	0	0	2
Misin01G147000	109	52	123	138	120	171	664	53	64	104	208	25	104	100	210	79	65	220	91	93	173	106	94	20	117	197	80	58	36	166	479	84	64	103	68
Misin01G147100	0	0	0	0	0	0	17	0	0	0	0	6	0	0	0	0	0	0	0	0	0	4	0	0	0	0	6	0	0	0	35	0	0	0	0
Misin01G147200	461	169	137	502	463	155	284	460	477	149	245	283	750	266	166	330	576	282	548	632	311	226	682	451	133	335	395	303	130	199	612	440	183	207	345
Misin01G147300	220	199	197	262	473	626	1194	290	161	196	0	168	177	72	180	201	304	951	624	195	380	305	330	64	165	303	276	225	199	451	741	110	156	72	383
Misin01G147400	481	435	601	908	456	626	801	680	427	762	752	436	878	478	562	818	382	1193	1306	720	1266	788	1336	299	599	976	681	302	338	659	1300	502	337	478	931
Misin01G147500	0	0	0	0	0	0	0	0	0	3	0	0	0	0	0	0	0	0	9	13	0	0	0	6	3	3	0	0	0	0	6	0	0	0	0
Misin01G147600	0	0	0	15	6	8	40	0	8	0	0	0	0	0	21	10	23	20	24	20	43	31	3	9	0	3	11	0	0	0	0	0	3	0	44
Misin01G147700	4264	2357	3139	5471	4098	3372	5871	2294	3743	5663	2029	2309	3964	4495	2689	5237	5531	8607	6187	5977	4973	6217	2986	6078	3337	6511	6277	5769	1504	4270	5592	1898	2049	1573	3627
Misin01G147800	48	45	118	78	111	107	96	83	61	78	0	103	104	91	107	93	93	89	141	109	108	101	141	59	93	109	93	95	84	168	118	65	44	42	167
Misin01G147900	210	174	204	124	37	142	174	210	101	119	0	114	197	99	180	160	234	248	205	230	191	268	278	89	170	305	108	116	150	171	111	159	121	81	247
Misin01G148000	230	265	410	203	395	208	258	241	298	178	214	162	348	233	241	185	161	383	415	371	518	498	343	173	228	405	327	240	128	376	478	322	120	159	306
Misin01G148100	75	115	154	109	125	172	150	160	145	156	57	106	203	158	226	113	167	316	279	229	366	283	107	113	145	238	123	154	96	265	262	132	137	86	166
Misin01G148200	40	0	81	0	24	8	70	29	40	34	0	3	23	39	41	19	21	24	34	46	33	60	0	0	12	42	41	0	0	0	15	0	23	11	0
Misin01G148300	249	219	388	212	231	235	222	187	206	207	30	176	468	200	316	245	388	378	384	566	605	374	308	439	375	624	452	405	282	609	399	272	242	202	364
Misin01G148400	0	0	3	0	0	7	0	0	0	0	0	12	0	0	0	0	0	0	0	0	5	3	0	0	0	4	0	0	0	0	0	0	0	0	0
Misin01G148500	0	12	24	0	0	0	6	0	0	6	0	0	0	0	0	0	0	27	0	3	6	6	0	0	12	0	0	0	0	46	0	0	6	2	0
Misin01G148600	0	34	37	0	0	0	12	0	0	0	0	0	0	9	0	0	0	6	0	0	26	0	0	0	6	0	0	0	0	0	0	0	3	0	0
Misin01G148700	0	23	51	0	0	6	41	0	21	26	0	0	14	0	6	24	53	86	52	27	51	28	4	0	0	35	0	0	0	0	0	0	18	0	48
Misin01G148800	0	0	0	37	0	0	0	0	0	7	0	0	0	11	0	0	0	11	18	0	0	5	24	0	0	0	18	0	0	0	32	0	0	0	0
Misin01G148900	11	1	29	40	0	3	6	15	0	23	0	21	12	9	0	14	9	0	29	4	11	6	38	7	0	3	20	3	0	74	9	0	5	3	29
Misin01G149000	3121	3645	4501	4880	5395	4611	7557	5958	3218	4562	2959	3041	4728	4193	4245	3709	4424	10920	10061	5626	9202	6317	9481	4214	4942	7181	5812	3348	2948	4556	9412	3991	3357	3177	5952
Misin01G149100	85	37	164	121	115	126	116	157	135	55	0	65	149	49	98	145	56	155	227	110	112	133	276	112	130	149	231	50	40	49	158	0	70	44	144
Misin01G149200	1634	1204	1704	1476	1198	995	1183	1480	1044	1470	639	1120	1379	858	1230	800	902	2141	1687	1388	1502	1642	2004	900	869	1298	1817	699	585	1075	1614	1302	600	607	1260
Misin01G149300	7	5	0	11	0	11	8	0	0	18	0	5	0	10	0	12	0	0	19	0	33	18	7	0	13	21	0	0	0	0	19	0	0	0	12
Misin01G149400	10	0	0	0	0	0	31	0	12	3	0	0	14	0	0	0	12	0	9	3	3	0	0	0	26	0	0	72	0	0	0	0	0	0	0
Misin01G149500	0	0	0	0	0	0	0	0	0	0	0	0	0	0	0	0	0	0	0	0	0	0	0	0	0	0	0	0	0	0	0	0	0	0	0
Misin01G149600	0	0	0	0	0	0	0	0	0	0	0	0	0	0	0	0	0	0	0	0	0	0	0	0	0	0	0	0	0	0	0	0	0	0	0
Misin01G149700	0	0	0	0	0	0	0	0	0	0	0	0	0	0	0	0	0	0	0	0	0	0	0	0	0	0	0	0	0	0	0	0	0	0	0
Misin01G149800	24	0	0	0	0	0	9	0	9	0	0	22	3	0	0	19	42	28	6	27	6	11	0	0	0	0	19	0	0	0	22	0	0	0	5
Misin01G149900	0	0	0	0	0	0	0	0	0	0	0	0	0	6	0	0	0	0	0	0	0	0	0	0	0	0	0	0	0	0	0	0	0	0	0
Misin01G150000	0	0	0	0	0	0	0	0	0	0	0	0	0	0	0	0	0	0	0	0	0	0	0	0	9	0	0	0	0	0	0	0	23	0	0
Misin01G150100	27	17	40	12	26	29	20	43	42	0	0	28	72	14	38	43	35	65	183	101	134	107	83	13	25	50	78	11	68	22	67	10	12	62	14
Misin01G150200	0	0	0	0	0	0	0	0	0	0	0	0	0	0	0	0	0	0	0	24	0	0	0	0	0	0	0	0	0	0	0	0	0	0	0
Misin01G150300	0	0	0	0	0	0	0	0	0	0	0	0	0	0	0	0	0	0	0	0	0	0	0	0	0	0	0	0	0	0	0	0	0	0	0
Misin01G150400	0	0	0	0	0	0	0	0	0	0	0	6	0	0	0	0	0	0	22	0	5	0	13	0	0	0	0	0	0	0	0	0	0	0	0
Misin01G150500	0	0	0	0	0	6	0	0	0	0	0	0	0	0	0	0	0	0	50	0	0	8	29	0	0	0	0	0	0	0	0	0	0	0	16
Misin01G150600	0	0	0	0	0	0	0	0	0	0	0	0	0	0	0	0	0	0	0	0	0	0	0	0	0	0	0	0	0	0	0	0	0	0	0
Misin01G150700	0	0	0	0	0	0	0	0	0	0	0	0	0	0	0	0	0	0	0	0	0	0	0	0	0	0	0	0	0	0	0	0	0	0	0
Misin01G150800	456	418	379	335	303	295	268	340	440	424	3	178	642	350	353	304	344	403	515	544	500	429	298	307	352	565	403	266	100	253	573	434	261	335	368
Misin01G150900	0	0	0	0	0	0	0	0	0	0	0	0	0	0	0	0	0	0	0	0	0	0	0	0	0	0	0	0	0	0	0	0	0	0	0
Misin01G151000	0	0	0	0	0	0	0	13	0	0	0	0	0	0	0	0	0	0	24	0	0	0	5	0	0	0	8	0	0	0	19	0	0	0	0
Misin01G151100	0	0	0	0	0	0	0	0	0	0	0	0	0	0	0	0	0	0	0	0	0	0	0	0	0	0	0	0	0	0	0	0	0	0	0
Misin01G151200	171	76	91	212	119	122	150	427	72	157	38	148	83	107	69	291	125	174	436	98	92	98	284	121	89	190	255	27	60	107	99	269	32	79	382
Misin01G151300	3175	217	444	232	1592	1137	469	1236	183	1445	1088	163	2512	517	988	221	838	657	290	414	221	710	555	421	552	4584	1003	389	555	1018	393	7537	366	492	255
Misin01G151400	0	0	0	0	0	0	0	0	0	0	0	0	0	0	0	0	0	0	0	0	0	0	0	0	0	0	0	0	0	0	0	0	0	0	0
Misin01G151500	230	184	432	390	309	285	556	299	314	322	237	260	479	224	313	384	327	342	483	390	512	468	438	395	206	385	365	190	148	450	422	288	146	250	494
Misin01G151600	86	116	82	170	127	150	205	245	58	147	54	104	142	81	210	249	104	106	409	83	115	81	262	36	100	60	249	0	125	125	375	65	89	88	241
Misin01G151700	0	6	0	0	0	0	0	0	0	0	0	5	0	9	0	3	0	3	30	0	8	0	0	0	0	0	0	0	0	0	6	0	0	0	0
Misin01G151800	0	0	0	0	0	0	0	0	0	0	0	0	0	0	0	3	0	16	0	0	0	0	0	0	0	3	0	3	0	0	0	0	0	0	0
Misin01G151900	147	437	584	314	211	293	367	248	367	521	311	185	350	521	415	338	244	699	718	486	1322	872	645	308	491	815	350	235	307	345	487	108	432	483	412
Misin01G152000	775	652	750	717	826	915	1130	1039	619	567	534	630	922	656	888	1069	914	1278	1722	775	771	1171	1193	629	543	981	814	585	418	832	1570	557	566	404	1000
Misin01G152100	42	60	20	22	50	36	60	14	37	50	0	12	91	51	38	53	62	237	118	75	151	117	113	25	27	104	22	139	9	35	87	97	25	0	39
Misin01G152200	54	32	56	53	74	84	59	25	36	15	0	56	67	28	35	94	76	103	71	55	93	25	63	33	7	59	74	63	49	81	74	85	16	71	106
Misin01G152300	5979	5744	7090	6073	5801	6016	7438	7373	7015	8034	4695	5093	9057	7034	7014	5983	5473	11517	13440	9619	12364	10122	12693	6233	7258	11374	8393	4540	4255	5488	9515	6794	4327	5228	8608
Misin01G152400	0	0	0	0	0	0	0	0	0	0	0	0	0	0	0	0	0	0	0	0	0	0	0	0	0	0	0	0	0	0	0	0	0	0	0
Misin01G152500	189	31	98	149	201	166	281	163	20	116	0	30	48	80	162	157	104	265	229	51	23	27	156	53	113	146	478	28	0	80	437	89	27	44	192
Misin01G152600	0	0	26	0	6	15	0	0	0	0	0	0	0	0	34	0	13	0	0	18	3	0	17	0	0	6	0	23	0	0	0	0	3	9	0
Misin01G152700	54	20	0	2	80	0	27	0	35	10	0	0	45	34	0	6	26	6	26	42	23	7	3	71	2	22	0	3	3	23	0	31	15	0	17
Misin01G152800	4	4	0	0	0	0	0	0	0	8	0	3	0	0	0	0	0	0	0	0	0	0	0	0	0	0	0	3	0	0	0	0	0	0	0
Misin01G152900	0	0	0	0	0	0	0	0	0	0	0	0	0	0	0	0	0	3	0	3	0	0	0	0	0	0	0	3	0	0	0	0	0	0	0
Misin01G153000	0	0	0	0	0	0	0	0	0	0	0	0	0	0	0	9	0	0	0	0	0	0	0	0	0	0	0	0	0	0	0	0	0	0	0
Misin01G153100	0	0	0	0	0	0	0	0	0	0	0	0	0	0	0	0	0	0	0	0	0	0	0	0	0	0	0	0	0	0	0	0	0	0	0
Misin01G153200	0	0	0	0	0	0	0	0	0	0	0	0	0	0	0	0	0	0	0	0	0	0	0	0	0	0	0	0	0	0	0	0	0	0	0
Misin01G153300	2552	457	1454	1224	913	342	853	731	696	1552	786	669	1311	927	425	623	687	1707	1101	815	1175	1626	1517	400	807	1910	1660	516	570	672	1084	827	498	518	684
Misin01G153400	230	525	745	277	415	614	1190	898	191	549	643	470	399	662	680	494	606	1686	1861	381	1112	1150	1600	358	764	1407	1068	336	507	1007	1415	474	624	600	1225
Misin01G153500	0	5	0	0	0	0	0	0	3	0	0	0	0	0	0	0	0	0	0	0	0	0	17	0	0	7	0	0	0	0	0	0	0	0	0
Misin01G153600	8	0	0	8	0	0	0	0	4	0	0	6	0	0	0	0	0	0	0	0	0	0	5	0	0	0	23	0	0	0	0	16	0	0	0
Misin01G153700	20	32	22	17	10	10	3	0	12	22	0	12	29	10	17	9	13	8	31	8	38	64	33	14	0	56	0	0	0	0	0	54	0	0	22
Misin01G153800	687	528	1480	263	643	472	721	426	849	687	399	457	782	533	752	300	804	1337	918	915	1148	958	620	751	526	905	385	290	282	496	625	375	308	393	382
Misin01G153900	644	554	683	523	501	448	582	377	529	685	475	427	751	440	489	557	488	703	1027	428	1012	873	563	467	588	811	516	415	250	417	767	468	358	641	744
Misin01G154000	1198	1597	4466	1568	1666	1258	1616	1243	3018	1519	1429	1092	2342	1507	1544	1325	1976	2319	2025	2684	2542	4171	2191	2373	1457	1947	1733	646	914	1085	2066	942	1200	1045	1564
Misin01G154100	0	0	0	0	0	0	0	0	0	0	0	0	0	0	0	0	0	0	0	0	0	0	0	0	0	0	0	0	0	0	0	0	0	0	0
Misin01G154200	345	232	493	217	511	315	675	430	265	398	428	233	333	333	334	241	269	859	461	403	509	556	457	274	434	447	245	155	263	501	555	420	209	231	365
Misin01G154300	9	57	19	57	52	69	77	56	22	54	79	25	48	48	49	72	33	206	102	22	84	59	84	0	79	71	55	43	57	16	83	30	59	34	18
Misin01G154400	29	117	86	90	60	117	49	159	53	88	66	91	65	56	41	111	67	72	156	126	164	189	162	48	84	86	78	131	29	74	91	34	82	28	92
Misin01G154500	0	14	0	0	0	0	0	0	0	0	0	0	4	6	3	13	0	7	0	0	0	0	0	0	0	0	0	0	0	0	0	0	12	0	0
Misin01G154600	24	27	26	13	17	73	72	166	28	40	0	19	30	68	70	31	76	307	135	36	127	109	111	44	71	133	73	0	67	34	89	33	47	104	19
Misin01G154700	58	46	100	114	61	91	94	104	61	37	60	44	93	56	91	53	59	164	128	88	128	151	104	55	53	187	59	59	0	116	96	46	106	0	161
Misin01G154800	254	303	459	261	455	249	410	385	308	235	450	337	530	244	472	292	329	774	610	552	390	404	291	342	323	506	230	230	221	400	470	377	355	258	399
Misin01G154900	28	82	68	22	0	9	0	0	174	29	0	27	103	53	31	6	13	16	16	108	109	402	21	94	61	149	19	0	0	0	0	0	19	0	0
Misin01G155000	0	0	0	6	0	0	0	0	0	0	0	0	0	0	0	0	0	0	0	0	0	0	0	0	0	0	0	0	0	0	0	0	0	0	0
Misin01G155100	0	0	0	0	0	0	0	0	0	0	0	0	0	0	0	0	0	0	0	0	0	0	0	0	0	0	0	0	0	0	0	0	0	0	0
Misin01G155200	30	60	118	42	15	118	73	52	9	23	0	26	79	69	30	44	30	67	56	71	92	73	63	9	82	120	68	39	34	69	36	49	79	74	21
Misin01G155300	0	0	0	0	0	0	0	0	0	0	0	0	0	0	0	0	0	0	0	0	0	0	0	0	0	0	0	0	0	0	0	0	0	0	0
Misin01G155400	0	16	37	23	0	15	18	8	3	22	0	14	19	63	0	47	0	57	76	21	32	29	63	28	9	12	33	0	0	0	67	0	0	22	58
Misin01G155500	0	10	0	0	14	0	0	0	0	37	0	0	0	0	0	0	0	0	0	0	16	0	0	0	0	0	0	0	0	41	0	0	0	0	0
Misin01G155600	57	52	104	144	59	116	227	209	94	201	0	50	252	201	125	226	198	462	650	254	225	243	481	58	218	204	227	100	149	338	442	40	103	120	269
Misin01G155700	129	122	180	84	197	118	129	121	101	187	76	150	202	133	163	151	158	141	190	157	199	278	241	145	162	196	137	73	89	184	337	215	139	102	215
Misin01G155800	0	2	4	0	0	0	6	0	0	0	0	0	0	0	8	0	0	12	0	0	13	8	0	0	6	3	0	0	6	0	0	0	0	0	0
Misin01G155900	0	0	0	0	0	0	0	0	0	0	0	0	0	0	0	0	0	0	0	0	0	0	0	0	0	0	0	0	0	0	0	0	0	0	0
Misin01G156000	0	12	32	154	15	65	102	70	0	0	0	30	6	43	15	116	63	119	113	0	73	79	185	0	18	23	146	0	0	10	200	0	25	58	176
Misin01G156100	0	0	0	0	0	0	0	0	0	0	0	0	0	0	0	0	0	0	0	0	0	0	0	0	0	0	0	0	0	0	0	0	0	0	0
Misin01G156200	666	403	600	864	227	183	235	486	1024	347	251	315	910	185	304	919	448	368	743	1601	1059	486	729	866	310	644	686	555	229	186	651	422	304	261	731
Misin01G156300	120	49	59	37	20	91	89	39	63	46	0	31	125	40	71	11	41	28	66	90	138	68	25	34	64	81	73	17	0	0	13	62	23	38	28
Misin01G156400	0	0	0	0	0	0	0	0	0	0	0	0	0	0	0	0	0	0	0	0	0	0	0	0	0	0	0	0	0	0	0	0	0	0	0
Misin01G156500	1367	1747	2023	1395	2377	2097	3503	1700	1507	1807	187	1224	2557	2160	2310	1500	1664	4212	3416	2175	2886	2688	2800	1533	1790	2872	2226	438	1217	2422	3373	1561	1429	1252	3073
Misin01G156600	11	9	17	0	0	0	8	0	0	0	0	15	12	12	0	0	3	8	8	11	11	0	0	5	0	6	0	0	0	0	28	0	3	0	0
Misin01G156700	7401	4774	5460	6480	8804	5996	8913	6903	6850	6521	4193	4113	9917	5039	5600	6130	6990	11474	10269	9467	9541	7172	9563	5355	5932	9497	6211	5458	3555	5467	10223	6877	3583	3568	6666
Misin01G156800	0	0	7	0	0	0	9	0	0	0	0	0	3	12	0	0	0	0	0	0	3	0	0	0	0	6	0	0	0	0	0	0	0	0	0
Misin01G156900	118	48	189	40	118	71	200	235	93	118	0	220	152	105	140	193	58	173	143	155	129	131	203	117	44	72	105	63	58	227	215	74	62	28	156
Misin01G157000	22	12	24	17	85	37	162	15	6	22	0	0	23	28	56	27	78	123	92	49	54	17	24	38	26	45	26	54	57	52	69	61	17	0	0
Misin01G157100	0	0	0	0	0	0	0	0	0	0	0	0	0	0	0	0	0	0	0	0	0	0	0	0	0	0	0	0	0	0	0	0	0	0	0
Misin01G157200	109	73	131	0	101	0	11	0	109	13	0	16	103	115	57	114	110	145	53	114	122	135	148	89	93	147	82	75	0	117	137	45	37	18	116
Misin01G157300	2121	2641	2795	2387	1577	2575	2152	2077	2746	3640	1828	1937	3623	2108	3160	2651	2474	4048	4411	4184	5436	2530	4114	1860	2628	4222	2821	2460	2689	2593	3622	2374	1966	1673	3052
Misin01G157400	388	514	820	628	326	470	447	282	588	476	132	426	652	407	582	433	312	737	843	726	930	775	757	489	407	758	420	180	252	382	471	414	388	380	516
Misin01G157500	205	825	1394	969	107	231	22	1061	814	470	533	804	887	388	723	686	129	84	469	1719	1204	647	784	488	336	578	525	547	390	117	230	307	536	461	785
Misin01G157600	0	0	0	3	0	3	0	0	0	0	0	0	0	0	0	7	0	0	0	0	0	0	0	0	0	0	0	0	0	0	0	0	0	0	0
Misin01G157700	65	73	307	40	43	37	31	126	25	147	0	43	89	17	30	48	21	50	28	90	134	65	86	69	67	54	43	5	22	0	23	39	61	28	32
Misin01G157800	0	0	0	0	0	0	0	0	0	0	0	0	0	0	0	0	0	0	0	0	0	0	0	0	0	0	0	0	0	0	0	0	0	0	0
Misin01G157900	0	11	9	3	48	0	0	31	0	0	0	5	4	0	0	23	9	13	5	14	12	0	36	0	0	0	9	0	0	0	0	6	8	0	44
Misin01G158000	0	0	0	0	0	0	0	0	0	0	0	0	0	0	0	0	0	0	0	0	0	0	0	0	0	0	0	0	0	0	0	0	0	0	0
Misin01G158100	0	0	0	0	0	0	0	0	0	0	0	0	0	0	0	0	0	0	0	0	0	0	0	0	0	0	0	0	0	0	0	0	0	0	0
Misin01G158200	22	64	281	29	27	129	405	334	43	140	0	103	64	161	178	129	120	251	460	116	219	235	265	68	294	189	168	36	150	188	265	20	109	124	263
Misin01G158300	0	3	0	0	0	12	0	0	0	0	0	11	0	16	13	0	0	0	0	9	0	0	0	0	0	10	0	0	0	0	0	0	0	0	26
Misin01G158400	306	342	387	294	309	340	401	420	370	531	787	257	440	345	520	393	418	780	751	568	847	530	503	403	484	714	485	265	296	429	618	378	273	227	466
Misin01G158500	0	0	0	7	12	3	0	9	5	0	0	3	0	0	0	0	0	14	3	0	0	0	3	0	0	0	0	0	0	0	0	0	0	0	0
Misin01G158600	0	0	0	0	0	0	0	0	0	0	0	0	26	0	0	0	0	0	6	0	0	0	0	0	0	14	0	0	0	0	0	0	0	0	0
Misin01G158700	1144	2398	1963	3334	2421	2121	2877	2483	1943	3037	1624	1775	2510	2306	2560	2759	2383	4354	3346	3180	4459	2343	3267	1140	2650	2854	1645	2498	1826	1860	2812	1557	1651	1951	2551
Misin01G158800	665	315	534	398	787	424	820	311	547	593	60	176	1105	543	570	279	822	1215	456	806	550	514	382	583	527	553	304	959	411	524	441	711	413	341	362
Misin01G158900	731	671	680	777	449	754	754	618	696	739	462	524	1523	824	745	739	801	1207	955	1440	1401	979	1429	998	692	1203	1040	698	444	533	934	971	622	386	828
Misin01G159000	257	276	357	412	322	309	406	344	265	311	134	227	516	332	454	307	233	530	466	466	570	514	547	350	388	604	568	252	361	288	858	269	429	253	493
Misin01G159100	78268	91479	65999	142468	56692	35676	25340	88307	121513	102928	50042	67710	142078	65899	82805	137421	69728	63833	89249	173285	166746	77473	127653	107278	92491	100749	78904	110499	65375	35490	61610	104062	67101	62492	78039
Misin01G159200	372	454	799	405	527	504	642	896	414	461	415	382	916	674	679	525	608	1333	1695	758	1272	1147	1425	616	847	1064	737	300	464	503	1349	598	369	327	828
Misin01G159300	0	0	0	0	0	0	3	0	0	0	0	0	3	0	0	0	0	7	0	0	0	0	0	0	0	0	0	0	0	12	0	0	0	0	3
Misin01G159400	0	0	6	0	0	0	0	0	0	0	0	11	0	0	0	16	0	4	63	0	0	0	83	0	0	0	0	0	0	0	0	0	0	0	63
Misin01G159500	3349	3391	5687	3535	3589	3763	5085	5454	3228	4351	2894	3319	4353	3399	4226	3496	4193	6598	7363	3605	5783	6142	6000	3758	3667	4543	3922	2776	2595	3066	6031	3114	2986	2957	5332
Misin01G159600	0	0	0	0	0	0	0	0	0	0	0	0	0	0	0	0	0	0	0	0	0	0	0	0	0	0	0	3	0	0	0	0	0	0	0
Misin01G159700	0	11	2	0	9	13	42	2	3	0	9	0	7	12	3	14	22	31	9	7	38	23	18	6	12	18	3	1	5	40	11	0	12	10	11
Misin01G159800	39	83	47	22	73	114	171	53	78	112	108	3	88	154	102	6	143	401	93	99	350	100	29	120	99	223	20	62	203	166	101	16	49	69	0
Misin01G159900	0	0	0	0	0	0	0	0	0	0	0	0	0	0	0	0	0	0	0	0	0	0	0	0	0	0	0	0	0	0	0	0	0	0	0
Misin01G160000	0	0	0	120	0	0	0	22	0	0	0	89	0	0	0	72	0	0	33	0	0	0	80	0	0	0	70	0	0	0	129	0	0	0	72
Misin01G160100	11	0	0	9	0	0	0	0	0	0	0	0	0	0	0	0	14	0	3	0	0	0	0	0	0	0	0	0	0	0	0	0	0	0	0
Misin01G160200	37	34	8	47	8	103	35	78	13	30	179	22	30	19	34	93	20	92	41	26	63	39	84	7	65	39	33	27	0	73	174	67	10	10	74
Misin01G160300	1390	1302	1468	1412	1159	1066	969	1097	1689	2076	1098	1014	2250	1384	1301	1038	893	1259	1057	1772	2086	1401	1459	1071	1242	1237	1223	839	820	1040	1267	1545	1098	934	1142
Misin01G160400	0	0	0	0	0	0	0	0	0	0	0	0	0	0	0	0	0	0	12	0	0	0	0	0	0	0	0	0	0	0	0	0	0	0	0
Misin01G160500	0	225	159	37	22	180	375	12	36	207	189	23	0	179	139	12	8	492	96	0	311	402	52	20	245	409	47	0	121	312	10	9	115	112	9
Misin01G160600	0	8	0	0	0	25	0	0	0	0	0	0	0	52	21	7	0	53	16	4	65	33	3	0	0	7	0	0	0	0	61	0	17	0	0
Misin01G160700	39	27	108	97	0	210	90	29	119	123	0	81	9	3	0	102	55	30	151	27	84	73	55	0	40	12	31	82	17	83	147	0	108	0	0
Misin01G160800	0	0	0	0	0	0	0	0	0	0	0	0	0	0	0	0	0	0	0	0	0	0	0	0	0	0	0	0	0	0	0	0	0	0	0
Misin01G160900	0	0	0	0	0	0	0	0	0	0	0	0	0	0	0	0	0	0	0	0	0	0	0	0	0	0	0	0	0	0	0	3	0	0	0
Misin01G161000	0	0	0	0	0	0	0	0	0	0	0	0	0	0	0	0	0	0	0	0	0	0	0	0	0	0	0	0	0	0	0	0	0	0	0
Misin01G161100	0	0	0	11	0	0	0	0	0	0	0	0	0	0	0	0	0	0	0	0	0	0	2	0	0	0	11	0	0	0	0	0	0	0	0
Misin01G161200	108	56	108	126	25	61	54	99	49	92	46	176	34	39	56	74	41	52	264	89	114	152	272	120	73	107	101	3	10	57	212	80	41	30	227
Misin01G161300	131	30	129	157	30	69	73	114	92	48	0	148	108	36	123	132	70	177	237	97	97	107	267	30	62	79	149	32	70	0	277	85	56	0	237
Misin01G161400	12	0	3	0	111	0	0	0	5	0	0	93	0	0	0	0	0	168	125	53	5	69	0	0	87	96	0	0	0	0	0	0	0	45	0
Misin01G161500	546	667	1064	801	768	531	993	657	646	711	592	782	752	643	581	765	481	1290	1096	906	1154	1028	927	529	639	830	492	365	382	621	964	447	336	390	760
Misin01G161600	0	0	5	0	0	0	0	0	5	0	0	0	5	0	0	0	5	0	3	0	0	0	0	0	0	0	0	0	0	0	3	0	0	0	0
Misin01G161700	39	0	824	12	61	0	57	0	157	0	0	30	29	10	20	0	155	6	128	78	17	17	3	81	0	37	0	85	94	0	0	13	39	0	23
Misin01G161800	0	6	0	0	0	0	0	0	0	0	0	0	0	0	0	0	0	0	12	19	0	0	8	11	0	6	22	0	0	0	0	0	0	0	0
Misin01G161900	0	0	0	0	0	0	0	0	0	0	0	0	0	0	0	0	0	22	0	0	0	0	0	0	0	0	0	0	0	0	0	0	3	0	0
Misin01G162000	87	74	137	65	62	103	83	81	43	142	124	52	83	88	119	128	40	160	162	70	100	140	195	129	73	162	31	29	23	84	110	24	39	33	157
Misin01G162100	6	62	46	138	47	65	21	42	25	128	0	98	71	81	137	161	58	134	112	112	133	128	99	54	96	227	239	53	87	49	161	109	22	63	71
Misin01G162200	0	0	0	0	0	0	0	7	0	0	0	0	0	0	0	8	0	0	53	0	0	6	17	3	0	0	19	0	0	0	0	0	0	0	62
Misin01G162300	0	0	0	0	0	0	0	0	0	0	0	0	0	0	0	0	0	0	0	0	0	0	0	0	0	0	0	0	0	0	14	0	0	0	0
Misin01G162400	21	74	49	42	20	8	3	31	3	106	0	17	16	35	85	24	41	77	44	23	96	22	57	22	71	93	36	15	23	33	44	34	35	25	35
Misin01G162500	26673	19435	23180	22986	5859	13635	12209	16358	23242	32386	9574	13723	23099	15460	17805	27687	8052	14720	14466	31431	31405	19873	28828	19300	19806	28028	17048	8271	8518	5407	13997	19481	11494	9517	19608
Misin01G162600	114	154	144	59	59	173	189	120	140	126	102	57	223	168	120	107	139	346	334	341	252	183	188	73	121	217	245	59	196	52	218	107	148	19	128
Misin01G162700	77	133	365	44	65	48	138	25	159	147	272	48	274	130	121	23	90	216	279	217	356	314	116	190	172	276	185	73	58	151	172	49	93	67	131
Misin01G162800	749	152	212	336	921	339	726	505	275	287	32	270	734	300	217	406	890	644	956	671	242	203	529	342	240	404	541	361	92	361	1231	628	104	98	480
Misin01G162900	0	0	0	0	0	0	0	0	0	0	0	0	0	0	0	0	0	0	0	0	8	5	0	0	0	0	0	0	0	0	0	0	0	0	0
Misin01G163000	0	0	0	0	0	0	0	0	0	0	0	0	0	0	0	0	0	0	0	9	0	0	0	0	0	0	0	0	0	0	0	0	0	0	0
Misin01G163100	0	8	0	18	0	9	24	72	0	0	0	3	0	0	16	85	2	15	37	1	24	15	7	0	3	11	37	0	13	10	13	2	6	0	25
Misin01G163200	11	8	0	16	0	21	0	17	3	18	0	0	17	6	3	39	10	6	35	5	34	0	18	30	3	17	3	0	0	3	2	3	0	0	0
Misin01G163300	15	13	23	8	0	43	24	52	7	17	0	15	25	17	7	16	0	29	11	8	49	50	11	0	13	8	7	14	0	40	0	0	9	14	23
Misin01G163400	190	187	232	122	72	126	114	90	194	196	141	103	266	105	178	100	143	237	276	166	366	343	282	164	146	248	148	42	76	65	231	138	92	130	153
Misin01G163500	4829	2402	2633	2301	6044	2130	3362	1984	4388	2730	1337	1031	8606	2695	2582	4912	5904	4373	4885	8607	4085	2915	3884	5837	3036	3971	3654	6019	2243	3578	4565	6287	2743	1521	2868
Misin01G163600	645	1056	771	761	655	459	694	566	671	1164	806	456	1401	698	1037	1037	641	1745	1468	688	1329	1045	976	585	647	1280	1260	459	470	456	970	511	340	486	1021
Misin01G163700	0	0	0	0	0	0	0	0	0	0	0	0	0	0	0	0	0	0	0	0	0	0	0	0	0	0	0	0	0	0	0	0	0	0	0
Misin01G163800	2377	3167	3363	3155	3901	4794	7671	5250	2646	2951	2638	2202	4034	3506	3773	3320	3827	9638	8571	4478	6802	4769	5694	1935	3728	5340	3525	2351	3287	4581	7199	2923	2644	2724	5205
Misin01G163900	0	20	39	41	0	0	50	67	0	0	0	17	0	25	7	34	0	65	75	0	28	25	23	0	20	13	12	0	0	0	69	0	41	3	0
Misin01G164000	0	0	0	0	0	0	0	0	0	0	0	0	0	0	0	0	0	0	0	0	0	0	0	0	0	0	0	0	0	0	0	0	0	0	0
Misin01G164100	0	0	0	0	0	0	0	0	0	0	0	0	0	0	0	0	0	0	0	0	0	0	0	0	0	0	0	0	0	0	0	0	0	0	0
Misin01G164200	0	0	0	0	0	0	0	0	43	0	0	0	6	3	0	0	0	17	13	6	43	6	0	0	0	0	9	0	0	0	0	0	15	0	0
Misin01G164300	225	142	194	162	147	135	111	256	200	209	124	128	215	197	207	175	210	189	280	325	270	129	208	248	94	247	145	210	106	26	154	307	93	87	204
Misin01G164400	339	329	628	357	180	236	533	658	351	389	118	374	347	341	333	284	231	592	388	272	661	469	604	271	333	386	397	178	94	121	294	247	251	79	351
Misin01G164500	188	154	295	179	349	75	748	372	100	83	116	214	226	296	180	252	223	303	189	151	397	173	337	80	56	374	150	142	181	155	719	173	116	108	305
Misin01G164600	278	288	453	244	183	351	431	440	204	394	262	295	447	240	260	336	298	688	842	327	776	749	792	231	480	497	396	180	239	308	504	183	244	242	283
Misin01G164700	202	243	473	223	270	224	416	237	373	311	276	292	337	157	351	327	226	489	752	338	368	387	616	165	290	388	310	147	123	221	614	300	111	178	516
Misin01G164800	56	38	22	44	24	32	59	41	23	51	0	32	64	49	32	8	73	36	65	96	75	58	66	38	30	68	24	0	0	11	57	11	8	0	32
Misin01G164900	129	239	368	475	120	187	245	375	127	316	0	298	285	261	355	351	141	423	552	294	389	301	584	187	265	285	425	72	184	267	538	194	232	208	616
Misin01G165000	13	0	0	0	17	0	0	8	18	3	0	14	28	0	0	0	0	15	0	10	0	0	47	9	0	9	16	0	0	0	0	0	0	0	11
Misin01G165100	238	188	208	359	235	257	315	361	81	202	9	209	227	173	261	296	221	479	415	142	275	262	270	89	210	155	222	132	76	205	479	135	164	56	180
Misin01G165200	187	157	481	126	173	516	306	282	99	208	212	149	116	267	204	304	218	538	904	426	792	234	306	313	166	175	234	118	94	269	300	116	118	130	168
Misin01G165300	199	100	208	40	102	127	84	65	192	271	183	33	319	123	154	36	119	185	124	293	296	197	91	218	170	136	96	144	133	77	69	320	125	180	109
Misin01G165400	16	5	36	95	0	0	55	134	12	0	0	0	32	0	57	5	9	46	20	34	69	57	114	31	41	45	34	0	14	38	15	25	29	44	84
Misin01G165500	207	139	163	274	125	128	241	395	295	175	36	178	504	115	170	209	161	234	50	362	216	161	328	114	182	223	98	177	150	78	82	249	93	119	49
Misin01G165600	59	23	68	36	28	44	65	105	65	54	41	49	118	40	55	92	43	67	146	100	103	23	124	85	75	55	104	47	64	61	60	97	8	0	83
Misin01G165700	23	26	51	15	17	19	10	20	42	56	0	58	92	22	14	72	75	20	61	74	35	41	44	99	21	73	47	93	21	0	51	63	37	0	133
Misin01G165800	160	331	359	217	208	205	413	249	241	456	359	238	265	285	237	324	161	529	479	234	506	589	478	285	373	613	395	202	311	309	427	89	299	152	494
Misin01G165900	0	0	0	0	0	0	0	0	0	0	0	0	0	0	0	0	0	15	0	0	0	0	0	0	0	0	0	0	0	0	0	0	0	14	0
Misin01G166000	22	25	75	68	0	54	42	61	21	80	0	62	16	0	45	39	0	119	117	12	54	29	95	0	77	89	50	0	85	30	117	0	25	45	54
Misin01G166100	584	671	1013	654	875	691	1107	938	541	930	481	599	1273	740	1004	692	999	1766	1776	1005	1696	1155	1451	762	896	1281	826	801	997	902	1388	698	713	637	1280
Misin01G166200	2	0	0	0	0	0	0	0	0	0	0	0	0	0	0	0	9	6	0	0	8	7	0	0	0	19	0	0	0	0	0	0	0	0	0
Misin01G166300	0	0	0	0	0	0	0	0	0	0	0	0	0	0	0	0	0	0	0	0	0	0	0	0	0	0	0	0	0	0	0	0	0	0	0
Misin01G166400	0	0	0	0	0	0	0	0	0	0	0	0	0	0	0	0	0	0	0	0	0	0	0	0	0	0	0	0	0	0	0	0	0	0	0
Misin01G166500	12	0	0	0	0	0	0	0	11	0	0	0	7	26	0	0	0	0	0	0	0	4	5	0	0	4	0	0	0	0	0	0	0	0	0
Misin01G166600	138	329	1115	362	83	406	891	301	192	675	222	307	184	353	417	341	140	539	294	236	621	473	258	83	357	504	280	232	325	535	205	156	333	361	232
Misin01G166700	0	0	0	0	0	0	0	0	0	0	0	0	0	0	0	0	0	0	0	0	0	0	0	0	0	0	0	0	0	0	0	0	0	0	0
Misin01G166800	196	324	980	348	71	464	607	206	131	609	99	178	219	305	509	366	140	340	370	157	496	721	305	146	258	510	209	152	328	440	178	48	212	375	349
Misin01G166900	7	14	0	0	0	17	7	0	0	0	0	0	0	0	32	0	0	2	0	0	17	0	0	1	6	1	0	0	7	0	0	10	0	0	0
Misin01G167000	0	0	0	0	0	7	0	0	0	0	0	0	0	0	0	0	0	0	0	0	0	0	0	0	0	0	0	0	0	0	0	0	0	0	0
Misin01G167100	105	141	291	60	444	261	1447	160	103	139	0	70	98	89	121	31	321	1111	244	83	208	133	74	47	104	148	44	136	77	548	241	56	147	102	120
Misin01G167200	0	6	0	0	5	0	3	0	0	0	0	14	0	0	0	0	0	0	3	9	0	0	0	0	0	0	0	0	0	0	9	20	0	0	0
Misin01G167300	0	0	11	32	3	10	40	14	9	6	0	6	35	0	0	9	0	58	26	2	9	10	64	9	7	22	11	0	0	0	57	0	0	26	49
Misin01G167400	0	2	0	0	0	0	0	0	0	2	0	0	0	0	0	0	0	0	6	0	0	0	4	0	4	0	7	10	0	0	58	0	0	2	0
Misin01G167500	260	369	530	370	443	389	774	716	254	803	559	268	389	411	432	313	411	733	641	486	884	496	417	197	544	430	331	186	246	402	767	227	323	284	298
Misin01G167600	591	1152	1449	521	250	784	391	853	931	1140	1321	713	1085	803	1089	483	575	705	620	1036	2226	3005	1858	923	1138	1519	1132	376	479	601	437	667	915	617	914
Misin01G167700	0	25	14	15	9	27	33	54	2	32	0	13	10	22	24	30	6	39	59	0	29	23	30	0	0	33	29	0	0	45	15	0	5	6	56
Misin01G167800	62	73	59	71	0	54	360	17	158	26	0	53	77	118	10	10	9	37	48	42	83	400	149	71	22	174	34	20	129	35	113	10	40	99	57
Misin01G167900	3	0	0	0	4	0	0	0	3	0	0	0	0	6	0	0	3	0	0	0	2	0	9	0	0	0	2	2	0	40	0	0	8	0	0
Misin01G168000	152	169	215	221	24	38	62	260	174	184	52	58	240	76	95	204	102	108	172	206	204	199	346	208	125	276	333	132	53	56	107	89	97	60	240
Misin01G168100	0	0	0	0	0	0	0	0	0	0	0	0	0	0	0	0	0	0	0	3	0	20	0	0	0	0	0	0	0	0	0	0	0	0	0
Misin01G168200	671	542	555	524	506	485	563	612	577	488	296	362	1206	679	571	329	540	886	867	1066	729	831	397	441	613	908	600	358	452	199	992	618	438	226	359
Misin01G168300	0	0	8	0	0	0	0	0	0	35	0	0	0	0	0	0	0	12	0	4	23	0	0	0	6	0	0	0	0	0	0	0	0	0	0
Misin01G168400	49	106	54	15	75	81	147	0	54	86	0	8	69	164	145	33	27	147	107	86	154	96	53	53	70	105	41	71	47	91	65	7	72	52	83
Misin01G168500	9	32	28	0	0	30	7	0	12	34	0	0	5	31	16	0	0	35	0	4	28	33	0	9	30	20	0	0	57	0	0	0	19	9	0
Misin01G168600	17	5	0	2	6	14	13	0	17	26	0	0	24	11	9	9	14	0	10	29	22	40	3	0	11	19	9	0	1	20	11	20	23	0	12
Misin01G168700	571	596	804	664	627	561	1052	609	695	563	380	629	922	777	716	716	644	1029	1492	865	1007	1005	1190	553	677	800	735	559	440	507	1522	602	473	425	925
Misin01G168800	0	0	44	0	0	15	0	0	0	0	0	31	0	0	0	0	0	0	0	0	0	0	90	0	0	0	0	0	0	0	0	0	0	0	53
Misin01G168900	0	0	0	0	0	0	0	0	0	0	0	0	0	0	0	0	0	0	0	0	0	0	0	0	0	0	0	0	0	0	0	0	0	0	0
Misin01G169000	52	6	114	30	53	29	12	23	52	32	41	34	20	17	45	13	39	84	61	47	20	26	17	69	26	29	26	0	0	34	0	56	19	0	49
Misin01G169100	18	63	63	17	60	35	78	27	38	34	0	40	36	15	68	43	118	180	118	61	167	133	51	61	42	82	113	150	0	122	65	37	42	15	14
Misin01G169200	341	138	267	337	400	172	247	0	283	198	0	222	205	205	171	235	371	372	318	256	253	462	228	236	159	183	218	223	74	175	384	119	133	58	241
Misin01G169300	61	12	0	26	24	15	205	9	0	12	0	0	36	0	9	16	14	283	34	0	29	11	9	9	6	16	0	1	0	183	191	0	20	0	20
Misin01G169400	0	0	0	0	0	0	0	0	0	0	0	0	0	0	0	2	0	0	0	0	1	0	6	0	0	2	0	0	0	0	0	0	0	0	0
Misin01G169500	0	0	0	0	0	0	0	0	0	0	0	9	0	0	0	0	0	12	46	0	0	6	11	0	0	1	0	0	0	6	0	0	0	0	0
Misin01G169600	0	0	0	0	0	0	0	0	0	0	0	0	0	0	0	7	0	0	0	0	4	0	0	0	2	7	0	0	0	0	0	0	0	0	0
Misin01G169700	0	0	0	0	0	0	0	0	0	0	0	0	0	0	3	0	0	15	0	0	10	0	0	0	0	0	0	0	0	0	0	0	0	0	0
Misin01G169800	0	0	0	0	0	0	0	0	0	0	0	0	0	0	0	0	0	0	0	0	0	0	0	0	0	0	0	0	0	0	0	0	0	0	0
Misin01G169900	0	3	0	0	26	11	12	8	0	0	0	6	0	0	9	0	36	38	22	28	0	9	3	6	3	3	0	3	0	6	0	20	11	0	0
Misin01G170000	57	65	128	67	66	36	91	133	86	65	98	48	70	90	187	29	79	197	186	92	114	137	123	18	99	187	114	79	115	114	108	70	80	52	93
Misin01G170100	263	268	255	492	220	157	111	275	401	228	246	239	626	257	187	360	332	252	512	861	422	571	603	305	349	521	490	191	119	89	418	398	150	213	511
Misin01G170200	115	232	263	83	82	171	163	140	157	236	227	126	194	176	215	131	187	249	334	233	285	318	245	175	262	278	129	57	241	145	358	97	145	203	323
Misin01G170300	106	50	64	40	211	45	74	61	66	20	0	16	140	16	68	42	152	159	127	57	30	61	39	37	57	88	185	104	36	17	128	131	48	29	121
Misin01G170400	55	0	43	45	14	32	31	15	32	26	0	22	29	39	49	33	38	40	58	28	44	51	38	9	21	63	46	13	49	20	98	0	50	0	5
Misin01G170500	79	134	118	251	39	154	128	199	61	297	0	122	60	125	99	120	41	227	291	88	260	200	203	75	95	169	106	22	104	31	334	33	82	125	199
Misin01G170600	0	0	0	0	0	0	0	0	0	0	0	0	0	0	0	0	0	0	0	0	0	0	0	0	0	0	0	0	0	0	0	0	0	0	0
Misin01G170700	279	133	207	150	612	370	722	448	244	195	29	95	589	358	354	241	945	1224	585	494	555	432	414	184	425	398	307	861	231	435	653	718	356	161	376
Misin01G170800	332	433	774	470	412	274	362	396	396	561	275	512	530	463	387	311	266	481	684	369	550	859	616	413	418	500	463	261	335	486	606	247	323	468	627
Misin01G170900	0	0	0	0	0	0	0	0	0	0	0	0	0	0	0	0	0	0	0	0	0	0	0	0	0	0	0	0	0	0	0	0	0	0	0
Misin01G171000	0	0	0	0	0	0	3	0	0	0	0	0	0	0	0	0	0	0	0	0	0	0	0	0	0	0	0	0	0	0	0	0	0	0	0
Misin01G171100	55	77	104	64	183	118	222	152	71	44	0	45	68	58	76	70	33	235	108	32	132	138	69	28	97	120	67	74	67	68	147	56	61	22	71
Misin01G171200	106	54	56	95	34	39	9	34	235	43	126	125	201	106	101	140	35	44	70	230	93	52	246	102	68	61	142	121	26	17	160	44	23	73	198
Misin01G171300	0	0	0	0	0	0	0	0	0	0	0	0	0	0	0	0	0	0	0	0	0	0	0	0	2	0	0	0	0	0	0	0	0	0	0
Misin01G171400	0	0	0	0	0	0	0	0	0	0	0	3	0	0	0	0	0	0	0	0	0	0	9	0	0	3	0	0	0	0	0	0	0	0	0
Misin01G171500	0	0	0	0	0	0	0	0	5	0	0	3	15	0	0	22	6	0	2	6	0	0	11	2	0	0	12	0	0	0	0	2	0	0	5
Misin01G171600	0	0	0	0	0	0	0	0	0	0	0	0	0	0	0	0	0	0	0	3	0	0	0	0	0	0	0	0	0	0	0	0	0	0	0
Misin01G171700	100	58	140	182	14	77	130	88	56	137	71	61	84	57	176	103	38	203	183	93	154	140	209	71	88	131	165	108	36	103	237	3	74	116	115
Misin01G171800	11	5	0	18	40	15	23	12	14	0	0	0	15	26	16	0	28	0	23	13	8	46	9	0	0	11	27	0	0	0	20	0	6	33	23
Misin01G171900	0	0	11	0	0	0	0	0	3	0	0	0	0	0	0	0	0	0	4	0	14	16	2	0	0	16	0	0	0	0	0	0	0	0	0
Misin01G172000	0	0	0	0	3	9	17	0	6	0	0	0	3	0	0	0	0	0	0	3	3	0	0	13	0	0	0	0	0	0	0	0	0	0	0
Misin01G172100	42	7	7	2	41	0	13	10	35	5	0	8	22	3	13	7	97	89	7	7	3	11	1	44	0	50	11	14	0	21	51	23	13	0	49
Misin01G172200	186	126	128	147	280	119	309	327	214	164	170	106	399	132	195	122	341	695	419	355	284	298	336	208	187	247	287	383	81	139	333	159	154	86	177
Misin01G172300	0	0	0	0	0	0	0	0	0	0	0	0	0	0	0	0	0	0	0	0	0	0	0	0	0	0	0	0	0	0	0	0	0	0	0
Misin01G172400	0	12	22	0	0	19	16	23	0	0	0	0	0	9	44	30	0	56	69	0	76	86	70	0	7	9	29	0	11	0	90	0	20	15	6
Misin01G172500	0	0	0	0	0	0	0	0	0	0	0	0	0	0	0	9	0	0	0	0	0	0	0	0	0	0	0	0	0	0	0	0	0	0	0
Misin01G172600	1404	1137	1398	1992	2599	2398	3905	2895	836	2259	1067	1091	1461	1529	1534	1515	2378	6665	3076	1468	2379	1916	2286	986	1824	1485	1552	1907	1068	3283	3488	1294	1043	818	1320
Misin01G172700	43858	27227	23160	47449	59453	34210	57897	25418	38532	45657	19830	28537	51234	29841	46676	65291	42397	50319	69472	68345	52325	32698	59778	43122	47101	76933	48825	32488	31809	40031	86441	49894	23486	30689	66687
Misin01G172800	0	0	0	0	18	9	0	0	18	0	0	0	0	5	0	0	0	0	0	4	11	3	0	9	14	6	0	0	0	0	0	0	0	0	0
Misin01G172900	36	36	15	67	49	5	22	12	50	0	0	47	36	40	0	61	70	50	36	57	122	47	36	47	19	50	29	45	37	39	13	29	42	0	0
Misin01G173000	1086	587	873	844	936	1107	1056	613	994	949	728	366	1381	875	916	693	1095	1039	318	805	1026	1103	1200	821	1161	1161	828	628	642	773	829	910	770	668	797
Misin01G173100	686	801	1029	973	395	653	1092	806	571	1201	359	675	944	727	834	926	502	1606	1509	875	1244	983	1525	429	741	1306	906	398	846	938	1759	667	691	663	1158
Misin01G173200	1589	1671	1827	2189	2261	1988	2869	1698	1558	1776	357	1199	2923	2193	1515	1778	1975	4153	3401	2608	3291	2488	2900	1314	1913	2808	2548	1230	1833	2205	3169	2521	1516	1130	2457
Misin01G173300	0	0	0	0	0	0	0	0	0	0	0	0	0	0	0	0	0	0	0	0	0	0	0	0	0	0	0	0	0	0	0	0	0	0	0
Misin01G173400	0	27	46	11	24	54	31	7	21	0	0	8	6	39	39	21	24	83	26	15	49	82	36	0	32	27	7	36	0	11	49	13	28	19	0
Misin01G173500	0	0	0	0	0	0	0	0	0	0	0	0	0	0	0	0	0	0	0	0	0	0	0	0	0	0	0	0	0	0	0	0	0	0	0
Misin01G173600	0	0	0	0	0	0	0	0	0	0	0	0	0	0	0	0	0	0	0	0	0	0	0	0	0	0	0	0	0	0	0	0	0	0	0
Misin01G173700	157	125	214	126	193	81	122	142	219	247	0	154	407	223	144	123	143	138	155	264	173	213	89	99	130	106	116	85	179	160	126	219	99	119	153
Misin01G173800	0	0	0	0	0	0	0	0	0	0	0	0	0	0	0	0	0	0	0	0	0	0	0	0	0	0	0	0	0	0	0	0	0	0	0
Misin01G173900	0	0	0	0	0	0	0	0	0	0	0	0	0	0	0	0	0	0	0	0	0	0	0	0	0	0	0	0	0	0	0	0	0	0	0
Misin01G174000	69	39	82	70	54	42	66	32	33	34	0	31	50	33	34	9	47	50	35	45	63	92	8	20	31	40	36	38	27	53	101	5	48	3	21
Misin01G174100	1272	1049	1368	907	1466	1066	1673	987	1343	1386	920	715	1507	1027	1223	1014	1034	2414	1811	1836	1954	1780	1847	1105	1292	1748	1375	958	841	1174	1638	1061	888	709	1086
Misin01G174200	0	0	0	0	0	0	0	0	0	0	0	18	70	0	0	64	0	49	0	29	63	0	0	21	0	54	0	0	0	0	0	0	0	0	0
Misin01G174300	158	100	134	104	91	71	53	46	265	241	300	130	217	201	171	97	75	152	148	167	139	164	171	118	127	205	154	131	67	51	127	161	181	65	237
Misin01G174400	408	328	366	304	369	463	340	264	334	534	234	201	377	306	355	289	555	502	560	539	640	483	464	280	349	563	430	419	288	361	377	652	262	173	458
Misin01G174500	0	0	0	0	0	0	0	0	0	0	0	0	0	0	0	0	0	0	0	0	0	0	0	0	0	0	0	0	0	0	0	0	0	0	0
Misin01G174600	0	0	0	0	0	0	0	0	0	0	0	0	0	0	0	0	0	0	0	0	0	0	0	0	0	0	0	0	0	0	0	0	0	0	0
Misin01G174700	0	0	0	0	0	0	0	0	0	0	0	0	0	0	0	0	0	0	0	0	0	0	0	0	0	0	0	0	0	0	0	0	0	0	0
Misin01G174800	35	244	290	105	6	190	77	128	32	252	119	54	92	332	310	91	37	230	205	95	443	285	150	17	237	201	39	53	360	255	175	111	225	199	62
Misin01G174900	0	0	0	0	0	0	0	0	0	0	0	0	0	0	0	0	0	0	0	0	0	0	0	0	0	0	0	0	0	0	0	0	0	0	0
Misin01G175000	0	0	0	0	0	0	0	0	0	0	0	0	0	0	0	0	0	0	0	0	0	0	0	0	0	0	0	0	0	0	0	0	0	0	0
Misin01G175100	4	0	0	0	0	0	0	0	0	0	0	0	0	0	0	0	1	2	0	0	0	0	0	3	0	0	0	0	0	0	0	0	0	0	0
Misin01G175200	94	85	168	26	58	73	94	72	186	74	118	31	207	40	168	39	56	118	35	223	168	190	73	90	50	125	80	33	46	109	93	112	85	133	71
Misin01G175300	67	51	102	111	77	133	48	130	60	94	107	105	102	46	159	124	121	115	153	110	176	187	100	64	133	133	77	85	0	87	111	114	59	60	63
Misin01G175400	29	50	13	58	53	5	67	24	13	37	54	14	13	0	59	33	36	169	109	18	70	67	12	56	16	9	15	19	9	43	69	0	27	0	21
Misin01G175500	28	32	54	85	14	42	78	23	42	83	0	117	72	34	97	74	58	139	175	46	86	130	20	37	52	77	114	0	0	111	142	0	34	61	114
Misin01G175600	684	392	858	468	593	463	829	556	705	724	221	322	891	472	618	539	746	927	930	1148	922	1055	825	632	601	934	648	406	214	382	911	711	367	368	594
Misin01G175700	185	241	283	424	395	201	514	379	190	354	199	385	374	270	194	289	237	584	546	437	443	438	412	231	320	333	424	186	238	175	634	170	181	138	382
Misin01G175800	458	606	646	648	620	530	566	559	683	824	357	611	645	471	113	620	139	908	1151	310	936	661	893	201	643	151	511	465	438	486	940	528	423	403	149
Misin01G175900	1330	1519	1861	1918	1556	1368	1492	1327	1355	1535	1092	1154	1635	1152	1496	1294	1147	2229	2279	1564	2613	2012	2288	1327	1346	2133	1672	865	585	1094	2397	1237	756	671	1612
Misin01G176000	6	2	6	0	40	0	21	0	13	0	0	6	17	9	13	9	9	12	40	27	6	15	3	8	5	8	0	6	0	47	0	9	20	22	0
Misin01G176100	1593	1712	2577	1566	2626	2077	4151	2203	1738	2066	2121	1130	2806	2175	2674	1807	2657	7183	4513	2507	4024	3632	3635	2059	2496	3904	2258	1458	1727	2902	4303	2289	2058	1509	2623
Misin01G176200	1813	2421	5012	1519	442	486	98	1477	2639	2408	1463	911	2757	2522	2622	1937	1290	1690	1445	5059	5154	2235	1413	2500	2527	3829	1171	579	2137	515	584	2252	2247	1695	865
Misin01G176300	164	67	204	179	325	312	734	208	57	171	0	191	277	129	133	35	209	503	289	70	118	589	337	120	972	482	610	462	31	479	843	122	105	58	250
Misin01G176400	0	0	0	0	0	0	0	0	0	0	0	0	0	0	0	0	0	31	3	0	0	0	0	6	0	0	0	0	0	0	0	0	0	0	0
Misin01G176500	22	12	0	0	44	0	6	0	21	0	0	0	13	0	0	5	47	0	0	83	8	0	0	22	6	0	0	46	10	0	0	0	0	0	12
Misin01G176600	0	0	0	0	0	0	0	0	0	0	0	0	0	0	0	0	0	0	0	0	0	0	0	0	0	0	0	0	0	0	0	0	0	0	0
Misin01G176700	936	206	162	1559	316	275	319	1789	903	362	19	893	1556	288	190	1769	1184	542	2915	1752	365	402	2839	1006	255	509	2132	591	232	310	3211	1386	228	44	2529
Misin01G176800	0	27	27	84	0	37	44	113	0	32	0	27	0	11	19	93	0	22	90	5	52	57	47	0	17	41	73	0	0	108	120	0	45	43	85
Misin01G176900	22	13	31	10	29	17	18	32	33	0	0	6	3	23	22	35	10	55	15	11	12	9	3	0	13	25	8	25	0	65	0	0	20	0	29
Misin01G177000	106	29	86	33	140	71	136	76	59	9	0	23	51	48	85	34	236	193	153	63	114	64	86	90	55	58	138	91	23	142	165	62	64	76	79
Misin01G177100	6	1	3	1	16	8	8	0	0	0	0	0	0	0	0	0	13	6	11	0	4	5	0	5	0	2	0	0	0	12	0	5	0	0	0
Misin01G177200	0	0	0	0	0	0	0	0	0	0	0	0	0	0	0	0	9	0	0	0	0	0	11	0	0	0	0	0	0	0	0	0	0	0	0
Misin01G177300	0	0	0	0	0	0	0	0	0	0	0	0	0	0	0	0	0	0	0	0	0	0	0	0	0	0	0	0	0	0	0	0	0	0	0
Misin01G177400	96	11	506	6	99	27	63	115	17	9	3	53	49	0	88	11	180	40	415	19	22	10	32	146	3	0	25	66	0	34	118	0	0	0	10
Misin01G177500	27	10	22	147	98	64	139	117	14	24	200	31	40	26	10	94	42	51	168	34	8	11	97	33	29	8	52	22	25	37	326	65	15	15	169
Misin01G177600	23	3	37	143	133	50	232	86	64	63	0	137	60	17	10	206	84	48	342	84	74	75	67	10	55	46	164	37	13	109	336	30	31	48	298
Misin01G177700	0	0	0	0	0	0	0	0	0	0	0	0	0	0	0	0	0	0	0	0	0	0	0	0	0	0	0	0	0	0	0	0	0	0	0
Misin01G177800	0	0	0	0	0	0	0	0	0	0	0	0	0	0	0	0	0	0	0	0	0	0	0	0	0	0	0	0	0	0	0	0	0	0	0
Misin01G177900	11	9	80	31	0	0	0	93	103	45	0	63	59	0	55	17	11	0	17	74	115	41	43	25	30	27	29	17	0	0	0	0	27	0	12
Misin01G178000	0	0	0	0	0	0	0	0	0	0	0	0	0	0	0	0	0	0	0	0	0	0	0	0	0	0	0	0	0	0	0	0	0	0	0
Misin01G178100	465	489	1764	1505	389	671	947	729	353	1057	554	456	677	604	990	1376	433	1188	1653	862	1393	1094	1308	1125	1024	1580	1531	644	694	970	1456	792	471	596	1034
Misin01G178200	53	56	142	83	26	25	19	25	43	118	0	30	47	116	121	78	21	63	56	108	122	92	63	92	111	166	49	0	10	31	117	77	41	48	103
Misin01G178300	559	526	657	784	602	518	613	530	542	1076	634	459	946	675	873	719	740	1144	1066	907	1256	989	1097	747	690	1361	1026	739	628	509	938	593	533	466	665
Misin01G178400	0	0	0	0	0	0	0	0	0	0	0	0	0	0	0	0	0	0	0	0	0	0	0	0	0	0	0	0	0	0	0	0	0	0	0
Misin01G178500	290	98	117	161	112	15	70	209	295	111	27	102	139	0	48	174	200	171	228	417	140	55	218	231	54	108	146	138	0	13	72	213	61	24	0
Misin01G178600	0	0	0	0	0	12	0	0	0	0	0	0	0	0	0	0	0	9	0	3	0	0	0	0	3	6	0	37	0	0	0	0	4	0	0
Misin01G178700	8	23	0	13	5	16	29	0	34	38	0	13	39	0	19	40	24	23	40	23	24	38	79	0	13	13	51	0	0	0	63	0	22	0	17
Misin01G178800	110	98	120	133	114	66	156	171	155	164	0	95	80	91	63	129	82	273	165	163	140	144	81	68	77	159	104	54	29	107	210	36	5	77	109
Misin01G178900	0	0	0	0	0	0	0	0	0	0	0	0	0	0	0	0	0	0	0	0	0	0	0	0	0	0	0	0	0	0	0	0	0	0	0
Misin01G179000	717	372	620	392	971	569	1129	732	424	693	290	275	930	551	707	425	1127	1802	873	626	874	807	898	501	677	811	788	875	476	1151	1065	720	583	496	636
Misin01G179100	0	0	0	0	0	0	0	0	0	0	0	0	0	0	0	0	0	0	0	0	0	0	0	0	0	0	0	0	0	0	0	0	0	0	0
Misin01G179200	437	581	1516	623	231	456	420	558	760	506	485	716	723	373	443	559	608	1890	1192	641	868	1663	1206	732	358	628	958	477	357	1579	830	337	591	515	608
Misin01G179300	0	0	0	0	0	0	0	0	0	0	0	0	0	0	0	0	0	0	0	0	0	0	0	0	0	0	0	0	0	0	0	0	0	0	0
Misin01G179400	1338	1016	1594	1665	1838	1467	2604	1981	1278	1942	1204	1032	1942	1779	1733	1816	1734	3659	3604	1513	2313	2047	3443	1239	1465	2483	2639	1249	1464	2237	4869	1517	1212	1152	3113
Misin01G179500	0	46	104	100	0	78	37	44	0	37	130	49	0	155	73	48	0	26	98	5	119	133	68	0	84	56	51	0	6	14	156	0	35	0	151
Misin01G179600	0	20	0	0	0	0	0	0	0	0	0	0	0	0	17	0	0	0	0	0	0	0	0	0	0	12	0	0	0	0	0	0	0	0	0
Misin01G179700	336	288	644	117	200	236	469	257	217	302	3	168	380	172	206	178	185	625	655	424	531	584	591	282	178	337	403	170	133	279	618	206	308	118	298
Misin01G179800	0	12	7	7	0	0	0	0	20	0	0	0	0	0	10	0	0	0	32	0	0	0	3	0	0	0	12	0	0	0	49	0	3	0	0
Misin01G179900	114	102	120	114	71	77	127	64	24	78	12	69	126	106	116	92	35	59	75	45	107	102	105	35	124	108	124	50	48	95	83	30	64	78	87
Misin01G180000	404	450	535	452	230	191	501	139	148	406	272	321	396	342	336	310	90	260	242	214	443	368	337	218	402	551	500	79	175	271	228	230	247	124	253
Misin01G180100	85	17	89	75	25	0	0	12	170	0	0	42	244	17	62	72	203	102	77	205	154	79	84	129	23	116	79	85	17	29	92	122	26	0	77
Misin01G180200	36	7	23	36	0	25	37	82	41	10	0	0	91	7	10	31	80	47	63	104	55	24	36	81	33	28	7	88	0	0	42	81	26	22	16
Misin01G180300	0	15	0	0	0	0	0	0	0	0	0	0	0	0	5	0	0	0	0	0	0	0	0	0	0	0	0	0	0	0	0	26	0	0	0
Misin01G180400	114	159	156	86	22	202	46	152	71	239	0	99	124	211	220	107	69	274	274	111	348	295	267	38	212	381	208	9	62	103	137	39	156	132	150
Misin01G180500	0	8	6	0	0	0	50	0	9	0	0	0	30	0	3	26	16	73	44	32	43	0	49	0	17	30	25	0	0	0	0	16	0	0	43
Misin01G180600	0	0	0	0	0	0	0	0	0	0	0	0	0	0	0	0	0	0	0	0	0	0	0	0	0	0	0	0	0	0	0	0	0	0	0
Misin01G180700	0	0	0	0	0	0	0	0	0	0	0	0	0	15	0	0	0	0	0	0	0	0	0	0	0	0	0	0	0	0	0	0	0	0	0
Misin01G180800	0	0	0	0	0	0	0	0	0	0	0	0	0	0	0	0	0	0	0	0	0	0	0	0	0	0	0	0	0	0	0	0	0	0	0
Misin01G180900	0	0	0	0	0	0	0	0	0	0	0	0	0	0	0	0	0	0	0	0	0	0	0	0	0	0	0	0	0	0	0	0	0	0	0
Misin01G181000	0	0	0	0	0	0	0	0	0	0	0	0	0	0	0	0	0	0	0	0	0	0	0	0	0	0	0	0	0	0	0	0	0	0	0
Misin01G181100	0	0	0	0	0	0	0	0	0	0	0	0	0	0	0	0	0	0	0	0	0	0	0	0	0	0	0	0	0	0	0	0	0	0	0
Misin01G181200	0	0	0	0	0	0	0	0	0	0	0	0	0	0	0	0	0	0	0	0	0	0	0	0	0	0	0	0	0	0	0	0	0	0	0
Misin01G181300	0	3	0	23	0	5	0	74	0	0	0	13	0	0	0	32	0	0	62	6	8	0	65	0	3	0	83	0	0	0	1	0	0	0	43
Misin01G181400	1096	20	99	21	176	132	39	123	25	118	73	91	1001	6	110	17	107	25	59	54	40	69	217	61	44	1077	298	23	140	38	106	3599	80	14	45
Misin01G181500	126	221	262	194	206	204	306	286	119	272	39	159	368	211	298	199	328	281	165	238	384	275	354	148	323	162	247	82	96	217	407	161	126	39	213
Misin01G181600	1979	2034	5664	1866	1971	1925	1972	2030	1864	1972	2010	1651	2646	2453	3084	1886	1750	2820	4665	2521	3593	3449	3062	2198	2427	3367	2713	1294	1591	1561	3331	1968	1476	1539	3051
Misin01G181700	0	8	0	23	0	0	0	0	16	0	0	0	0	0	0	0	0	12	0	0	0	0	23	7	9	6	0	0	0	0	0	0	0	13	0
Misin01G181800	709	301	271	691	1036	778	788	1062	421	421	0	364	818	441	487	533	808	1638	1180	1072	322	302	787	389	639	475	988	896	236	1094	1851	715	259	299	1146
Misin01G181900	12	9	26	23	0	16	40	0	0	17	0	12	15	0	0	0	0	17	21	6	19	9	25	0	6	0	26	0	0	0	12	20	9	14	0
Misin01G182000	0	0	0	0	0	0	0	0	0	0	0	0	0	0	0	0	0	0	0	0	0	0	0	0	0	0	0	0	0	0	0	0	0	0	0
Misin01G182100	0	0	21	0	12	0	0	0	60	0	0	6	0	0	0	0	6	0	0	112	0	0	0	31	0	0	0	40	0	0	0	0	0	0	0
Misin01G182200	346	344	574	98	442	383	497	89	76	478	14	281	538	366	90	409	101	62	147	133	104	118	140	273	89	121	247	236	192	191	476	243	192	230	327
Misin01G182300	155	156	483	170	64	138	420	275	205	304	359	157	350	185	266	165	189	707	505	424	448	314	577	248	222	432	351	177	312	188	354	302	152	136	326
Misin01G182400	0	0	0	0	0	0	0	0	0	0	0	0	0	0	0	0	0	0	0	0	0	0	0	0	0	0	0	0	0	0	0	0	0	0	0
Misin01G182500	218	122	172	223	154	143	143	196	163	231	18	125	264	141	218	202	219	422	374	229	284	200	276	273	207	279	472	137	158	215	445	405	101	136	392
Misin01G182600	0	0	0	0	0	0	0	0	0	0	0	0	0	0	0	0	0	0	0	0	0	0	0	0	0	0	0	0	0	0	0	0	0	0	0
Misin01G182700	123	103	114	245	112	118	187	275	94	88	0	101	198	196	122	265	144	270	410	169	202	203	253	73	153	249	233	106	73	79	397	205	104	26	443
Misin01G182800	8	0	0	0	0	0	0	0	0	0	0	0	0	0	0	0	0	0	0	0	3	0	0	0	0	0	0	6	0	0	0	0	0	0	0
Misin01G182900	0	0	0	0	0	0	0	0	0	0	0	0	0	0	0	0	0	0	0	0	0	0	0	0	0	0	0	0	0	0	0	0	0	0	0
Misin01G183000	95	160	137	199	26	90	83	98	297	14	113	73	327	17	25	207	57	31	124	452	235	102	276	119	62	144	64	95	0	0	79	115	54	44	46
Misin01G183100	736	402	569	663	840	391	606	557	415	486	159	654	365	295	489	1160	849	247	1380	909	831	636	336	661	178	752	838	131	324	457	1474	568	280	258	1600
Misin01G183200	0	0	0	0	0	0	0	0	0	0	0	0	0	0	0	0	0	0	6	0	0	22	0	0	0	0	0	0	0	0	0	0	0	0	0
Misin01G183300	233	190	377	212	241	334	959	374	156	210	0	150	356	405	319	242	435	744	665	461	443	441	432	172	387	456	216	341	204	419	613	183	190	151	339
Misin01G183400	0	15	17	0	8	72	0	0	6	27	0	0	0	8	0	0	0	105	6	0	69	52	0	0	15	78	0	6	0	15	0	0	0	0	0
Misin01G183500	0	0	14	0	0	0	0	0	0	0	0	0	0	0	8	6	0	0	3	0	0	0	0	0	0	0	0	0	0	0	0	0	6	0	17
Misin01G183600	3	60	86	0	0	125	180	0	4	136	0	0	0	66	107	0	0	254	8	3	150	192	0	0	152	143	6	0	51	87	0	0	48	27	0
Misin01G183700	0	0	0	0	0	0	0	0	0	0	0	0	0	0	0	0	0	0	0	0	0	0	0	0	0	0	0	0	0	0	0	0	0	0	0
Misin01G183800	8	17	0	0	0	14	23	0	0	6	0	0	0	0	0	0	0	73	17	0	9	0	0	0	0	0	0	0	0	11	0	0	0	0	0
Misin01G183900	0	0	0	0	0	0	0	0	0	0	0	0	0	0	0	0	0	0	0	0	0	0	0	0	0	0	0	0	0	0	0	0	0	0	0
Misin01G184000	0	0	0	0	0	0	0	0	0	0	0	0	0	0	0	0	0	0	0	0	0	0	0	0	0	0	0	0	0	0	0	0	0	0	0
Misin01G184100	0	0	0	0	0	0	0	0	0	0	0	0	0	0	0	0	0	0	0	0	0	0	0	0	0	0	0	0	0	0	0	0	0	0	0
Misin01G184200	0	0	0	0	0	0	0	0	0	0	0	0	0	0	0	0	0	0	0	0	0	0	0	0	0	0	0	0	0	0	0	0	0	0	0
Misin01G184300	0	0	0	0	0	0	0	0	0	0	0	0	0	0	0	0	0	0	0	0	0	0	0	0	0	0	0	0	0	0	0	0	0	0	0
Misin01G184400	78	147	109	74	55	81	97	331	114	212	0	33	139	41	198	66	94	536	262	110	380	296	129	114	115	279	129	205	246	283	118	93	145	106	65
Misin01G184500	148	44	50	163	181	134	225	218	128	102	0	126	291	115	78	213	166	273	271	184	107	81	249	121	111	139	211	130	3	66	346	87	41	22	177
Misin01G184600	73	121	777	313	29	0	0	82	100	147	156	118	6	80	109	137	145	9	250	126	70	345	172	239	51	98	104	60	0	12	213	28	262	49	136
Misin01G184700	499	394	662	490	294	427	555	641	576	573	0	448	731	557	592	450	396	742	761	708	230	203	588	469	390	469	117	416	294	300	585	507	321	258	463
Misin01G184800	51	64	5	0	7	13	0	0	0	0	0	0	0	0	0	0	48	3	0	0	463	539	0	338	0	169	299	0	0	0	0	0	211	0	0
Misin01G184900	526	516	547	660	435	359	483	585	497	488	142	286	911	488	389	541	514	810	573	549	790	722	768	321	818	843	733	393	509	434	726	637	387	399	866
Misin01G185000	0	0	0	0	0	0	0	0	0	0	0	0	0	0	0	7	0	0	0	0	0	0	0	0	0	0	0	0	0	0	10	0	0	0	0
Misin01G185100	360	379	345	397	397	320	262	472	334	323	302	281	440	325	390	364	404	547	477	649	576	460	598	337	421	501	345	183	188	319	444	509	220	222	598
Misin01G185200	1388	1339	2078	1624	2185	1899	2278	1943	1454	1851	1664	1521	2106	1690	1679	1886	2009	3751	3649	1815	2613	2499	2873	1808	1968	2469	2249	1234	1649	2348	3049	1668	1503	1162	2523
Misin01G185300	464	227	536	294	580	325	841	217	396	404	281	228	617	467	460	330	709	1244	659	421	578	469	519	588	383	582	276	278	280	524	664	522	229	231	236
Misin01G185400	744	449	1070	684	978	457	578	518	780	377	289	383	1290	597	455	977	1802	1536	1631	951	1076	1627	541	886	570	483	530	1392	202	487	986	632	502	300	303
Misin01G185500	0	0	9	0	0	0	0	0	0	0	0	0	0	0	0	0	0	0	0	0	0	24	0	0	0	3	0	0	0	0	0	0	0	0	0
Misin01G185600	0	0	0	0	0	0	0	0	0	0	0	0	0	0	0	0	0	0	0	0	0	0	0	0	0	0	0	0	0	0	0	0	0	0	0
Misin01G185700	1514	1403	886	1949	2722	1918	2172	2180	2002	1598	1068	1231	3080	1663	1443	1281	2636	3292	2433	3415	3136	1983	1838	1381	1559	1881	1006	2478	888	1825	1552	2079	1252	1244	1323
Misin01G185800	0	0	0	0	0	0	0	0	0	0	0	0	0	0	0	0	0	0	0	0	0	0	0	0	0	0	0	0	0	0	0	0	0	0	0
Misin01G185900	11	31	42	0	20	13	0	0	25	63	0	0	0	65	16	0	43	0	0	27	44	7	0	0	30	20	0	0	29	0	8	46	16	0	0
Misin01G186000	3	0	0	0	0	0	0	0	0	0	0	0	0	0	0	0	0	0	0	0	0	0	0	0	0	0	0	0	0	0	0	0	0	0	0
Misin01G186100	373	230	584	274	281	243	689	333	358	270	134	97	200	256	233	214	368	751	323	354	395	444	205	319	122	266	168	160	71	285	390	177	120	160	100
Misin01G186200	0	0	0	0	0	0	0	0	0	0	0	0	0	0	0	0	0	0	0	0	0	0	0	0	0	0	0	0	0	0	0	0	0	0	0
Misin01G186300	109	99	127	158	201	91	156	53	81	34	46	90	134	105	83	141	185	175	175	130	95	129	46	72	56	114	60	129	28	91	152	43	62	52	95
Misin01G186400	1190	1741	2356	1869	1692	2032	3035	2096	1637	1938	1390	1127	2395	2346	2170	1799	1909	4056	3750	2089	3651	2740	3414	1274	1935	2973	2240	1125	1457	1696	3312	2145	1379	1158	2813
Misin01G186500	74	101	126	37	82	109	111	102	64	40	128	60	95	47	100	37	84	229	124	105	256	114	195	102	138	120	98	107	105	87	155	32	82	45	88
Misin01G186600	0	0	0	0	0	0	0	0	0	0	0	0	0	0	0	0	0	0	0	0	0	0	0	0	0	0	0	0	0	0	0	0	0	0	0
Misin01G186700	0	0	0	0	0	0	0	0	0	0	0	0	0	0	0	0	0	3	0	0	0	0	0	0	0	0	0	0	9	0	0	0	0	0	0
Misin01G186800	0	0	0	0	0	0	0	0	0	0	0	0	0	0	0	0	0	0	0	0	0	0	0	0	0	0	0	0	0	0	0	0	0	0	0
Misin01G186900	1544	1534	2418	1595	2049	1784	3637	1521	1747	2337	1476	1089	2460	2035	2166	1303	2113	3681	2349	2492	2867	2731	2342	1538	1898	3059	1920	1116	1359	2330	2782	2029	1477	1489	1952
Misin01G187000	0	6	0	0	0	0	0	0	0	0	0	0	0	0	0	13	0	6	13	0	0	0	14	0	0	0	0	0	0	0	9	31	0	0	11
Misin01G187100	2660	2485	2471	2941	2685	3170	3605	2791	2709	3097	2070	1676	3713	2484	2729	2448	2307	4739	4491	3419	4948	3130	4294	1580	2596	4229	3336	1555	2033	2209	4919	3326	1936	2228	3261
Misin01G187200	490	482	444	677	847	587	1312	1391	594	507	503	764	852	381	419	748	777	1358	1294	716	896	598	1375	368	581	637	670	619	157	788	1744	705	392	357	1037
Misin01G187300	402	356	481	353	339	324	385	428	483	419	337	370	637	431	544	496	400	475	652	653	710	477	394	372	525	454	278	364	418	389	660	427	382	438	480
Misin01G187400	443	444	313	520	502	525	673	665	678	604	0	415	597	462	500	380	588	971	949	792	887	686	868	363	561	674	403	567	223	550	967	416	384	338	620
Misin01G187500	12	52	58	0	0	34	80	0	0	73	0	0	4	55	43	0	0	124	5	0	92	61	0	0	71	55	0	0	59	125	12	11	19	64	0
Misin01G187600	0	72	93	59	0	63	162	26	0	132	3	48	13	41	109	36	0	104	93	0	136	77	18	0	57	85	26	0	68	87	134	0	44	69	90
Misin01G187700	0	0	0	0	0	0	6	0	0	0	0	0	0	6	0	5	0	15	0	0	0	0	0	0	0	0	0	0	0	9	0	0	3	0	0
Misin01G187800	0	0	0	0	0	0	0	0	0	0	0	0	10	0	0	0	3	0	0	0	9	0	0	0	0	0	0	0	0	0	0	0	0	0	0
Misin01G187900	226	112	182	94	248	119	200	25	260	120	88	108	246	62	198	80	255	263	233	285	322	199	90	175	108	163	114	219	62	100	213	264	138	57	148
Misin01G188000	0	0	0	0	0	0	0	0	0	0	0	0	0	0	0	0	0	0	0	0	0	0	0	0	0	0	0	0	0	0	0	0	0	0	0
Misin01G188100	0	0	0	0	0	0	0	0	0	0	0	0	0	0	0	0	0	0	0	0	0	0	0	0	0	0	0	0	0	0	0	0	0	0	0
Misin01G188200	158	215	423	200	91	101	49	184	167	456	0	178	135	172	368	102	153	93	160	174	230	286	145	128	168	335	205	76	95	39	98	242	101	124	147
Misin01G188300	5	29	31	9	13	20	106	20	9	17	37	16	41	6	23	10	26	197	91	20	85	114	14	39	32	56	38	0	71	54	56	30	33	16	10
Misin01G188400	3	6	9	15	21	0	6	0	23	15	0	6	20	3	3	6	31	3	44	25	28	49	14	28	0	23	0	0	7	26	9	34	6	0	0
Misin01G188500	0	3	0	0	0	0	0	0	7	0	0	0	28	0	3	0	0	5	0	3	15	0	0	0	1	3	0	0	0	0	0	3	0	0	0
Misin01G188600	0	0	0	0	0	0	0	0	0	0	0	0	0	0	0	0	0	0	0	0	0	0	0	0	0	0	0	0	0	0	0	0	0	0	0
Misin01G188700	0	0	12	0	0	0	0	0	0	0	0	0	20	0	0	0	0	0	0	0	0	0	0	10	0	0	0	0	0	0	0	0	0	0	0
Misin01G188800	0	0	0	0	0	0	0	0	0	0	0	0	0	0	0	0	0	0	0	0	0	0	0	0	0	0	0	0	0	0	0	0	0	0	0
Misin01G188900	0	0	0	0	0	0	0	0	0	0	0	0	0	0	0	0	0	0	0	0	0	2	0	0	0	0	0	0	0	0	0	0	0	0	0
Misin01G189000	0	0	0	0	0	0	0	0	0	0	0	0	0	0	0	0	0	0	0	0	0	0	0	0	0	0	0	0	0	0	0	0	0	0	0
Misin01G189100	0	0	0	0	0	0	0	0	0	0	0	0	0	0	0	0	0	0	0	0	0	0	0	0	0	0	0	0	0	0	0	0	0	0	0
Misin01G189200	0	0	0	0	0	0	0	0	0	0	0	0	0	0	0	0	0	0	0	0	0	0	0	0	0	0	0	12	0	0	0	0	0	0	0
Misin01G189300	95	122	92	109	143	79	131	133	116	182	41	72	108	145	113	44	132	246	182	165	205	148	103	102	58	116	84	87	89	23	128	164	62	63	51
Misin01G189400	83	5	0	14	0	0	0	35	86	4	0	0	88	0	0	31	15	0	27	43	32	13	28	62	0	14	0	21	0	0	0	52	0	0	47
Misin01G189500	0	0	0	0	0	0	0	0	0	0	0	0	0	0	0	0	0	0	0	0	0	0	0	0	0	0	0	0	0	0	0	0	0	0	0
Misin01G189600	0	0	0	0	0	0	0	0	0	0	0	0	0	0	0	0	0	0	0	0	0	0	0	0	0	0	0	0	0	0	0	0	0	0	0
Misin01G189700	0	12	0	3	0	0	5	0	0	0	0	20	24	0	12	0	0	0	0	15	0	0	14	14	0	15	21	0	12	0	0	0	6	0	12
Misin01G189800	0	0	0	0	0	0	0	0	0	0	0	0	0	0	0	0	0	14	0	0	0	0	0	0	0	0	0	0	0	0	0	0	0	0	0
Misin01G189900	0	0	0	0	0	0	0	0	0	0	0	0	0	0	0	0	0	0	0	0	0	0	0	0	0	0	0	0	0	0	0	0	0	0	0
Misin01G190000	16	9	0	61	0	6	23	0	47	0	0	9	35	6	0	41	0	0	0	56	33	101	48	47	20	79	0	0	0	0	0	40	17	22	29
Misin01G190100	0	9	21	24	0	0	0	9	0	0	0	22	0	0	12	55	0	0	78	0	0	5	109	12	0	19	83	0	0	0	65	0	9	0	57
Misin01G190200	0	0	0	0	0	0	0	0	0	0	0	0	0	0	0	0	0	0	0	0	3	0	0	0	0	0	0	0	0	0	0	0	0	0	0
Misin01G190300	6	0	3	0	14	15	64	24	9	6	0	9	9	0	0	29	28	159	29	9	12	6	6	14	9	9	0	5	0	66	29	23	0	0	46
Misin01G190400	0	0	0	0	0	0	0	0	0	0	0	0	0	0	0	0	0	0	0	0	0	0	0	0	0	0	0	0	0	0	0	0	0	0	0
Misin01G190500	0	0	0	0	0	2	3	0	0	0	0	0	0	0	0	0	0	8	0	0	0	12	0	0	0	0	0	0	0	0	0	0	0	9	0
Misin01G190600	0	0	0	0	0	0	0	0	0	0	0	0	0	0	0	0	0	16	0	0	0	0	0	0	0	0	0	0	0	0	0	0	0	0	0
Misin01G190700	328	247	448	293	259	268	312	199	371	273	183	233	596	276	249	325	257	398	410	439	368	416	355	237	251	430	166	37	183	237	342	273	181	142	454
Misin01G190800	11	24	34	9	18	19	50	0	21	32	86	16	28	39	42	6	10	58	7	15	48	47	3	9	11	26	3	0	70	14	12	0	52	40	5
Misin01G190900	3755	3805	3937	3757	6433	5762	8859	6546	3758	4726	3188	3318	6853	5051	5188	3907	5815	13017	9963	6047	8680	6631	7674	2914	4936	6829	4234	3844	3707	6788	9203	4943	3324	3633	5421
Misin01G191000	0	33	0	26	10	12	27	26	12	10	0	17	0	0	10	0	79	101	56	14	61	14	7	0	0	15	0	31	43	140	17	9	19	0	0
Misin01G191100	0	0	0	0	6	0	0	0	0	0	0	0	0	0	0	0	0	0	0	0	0	0	0	0	0	0	0	0	0	0	0	0	0	0	0
Misin01G191200	112	218	278	320	471	279	429	379	166	265	0	238	435	295	292	358	400	640	817	410	497	335	572	291	260	343	311	323	216	230	623	407	119	144	321
Misin01G191300	222	172	229	141	306	172	288	196	240	37	0	110	139	87	151	52	193	386	255	300	304	282	111	144	0	16	25	176	30	0	262	17	66	127	33
Misin01G191400	1	3	32	25	56	2	29	4	1	6	0	2	2	0	0	47	1	37	73	19	3	6	8	11	0	2	19	0	0	2	114	3	8	0	16
Misin01G191500	0	0	0	30	0	0	0	70	0	0	0	48	0	0	0	28	0	0	169	0	0	0	113	0	0	0	70	0	0	0	182	0	0	0	80
Misin01G191600	338	1217	1636	954	269	631	236	1019	1125	1589	1060	595	1501	1248	1122	980	731	958	855	1311	2452	1692	1082	603	1256	1082	436	585	833	503	440	572	1160	819	677
Misin01G191700	0	0	0	0	0	0	0	0	0	0	0	15	0	0	0	3	0	0	23	0	0	0	39	0	0	0	0	0	0	0	0	0	0	0	0
Misin01G191800	0	0	0	8	0	0	0	0	0	0	0	2	0	0	0	0	0	0	0	0	0	0	10	0	0	1	0	0	0	0	0	0	0	0	10
Misin01G191900	0	0	0	0	0	0	0	0	0	0	0	0	0	0	0	0	0	0	0	0	0	0	0	0	0	0	0	0	0	0	0	0	0	0	0
Misin01G192000	0	0	0	0	0	0	0	0	0	0	0	0	0	0	0	0	0	0	0	0	0	0	0	0	0	0	0	0	0	0	0	0	0	0	0
Misin01G192100	1587	1349	1782	1960	1142	1552	1585	1449	1212	1762	1275	823	2332	1323	1444	1147	986	2163	1732	1664	2145	1642	1835	1186	1641	2262	1452	864	754	1042	2146	1890	795	800	1060
Misin01G192200	440	753	809	719	284	362	411	734	580	778	680	522	764	450	923	401	488	518	814	847	1387	777	730	734	654	853	754	349	438	374	536	763	541	444	708
Misin01G192300	0	0	0	0	0	0	0	0	0	0	0	11	0	0	0	0	0	0	0	0	0	0	0	0	0	0	0	0	0	0	0	0	0	0	0
Misin01G192400	0	0	0	0	0	0	0	0	0	0	0	0	9	0	0	0	0	0	9	0	0	0	0	0	0	0	0	0	0	0	0	0	0	0	0
Misin01G192500	336	461	588	375	468	388	490	550	325	652	231	364	521	350	340	347	363	486	667	487	719	518	689	285	414	616	280	204	288	421	465	492	307	345	626
Misin01G192600	155	397	621	476	223	493	823	382	125	774	416	249	222	594	444	399	129	933	564	296	778	613	596	115	520	600	423	49	201	618	515	187	308	300	512
Misin01G192700	1241	1737	2210	2489	2031	1772	2206	2314	1683	1713	1532	1467	2870	1971	1339	1944	2115	3508	3885	3139	3138	1702	3330	1939	1861	3372	1665	1061	1220	1584	4283	2537	1364	957	2941
Misin01G192800	78	97	78	112	149	117	358	137	46	54	231	55	137	109	184	86	194	597	346	102	179	290	196	119	228	282	194	116	146	385	161	128	183	111	143
Misin01G192900	403	355	426	484	108	334	645	479	347	457	507	229	533	474	714	607	451	1053	387	416	989	668	725	615	783	1127	772	343	382	488	1038	634	467	227	497
Misin01G193000	11	0	0	0	0	0	0	0	0	0	0	0	3	0	0	14	0	0	0	6	0	6	17	0	0	6	0	0	0	0	0	6	0	0	0
Misin01G193100	0	0	0	0	0	0	0	0	6	0	0	12	6	0	0	0	0	0	0	0	2	0	0	0	0	13	0	0	0	0	0	0	0	0	0
Misin01G193200	456	469	523	485	294	332	411	464	442	398	153	478	493	353	674	347	299	562	510	423	439	476	417	262	341	542	417	204	313	101	598	512	252	178	457
Misin01G193300	62	40	29	73	210	71	227	88	51	67	89	49	122	76	37	28	219	379	181	76	34	56	56	51	44	44	57	36	46	164	207	93	35	52	26
Misin01G193400	82	32	52	252	241	128	227	196	132	232	0	250	243	165	103	153	169	414	534	33	222	321	270	155	137	269	230	0	46	72	332	0	81	48	376
Misin01G193500	441	256	645	210	1150	556	970	587	397	270	204	346	468	302	637	498	966	881	1029	684	514	461	539	400	472	383	460	561	250	444	900	375	160	259	456
Misin01G193600	1393	1253	1527	1782	1463	1377	1926	1414	1374	2063	754	1121	2107	1687	1717	1732	1508	2819	2999	2051	2756	1930	2576	1364	1657	2854	2283	1134	1578	1605	2610	1481	1035	1108	2080
Misin01G193700	0	0	0	0	0	0	42	0	0	0	0	0	0	0	0	0	0	6	0	0	0	0	0	0	0	3	0	0	0	0	0	0	0	0	0
Misin01G193800	8343	15615	8836	16943	7514	6726	4965	11912	14239	14263	7475	8435	14877	12524	15159	17017	8394	11010	13206	19881	26302	12575	16054	9161	15562	16074	9635	10234	11162	7630	7870	13305	11639	10894	11215
Misin01G193900	43	0	58	92	120	5	39	45	6	15	0	0	0	0	46	26	162	157	88	32	65	18	32	59	0	32	146	177	0	80	84	27	3	0	5
Misin01G194000	4	0	21	0	0	13	11	0	9	0	0	0	16	0	17	0	0	19	0	7	15	11	0	0	6	0	0	0	0	0	0	0	0	0	0
Misin01G194100	40	19	24	44	34	28	14	37	5	59	102	15	81	30	29	31	47	39	69	80	12	17	56	22	46	34	48	45	27	39	45	26	41	0	37
Misin01G194200	108	153	304	85	161	122	161	151	93	134	171	152	192	166	159	138	195	403	445	168	354	330	396	254	133	403	253	128	284	178	490	181	133	152	269
Misin01G194300	4198	4048	4526	3926	3617	3796	3883	4128	4086	4404	3390	2872	7052	4078	4523	3892	3253	6030	6203	5730	7013	5107	5874	3130	4123	6189	4955	2658	2648	2985	5327	4828	2913	3525	5075
Misin01G194400	0	13	18	9	0	14	12	0	0	25	0	3	0	6	17	0	0	32	12	0	0	17	3	0	6	17	0	0	0	0	29	0	9	0	0
Misin01G194500	0	2	0	0	0	0	0	0	0	0	0	0	0	9	0	0	0	0	0	0	2	0	5	0	0	0	0	0	0	0	0	0	0	2	0
Misin01G194600	105	94	83	105	183	144	254	186	79	102	0	123	132	48	104	145	129	330	433	149	105	91	390	94	122	110	227	29	37	0	265	191	33	41	326
Misin01G194700	287	368	464	437	402	251	377	498	347	588	256	325	447	471	304	426	273	622	602	424	431	396	491	283	354	438	533	218	220	253	713	337	225	241	634
Misin01G194800	164	226	303	227	139	248	306	241	185	440	287	255	219	141	189	244	136	492	448	225	502	320	397	128	199	309	253	76	98	304	400	187	148	107	383
Misin01G194900	28	43	35	40	23	30	38	0	9	127	0	17	51	40	48	17	34	101	57	44	99	66	30	0	43	100	40	23	0	47	59	9	31	17	0
Misin01G195000	37	10	0	15	6	3	0	0	15	16	0	8	0	9	25	16	32	31	20	23	16	12	14	27	33	31	6	0	0	0	0	11	14	0	63
Misin01G195100	169	188	134	0	87	204	141	0	61	285	157	0	201	311	192	3	106	315	13	185	433	360	0	20	217	309	8	133	356	358	5	240	176	92	9
Misin01G195200	0	82	123	30	0	60	40	13	72	125	69	35	36	117	114	90	0	22	28	41	146	268	144	30	175	244	144	13	48	89	61	0	154	182	257
Misin01G195300	6	0	13	0	33	0	55	0	0	20	0	0	0	0	0	0	0	14	12	0	0	10	0	21	0	14	0	29	0	17	0	0	0	0	0
Misin01G195400	46	33	33	73	309	74	231	0	12	32	0	9	53	26	54	17	74	287	73	51	72	82	59	63	33	95	38	0	9	112	116	27	15	0	81
Misin01G195500	177	42	118	141	122	67	96	180	116	68	0	160	169	42	61	163	95	128	224	172	140	135	267	157	83	121	208	58	22	37	142	30	91	22	217
Misin01G195600	4436	5316	4601	5675	3150	4240	5641	3829	4269	5733	2833	3717	5962	4459	4655	4878	2771	7643	5866	5007	7977	4909	7081	3014	3902	5574	5421	2502	2432	2906	5254	4646	2829	2532	5818
Misin01G195700	112	135	41	75	29	99	72	36	144	156	0	41	190	34	140	70	68	103	92	166	382	115	166	58	77	185	98	46	6	47	131	134	72	23	41
Misin01G195800	120	231	385	179	300	370	502	142	183	313	0	29	266	224	174	337	107	380	388	191	354	493	246	17	254	655	297	0	197	137	380	99	167	103	330
Misin01G195900	212	2	555	245	10	284	32	431	287	503	262	432	309	2	560	3	282	635	907	1	628	507	387	275	324	363	274	299	199	144	624	317	293	96	2
Misin01G196000	25	11	0	8	49	52	8	0	0	0	0	0	24	0	0	17	48	52	25	32	26	24	30	8	0	8	0	0	0	24	13	22	19	0	0
Misin01G196100	15	16	28	26	87	6	59	36	58	36	48	16	42	54	7	12	24	111	36	84	14	20	60	39	34	23	22	20	0	58	50	20	6	12	38
Misin01G196200	0	0	0	0	0	4	0	0	0	0	0	0	0	0	0	0	0	3	0	0	0	0	0	0	0	0	0	0	0	0	0	0	0	0	0
Misin01G196300	2570	2069	2587	3005	3613	2269	3503	1004	2148	2650	403	1428	4096	2076	2208	2647	2795	4862	4937	3533	3734	2856	3824	1328	2149	2261	2621	713	1313	1195	4673	2867	1606	1397	3716
Misin01G196400	83	86	201	142	194	87	149	179	109	221	0	155	178	138	129	108	179	245	182	228	302	262	158	132	132	222	109	140	68	157	178	123	81	96	119
Misin01G196500	557	311	588	415	816	364	780	412	386	564	401	226	648	330	380	424	544	1090	602	503	424	492	389	401	230	384	411	335	293	488	589	632	112	223	367
Misin01G196600	0	0	0	0	48	0	0	0	11	0	0	0	33	23	0	0	23	9	0	21	19	13	0	9	0	36	9	0	0	0	0	0	0	0	0
Misin01G196700	61	42	57	0	86	66	43	0	76	74	0	0	106	93	72	0	142	154	0	100	80	29	9	11	12	40	0	0	0	40	0	93	15	32	0
Misin01G196800	13	0	3	0	0	0	0	0	0	0	0	14	5	3	0	0	0	0	12	0	6	6	0	0	0	0	0	0	37	0	0	0	0	9	0
Misin01G196900	0	0	0	0	0	0	0	0	0	0	0	0	6	0	0	0	0	0	0	0	0	25	0	8	0	0	0	0	0	0	0	0	0	0	0
Misin01G197000	0	0	0	0	0	0	0	0	0	0	0	0	0	0	0	0	0	0	0	0	0	0	0	0	0	0	0	0	0	0	0	0	0	0	0
Misin01G197100	248	288	456	86	294	230	642	146	478	429	437	76	466	454	310	69	310	674	95	324	626	1106	176	189	536	380	214	92	79	337	184	315	373	241	275
Misin01G197200	988	1149	1589	1519	971	1428	2276	1431	1149	1599	1200	1133	1626	1582	1709	1489	1246	2836	2599	1208	2622	2801	2353	1014	1393	2316	1172	822	1048	1626	2061	1025	1127	1166	1463
Misin01G197300	16	7	14	16	0	0	9	0	0	35	0	0	25	44	40	22	14	50	56	33	65	44	37	12	22	26	16	0	0	0	86	23	0	26	10
Misin01G197400	126	102	151	132	237	150	63	293	152	86	91	134	157	171	129	90	97	219	216	199	151	170	121	119	134	121	141	52	0	74	263	167	75	65	120
Misin01G197500	306	206	164	307	407	140	215	293	542	269	160	127	795	224	366	287	308	280	696	757	402	231	601	576	153	285	382	474	85	249	477	525	140	130	474
Misin01G197600	0	0	0	0	0	5	0	0	0	0	0	0	0	0	0	0	0	0	0	0	0	0	0	0	0	0	0	0	0	0	0	0	0	0	0
Misin01G197700	4	0	0	0	0	12	0	0	10	9	0	12	17	0	0	0	0	14	6	0	0	4	0	4	6	2	0	0	0	0	0	0	0	0	0
Misin01G197800	0	0	0	0	0	0	0	0	0	0	0	0	0	0	0	0	0	0	0	0	0	0	0	0	0	0	0	0	0	0	0	0	0	0	0
Misin01G197900	429	493	582	747	549	292	576	561	531	741	186	670	693	462	625	557	480	777	615	657	702	585	691	404	449	613	457	350	343	380	708	423	340	377	765
Misin01G198000	412	184	390	303	414	429	346	445	453	214	464	233	746	290	345	445	618	518	688	668	445	486	555	389	391	467	400	282	148	422	501	579	231	255	512
Misin01G198100	68	271	204	53	28	318	186	64	68	454	350	53	186	326	217	34	129	380	110	143	528	375	62	53	364	247	36	68	123	194	69	88	235	155	71
Misin01G198200	0	0	0	0	0	0	0	0	0	3	0	0	0	0	0	0	8	0	0	13	7	0	0	0	0	0	0	0	0	0	0	0	0	0	0
Misin01G198300	92	99	233	128	140	111	198	290	200	161	50	164	258	240	126	173	154	304	485	201	325	262	461	191	179	235	261	245	172	267	610	145	173	118	319
Misin01G198400	368	275	418	345	443	399	559	582	380	484	493	344	396	358	477	309	390	768	908	540	808	628	640	354	279	538	435	225	204	383	796	217	249	219	583
Misin01G198500	0	0	0	33	0	0	0	0	0	0	0	7	0	0	0	0	3	0	0	0	0	0	0	0	0	0	6	0	0	0	0	0	0	0	3
Misin01G198600	0	0	0	0	0	15	0	0	0	0	0	0	0	0	0	0	0	20	0	0	19	0	0	0	0	0	0	21	0	0	0	0	0	0	0
Misin01G198700	86	460	719	366	11	74	51	46	139	452	241	508	131	369	311	195	93	69	180	191	749	1055	382	186	534	596	432	32	92	48	77	59	433	284	306
Misin01G198800	0	0	0	0	0	6	6	3	0	0	0	3	0	0	0	0	11	12	17	0	0	6	6	0	0	0	0	0	0	17	54	0	0	0	0
Misin01G198900	230	254	473	316	155	231	220	317	226	404	423	291	253	231	278	227	208	406	414	286	467	456	438	164	290	348	232	158	182	315	284	227	212	121	271
Misin01G199000	1184	793	971	642	518	496	594	613	1023	1069	421	349	802	633	884	752	498	766	633	1295	990	999	827	667	717	1157	623	316	462	277	506	1098	519	535	723
Misin01G199100	0	0	0	0	0	0	0	0	0	0	0	0	0	0	0	0	0	0	0	0	0	0	0	0	0	0	0	0	0	0	0	0	0	0	0
Misin01G199200	56	105	312	145	121	104	138	106	64	152	74	133	78	113	167	123	122	209	266	101	281	372	223	38	137	245	211	46	125	104	183	79	152	97	173
Misin01G199300	6	0	26	0	6	20	9	26	0	0	0	3	0	15	10	3	0	15	17	13	14	29	26	0	7	9	0	0	0	35	48	0	26	11	3
Misin01G199400	0	0	0	0	0	0	0	0	0	0	0	0	0	0	0	0	0	0	0	0	6	7	0	0	0	3	0	0	0	0	0	0	0	0	0
Misin01G199500	0	12	51	17	9	57	87	9	3	23	0	12	0	0	43	0	17	37	20	0	37	18	22	0	21	36	0	0	0	0	48	10	15	0	0
Misin01G199600	549	310	325	593	368	373	374	501	525	374	284	320	837	377	616	558	443	558	952	694	565	484	801	390	538	608	701	383	379	380	694	582	258	215	970
Misin01G199700	92	130	139	134	70	122	72	195	98	140	148	135	148	137	176	106	51	159	209	170	208	335	208	86	105	252	190	0	89	176	265	108	53	41	164
Misin01G199800	15	17	7	12	20	0	25	8	8	0	0	7	35	9	17	0	16	28	29	32	24	26	26	5	13	22	21	19	0	13	77	0	7	0	5
[truncated: 65,791 more rows]
