# Supplementary material for: Physiological and transcriptional response to drought stress among bioenergy grass Miscanthus species
Source: Biotechnol Biofuels. 2021 Mar 6;14:60. doi: 10.1186/s13068-021-01915-z (PMC7937229; doi:10.1186/s13068-021-01915-z)
Supplement: Supplementary file 5 — Additional file 5: Table S4. DEseq2-normalised gene read-counts per library. [file 13068_2021_1915_MOESM5_ESM.xlsx]

## Sheet: Sheet1
DEseq2-normalised gene read-counts per library
GENES	M31	M32	M33	M34	M35	M36	M37	M38	M39	M40	M41	M42	M43	M44	M45	M46	M47	M48	M49	M50	M51	M52	M53	M54	M55	M56	M57	M58	M59	M60	M61	M62	M63	M64	M65	M66
Misin01G000100	649.347	675.105	656.466	608.331	808.77	701.98	627.282	897.081	519.137	820.644	607.794	693.347	619.584	961.877	772.902	691.717	461.169	836.84	655.571	586.948	618.758	948.269	1042.56	555.737	573.574	721.786	458.579	580.062	759.497	505.484	400.347	439.646	510.772	759.364	796.148	546.071
Misin01G000200	147.431	110.009	119.838	130.791	161.083	112.735	107.139	33.153	83.9455	157.571	97.3069	88.9263	93.579	70.0705	86.3042	131.365	120.613	56.615	124.559	102.189	82.1428	97.4164	140.487	65.1413	131.735	109.061	103.439	87.4065	94.5733	38.8834	87.8254	46.985	70.3778	87.0251	90.8153	98.0336
Misin01G000300	538.774	876.594	576.281	373.11	217.014	1310.98	910.682	400.761	429.669	786.033	453.6	358.484	584.114	1051.06	823.726	414.62	587.864	734.225	1128.77	574.813	473.664	842.22	856.232	553.023	322.927	929.993	912.332	510.313	552.89	656.531	1196.48	414.14	378.547	833.756	764.362	463.431
Misin01G000400	308.955	390.241	511.075	397.443	439.622	421.885	571.984	304.227	356.769	393.472	218.566	505.768	339.601	383.264	408.507	435.145	521.982	487.42	413.01	484.12	281.742	422.96	414.807	459.382	380.051	432.278	359.968	256.922	266.26	140.578	354.724	420.852	348.69	324.239	293.636	392.134
Misin01G000500	1353.98	1551.7	1238.03	1470.13	1835.67	2291.89	1856.79	1775.63	1195.12	1794.31	1491.04	1393.64	1665.56	1842.01	1527.58	1666.69	1427.09	1732.06	1674.09	1493.24	1346.53	1664.09	1285.09	1427.68	971.111	1811.4	1438.49	1541.53	1728.51	1698.9	2137.47	1365.25	1889.54	1670.32	2034.26	1233.12
Misin01G000600	49.8664	107.693	101.334	54.7498	0	0	2.59207	2.92526	87.2592	57.3813	169.164	75.0316	67.1656	18.0485	11.5072	2.05257	3.04067	31.8459	28.6067	14.6897	64.4859	58.5732	137.53	35.2849	78.1086	24.7866	33.1005	77.6947	0	17.9462	38.7801	11.4107	27.7246	68.7779	66.5979	23.4957
Misin01G000700	7.58836	5.78992	7.93047	12.1666	0	5.81109	0	0	0	10.9298	0	9.72631	15.8481	0	35.4806	5.13143	0	0	0	0	9.97996	7.39872	9.61228	4.07133	16.3212	4.95732	12.4127	29.1355	64.0189	4.48654	0	0	0	0	0	13.7733
Misin01G000800	2344.8	3009.6	3073.5	3771.65	1175.68	1642.21	1067.07	3258.74	2890.6	3611.38	3404.24	3438.95	2854.92	2472.64	2266.92	2588.29	1366.28	2550.33	1107.32	1557.11	2647.76	2657.99	2735.06	2459.76	2160.23	2809.81	1788.12	2344.97	2015.14	2114.66	1669.82	1581.38	2286.21	2561.63	2544.34	2374.68
Misin01G000900	27.1013	39.3715	78.4235	15.2083	67.1178	44.1643	28.5128	60.4554	32.0319	81.9734	115.271	54.1895	48.2989	46.7137	40.2753	64.656	75.0033	75.1918	27.4148	40.2369	42.9906	64.1222	41.4067	42.749	71.1138	51.5561	88.2679	74.1631	8.72985	121.137	61.5919	79.2033	91.7044	58.9525	46.9213	55.9034
Misin01G001000	0	0	2.64349	0	0	0	54.4336	0	0	0	0	8.33684	0	0	11.5072	17.4469	6.08135	2.65383	7.74766	12.1349	0	0	0	14.2497	0	0	35.1693	0	0	98.7039	0	6.04093	0	32.2835	0	0
Misin01G001100	0	45.1614	0	0	0	24.4066	45.7933	0	0	10.019	0	4.16842	0	21.2335	22.0555	0	0	31.8459	26.2228	13.4123	0	26.5121	14.7881	12.214	0	8.92317	15.1711	0	0	16.4507	42.2018	18.794	0	7.01815	19.6767	13.7733
Misin01G001200	5669.59	2107.53	1972.92	4759.18	1912.86	2382.55	1642.51	6204.48	5816.54	4915.67	7712.69	4761.73	5738.51	7232.13	5926.22	2032.05	2357.54	6712.41	1455.37	6152.42	2322.26	6294.46	5826.52	1741.17	5795.19	2594.66	2245.32	5149.04	5333.94	7595.72	4766.53	6238.27	7566.68	5656.63	7281.88	6960.38
Misin01G001300	621.162	723.74	521.649	1014.9	552.603	512.538	466.573	838.575	832.828	716.811	699.113	801.726	762.971	711.322	594.54	946.236	466.237	712.995	478.567	929.281	819.892	693.63	610.01	1047.69	593.392	544.314	688.904	939.4	699.843	547.358	377.535	760.486	769.89	648.477	643.275	1123.74
Misin01G001400	2242.9	1782.14	1564.06	2003.44	1840.15	1763.09	1758.29	2021.36	1601.59	1670.43	1772.48	1804.93	1664.8	1691.25	1973.49	1716.98	1487.9	1652.45	1559.66	2088.49	1720.39	2109.25	1708.77	1821.24	1934.06	1735.06	2028.09	2047.43	1725.6	1622.63	1807.84	2024.38	2033.49	1849.98	1745.17	1494
Misin01G001500	170.196	449.298	520.767	453.207	297.556	547.405	561.616	580.177	333.573	632.106	571.865	683.621	179.611	526.591	474.673	564.458	297.986	569.688	528.033	654.01	245.661	433.441	440.686	603.915	208.678	416.415	472.371	464.402	528.156	530.908	597.669	533.616	196.205	422.493	343.585	493.409
Misin01G001600	54.2026	81.0589	31.7219	38.5276	50.3384	46.4887	99.3629	43.8789	56.3319	37.3434	0	73.6421	39.2428	43.5287	66.1666	31.8149	82.0982	83.1532	134.69	111.769	58.3444	125.162	127.917	59.7129	53.6268	97.1634	87.5783	46.7934	48.0142	164.507	277.163	77.8609	55.4492	50.5307	74.1659	84.2603
Misin01G001700	119.246	200.331	287.259	139.916	54.8129	144.115	171.077	162.84	115.977	152.106	139.224	115.326	107.163	71.1322	128.497	160.101	136.83	238.844	236.602	166.057	118.224	219.495	224.04	73.284	104.922	124.924	156.538	107.713	39.2843	203.39	256.633	68.4639	69.3114	168.436	317.854	119.099
Misin01G001800	52.0345	37.0555	46.7016	44.6109	90.609	34.8666	71.7141	135.537	23.1955	37.3434	0	68.0842	21.1308	40.3436	23.9734	67.7349	85.1389	15.0384	57.2135	86.222	35.3137	56.7235	23.661	71.2483	32.6424	8.92317	21.3774	27.3697	129.493	19.4417	112.918	84.5731	0	29.4762	43.8941	18.6345
Misin01G001900	99.7328	64.8471	29.9595	69.9581	92.8463	95.3019	38.8811	94.5835	107.141	57.3813	0	40.2947	111.691	74.3172	47.9468	51.3143	109.464	59.2688	73.3048	63.2295	137.416	64.1222	47.322	61.07	78.1086	76.3427	55.857	92.7039	17.4597	17.9462	43.3424	49.6699	107.699	94.0432	54.4892	44.5607
Misin01G002000	0	3.47395	0	0	0	0	0	3.90035	0	0	0	0	11.32	0	40.2753	0	0	2.65383	0	31.2954	47.5967	21.5796	0	0	0	0	3.44797	0	0	0	0	19.4652	0	0	0	0
Misin01G002100	187.541	165.592	141.867	206.833	192.404	79.0308	79.4903	185.267	198.818	165.768	175.152	255.663	154.707	192.163	233.021	203.205	222.983	245.921	171.044	164.141	162.75	153.523	154.536	156.068	251.813	250.84	164.813	158.921	152.772	94.2174	223.556	301.375	142.888	161.417	266.392	152.317
Misin01G002200	66.1272	122.746	72.2554	56.7775	140.947	88.3286	126.148	155.039	53.0182	91.9923	184.135	91.7052	78.4857	129.524	138.087	144.706	111.491	122.076	160.317	139.233	52.9706	127.011	87.9893	118.069	92.0982	104.104	130.333	166.867	0	82.2533	130.027	118.805	21.3266	196.508	146.818	82.6399
Misin01G002300	850.981	904.386	1265.35	905.399	893.786	935.586	800.087	998.49	1027.23	1249.64	531.445	1165.77	989.372	673.102	896.605	760.478	1048.02	951.839	980.973	839.866	826.034	876.131	807.431	892.979	785.749	947.839	757.863	970.301	835.155	1096.21	760.774	812.841	1100.45	880.076	1059.51	911.469
Misin01G002400	456.386	582.466	630.032	502.887	579.45	783.335	673.075	766.419	516.928	517.343	435.635	491.874	555.437	637.005	685.639	683.507	609.148	663.457	594.782	870.523	632.576	620.259	604.834	688.734	570.076	765.41	813.03	580.945	391.388	767.199	550.905	723.57	521.435	798.666	797.661	704.059
Misin01G002500	21.681	42.8454	8.81163	8.11108	0	24.4066	35.425	26.3274	11.0455	14.573	0	0	11.32	6.37005	28.7681	0	15.2034	0	45.89	25.5473	4.60614	6.1656	24.4004	45.4632	0	0	8.27512	0	0	0	5.70295	0	52.2502	0	0	27.5466
Misin01G002600	0	0	0	0	0	0	5.18415	0	0	0	0	0	0	0	0	0	0	0	14.8993	0	0	4.31592	6.65465	0	0	5.94878	0	0	0	0	0	0	0	12.6327	0	0
Misin01G002700	655.851	1088.51	1095.29	1437.69	910.565	1473.69	1400.58	1827.31	1026.12	1114.84	1179.66	1659.03	889.756	1316.48	1197.71	1342.38	915.243	1579.03	1287.9	1808.11	845.994	1542.02	1377.51	1983.42	967.614	1172.9	1255.06	1564.49	827.88	909.273	1341.33	1707.57	969.294	1139.75	1260.82	1346.54
Misin01G002800	1086.22	1783.3	1223.94	1669.87	1157.78	1797.95	1550.92	1377.8	1121.11	1715.98	1272.47	1283.87	1195.4	1749.64	1551.56	1261.31	1018.63	1753.29	1748.59	1807.47	1311.21	1812.69	1540.18	1730.32	1058.55	1812.4	1682.61	1716.35	1139.24	1627.12	2267.49	1758.58	1485.4	1548.2	1365.26	1753.26
Misin01G002900	5.42026	0	0	0	0	0	0	0	6.62728	0	0	0	9.05604	0	0	0	8.10847	0	0	0	3.83845	0	0	0	0	0	0	0	0	0	0	0	0	0	0	0
Misin01G003000	238.491	270.968	265.23	230.152	187.93	294.041	322.281	303.252	234.164	280.531	220.063	369.6	144.142	277.097	234.939	343.806	210.82	271.575	253.289	369.796	140.487	203.465	280.235	246.316	278.626	250.84	161.365	160.687	113.488	378.365	360.426	457.768	140.756	227.388	192.226	183.104
Misin01G003100	225.483	120.43	243.201	224.069	225.963	113.897	197.862	252.548	181.146	102.922	206.59	234.821	234.702	93.4274	116.99	222.704	190.549	121.191	180.58	279.742	169.659	99.8827	208.512	297.207	396.372	178.463	142.746	281.643	333.189	294.616	286.288	250.363	165.281	204.93	242.174	260.883
Misin01G003200	0	0	5.28698	0	0	0	0	0	0	0	0	0	0	0	0	0	0	0	0	0	0	0	0	0	0	2.97439	0	22.9553	0	0	0	0	0	0	0	4.86117
Misin01G003300	65.0431	66.0051	66.9684	86.1802	100.677	81.3553	68.258	65.3309	32.0319	38.2542	29.9406	51.4105	48.2989	91.304	71.9202	85.1818	122.641	63.6918	61.9813	103.466	58.3444	67.205	39.1885	53.6059	45.4662	62.4622	53.7883	39.7302	62.5639	0	82.1225	69.8063	79.9747	56.1452	62.0571	107.756
Misin01G003400	964.806	940.283	892.618	634.692	973.208	1043.67	1282.21	774.22	1200.64	1231.42	1178.16	648.884	1051.25	768.652	1179.49	648.613	770.304	902.301	230.046	542.879	91.355	852.085	934.609	599.165	880.179	958.745	1060.59	454.691	811.876	948.156	808.678	579.258	1212.42	1016.23	1006.54	529.867
Misin01G003500	24.9332	16.2118	14.0986	0	0	79.0308	27.6488	8.77579	6.62728	50.0948	0	19.4526	9.05604	29.7269	42.1932	28.736	0	13.2691	7.74766	30.018	7.67689	30.828	29.5762	21.7138	0	32.7183	19.9982	6.18026	0	25.4237	29.6553	20.1364	0	15.4399	84.761	38.8894
Misin01G003600	0	19.6857	14.9798	17.236	0	37.191	51.8415	0	13.2546	0	101.798	12.5053	0	21.2335	18.2198	55.4195	20.2712	43.3458	56.0215	17.8831	16.1215	29.5949	17.0063	39.3562	0	18.8378	36.5484	0	0	0	45.6236	57.0533	15.9949	21.0545	37.8397	37.269
Misin01G003700	49.8664	19.6857	23.7914	22.3055	5.59315	3.48666	24.1927	7.8007	0	0	0	33.3474	2.26401	0	107.401	14.368	0	42.4612	64.9611	46.6237	2.30307	32.0611	14.7881	33.2492	31.4766	42.6329	44.134	62.6855	0	0	42.2018	60.4093	0	50.5307	16.6495	28.3568
Misin01G003800	883.502	979.655	968.398	1163.94	600.704	843.771	1038.56	1139.88	958.746	1109.37	988.039	825.347	854.286	1109.45	966.607	919.553	701.382	865.148	942.234	431.11	959.612	1095.63	1024.82	498.06	451.165	1029.14	626.151	776.947	838.065	837.488	1041.36	1063.88	647.262	679.357	833.987	765.634
Misin01G003900	231.987	324.236	322.506	75.0275	38.0334	94.1397	97.6348	193.067	119.291	379.81	20.9584	75.0316	88.2964	210.212	228.227	177.548	112.505	160.999	62.5772	32.5727	95.9612	109.131	122.002	107.212	244.818	115.01	133.091	65.3342	24.7346	101.695	131.168	22.8213	205.802	127.73	164.981	121.529
Misin01G004000	2445.62	2790.74	2623.22	1128.45	1652.22	1777.03	1448.11	2496.22	1461.32	2825.35	1901.23	2135.62	3018.68	2269.86	2373.37	2582.14	2221.72	2481.33	772.382	1814.49	1685.85	4.93248	1239.98	1138.62	3345.85	2611.52	2908.7	1190.14	2226.11	2307.58	2126.06	657.119	2776.72	1558.03	2798.63	1988.22
Misin01G004100	0	3.47395	0	0	0	0	6.9122	0	0	0	0	0	0	8.4934	0	0	0	0	2.97987	0	0	4.31592	0	0	0	0	11.0335	0	0	0	0	0	0	0	0	0
Misin01G004200	0	10.4219	0	0	0	39.5154	70.85	0	16.5682	0	0	0	2.26401	0	0	31.8149	27.3661	24.7691	71.5168	9.58022	9.21227	10.4815	44.3644	9.49978	0	5.94878	2.06878	27.3697	37.8293	0	0	0	0	0	0	20.2549
Misin01G004300	4270.08	2932.02	1607.24	2026.76	2020.25	2011.8	2103.04	1411.93	2954.66	2298.9	3449.16	2648.34	3299.42	2039.48	1865.13	2857.18	1567.97	1700.22	4224.86	2218.14	3063.85	3294.89	3061.14	1488.75	3021.75	2003.75	1386.08	1286.38	1990.4	2113.16	4377.59	2638.55	3273.63	2272.48	3706.78	1943.66
Misin01G004400	179.953	22.0017	17.6233	23.3194	200.235	0	25.9207	0	91.6774	0	0	44.4631	86.0323	16.9868	16.3019	48.2355	122.641	0	10.7275	25.5473	128.972	22.1961	14.0487	23.0709	109.585	20.8207	20.6878	36.1987	33.4644	17.9462	28.5148	14.0955	77.8421	42.1089	16.6495	68.8666
Misin01G004500	161.524	60.2152	59.0379	108.486	203.591	88.3286	83.8104	175.516	222.014	61.0246	110.78	120.884	186.403	66.8855	93.9757	110.839	110.478	91.1147	84.6283	153.922	124.366	86.9349	107.214	172.353	173.704	110.052	74.4761	164.218	210.971	64.3071	183.635	185.255	47.9848	103.869	112.006	123.96
Misin01G004600	362.073	340.447	649.417	497.817	753.957	599.705	895.994	507.046	520.241	513.7	333.838	628.042	413.559	330.181	453.577	495.696	484.481	348.536	778.342	542.879	396.128	304.58	553.815	512.31	644.687	401.543	349.624	470.583	401.573	499.502	930.722	559.122	415.869	534.783	491.916	443.987
Misin01G004700	0	81.0589	170.946	92.2635	0	148.764	56.1616	161.865	0	79.2409	4.49109	59.7474	2.26401	100.859	42.1932	97.4972	0	76.961	46.486	65.1455	0	61.0394	102.038	94.9978	0	65.4366	107.577	120.074	0	49.352	72.9978	79.8746	0	65.9706	113.519	33.218
Misin01G004800	571.295	821.011	648.536	832.399	585.044	686.871	580.625	947.785	607.501	834.307	603.303	883.705	625.621	679.472	661.666	925.71	627.393	731.572	584.054	991.872	787.649	710.893	632.192	837.338	655.18	733.683	655.803	844.047	702.753	596.71	658.121	848.415	558.757	811.298	260.337	1192.61
Misin01G004900	1522.01	1395.37	1460.97	1392.06	1054.87	1106.43	829.464	1403.15	1532.01	1145.81	1452.12	929.558	1620.28	919.41	1246.62	1204.86	1054.1	1349.91	1007.79	1106.83	1367.25	1035.82	1283.61	1371.36	1138.99	1341.45	1238.51	1304.04	1091.23	1902.29	764.195	813.512	1207.09	917.974	1374.34	1310.9
Misin01G005000	1598.98	1082.72	1348.18	1795.59	951.954	728.711	615.186	1786.36	1710.94	1503.76	877.259	1732.67	1508.58	921.533	901.4	1749.82	793.616	1106.65	604.913	1071.71	1549.97	890.929	897.639	1551.18	1766.19	1165.96	856.475	1694.27	1222.18	1184.45	873.692	1242.42	1903.4	1333.45	1011.08	1623.63
Misin01G005100	204.886	399.505	530.46	160.194	317.691	370.748	240.199	357.857	254.046	206.755	196.111	302.905	216.59	322.749	270.42	263.756	374.003	426.382	405.858	489.23	257.176	377.951	513.148	327.064	341.579	302.396	393.758	308.13	126.583	640.08	455.095	332.923	331.629	468.812	195.253	230.095
Misin01G005200	0	0	5.28698	0	0	3.48666	0	0	0	0	0	0	0	0	0	0	0	2.65383	0	0	0	0	0	0	0	0	0	0	0	0	0	0	0	0	0	0
Misin01G005300	798.946	833.749	748.989	857.747	809.888	728.711	835.512	1158.4	637.323	491.84	691.627	1135.2	630.149	795.194	653.035	1068.36	793.616	744.841	938.659	1363.58	558.878	704.111	796.34	1108.08	841.708	830.847	716.487	603.017	782.776	713.36	828.068	988.699	499.042	721.466	572.137	1334.39
Misin01G005400	271.013	141.274	76.6612	229.138	80.5414	87.1664	63.0738	117.011	296.019	126.603	73.3544	61.1368	249.041	81.7489	142.881	161.127	212.847	49.5381	73.3048	63.2295	275.601	128.244	138.269	159.461	220.336	182.429	121.368	135.083	320.094	124.128	77.5601	84.5731	183.409	183.876	112.006	111.807
Misin01G005500	847.729	521.093	436.176	1007.8	851.278	713.602	493.358	852.227	705.805	710.436	464.079	729.473	537.325	290.899	373.026	911.342	884.836	412.228	640.672	609.941	851.368	652.32	331.254	591.022	1022.41	360.893	471.682	776.064	1422.96	376.87	507.563	711.488	671.788	460.391	408.669	654.637
Misin01G005600	1279.18	1623.49	2004.65	2676.66	1388.22	1484.15	1391.08	2355.81	1374.06	1765.16	980.554	2193.98	1417.27	1573.4	1711.7	2780.21	1436.21	1404.76	1676.47	1474.72	1381.84	1424.87	1407.09	2114.38	1655.44	1881.8	1678.47	2468.57	1719.78	2001	1766.77	1777.38	1643.21	1678.74	1621.05	1967.15
Misin01G005700	0	85.6908	315.456	9.12496	91.7277	41.8399	89.8586	55.58	286.078	34.611	357.79	66.6947	271.681	146.511	65.2076	17.4469	105.41	103.499	86.4162	37.0435	123.598	99.8827	221.822	64.4628	68.7822	86.2573	55.857	35.3158	74.2037	71.7847	185.916	20.1364	31.9899	193.701	89.3017	16.2039
Misin01G005800	228.735	163.276	256.418	173.374	186.811	120.871	217.734	124.811	257.359	195.825	40.4198	172.295	209.044	167.745	220.555	261.703	210.82	229.998	317.058	217.152	211.882	178.186	232.173	168.96	249.481	252.823	139.987	234.85	389.933	139.083	181.354	236.268	210.067	195.105	192.226	180.673
Misin01G005900	0	0	0	0	0	0	0	0	0	0	0	0	0	0	0	0	0	0	0	0	0	0	0	0	0	0	0	0	0	0	0	0	0	0	0	0
Misin01G006000	162.608	0	668.803	58.8053	97.3208	6.97331	5.18415	33.153	6.62728	0	0	275.116	0	0	0	34.8937	0	0	0	505.836	21.4953	0	51.7584	86.8551	145.725	0	44.134	363.753	4.36492	0	0	4.02729	58.6481	81.4105	9.08153	4.86117
Misin01G006100	1021.18	858.066	837.986	860.788	758.431	757.766	727.509	729.366	761.033	799.696	756	757.263	811.27	691.15	826.603	811.793	752.06	676.726	752.715	796.436	883.611	696.096	756.412	829.874	933.806	991.464	839.235	928.805	870.075	871.885	634.168	702.091	992.753	784.629	906.64	599.544
Misin01G006200	30.3535	5.78992	6.16814	0	0	0	0	0	23.1955	0	0	9.72631	18.8667	0	6.71255	13.3417	15.2034	0	0	27.4633	14.5861	0	0	3.39278	23.316	19.8293	9.6543	18.5408	0	0	0	0	17.0613	0	0	10.5325
Misin01G006300	0	0	0	0	0	0	0	0	0	0	0	0	0	0	0	0	0	0	0	3.83209	0	0	4.43644	0	0	0	6.20634	10.5947	0	0	0	0	0	12.6327	0	0
Misin01G006400	0	5.78992	10.574	0	0	0	0	0	0	0	0	0	0	0	3.83574	0	0	0	0	0	0	3.69936	0	0	0	0	0	0	0	0	0	0	0	0	0	0
Misin01G006500	151.767	26.6336	66.0872	62.8609	293.081	54.6243	165.029	59.4804	64.0637	99.2788	0	34.7368	78.4857	29.7269	52.7415	5.13143	184.468	49.5381	113.831	41.5143	71.3951	17.2637	57.6737	5.42845	31.4766	0	8.27512	37.9645	146.952	61.3161	44.483	95.3125	84.2401	0	0	52.6627
Misin01G006600	237.407	206.121	258.181	155.124	102.914	104.6	311.913	161.865	136.964	225.882	181.141	295.958	181.875	212.335	302.065	231.941	280.756	222.037	258.057	201.823	228.004	230.593	249.919	185.246	151.554	218.122	225.497	209.246	162.957	337.986	326.209	220.83	182.342	131.941	231.579	129.631
Misin01G006700	135.507	145.906	215.885	86.1802	126.405	65.0842	214.278	126.761	493.732	64.6679	616.776	118.105	153.953	129.524	104.524	65.6823	209.807	72.5379	132.306	140.51	265.621	268.82	212.949	115.354	256.476	120.959	170.33	116.542	104.758	267.697	103.794	108.066	46.9185	175.454	145.305	147.455
Misin01G006800	126.834	159.802	167.421	107.472	154.371	70.8953	108.003	53.6298	106.036	99.2788	169.164	125.053	90.5604	96.6124	86.3042	62.6035	115.546	115.884	106.679	67.0615	147.396	120.229	166.366	100.426	148.057	127.899	137.229	65.3342	212.426	200.399	152.839	86.5867	105.567	162.821	107.465	170.951
Misin01G006900	192.961	302.234	213.241	249.416	176.744	209.199	237.607	220.37	203.237	336.091	282.939	197.305	6.03736	138.018	17.2608	153.943	158.115	184.883	184.752	167.973	186.549	209.014	192.985	215.102	158.549	194.327	153.09	185.408	160.047	179.462	108.356	100.011	101.301	186.683	7.56794	105.325
Misin01G007000	461.806	404.137	441.463	332.554	351.25	373.072	521.871	163.815	419.728	412.599	215.572	304.295	341.865	349.291	514.949	184.732	382.111	326.421	447.576	398.537	355.44	405.696	334.951	352.849	361.398	483.834	509.609	311.662	267.715	456.132	544.062	369.839	275.113	482.849	420.778	265.744
Misin01G007100	39.0259	22.0017	26.4349	0	33.5589	22.0821	19.8726	0	38.6591	0	7.48515	0	7.5467	7.43172	0	0	31.4203	29.1921	10.7275	6.38681	29.9399	24.0458	33.2733	0	0	16.8549	24.8254	0	14.5497	62.8116	13.6871	0	31.9899	0	84.761	0
Misin01G007200	197.297	228.123	333.961	94.2913	215.896	267.31	194.406	65.3309	230.85	238.634	4.49109	65.3052	173.574	399.19	265.625	43.104	223.996	419.305	352.22	3.19341	216.488	287.933	236.61	59.7129	306.605	240.926	199.982	66.2171	248.801	390.329	321.646	61.7518	253.787	296.166	313.313	55.0933
Misin01G007300	111.657	15.0538	24.6726	10.1388	236.031	19.7577	19.8726	27.3025	97.2001	0	0	0	121.502	18.0485	35.4806	27.7097	206.766	10.6153	33.9705	27.4633	100.567	20.3465	17.7457	0	72.2796	21.8122	4.13756	43.2618	101.848	50.8475	0	0	188.74	8.42178	59.03	20.2549
Misin01G007400	14.0927	39.3715	35.2465	60.8331	10.0677	49.9754	66.5299	0	0	29.1461	0	37.5158	24.1494	39.282	20.1377	35.92	35.4745	58.3842	36.3544	91.9701	13.0507	16.6471	17.7457	51.5702	31.4766	25.7781	27.5837	27.3697	27.6445	83.7488	85.5443	50.3411	12.796	40.7053	9.08153	29.9772
Misin01G007500	49.8664	24.3177	103.096	38.5276	24.6099	26.731	24.1927	98.4839	104.932	50.0948	28.4436	55.5789	60.3736	67.9472	63.2898	51.3143	107.437	59.2688	154.357	100.273	80.6074	55.4904	39.9279	73.9626	134.067	74.3598	26.8941	28.2526	391.388	0	214.431	53.6972	100.235	53.3379	9.08153	76.9685
Misin01G007600	60.7069	62.5312	127.769	69.9581	44.7452	39.5154	112.323	88.733	67.3773	41.8975	233.537	94.4842	64.1469	72.1939	158.224	110.839	70.9491	99.0762	79.2645	58.7587	47.5967	48.0917	37.7097	71.9269	60.6216	14.872	77.924	47.6763	98.9383	38.8834	109.497	60.4093	43.7195	129.134	62.0571	68.8666
Misin01G007700	1697.63	1361.79	1548.2	1558.34	1797.64	1910.69	1657.2	1545.51	1627	1715.06	1938.65	1870.23	1403.69	1486.34	1607.18	1109.42	1663.25	1371.14	1670.51	1470.24	1177.64	1333	1188.23	1253.97	1259.06	1144.15	1345.4	1418.81	1536.45	1325.03	1571.73	1677.37	1508.86	1346.08	1478.78	1543.42
Misin01G007800	0	0	0	0	0	0	0	0	0	0	0	0	4.52802	9.55507	0	0	0	2.65383	7.15168	6.38681	1.53538	0	2.21822	9.49978	0	0	2.06878	2.64868	24.7346	0	0	10.0682	0	4.21089	0	32.4078
Misin01G007900	641.759	783.955	592.142	600.22	495.553	618.3	357.706	401.736	843.874	492.751	675.16	409.895	600.717	744.234	325.079	560.352	509.82	565.265	415.99	440.69	740.053	599.296	482.093	440.383	596.89	486.809	553.054	489.124	630.004	515.952	350.161	378.565	558.757	555.838	184.658	407.528
Misin01G008000	473.731	194.541	188.569	323.429	373.622	337.043	344.746	414.412	476.06	334.269	0	500.21	401.484	267.542	221.514	282.229	352.718	189.306	216.338	286.129	265.621	283.001	229.216	218.495	258.808	204.242	350.313	369.933	264.805	210.867	102.653	216.131	291.108	230.195	155.9	358.916
Misin01G008100	0	0	2.64349	0	0	3.48666	0	0	9.94092	0	0	0	0	0	13.4251	0	14.1898	0	4.17182	1.91604	0	0	0	12.8926	0	5.94878	4.13756	5.29737	0	0	0	0	0	0	0	0
Misin01G008200	0	0	0	24.3332	0	5.81109	0	25.3523	16.5682	0	0	15.2842	41.5068	8.4934	23.9734	38.9989	27.3661	25.6537	16.0913	42.7916	47.5967	28.9783	8.87287	31.8921	27.9792	12.889	5.51675	15.0092	59.654	0	7.98413	33.5607	20.2603	19.6508	0	51.0423
Misin01G008300	577.8	763.112	802.74	617.456	617.484	639.22	653.203	618.206	810.737	551.954	465.576	691.958	690.523	690.088	597.417	602.43	634.487	636.034	495.254	496.894	621.061	603.612	743.103	473.632	650.516	636.52	764.069	617.143	686.748	640.08	587.404	495.356	550.226	645.67	628.139	536.349
Misin01G008400	0	0	0	0	0	0	0	0	0	0	0	0	0	0	0	0	0	0	0	0	0	0	0	0	0	0	0	0	0	0	0	0	0	0	0	0
Misin01G008500	446.629	1069.98	1104.1	722.9	547.01	1123.87	940.923	1127.2	567.737	951.802	815.881	865.642	736.558	551.009	772.902	536.748	791.589	784.648	836.747	856.472	415.32	1292.31	1466.24	576.094	538.6	615.699	896.471	554.458	536.886	1199.4	634.168	509.452	660.058	798.666	678.088	493.409
Misin01G008600	196.213	170.224	292.546	74.0136	263.997	196.415	447.565	80.9323	118.186	333.358	62.8752	26.4	159.235	253.74	279.05	77.9978	319.271	184.883	483.931	146.897	188.084	291.633	413.328	90.2479	252.979	230.02	285.492	73.2802	212.426	261.715	386.66	92.6276	204.735	327.046	372.343	50.2321
Misin01G008700	192.961	170.224	322.506	51.7081	59.2874	134.817	140.836	247.672	122.605	294.193	142.218	322.358	121.502	233.568	39.3164	272.992	210.82	159.23	238.985	159.67	125.901	178.802	206.294	226.638	263.471	200.276	191.017	262.22	78.5686	76.2712	289.71	154.379	137.557	176.857	227.038	174.192
Misin01G008800	562.623	826.801	386.831	704.65	180.099	548.567	341.29	327.629	800.796	773.282	514.978	330.695	572.04	254.802	723.038	316.096	339.542	475.035	443.404	320.618	711.648	646.771	374.879	623.593	447.667	464.005	827.512	468.817	253.166	157.029	395.785	289.965	714.441	314.413	605.436	157.988
Misin01G008900	445.545	202.647	486.402	330.526	779.685	317.286	876.985	461.217	358.978	413.51	1053.91	472.421	607.509	560.564	493.852	506.985	545.294	473.266	378.443	672.531	513.584	641.222	695.781	335.206	411.527	642.469	621.323	537.683	611.089	658.026	905.629	715.515	308.169	596.543	476.78	334.61
Misin01G009000	7.58836	17.3698	88.1163	30.4165	4.47452	3.48666	51.8415	0	6.62728	16.3947	0	40.2947	14.3387	7.43172	4.79468	38.9989	32.4339	42.4612	7.74766	48.5398	8.44458	31.4445	51.019	37.9991	25.6476	23.7951	33.1005	70.6316	0	0	0	31.5471	29.8572	47.7234	0	46.9913
Misin01G009100	0	0	55.5133	23.3194	0	0	11.2323	53.6298	0	0	0	0	0	0	28.7681	0	0	3.53844	26.8188	10.8576	7.67689	0	0	48.856	0	32.7183	35.8588	0	0	0	0	0	0	0	0	0
Misin01G009200	0	0	0	0	0	0	0	0	0	0	0	0	0	0	0	0	0	0	0	0	0	0	0	0	0	0	0	0	0	0	0	0	0	0	0	0
Misin01G009300	0	0	0	0	0	0	0	0	0	0	0	0	0	0	0	0	0	0	0	0	0	0	0	0	0	0	0	0	0	0	0	0	0	0	0	0
Misin01G009400	600.565	716.792	1041.53	670.178	676.771	602.029	627.282	644.533	860.442	796.963	794.923	504.379	588.642	830.229	879.344	664.007	636.515	702.38	787.877	525.635	591.121	814.475	798.558	682.627	758.936	905.206	999.221	936.751	583.445	551.845	857.724	685.31	853.064	874.462	490.403	682.184
Misin01G009500	3.25216	0	0	0	0	0	0	0	2.20909	0	0	0	0	0	0	0	0	0	0	0	0	0	2.21822	0	0	0	0	0	0	0	0	0	0	0	0	0
Misin01G009600	555.035	317.288	444.987	327.485	724.872	414.912	266.12	316.904	705.805	242.277	173.655	377.937	615.056	508.542	273.297	332.517	489.549	378.613	382.615	424.723	569.626	361.304	258.792	382.027	577.071	230.02	284.802	334.617	341.919	155.533	310.241	422.194	489.445	270.901	320.881	465.052
Misin01G009700	78.0517	96.1127	8.81163	55.7637	0	27.8932	5.18415	7.8007	0	42.8083	0	0	12.0747	45.652	8.63042	51.3143	0	8.84609	14.3034	11.4963	101.335	99.8827	77.6376	8.14267	23.316	88.2403	34.4797	87.4065	23.2796	0	43.3424	0	6.39798	8.42178	0	0
Misin01G009800	870.494	1069.98	803.621	696.539	761.787	1169.19	1099.04	834.675	1039.38	952.713	784.443	783.663	1133.51	1159.35	1031.81	1151.49	1315.6	892.57	1491.72	812.403	1051.73	1114.74	910.948	1085.01	831.215	1362.27	1307.47	1072.72	1019.94	1001.99	1162.26	1202.82	1388.36	1226.77	932.371	1041.1
Misin01G009900	0	0	0	128.763	0	4.64887	0	224.27	0	0	0	123.663	0	0	0	223.73	0	0	0	189.05	16.8892	0	2.21822	268.708	0	0	5.51675	241.913	0	0	0	138.941	0	0	0	331.37
Misin01G010000	513.841	534.989	468.779	458.276	748.364	496.267	603.089	467.067	542.332	404.402	462.582	629.431	565.248	397.066	485.222	512.117	766.25	468.843	623.984	659.758	421.462	448.855	530.154	532.666	654.014	392.62	506.851	460.871	830.79	734.297	485.891	592.683	549.16	544.609	561.541	533.108
Misin01G010100	1127.41	184.12	989.546	1203.48	1138.77	1299.36	1580.3	1458.73	1216.11	1173.13	392.222	996.252	1482.93	1073.35	109.319	1314.67	1247.69	1204.84	123.963	1615.86	1332.71	1404.52	1284.35	1393.07	1593.65	1264.12	1426.08	1356.13	1567.01	1187.44	1430.3	1353.17	1348.91	1306.78	1142.76	1267.95
Misin01G010200	0	25.4757	0	0	0	24.4066	8.64025	0	0	0	5.98812	16.6737	0	29.7269	0	7.184	0	0	19.0712	33.2114	0	12.3312	17.0063	14.2497	0	8.92317	10.3439	37.0816	0	0	14.8277	33.5607	0	0	0	31.5976
Misin01G010300	2771.92	1761.29	1555.25	1727.66	2662.34	1691.03	2128.96	2918.44	2139.51	2236.96	2345.84	2442.69	1808.19	2336.75	1692.52	1713.9	2468.01	1699.33	1597.81	2273.71	2012.11	1442.75	1268.08	2600.23	2297.79	1370.2	2088.09	1504.45	2172.28	1449.15	1360.72	2250.58	2485.62	1493.46	2041.83	2348.75
Misin01G010400	434.705	386.767	546.321	733.039	1148.83	670.6	1085.22	978.013	459.491	705.882	282.939	447.41	353.185	412.991	396.999	517.248	699.355	296.344	954.75	244.615	459.846	439.607	384.491	379.991	327.59	543.322	237.22	418.492	1059.22	343.968	944.409	607.449	618.471	546.012	591.813	256.832
Misin01G010500	319.795	392.557	836.224	447.123	1943.06	774.037	1401.45	529.473	524.66	543.757	447.612	561.347	346.393	385.388	430.562	382.805	983.151	406.036	1325.45	634.849	422.229	449.472	743.103	433.597	540.931	422.364	399.274	532.385	270.625	481.556	936.425	446.358	375.348	411.264	561.541	340.282
Misin01G010600	724.147	1072.29	1104.1	918.58	1333.41	1646.86	1659.79	1482.13	698.073	1554.76	1239.54	1346.4	855.041	1368.5	1607.18	1042.71	956.799	1778.06	827.212	1686.76	305.54	1316.35	1397.48	1560.68	640.024	1819.34	1563.31	998.554	807.511	2146.06	1497.59	1445.8	612.073	652.688	1823.87	1490.76
Misin01G010700	4.33621	12.7378	0	0	0	0	0	0	5.52273	0	0	0	9.05604	15.9251	7.67149	5.13143	0	13.2691	1.78792	15.967	12.283	4.31592	0	0	0	19.8293	3.44797	0	0	0	18.2494	13.4243	0	0	0	0
Misin01G010800	1435.28	1215.88	1171.95	1011.86	664.466	653.167	648.019	685.487	1523.17	1184.06	1125.77	892.042	1363.69	726.185	1037.57	843.607	642.596	788.187	607.893	650.178	1424.06	916.208	717.224	756.59	887.174	559.186	720.625	585.359	1060.68	809.073	526.953	599.395	1076.99	714.448	516.134	879.061
Misin01G010900	85.6401	57.8992	37.0088	14.1944	90.609	33.7043	125.284	8.77579	50.8091	55.5597	0	63.9158	52.0722	18.0485	49.8647	31.8149	86.1524	76.961	17.8792	40.8756	67.5567	37.6101	79.1164	40.0348	110.751	47.5903	46.8923	26.4868	24.7346	0	0	30.2047	36.2552	28.0726	22.7038	41.3199
Misin01G011000	0	0	0	0	0	0	0	0	0	0	0	0	0	0	0	0	0	0	0	0	0	0	0	0	12.8238	0	0	0	0	0	0	0	0	0	0	0
Misin01G011100	75.8836	81.0589	112.789	93.2774	116.338	55.7865	42.3372	117.011	75.1092	34.611	61.3782	80.5895	100.371	53.0837	56.5772	93.3921	116.559	78.7302	51.8497	67.7002	69.8597	67.8216	65.0677	133.675	104.922	66.4281	91.0263	62.6855	145.497	67.2981	68.4354	120.819	122.628	164.225	87.7882	73.7277
Misin01G011200	177.785	555.832	549.846	340.665	392.639	941.397	974.62	531.423	151.323	344.288	904.206	325.137	271.681	530.837	572.485	292.492	300.013	766.956	734.24	319.341	153.538	429.126	609.271	339.956	291.45	750.538	466.165	254.274	69.8388	524.925	721.994	324.197	218.598	769.189	484.348	216.322
Misin01G011300	238.491	318.446	320.743	287.943	248.336	370.748	385.355	315.928	288.287	399.848	447.612	284.842	208.289	312.132	355.765	309.938	248.322	538.727	382.615	307.206	280.974	330.476	400.758	274.136	264.637	261.746	354.451	291.355	232.796	533.899	409.472	347.689	170.613	446.354	416.237	209.03
Misin01G011400	67.2112	70.637	84.5916	111.527	85.0159	72.0575	66.5299	69.2312	72.9001	89.2599	82.3366	80.5895	59.6189	91.304	75.7559	86.2081	75.0033	83.1532	104.295	100.912	71.3951	81.3859	76.1588	108.569	85.1034	50.5647	75.8553	68.8658	82.9335	14.9551	23.9524	49.6699	75.7094	72.9888	80.2202	97.2234
Misin01G011500	241.744	147.064	139.224	65.9025	136.473	118.546	108.867	80.9323	145.8	108.387	191.62	27.7895	198.478	110.414	127.538	47.2092	175.346	102.615	113.831	37.6822	142.023	142.425	106.474	70.5698	111.917	97.1634	63.4426	52.9737	189.147	0	59.3107	20.8077	188.74	112.29	37.8397	60.7646
Misin01G011600	0	10.4219	0	12.1666	0	3.48666	4.32012	0	0	0	0	50.021	3.77335	36.0969	7.67149	5.13143	6.08135	0	10.7275	22.3538	0	14.1809	0	25.7851	0	5.94878	2.06878	0	0	0	0	30.2047	0	0	0	0
Misin01G011700	0	0	0	0	0	0	0	0	0	0	0	0	0	0	0	0	0	0	0	0	0	0	0	0	0	0	0	0	0	0	0	0	0	0	0	0
Misin01G011800	102.985	172.54	416.79	101.388	3.35589	46.4887	22.4646	0	103.827	101.1	50.899	104.21	43.0162	101.921	55.6183	66.7086	37.5017	76.0764	38.1423	38.3209	30.7076	58.5732	597.44	95.6763	268.134	122.942	110.335	177.462	5.8199	0	19.39	67.7927	10.6633	110.887	142.277	17.8243
Misin01G011900	0	0	0	22.3055	0	6.97331	0	0	0	0	0	4.16842	0	3.18502	0.958936	0	0	0	1.78792	5.74813	0	0	0	0	0	0	0	0	0	0	0	20.8077	0	0	0	0
Misin01G012000	555.035	563.938	642.368	495.79	482.13	276.608	302.409	222.32	923.401	469.981	643.723	416.842	568.266	353.538	474.673	375.621	497.657	482.996	237.198	307.844	605.707	469.818	537.548	385.42	683.159	651.392	471.682	529.737	436.492	360.419	461.939	335.607	413.736	423.896	384.452	502.321
Misin01G012100	723.063	2159.64	1974.69	1541.1	723.754	2150.1	1077.44	1538.69	683.714	2073.93	2447.64	1071.28	789.385	2108.49	1863.21	1392.67	921.324	2250.45	1514.97	1207.11	1169.19	2498.3	1523.18	1395.79	721.63	2062.24	1795.01	1647.48	1040.31	2241.78	964.939	1039.04	998.085	1977.71	2364.23	1101.05
Misin01G012200	0	39.3715	51.1075	8.11108	0	56.9487	57.8897	21.4519	0	20.9487	282.939	12.5053	0	60.5154	43.1521	17.4469	0	45.9997	24.4349	4.47077	0	53.0241	39.1885	0	0	22.8037	31.0317	25.6039	0	38.8834	0	6.71215	0	30.8799	0	13.7733
Misin01G012300	0	0	0	0	0	0	0	0	0	0	0	0	0	0	0	0	0	0	0	0	0	0	0	0	0	0	0	0	0	0	0	0	0	0	4.54077	0
Misin01G012400	0	19.6857	5.28698	62.8609	6.71178	0	26.7848	93.6084	18.7773	24.592	0	80.5895	9.81071	0	15.343	41.0515	0	26.5383	19.6671	95.8022	22.263	12.3312	9.61228	71.2483	12.8238	10.9061	8.27512	108.596	0	0	0	25.5062	39.4542	5.61452	0	17.0141
Misin01G012500	0	0	0	0	0	0	0	0	0	0	0	0	0	0	0	0	0	0	0	0	0	0	0	0	0	0	0	0	0	0	0	0	0	0	0	0
Misin01G012600	87.8082	2.31597	9.69279	8.11108	0	0	0	2.92526	28.7182	0	0	15.2842	46.0349	0	0	13.3417	3.04067	0	0	0	45.2937	0	0	8.14267	23.316	0	0	35.3158	0	0	0	30.8759	35.1889	0	0	9.72234
Misin01G012700	1738.82	2833.59	2633.8	2363.37	1830.08	2264	2225.73	47.7793	1822.5	2854.49	3524.01	1638.19	1605.18	1995.95	2034.86	52.3406	1609.53	1984.18	2448.26	1346.34	1669.72	2066.09	1801.93	1852.46	30.3108	1903.61	1842.59	1309.33	2391.98	1606.18	1828.37	1239.06	1604.83	1778.4	1577.16	48.6117
Misin01G012800	759.92	661.209	670.565	586.025	468.706	262.661	590.993	382.234	1021.71	764.174	408.689	497.431	440.727	404.498	233.98	719.427	635.501	510.419	550.084	841.143	780.74	638.139	598.179	513.667	640.024	464.005	539.262	710.73	494.691	370.887	408.331	581.943	471.318	538.994	605.436	657.878
Misin01G012900	734.987	686.685	823.006	413.665	789.753	607.84	773.302	800.547	504.778	665.806	535.936	507.158	565.248	695.397	714.407	603.456	601.04	410.459	761.654	404.924	515.12	542.572	672.12	476.346	539.765	619.665	724.762	421.141	376.838	460.618	653.558	511.466	652.594	617.597	479.808	442.366
Misin01G013000	86.7242	221.175	200.024	229.138	108.507	113.897	54.4336	101.409	313.691	259.582	100.301	272.337	281.492	168.806	162.06	132.391	57.7728	267.152	95.9518	48.5398	304.773	155.99	179.676	114.676	186.528	234.977	154.469	35.3158	181.872	372.383	169.948	35.5744	258.052	249.846	177.09	135.303
Misin01G013100	16.2608	28.9496	58.1568	50.6942	70.4737	20.9199	89.8586	57.5302	8.83637	25.5028	80.8396	36.1263	15.0934	13.8018	38.3574	107.76	66.8948	26.5383	45.294	36.4048	42.2229	24.0458	24.4004	65.1413	45.4662	35.6927	11.0335	39.7302	11.6398	17.9462	86.6849	109.408	9.59697	7.01815	4.54077	21.8753
Misin01G013200	853.149	780.481	985.14	758.386	364.673	724.062	558.16	533.373	604.187	884.401	464.079	559.958	747.123	902.423	900.441	577.799	508.806	807.648	651.995	643.152	836.782	1095.01	788.207	787.803	772.925	1011.29	946.811	794.605	472.867	963.111	601.091	587.984	636.599	787.437	982.319	545.261
Misin01G013300	8195.43	12366.1	13192.8	6716.99	10838.4	11693.1	10497	6350.75	9100.36	12244.1	11474.7	8988.5	9332.25	9780.15	10374.7	7497.02	8511.86	14319.2	14599.6	6987.17	8070.72	10108.5	11349.9	7384.04	6958.66	12911.8	8819.21	6428.35	11796.9	13764.7	19080.9	6597.37	9887.01	15138.2	13302.9	7333.88
Misin01G013400	1681.36	1620.02	2237.27	1609.04	1551.54	1713.11	1561.29	1897.52	1421.55	1447.29	2202.13	2002.23	1571.98	1492.71	1650.33	1815.5	2199.42	1643.6	1846.33	2534.93	1114.69	1019.79	1826.33	1961.7	2389.89	1808.43	1770.19	2121.6	2355.6	1722.83	1808.98	2259.31	1802.1	1981.93	1913.18	1731.39
Misin01G013500	0	0	0	0	0	0	0	0	0	0	0	0	0	0	0	0	0	0	0	0	0	0	0	0	0	0	0	0	0	0	0	0	0	0	0	0
Misin01G013600	285.106	270.968	301.358	388.318	336.708	219.659	273.896	271.074	430.773	310.588	356.293	297.347	236.212	283.467	196.582	283.255	346.637	213.191	376.059	273.356	244.125	292.249	295.023	272.779	202.849	280.584	182.053	140.38	312.819	195.912	230.399	266.472	221.797	286.341	258.824	239.818
Misin01G013700	3.25216	0	0	0	10.0677	0	0	0	0	0	0	0	0	0	0	0	0	0	0	0	0	0	0	0	0	0	0	0	0	0	0	0	0	0	0	0
Misin01G013800	0	0	0	0	0	0	0	0	0	0	0	0	0	0	0	0	0	0	0	0	0	0	0	0	0	0	0	0	0	0	0	0	0	0	0	0
Misin01G013900	3.25216	31.2656	41.4147	0	0	86.0042	25.0567	0	0	48.2732	290.424	12.5053	0	42.467	64.2487	0	3.04067	98.1916	38.7383	3.19341	0	19.7299	39.9279	4.07133	0	39.6586	35.1693	10.5947	0	23.9282	46.7642	0	0	72.9888	3.02718	0
Misin01G014000	0	0	0	0	10.0677	0	0	0	0	0	0	0	0	0	0	0	0	0	0	0	0	0	0	0	0	0	0	0	0	0	0	0	0	0	0	0
Misin01G014100	0	0	0	0	0	0	0	0	3.31364	0	0	0	0	0	0	0	0	0	0	0	0	0	0	0	0	1.98293	0	0	0	0	0	0	0	0	0	0
Misin01G014200	22.7651	30.1076	14.9798	24.3332	45.8638	0	18.1445	34.1281	55.2273	82.8842	106.289	54.1895	33.9601	63.7005	20.1377	37.9726	62.8406	21.2306	23.8389	31.9341	25.3338	15.414	32.5339	35.9635	33.8082	35.6927	15.8606	22.0724	50.9241	23.9282	29.6553	46.985	0	39.3016	21.1902	32.4078
Misin01G014300	0	0	0	0	0	0	0	0	0	0	0	0	0	0	0	0	0	0	0	0	0	0	0	0	0	0	0	0	0	0	0	0	0	0	0	0
Misin01G014400	455.302	816.379	739.296	580.956	297.556	669.438	539.152	557.75	453.969	1025.58	1814.4	949.01	431.671	699.643	576.32	676.323	319.271	829.763	743.179	560.124	477.503	748.503	706.872	771.518	644.687	758.47	850.958	642.747	480.142	586.242	601.091	767.87	295.373	499.692	570.623	601.165
Misin01G014500	14.0927	46.3194	25.5537	0	31.3216	0	0	8.77579	70.691	47.3624	0	23.621	53.5816	9.55507	26.8502	13.3417	28.3796	65.4611	11.9195	3.83209	44.526	67.8216	20.7034	11.5354	64.119	22.8037	59.305	43.2618	0	0	29.6553	0	40.5205	16.8436	0	0
Misin01G014600	871.578	1296.94	1209.84	1626.27	350.131	1284.25	1093.86	1543.56	1291.22	961.821	143.715	1371.41	1276.15	1103.08	1102.78	1506.59	1456.48	502.458	1359.42	1681.01	1324.26	1714.04	1332.41	1571.53	1302.2	1333.52	1512.97	1470.9	2173.73	1513.46	1352.74	1497.48	1507.79	1326.43	1080.7	1468.88
Misin01G014700	2157.26	2680.73	2903.43	2094.69	2330.11	2618.48	2369.16	3483.01	2626.61	2805.31	3414.72	2670.57	3296.4	3819.9	3258.46	2619.08	3076.15	3598.59	3043.64	3894.68	2934.88	3456.43	4265.63	4040.12	3985.87	3725.92	739.933	3580.14	3262.05	1072.28	3638.48	3459.44	2785.25	4333.01	3566.02	3338.81
Misin01G014800	7.58836	0	14.9798	0	0	27.8932	7.77622	0	5.52273	0	0	0	25.6588	0	16.3019	6.15772	14.1898	0	3.57584	12.1349	20.7276	2.46624	0	7.46411	0	7.93171	15.8606	32.6671	0	0	54.7483	0	43.7195	0	0	27.5466
Misin01G014900	535.522	338.131	342.772	608.331	844.566	531.134	592.721	511.921	445.132	425.351	276.95	557.179	541.098	227.198	344.258	686.586	469.277	313.152	539.356	753.644	454.472	262.038	368.964	426.133	329.921	214.156	318.592	639.216	394.298	438.186	536.077	650.407	370.016	237.213	272.446	738.088
Misin01G015000	0	0	0	0	0	0	0	0	0	0	0	0	9.81071	0	0	0	0	0	0	0	0	0	0	0	0	0	0	0	0	0	0	0	0	0	0	0
Misin01G015100	352.317	28.9496	73.1365	60.8331	13.4236	13.9466	0	0	27.6137	86.5274	0	12.5053	74.7123	18.0485	42.1932	12.3154	4.05423	35.3844	3.57584	0	35.3137	17.8802	24.4004	35.9635	149.222	84.2744	77.924	95.3526	0	0	0	0	153.552	36.4944	37.8397	89.9316
Misin01G015200	3170.85	2958.65	3121.96	2489.09	4758.65	3392.52	2432.23	5535.57	2682.94	5501.32	4531.51	3202.74	2734.17	3844.32	3304.49	4703.47	3380.22	820.032	2460.18	4714.11	2911.08	3247.42	3087.02	3029.07	3223.44	3987.67	3371.42	2850.87	4487.14	4835	2381.55	3027.85	5654.75	5220.1	799.175	920.381
Misin01G015300	666.692	1014.39	713.742	842.538	700.262	1091.32	1107.68	1226.66	614.128	927.21	342.82	1067.12	639.96	934.274	855.371	1077.6	941.596	741.302	1136.52	1265.23	699.365	921.14	732.751	1156.94	290.284	959.737	901.988	665.702	613.999	499.502	1009.42	1365.25	627.002	976.927	793.121	1242.84
Misin01G015400	129.002	48.6353	157.728	57.7914	70.4737	30.2177	13.8244	19.5018	161.264	61.9354	110.78	113.937	87.5417	40.3436	46.0289	56.4458	106.424	63.6918	18.4752	49.1785	149.699	47.4751	49.5402	26.4637	282.124	73.3683	42.0652	50.325	82.9335	4.48654	12.5465	36.9168	36.2552	64.567	0	34.0282
Misin01G015500	0	0	0	46.6387	0	0	0	54.6049	0	0	0	45.8526	0	0	0	9.23658	0	0	0	43.4303	0	0	0	6.78556	0	0	0	8.82894	0	0	0	53.6972	0	0	0	38.8894
Misin01G015600	1394.09	1254.1	1279.45	1338.33	1067.17	942.559	1242.47	1201.31	1662.34	1169.49	1251.52	1496.46	1658.01	863.141	925.373	1280.81	1364.25	866.032	1247.37	1359.11	1395.66	1230.65	1100.98	1286.54	1322.02	1046.99	1561.24	1651.01	1354.58	1277.17	1172.53	1146.43	1155.9	1139.75	899.072	1208.81
Misin01G015700	1460.22	678.579	1309.41	958.121	945.242	583.434	750.838	879.529	920.087	680.379	610.788	1103.24	1104.08	563.749	809.342	1127.89	801.725	629.842	622.793	646.345	790.72	599.296	697.26	757.268	1551.68	682.127	688.904	1085.08	1220.72	803.091	457.377	699.406	999.151	672.339	735.604	870.959
Misin01G015800	142.011	125.062	148.035	270.707	187.93	144.115	271.304	143.338	324.737	183.074	443.121	368.21	163.009	124.216	140.005	228.862	245.281	180.46	149.589	193.52	175.033	129.478	152.318	193.388	228.497	120.959	174.467	253.391	256.075	168.993	0	174.516	100.235	172.647	258.824	227.665
Misin01G015900	304.619	361.291	107.502	412.651	118.575	65.0842	221.19	160.889	114.873	237.723	393.719	83.3684	296.585	328.057	253.159	176.521	413.532	429.92	201.439	306.567	378.471	311.363	309.811	278.886	306.605	178.463	282.733	282.526	312.819	68.7936	362.708	307.416	105.567	242.828	195.253	226.044
Misin01G016000	2.1681	2.31597	10.574	0	20.1353	13.9466	10.3683	9.75088	12.15	18.2163	0	4.16842	9.05604	1.06167	6.71255	6.15772	2.02712	8.84609	2.97987	5.74813	0.767689	6.1656	0	4.07133	3.4974	2.97439	2.75837	0	21.8246	0	6.84354	5.36972	0	8.42178	1.51359	0
Misin01G016100	0	0	0	0	0	0	0	0	0	0	0	0	0	0	0	0	0	0	0	0	0	0	0	0	0	0	0	0	0	0	0	0	0	0	0	0
Misin01G016200	652.599	391.399	451.155	727.969	372.504	764.74	737.013	662.085	461.7	355.218	288.927	323.747	609.773	591.353	619.473	648.613	634.487	691.764	738.411	680.834	324.733	501.88	695.042	864.48	869.687	757.478	594.429	603.017	632.914	819.542	658.121	825.594	588.614	363.54	585.759	907.418
Misin01G016300	0	0	2.64349	0	0	6.97331	0	0	0	0	0	0	0	3.18502	0	0	0	0	11.9195	0	6.14152	0	0	0	0	0	0	0	0	0	0	0	9.59697	8.42178	0	0
Misin01G016400	0	0	0	0	0	0	0	0	0	0	0	0	6.79203	0	0	3.07886	0	0	0	0	0	0	0	0	0	0	0	0	0	0	0	0	0	0	0	0
Misin01G016500	775.097	796.693	818.6	765.483	417.249	586.92	502.862	456.341	567.737	646.679	622.764	614.147	476.951	710.26	866.878	639.376	547.321	994.3	562.599	323.173	458.311	693.63	729.794	788.482	721.63	640.486	1061.28	648.045	580.535	843.47	690.057	267.815	485.18	1054.13	986.86	550.933
Misin01G016600	489.992	472.458	281.091	600.22	246.099	364.937	271.304	499.245	436.296	478.178	621.267	345.979	661.845	416.176	476.591	712.243	499.684	408.689	432.081	429.833	591.889	597.446	436.25	614.093	449.999	623.631	610.29	685.126	471.412	598.206	361.567	495.356	758.161	541.801	532.783	469.103
Misin01G016700	36.8578	147.064	75.78	138.902	48.1011	66.2464	12.9604	147.238	69.5864	89.2599	44.9109	118.105	105.654	80.6873	63.2898	70.8138	72.9762	69.8841	16.0913	75.3644	44.526	89.4011	55.4555	79.391	58.29	36.6842	62.753	87.4065	106.213	0	0	20.1364	51.1838	64.567	62.0571	65.6258
Misin01G016800	95.3966	128.536	212.36	143.972	54.8129	163.873	177.125	121.886	101.618	251.385	0	175.074	102.635	188.978	164.937	133.417	106.424	154.807	186.54	212.042	112.85	145.508	157.493	240.887	100.259	115.01	123.437	157.155	64.0189	121.137	181.354	106.052	61.8471	127.73	130.169	305.443
Misin01G016900	164.776	85.6908	155.966	241.305	16.7795	69.7331	36.289	275.95	185.564	150.284	362.281	220.926	141.878	104.044	63.2898	223.73	50.6779	159.23	61.9813	63.8681	184.245	85.7018	84.2923	203.567	326.424	121.95	69.6489	109.479	151.317	67.2981	39.9207	44.3002	62.9135	43.5125	101.41	125.58
Misin01G017000	663.44	258.231	665.278	701.608	836.735	708.953	526.191	698.163	787.542	711.347	1106.3	875.368	892.774	727.247	748.929	662.981	757.128	723.61	826.02	887.128	875.934	651.704	689.126	685.341	691.319	746.572	661.32	597.72	513.606	985.544	720.853	681.954	622.737	569.874	634.194	800.473
Misin01G017100	233.071	338.131	365.683	223.055	183.455	312.637	178.853	226.22	234.164	317.874	4.49109	404.337	255.833	212.335	326.038	377.673	359.813	175.153	173.428	427.916	285.58	267.587	260.271	327.064	333.419	314.294	233.082	376.113	467.047	324.527	266.898	426.893	214.332	240.021	423.805	359.727
Misin01G017200	88.8923	154.012	161.253	30.4165	136.473	155.737	168.485	121.886	80.6319	54.6489	0	105.6	118.483	184.731	165.896	172.416	249.335	123.845	276.532	216.513	92.8904	94.9502	173.021	173.71	273.963	207.216	283.423	166.867	88.7534	357.428	390.082	185.926	135.424	185.279	177.09	49.4219
Misin01G017300	0	4.63194	0	0	0	0	0	0	0	0	0	0	0	0	0	0	0	0	0	0	0	0	0	0	0	0	0	0	0	0	0	0	0	0	0	0
Misin01G017400	17.3448	20.8437	45.8205	0	33.5589	9.29775	0	10.726	66.2728	0	0	25.0105	31.6961	5.30837	17.2608	13.3417	49.6644	9.7307	0	17.8831	37.6168	32.0611	19.2246	39.3562	45.4662	20.8207	13.1023	19.4237	49.4691	40.3789	0	0	14.9286	19.6508	0	36.4588
Misin01G017500	0	3.47395	0	0	0	6.97331	0	0	0	0	0	15.2842	0	0	0	0	0	2.65383	0	0	5.37383	0	0	4.07133	0	0	0	2.64868	0	0	0	8.05458	0	0	0	0
Misin01G017600	0	3.47395	0	0	0	0	0	0	0	10.9298	0	0	0	25.4802	8.63042	0	0	34.4997	1.78792	0	0	6.78216	4.43644	0	0	2.97439	6.20634	0	0	0	0	0	0	40.7053	42.3805	0
Misin01G017700	0	0	0	0	0	0	0	0	0	0	0	0	0	0	0	0	0	0	0	0	2.30307	0	0	0	0	0	0	0	0	0	0	0	0	0	0	0
Misin01G017800	692.709	1566.75	333.961	765.483	1081.72	1591.08	1365.16	427.088	700.283	1594.84	1964.1	1275.54	1032.39	1498.02	1365.52	731.742	621.311	1272.95	646.631	362.132	829.872	1356.43	1181.57	261.922	489.636	462.022	1172.31	889.958	368.109	877.867	992.313	1145.76	799.747	905.341	998.969	806.144
Misin01G017900	269.929	279.074	326.911	91.2496	118.575	125.52	279.08	67.2811	293.809	145.73	200.602	409.895	338.092	134.833	126.58	207.31	202.712	191.076	254.481	193.52	339.319	398.914	650.677	341.314	307.771	339.081	267.562	162.453	85.8435	118.146	75.279	145.654	251.654	283.533	214.93	100.464
Misin01G018000	0	0	0	0	0	9.29775	0	0	0	15.4839	0	0	0	0	0	0	0	0	10.7275	0	0	3.69936	5.91525	0	0	1.98293	6.20634	0	0	0	0	0	0	0	0	0
Misin01G018100	41.194	25.4757	51.9886	5.06942	40.2707	0	12.0963	0	57.4364	21.8596	0	26.4	74.7123	9.55507	0	0	15.2034	7.96148	8.93961	0	44.526	12.9478	29.5762	12.8926	141.062	9.91464	23.4462	0	18.9147	0	0	0	85.3064	0	0	0
Misin01G018200	275.349	426.138	437.057	431.915	312.098	364.937	590.129	539.224	368.919	649.411	53.8931	489.095	271.681	459.705	390.287	603.456	362.854	554.65	482.739	444.522	294.025	588.814	507.233	458.704	397.538	442.193	494.438	274.58	302.635	433.699	509.844	390.647	240.991	475.831	499.484	337.041
Misin01G018300	349.065	306.866	281.091	342.693	152.134	259.175	187.493	208.669	334.678	252.296	0	337.642	290.548	305.762	184.116	144.706	171.291	320.228	181.772	168.612	312.45	278.685	291.326	145.889	273.963	253.815	196.534	148.326	280.81	216.85	148.277	149.681	258.052	324.239	137.737	265.744
Misin01G018400	318.711	378.661	271.398	377.165	454.164	586.92	562.48	569.451	277.241	236.812	393.719	483.537	401.484	557.379	432.48	491.591	431.776	363.574	729.472	549.905	412.249	450.705	445.862	564.558	262.305	593.887	409.618	432.618	497.601	364.905	604.513	500.726	532.099	538.994	484.348	332.18
Misin01G018500	278.601	226.965	234.389	156.138	451.927	347.503	532.239	160.889	258.464	294.193	291.921	244.547	199.233	218.705	265.625	250.414	221.969	264.498	448.768	240.144	284.045	233.06	346.042	177.782	256.476	203.25	376.518	146.56	91.6634	269.193	377.535	450.385	308.169	225.984	180.117	204.169
Misin01G018600	76.9677	118.114	15.8609	57.7914	196.879	144.115	69.986	97.5088	38.6591	161.214	0	55.5789	44.5255	19.1101	89.181	82.1029	220.956	146.845	146.61	101.55	62.1828	135.643	35.4915	66.4985	19.8186	77.3342	57.2362	45.0276	225.521	197.408	153.98	55.7108	0	85.6214	122.601	59.1442
Misin01G018700	1000.58	1025.97	1003.64	943.927	851.278	894.908	832.056	964.362	1319.93	1236.89	917.679	989.305	1315.39	1002.22	1020.31	993.445	980.111	1128.76	964.881	1038.5	1327.34	1051.85	945.7	1118.26	1081.86	1175.88	1070.25	966.769	910.814	1357.93	875.973	824.923	922.375	1002.19	818.852	773.736
Misin01G018800	26.0172	105.377	79.3047	177.43	19.0167	94.1397	115.779	240.847	0	85.6166	0	279.284	0	16.9868	89.181	242.204	26.3525	85.8071	72.1128	152.645	4.60614	53.6407	59.8919	174.389	0	92.2061	51.7195	216.309	8.72985	44.8654	80.9819	244.322	0	101.061	27.2446	270.605
Misin01G018900	0	0	0	0	0	0	0	0	0	0	0	0	0	0	0	0	0	0	0	0	0	1.84968	0	0	0	0	0	0	0	0	0	0	0	0	0	0
Misin01G019000	123.582	76.427	0	130.791	61.5247	65.0842	114.915	148.213	69.5864	69.2219	143.715	0	76.9763	62.6388	49.8647	57.472	115.546	30.9613	104.295	131.568	80.6074	74.6037	69.5042	90.9265	106.088	113.027	54.4779	76.8118	110.578	0	104.934	51.6835	49.0512	50.5307	0	76.9685
Misin01G019100	4081.46	3498.27	3086.71	3887.23	3100.84	3091.5	3243.55	4100.24	3757.67	3780.79	3841.38	3047.11	3953.71	3934.57	3778.21	4134.91	3868.75	3710.93	3785.63	3857.64	4001.2	3930.57	3567.63	4317.65	3991.7	3764.59	3870.69	4650.2	4815.97	3958.63	3921.35	3703.76	4579.89	3896.48	3674.99	4302.13
Misin01G019200	0	0	0	0	0	0	0	0	0	0	0	0	0	0	0	0	0	0	0	0	0	0	0	0	0	0	0	0	0	0	0	0	0	0	0	0
Misin01G019300	0	0	24.6726	0	0	0	0	0	0	35.5218	0	0	0	9.55507	0	0	0	0	14.8993	0	0	3.69936	19.964	0	0	0	9.6543	0	0	0	5.70295	0	0	0	0	0
Misin01G019400	0	0	0	0	0	0	0	0	0	0	0	0	0	0	0	0	0	0	0	0	0	0	0	0	0	0	0	0	0	0	0	0	0	0	0	0
Misin01G019500	150.683	10.4219	111.908	82.1247	17.8981	0	15.5524	0	61.8546	2.73245	0	83.3684	40.7522	3.18502	7.67149	88.2606	0	0	0	15.967	28.4045	14.7974	3.69703	48.1775	117.746	0	0	157.155	0	0	0	7.38336	49.0512	0	0	16.2039
Misin01G019600	3.25216	12.7378	7.93047	0	0	4.64887	0	0	0	0	0	8.33684	11.32	0	0	22.5783	0	7.96148	8.34363	0	4.60614	0	0	0	0	0	4.13756	2.64868	0	38.8834	0	0	18.1276	0	0	11.3427
Misin01G019700	689.457	757.322	552.489	943.927	1257.34	1249.38	1417.86	1095.02	527.973	827.02	552.404	808.673	413.559	904.547	718.243	880.554	955.785	811.186	1501.26	706.382	594.959	790.429	774.158	715.876	280.958	696.999	608.911	404.366	993.748	879.362	1406.35	874.593	519.303	814.105	755.281	458.57
Misin01G019800	14.0927	0	17.6233	0	13.4236	5.81109	5.18415	0	22.0909	57.3813	0	0	70.939	28.6652	5.75361	0	78.044	0	16.0913	0	47.5967	19.7299	12.5699	0	0	32.7183	6.89593	0	0	0	0	0	28.7909	0	0	0
Misin01G019900	1.08405	0	2.64349	0	0	0	0	0	2.20909	0	0	0	0	0	0	0	5.06779	2.65383	3.57584	0	6.90921	4.93248	2.21822	0	0	2.97439	0	0	0	0	0	0	0	0	0	0
Misin01G020000	246.08	103.061	63.4437	264.624	275.183	183.63	200.454	47.7793	160.159	180.341	335.335	275.116	166.782	127.401	167.814	306.86	253.39	44.2304	206.803	199.269	144.326	69.6712	118.305	126.211	191.191	74.3598	113.783	121.839	104.758	0	39.9207	171.831	194.072	116.501	33.299	106.946
Misin01G020100	286.19	159.802	244.963	182.499	71.5923	32.5421	180.581	125.786	187.773	135.711	175.152	133.389	72.4483	54.1454	70.0023	200.126	63.8542	36.269	70.3249	26.1859	51.4352	74.6037	184.852	116.033	75.777	112.035	160.675	74.1631	0	106.182	0	65.1078	84.2401	51.9343	31.7854	24.3058
Misin01G020200	176.7	156.328	105.74	341.679	345.657	320.772	509.775	545.074	98.3047	159.393	0	222.316	127.539	142.264	243.57	205.257	259.471	68.9995	446.384	440.69	125.901	85.7018	70.2436	244.28	117.746	146.737	159.986	166.867	123.673	351.446	351.302	495.356	168.48	43.5125	90.8153	87.501
Misin01G020300	63.9591	42.8454	9.69279	52.722	42.5079	74.382	14.6884	129.687	3.31364	0	0	16.6737	24.9041	20.1718	38.3574	20.5257	56.7593	17.6922	116.811	63.8681	29.9399	61.656	22.1822	18.9996	61.7874	36.6842	41.3756	60.0368	196.422	55.334	90.1066	42.9577	0	0	0	34.8384
Misin01G020400	19.5129	3.47395	22.0291	0	0	0	0	0	3.31364	0	0	16.6737	17.3574	0	0	0	0	0	0	5.74813	4.60614	0	111.65	0	10.4922	0	0	7.94605	0	0	0	0	0	0	0	0
Misin01G020500	215.726	136.642	183.282	142.958	225.963	129.006	180.581	252.548	230.85	250.474	11.9762	180.632	259.606	205.965	157.265	169.337	200.685	132.691	226.47	144.342	214.185	120.229	198.9	152.675	130.57	156.651	191.017	221.607	142.587	263.21	118.621	289.294	170.613	123.519	134.709	290.86
Misin01G020600	476.983	441.192	525.173	611.373	557.078	509.052	545.2	669.885	419.728	502.77	962.59	678.063	378.09	356.723	406.589	691.717	435.83	357.382	562.599	655.926	360.814	394.598	476.177	785.089	329.921	379.731	393.068	548.277	595.085	765.703	643.293	625.572	281.511	498.289	606.949	656.258
Misin01G020700	28.1854	35.8975	57.2756	125.722	265.115	61.5976	115.779	0	64.0637	29.1461	0	51.4105	27.1681	26.5419	58.4951	80.0503	93.2474	23.8844	23.8389	83.6673	34.546	30.828	16.2669	20.3567	33.8082	8.92317	25.5149	35.3158	113.488	17.9462	103.794	202.036	60.7808	29.4762	0	69.6768
Misin01G020800	0	0	0	0	0	20.9199	27.6488	28.2775	0	48.2732	0	27.7895	0	0	19.1787	40.0252	0	6.19226	10.7275	30.018	2.30307	28.3617	12.5699	4.74989	0	12.889	15.1711	2.64868	0	0	0	33.5607	0	40.7053	40.8669	32.4078
Misin01G020900	9452.93	12783	9633.76	8612.95	20412.8	20763	22953.7	15276.7	8099.64	14471.9	12102	9034.36	10705.7	12838.8	13765.5	9676.85	21428.6	11290.3	24806.2	14836.6	9532.4	12728.9	10885.5	9198.5	9050.1	13158.7	12945	8653.25	20560.2	14660.5	27097	16522	11653.9	12980.8	16218.1	10026.2
Misin01G021000	6.50431	0	0	8.11108	5.59315	30.2177	5.18415	0	0	0	0	0	0	0	8.63042	0	11.1491	40.692	21.4551	12.1349	13.0507	14.7974	0	12.8926	0	17.8463	11.0335	1.76579	0	0	0	10.0682	0	0	0	8.91214
Misin01G021100	427.116	590.572	561.301	415.693	407.181	531.134	393.131	221.345	587.619	508.235	383.239	344.589	459.594	583.921	557.142	317.122	419.613	516.612	377.251	471.347	598.798	450.705	590.785	309.421	368.393	447.15	461.338	447.627	513.606	415.753	437.987	455.084	491.578	380.384	525.215	533.108
Misin01G021200	938.789	979.655	704.93	932.774	494.435	937.91	850.2	809.323	459.491	1061.1	640.728	817.01	676.939	393.881	832.356	954.446	569.62	1042.07	655.571	569.704	1133.88	910.042	823.698	849.552	841.708	804.077	960.603	399.951	824.97	777.667	645.574	703.433	229.261	915.167	930.857	1107.54
Misin01G021300	146.347	67.1631	57.2756	81.1108	147.659	111.573	111.459	263.274	70.691	81.0625	0	133.389	43.0162	69.0088	98.7704	129.312	48.6508	107.922	60.1933	201.185	59.8798	70.9044	121.263	145.889	94.4298	101.129	73.7865	100.65	61.1089	145.065	109.497	5.36972	93.837	72.9888	148.332	149.886
Misin01G021400	32.5216	123.904	19.3856	23.3194	238.268	175.495	288.584	12.6761	35.3455	105.655	110.78	18.0632	44.5255	435.287	107.401	20.5257	146.966	459.997	41.1222	40.2369	102.103	118.996	166.366	10.8569	62.9532	120.959	73.0969	0	80.0236	200.399	250.93	16.1092	34.1226	291.955	414.723	59.9544
Misin01G021500	0	24.3177	3.52465	0	29.0844	55.7865	45.7933	0	0	1.82163	0	0	0	30.7886	52.7415	0	36.4881	8.84609	57.8095	8.30286	8.44458	23.4293	29.5762	0	0	24.7866	23.4462	0	0	0	28.5148	26.8486	0	35.0908	60.5436	17.0141
Misin01G021600	0	0	0	0	0	0	0	0	0	0	0	0	0	0	0	0	0	0	0	0	0	0	0	0	0	0	0	0	0	0	0	0	0	0	0	0
Misin01G021700	0	9.26387	0	0	13.4236	25.5688	7.77622	0	0	0	0	15.2842	7.5467	0	15.343	23.6046	0	0	0	13.4123	0	3.0828	0	4.07133	0	0	2.75837	7.94605	0	0	0	20.8077	0	0	0	31.5976
Misin01G021800	847.729	556.99	647.655	773.594	505.621	509.052	648.019	540.199	524.66	857.988	275.453	664.168	709.39	334.427	440.152	820.003	382.111	426.382	586.438	267.607	518.958	319.994	492.444	455.989	644.687	386.671	429.617	781.362	644.554	471.087	241.805	463.809	413.736	593.736	463.158	487.737
Misin01G021900	2378.41	3370.89	3418.03	6676.43	3189.21	6280.63	7055.63	5293.75	1590.55	4253.51	4010.54	5420.34	2333.44	4213.79	4070.68	5217.64	1555.81	3399.55	4388.15	4901.24	1523.86	2841.72	4202.78	5134.63	2454.01	4849.25	3676.91	7134.67	1862.37	4917.25	6669.03	7915.64	3197.92	3596.1	5193.12	5310.02
Misin01G022000	147.431	125.062	127.769	272.735	343.419	535.783	744.789	482.668	227.537	342.466	2.99406	252.884	306.396	276.035	262.748	405.383	363.867	282.19	603.125	321.257	127.436	164.005	229.216	227.316	183.031	327.183	145.504	364.635	411.758	385.843	550.905	473.206	174.878	192.297	180.117	212.271
Misin01G022100	196.213	195.699	202.667	51.7081	231.556	144.115	165.893	182.341	201.027	119.317	0	152.842	184.139	142.264	153.43	100.576	143.925	137.114	156.741	105.382	183.478	155.99	154.536	131.64	118.912	220.105	241.358	127.137	216.791	137.587	222.415	40.2729	172.745	70.1815	143.791	134.492
Misin01G022200	0	0	0	0	0	0	0	0	0	0	0	0	0	0	0	0	0	0	0	0	0	0	0	0	0	0	0	0	0	0	0	0	0	0	0	0
Misin01G022300	6146.57	2900.75	3978.45	3627.68	2438.61	2386.03	1496.49	2394.82	5626.56	5668.91	4806.96	2797.01	7981.39	3348.52	2564.19	2798.68	3184.6	2921.86	1937.51	699.356	8454.56	4190.14	3388.7	2793.61	7055.42	4690.62	2241.87	2314.95	7803.03	2482.55	1316.24	839.69	6725.34	3648.03	3435.85	1405.69
Misin01G022400	0	0	0	0	0	0	0	0	0	0	0	0	0	0	0	0	0	0	3.57584	0	0	0	0	0	0	0	0	7.94605	0	0	0	0	0	0	0	0
Misin01G022500	0	0	0	0	0	0	0	0	0	0	0	0	0	0	0	0	0	0	0	0	9.21227	0	0	0	0	0	0	0	0	0	0	0	0	0	0	0
Misin01G022600	250.416	463.194	117.195	522.151	104.033	246.39	32.8329	314.953	410.891	413.51	0	1094.9	153.198	438.472	83.4274	730.716	147.98	176.922	33.3745	417.698	207.276	347.74	465.086	319.6	417.356	171.523	195.155	737.217	45.1042	160.02	114.059	520.863	174.878	123.519	926.316	137.733
Misin01G022700	462.89	834.907	641.487	911.482	824.43	1338.88	673.939	1760.03	983.047	817.001	796.42	1033.77	993.145	994.789	1246.62	850.791	703.409	1480.84	1457.75	1566.69	899.732	1516.12	1301.35	821.731	554.921	1328.56	1073.01	929.688	490.326	1220.34	866.849	1288.73	1121.78	1326.43	955.075	856.376
Misin01G022800	87.8082	26.6336	136.58	74.0136	3.35589	63.922	60.4817	64.3558	87.2592	101.1	0	118.105	53.5816	20.1718	119.867	41.0515	50.6779	32.7305	87.6081	48.5398	69.0921	77.6865	28.0974	53.6059	60.6216	80.3086	31.0317	74.1631	49.4691	28.4148	22.8118	11.4107	86.3727	67.3742	54.4892	69.6768
Misin01G022900	9.75647	6.94791	8.81163	0	7.83041	52.2998	30.2409	43.8789	0	18.2163	0	0	42.2615	60.5154	28.7681	0	44.5966	15.0384	39.9302	17.8831	15.3538	30.2114	56.1949	12.214	46.632	39.6586	31.7213	30.9013	0	17.9462	84.4037	18.794	0	8.42178	39.3533	10.5325
Misin01G023000	205.97	159.802	256.418	224.069	231.556	190.604	273.896	174.541	309.273	252.296	0	333.474	255.078	256.925	230.145	229.888	284.81	254.767	219.914	252.918	0.767689	202.848	195.203	177.782	278.626	226.054	214.463	193.354	170.232	200.399	234.962	230.227	200.47	245.635	257.31	268.985
Misin01G023100	11.9246	6.94791	0	68.9442	11.1863	0	12.0963	47.7793	34.2409	27.3245	0	27.7895	0	0	0	64.656	0	4.42304	22.647	28.102	17.6569	8.01528	0	37.3206	0	12.889	8.27512	8.82894	23.2796	0	0	35.5744	0	0	0	55.0933
Misin01G023200	0	0	0	0	0	0	10.3683	27.3025	0	0	0	0	0	0	2.87681	0	0	0	3.57584	10.8576	0	6.78216	0	4.07133	0	5.94878	0	0	0	0	0	0	0	0	0	0
Misin01G023300	615.742	690.159	577.162	228.124	2980.03	1129.68	1919.86	198.918	766.555	624.819	998.518	423.789	716.936	850.401	481.386	157.022	1185.86	536.958	534.588	492.423	418.391	324.927	930.912	166.246	531.605	533.408	290.319	196.003	822.061	264.706	1161.12	873.922	515.037	494.078	961.129	266.554
Misin01G023400	0	0	0	0	12.3049	0	9.50427	0	0	0	0	0	0	0	0	0	0	0	4.76779	0	0	3.69936	18.4852	0	0	0	6.89593	0	0	0	0	0	0	0	0	0
Misin01G023500	427.116	399.505	468.779	265.638	654.399	555.54	430.284	119.936	447.341	382.542	0	426.568	310.169	358.846	433.439	232.967	243.254	491.843	460.092	287.407	468.291	422.96	229.955	169.639	114.248	136.822	328.936	193.354	528.156	477.069	497.297	463.809	123.694	374.769	405.642	221.183
Misin01G023600	0	0	0	0	0	0	0	0	0	0	0	0	0	18.0485	0	0	8.10847	0	0	1.91604	2.30307	0	0	2.03567	0	0	0	0	18.9147	0	0	0	14.9286	0	0	0
Misin01G023700	0	0	0	0	0	0	0	0	0	0	0	0	0	0	0	0	0	0	0	0	0	0	0	0	0	0	0	0	0	0	0	0	0	0	0	0
Misin01G023800	143.095	281.39	232.627	357.901	260.641	262.661	428.556	313.978	247.418	223.15	148.206	318.189	156.971	284.529	254.118	178.574	207.779	315.805	305.735	322.534	219.559	265.121	229.216	392.884	229.663	291.49	246.874	278.112	97.4833	234.796	273.742	249.692	236.725	213.352	161.954	446.417
Misin01G023900	661.272	522.251	422.958	477.54	500.028	491.618	581.489	391.01	696.969	622.087	535.936	650.274	544.872	465.013	593.581	678.375	268.593	739.533	590.61	602.915	687.082	642.455	643.283	619.521	659.843	603.801	693.731	405.249	565.985	705.883	514.406	652.421	651.528	607.772	746.199	698.388
Misin01G024000	1593.56	1542.44	1124.36	1798.63	2013.53	2599.88	2824.5	2256.35	1548.57	1678.63	2124.28	1520.08	2138.73	2191.3	2298.57	2418.96	2473.08	2009.83	2622.28	3060.56	1889.28	1999.5	1749.43	2172.06	1445.59	2887.14	2776.99	2673.4	2880.85	2394.32	3808.43	2899.65	2597.58	2519.52	2176.54	2968.55
Misin01G024100	37.9418	27.7916	29.0784	17.236	6.71178	10.46	50.9775	11.7011	19.8818	47.3624	98.8039	40.2947	31.6961	20.1718	14.384	22.5783	30.4067	40.692	27.4148	26.8246	9.21227	27.1286	16.2669	18.321	9.3264	13.8805	28.2733	8.82894	16.0047	0	27.3742	40.2729	38.3879	70.1815	87.7882	4.86117
Misin01G024200	787.022	1032.92	757.8	797.927	569.383	794.957	881.305	637.707	860.442	1004.63	609.291	725.305	1004.47	886.498	837.151	769.715	500.698	892.57	734.836	744.702	878.237	842.22	874.717	802.053	690.154	959.737	900.609	840.515	672.198	774.676	447.111	611.477	1418.22	763.575	911.18	634.383
Misin01G024300	0	0	0	0	0	0	0	0	0	0	0	0	0	0	0	0	0	0	0	0	0	0	0	0	0	0	0	0	0	0	0	0	0	0	0	0
Misin01G024400	0	0	0	0	0	0	0	0	0	0	0	0	0	0	0	0	0	0	0	0	0	0	0	0	0	0	0	0	0	0	0	0	0	0	0	0
Misin01G024500	171.28	245.493	359.515	147.013	281.895	180.144	266.984	299.352	280.555	281.442	187.129	279.284	164.518	200.656	201.377	279.15	178.386	263.613	160.317	233.119	185.781	250.323	237.349	168.282	250.647	246.874	217.911	235.733	210.971	194.417	156.261	232.912	183.409	218.966	108.978	290.86
Misin01G024600	0	0	0	0	0	0	0	0	0	0	0	0	0	0	0	0	0	0	0	0	0	0	0	0	0	0	0	0	0	0	0	0	0	0	0	0
Misin01G024700	30.3535	74.111	38.7712	95.3052	0	6.97331	0	65.3309	204.341	23.6812	89.8218	116.716	48.2989	98.7357	18.2198	140.601	57.7728	89.3455	20.2631	34.4888	138.184	154.14	62.8495	42.749	43.1346	39.6586	21.3774	28.2526	218.246	59.8206	0	0	71.4441	119.309	13.6223	66.436
Misin01G024800	0	0	0	0	0	8.13553	5.18415	0	0	13.6622	0	0	0	0	0	31.8149	0	18.5768	22.647	10.2189	13.0507	0	0	13.5711	0	0	4.13756	15.8921	17.4597	55.334	0	17.4516	30.9236	0	0	0
Misin01G024900	11.9246	16.2118	0	0	78.3041	18.5955	0	45.8291	8.83637	0	0	0	3.77335	15.9251	0	0	56.7593	0	9.53558	31.9341	16.8892	4.93248	0	16.2853	6.9948	2.97439	8.96471	23.8381	0	0	0	0	33.0562	0	0	0
Misin01G025000	240.66	244.335	260.824	106.458	61.5247	290.555	262.664	61.4305	350.141	292.372	305.394	119.495	299.604	241	229.186	106.734	172.305	164.537	337.917	112.408	286.348	203.465	198.161	125.533	167.875	267.695	183.432	120.074	133.858	56.8295	218.993	131.558	215.399	248.443	227.038	48.6117
Misin01G025100	724.147	1116.3	1348.18	957.107	759.55	1012.29	1475.75	909.757	502.569	1261.48	401.204	769.768	513.93	898.177	934.003	745.084	749.02	878.417	1225.92	728.097	417.623	943.336	1046.26	706.376	503.626	942.882	1065.42	693.072	372.473	1489.53	1082.42	1008.84	536.364	940.432	1156.38	691.906
Misin01G025200	67.2112	44.0034	20.2667	0	79.4227	29.0555	57.0256	5.85053	0	51.0056	0	33.3474	22.6401	55.2071	41.2342	56.4458	66.8948	21.2306	78.0726	123.265	4.60614	35.1439	52.4978	64.4628	54.7926	48.5817	52.4091	53.8566	0	74.7757	84.4037	119.476	0	42.1089	36.3261	46.1811
Misin01G025300	498.664	596.362	725.197	281.86	438.503	554.378	659.251	268.149	493.732	613.889	627.255	333.474	423.37	466.075	496.729	276.071	421.64	559.073	1023.29	210.765	448.331	474.751	525.718	334.528	341.579	779.291	479.267	305.481	433.582	426.222	750.508	264.459	386.011	461.794	467.699	218.753
Misin01G025400	458.554	558.148	576.281	647.872	1028.02	849.582	912.41	412.462	474.955	528.273	13.4733	505.768	601.472	446.965	538.922	588.062	762.196	609.496	582.266	94.5248	424.532	485.232	486.529	858.373	515.284	459.048	537.193	681.594	683.838	629.611	826.928	898.085	376.414	568.47	593.327	524.196
Misin01G025500	0	0	0	0	0	8.13553	0	0	0	0	0	0	0	0	0	0	0	0	0	0	0	0	0	0	0	0	0	0	0	0	0	0	0	0	0	0
Misin01G025600	0	0	0	0	0	0	0	0	3.31364	0	0	0	0	0	0	0	0	0	0	1.91604	0	0	0	0	0	0	0	0	0	0	0	4.6985	0	0	0	0
Misin01G025700	181.037	174.856	153.322	328.499	295.318	239.417	228.967	161.865	252.941	243.188	50.899	277.895	199.233	234.63	240.693	197.047	227.037	163.653	211.571	298.903	158.912	181.269	184.852	270.744	158.549	204.242	305.49	337.266	253.166	154.038	133.449	342.32	339.093	126.327	143.791	297.342
Misin01G025800	275.349	387.925	351.584	280.846	530.231	375.397	513.231	279.85	337.991	370.702	449.109	391.831	293.567	261.172	190.828	264.782	359.813	217.614	234.814	363.41	204.973	397.681	343.084	254.458	305.44	333.132	286.871	222.489	184.782	131.605	271.46	345.676	310.302	308.799	283.041	290.86
Misin01G025900	134.422	39.3715	62.5626	110.513	71.5923	33.7043	37.1531	113.11	128.127	67.4003	97.3069	102.821	88.2964	33.9736	34.5217	77.9978	34.461	39.8074	26.8188	106.021	104.406	41.9261	44.3644	93.6407	202.849	36.6842	48.2715	98.8842	46.5592	101.695	68.4354	104.038	46.9185	64.567	62.0571	91.552
Misin01G026000	208.138	220.017	204.43	189.596	156.608	119.708	257.479	160.889	136.964	137.533	0	132	87.5417	151.819	205.212	108.786	112.505	203.46	225.874	20.4378	231.842	205.314	124.22	84.1409	184.196	182.429	124.127	125.371	109.123	186.939	234.962	167.804	72.5104	70.1815	154.386	179.053
Misin01G026100	11.9246	0	13.2174	0	166.676	6.97331	32.8329	0	3.31364	0	0	0	0	0	0	0	6.08135	0	19.0712	1.91604	10.7477	0	2.21822	0	3.4974	0	0	0	0	0	17.1089	14.7667	0	0	0	0
Misin01G026200	0	0	11.4551	0	0	0	0	0	0	0	0	0	0	0	2.87681	0	0	0	0	0	0	0	0	0	0	0	0	0	0	0	0	0	0	0	0	0
Misin01G026300	0	0	0	0	107.388	0	80.3543	0	0	0	0	0	0	0	0	0	37.5017	0	59.5974	32.5727	0	0	0	0	0	0	0	0	0	0	72.9978	72.4912	0	0	0	0
Misin01G026400	6775.33	6030.78	5355.71	5672.69	7556.35	5096.33	5057.14	4137.3	7688.75	7182.69	5480.62	5523.16	5930.19	4279.61	4962.49	5380.82	4624.87	5242.19	4702.83	3891.49	6713.44	5520.06	5144.05	4856.42	6501.67	5688.03	5768.45	3982.74	5773.34	5795.12	5150.91	3934.66	6295.61	4818.66	5037.22	3725.28
Misin01G026500	187.541	210.753	289.903	209.874	138.71	203.388	268.712	233.046	284.973	189.45	0	344.589	181.875	131.648	222.473	228.862	189.535	222.921	244.945	163.502	206.508	161.539	167.845	245.637	193.523	145.745	179.294	179.228	222.611	176.471	211.009	164.448	201.536	152.996	263.364	193.637
Misin01G026600	868.326	859.224	715.504	867.885	737.177	735.684	718.005	782.02	967.583	829.753	666.178	753.095	878.436	715.569	664.543	825.134	789.562	772.264	815.292	802.822	959.612	878.597	764.546	869.23	925.645	673.204	797.17	1289.91	1171.25	737.288	648.996	916.208	732.569	640.055	699.278	785.889
Misin01G026700	36.8578	48.6353	59.9191	51.7081	55.9315	33.7043	56.1616	16.5765	33.1364	55.5597	0	45.8526	36.9788	54.1454	26.8502	29.7623	77.0304	84.9225	25.0309	51.0945	16.8892	41.9261	42.8855	25.7851	25.6476	56.5134	43.4444	12.3605	0	61.3161	71.8572	10.7394	74.6431	26.669	34.8125	51.8525
Misin01G026800	0	0	5.28698	0	0	0	2.59207	0	0	0	0	8.33684	0	0	0	0	2.02712	0	7.15168	3.19341	0	0	0	0	0	0	0	0	0	0	0	0	0	0	3.02718	0
Misin01G026900	0	4.63194	0	0	0	0	0	0	0	0	0	0	2.26401	0	0	0	0	0	0	0	0	0	0	0	0	0	0	0	0	0	7.98413	0	0	0	0	0
Misin01G027000	458.554	537.305	585.092	516.067	230.438	471.861	236.743	291.551	275.032	583.832	173.655	440.463	213.572	567.996	349.053	372.542	278.729	457.343	312.29	224.177	311.682	437.757	431.074	333.171	287.953	375.765	349.624	370.816	162.957	176.471	152.839	247.007	272.98	335.468	508.566	263.313
Misin01G027100	0	0	15.8609	0	0	0	0	0	0	19.1271	0	0	2.26401	0	10.5483	0	0	0	0	0	0	0	10.3517	0	0	0	0	0	0	0	0	0	0	0	0	0
Misin01G027200	216.81	186.435	276.685	167.291	255.048	238.255	215.142	141.388	427.46	135.711	544.919	170.905	200.742	256.925	169.732	106.734	196.63	140.653	261.036	179.469	276.368	266.354	349.739	191.353	326.424	180.446	139.987	199.534	142.587	236.291	220.134	82.5594	148.22	283.533	225.525	66.436
Misin01G027300	3.25216	10.4219	0	0	15.6608	6.97331	22.4646	0	32.0319	12.7514	0	0	3.77335	26.5419	4.79468	0	9.12202	12.3845	12.5154	0	0	11.7146	12.5699	0	6.9948	5.94878	6.89593	0	0	0	3.42177	0	0	14.0363	0	0
Misin01G027400	44.4461	26.6336	15.8609	36.4999	24.6099	13.9466	37.1531	10.726	20.9864	0	0	8.33684	41.5068	0	34.5217	46.1829	40.5423	25.6537	14.8993	56.8426	23.0307	16.0306	22.9216	14.9282	6.9948	0	12.4127	6.18026	123.673	16.4507	0	74.5048	0	16.8436	0	29.167
Misin01G027500	0	0	0	0	0	0	0	0	0	0	0	0	0	0	0	0	0	0	0	0	0	0	0	0	0	0	0	0	0	0	0	0	0	0	0	0
Misin01G027600	84.5561	75.269	86.354	144.986	145.422	76.7064	116.643	85.8077	142.487	143.909	0	132	71.6936	106.167	61.3719	87.2343	86.1524	111.461	103.699	131.568	89.8197	91.8674	65.0677	70.5698	89.7666	120.959	86.8887	90.0552	39.2843	11.9641	51.3266	97.3261	100.235	35.0908	48.4348	82.6399
Misin01G027700	439.041	638.049	586.855	492.748	351.25	450.941	557.296	467.067	613.023	654.876	284.436	468.253	684.485	457.582	607.006	550.09	353.732	617.457	410.626	426.639	648.698	712.743	655.853	590.343	694.817	595.87	780.619	550.043	440.857	354.437	396.925	334.936	508.639	582.507	744.686	611.697
Misin01G027800	793.526	342.763	174.47	224.069	145.422	165.035	58.7537	100.434	562.214	427.172	582.344	144.505	423.37	135.894	167.814	172.416	250.349	324.651	160.317	110.492	674.799	324.927	215.167	88.8908	600.387	196.31	159.296	258.688	312.819	281.157	167.667	59.0669	319.899	172.647	204.334	90.7418
Misin01G027900	961.554	616.048	752.513	1275.47	657.755	734.522	911.546	775.195	611.919	1165.84	800.911	564.126	535.061	645.498	1015.51	746.11	617.257	904.07	629.348	576.729	616.455	947.652	549.379	749.125	1107.51	967.669	929.572	608.314	811.876	963.111	837.193	637.654	589.68	910.956	830.96	452.899
Misin01G028000	660.188	463.194	437.057	647.872	904.972	596.218	697.268	882.454	743.36	688.576	709.592	584.968	882.209	608.339	669.337	559.326	887.877	643.995	772.382	926.727	796.094	739.872	716.484	677.199	790.412	735.666	644.08	745.163	600.904	731.306	636.449	722.227	761.36	631.634	693.224	900.937
Misin01G028100	89.9763	247.809	173.589	121.666	111.863	206.875	274.76	180.391	34.2409	211.309	181.141	66.6947	48.2989	285.59	153.43	149.838	91.2202	237.96	230.642	159.67	125.901	200.382	164.148	166.246	73.4454	245.883	179.294	212.778	0	50.8475	249.789	122.832	138.623	200.719	166.495	103.705
Misin01G028200	0	0	0	0	0	0	0	0	0	0	0	0	1.50934	0	0.958936	0	0	0	0	0	2.30307	1.23312	0	0	1.1658	0	1.37919	0	0	0	0	0	0	0	0	0
Misin01G028300	0	0	0	2.02777	0	0	0	44.854	0	0	0	2.77895	0	0	0	3.07886	0	3.53844	8.34363	8.94154	0	9.24839	0	16.2853	0	1.98293	0.689593	0	0	0	17.1089	0	0	0	0	10.5325
Misin01G028400	0	0	0	0	0	0	0	0	0	0	0	0	0	0	0	3.07886	0	0	0	0	0	0	0	0	0	0	0	0	0	0	0	0	0	0	0	0
Misin01G028500	0	0	0	0	0	0	0	0	0	0	0	0	0	0	0	0	0	0	0	0	0	0	0	0	0	0	0	0	0	0	0	0	0	0	0	0
Misin01G028600	347.981	317.288	430.889	276.791	370.267	414.912	479.534	457.316	287.182	455.408	1055.41	368.21	310.169	353.538	382.615	284.281	579.755	374.19	387.979	526.273	318.591	356.988	481.353	508.238	468.652	312.311	387.551	573.881	190.602	311.067	358.145	367.154	379.613	531.976	363.261	351.625
Misin01G028700	0	0	0	0	0	0	0	0	0	0	0	0	0	0	0	0	0	0	0	0	0	0	0	0	0	0	0	0	0	0	0	0	0	0	0	0
Misin01G028800	0	171.382	147.154	0	0	227.795	158.117	2.92526	0	129.336	103.295	0	0	111.476	136.169	0	0	125.614	170.448	0	0	132.56	123.481	0	0	115.01	104.129	0	0	257.228	128.887	0	0	147.381	104.438	0
Misin01G028900	0	0	0	80.0969	0	0	0	0	0	0	0	66.6947	0	0	0	76.9715	0	0	0	61.9521	0	0	0	54.2845	0	0	0	53.8566	0	0	0	11.4107	0	0	0	94.7928
Misin01G029000	0	0	0	0	0	0	0	0	0	0	0	0	0	0	0	0	0	0	0	0	0	0	0	0	0	4.95732	0	0	0	0	0	0	0	0	0	0
Misin01G029100	125.75	119.272	192.094	590.081	231.556	398.641	356.842	366.633	131.441	140.266	0	366.821	89.051	29.7269	331.792	558.3	196.63	252.998	331.957	572.897	146.629	249.09	187.809	382.705	137.564	227.045	186.19	562.404	162.957	266.202	433.424	767.198	148.22	211.948	202.821	523.386
Misin01G029200	74.7996	477.09	330.436	557.637	151.015	449.778	391.403	309.103	170.1	334.269	354.796	361.263	238.476	490.494	447.823	494.67	221.969	511.304	487.507	393.428	299.399	311.979	510.93	422.74	280.958	512.587	464.786	347.86	353.559	599.701	352.442	327.553	149.286	557.241	461.645	533.108
Misin01G029300	0	0	0	0	0	0	0	0	0	0	0	13.8947	41.5068	0	0	0	0	0	0	23.6312	0	0	35.4915	0	0	0	16.5502	0	78.5686	0	0	0	0	0	0	26.7364
Misin01G029400	0	0	0	0	19.0167	0	0	0	0	0	0	1.38947	0	0	0	0	3.04067	0	1.78792	0	0	0	0	0	0	0	0	0	17.4597	0	0	0	0	21.0545	0	0
Misin01G029500	0	4.63194	7.93047	0	0	0	0	0	0	0	0	0	0	0	36.4396	0	58.7864	39.8074	59.5974	0	0	67.205	49.5402	46.1418	0	44.6159	17.9294	0	0	85.2443	30.7959	17.4516	0	25.2653	49.9484	0
Misin01G029600	1956.71	2254.6	2313.93	2713.16	2713.8	2656.83	3911.44	3151.48	2589.06	2486.53	1717.09	2207.87	3939.38	4189.37	3496.28	2877.71	2715.32	3772.86	3802.91	2343.32	3143.69	3290.58	3453.77	3561.74	2699.99	3271.83	3355.56	3494.5	3264.96	3602.69	3467.39	4168.91	4028.59	3636.81	4051.88	3688.82
Misin01G029700	7.58836	59.0572	77.5423	90.2357	99.5581	172.008	115.779	162.84	13.2546	46.4516	0	150.063	0	96.6124	121.785	277.097	59.7999	104.384	119.195	291.239	55.2736	83.8521	99.0804	48.1775	19.8186	134.839	126.196	126.254	0	125.623	101.513	371.182	3.19899	119.309	59.03	199.308
Misin01G029800	987.571	525.725	644.13	423.804	468.706	436.994	451.021	162.84	758.824	449.943	823.366	794.779	606.754	401.313	384.533	428.988	398.328	563.496	280.108	404.924	571.161	348.356	751.976	475.668	761.267	372.79	500.645	444.979	413.213	412.762	255.492	563.149	473.45	475.831	532.783	459.38
Misin01G029900	99.7328	120.43	217.647	371.082	212.54	317.286	429.42	268.149	88.3637	73.776	0	275.116	94.3337	31.8502	142.881	253.493	132.776	262.729	325.998	376.183	89.052	192.367	208.512	241.566	48.9636	96.172	197.224	273.697	120.763	112.164	280.585	422.865	111.965	169.839	171.036	248.73
Misin01G030000	42.278	18.5277	39.6523	48.6665	85.0159	22.0821	29.3768	47.7793	50.8091	58.2922	0	41.6842	43.7708	42.467	30.6859	42.0777	29.3932	45.9997	17.8792	33.8501	75.2336	19.1133	28.0974	31.8921	79.2744	26.7695	56.5466	76.8118	34.9194	7.47757	35.3583	43.629	50.1175	7.01815	19.6767	22.6855
Misin01G030100	0	2.31597	0	0	0	0	4.32012	0	0	0	0	0	0	0	0	0	18.244	0	0	0	3.83845	4.93248	0	0	0	0	2.06878	0	0	0	0	0	0	0	0	0
Misin01G030200	10.8405	25.4757	0	0	0	55.7865	8.64025	0	39.7637	0	0	9.72631	6.79203	15.9251	4.79468	0	57.7728	0	82.2444	164.141	35.3137	0	16.2669	3.39278	33.8082	0	0	0	39.2843	0	211.009	32.8895	28.7909	0	0	0
Misin01G030300	0	0	0	0	0	0	0	0	0	0	0	0	0	0	0	0	0	0	0	0	0	0	0	0	0	0	0	0	0	0	0	0	0	0	0	0
Misin01G030400	8.67242	0	0	0	0	0	8.64025	0	0	0	0	0	0	6.37005	0	0	12.1627	0	0	0	0	9.24839	0	0	0	0	0	0	0	0	0	0	0	0	0	0
Misin01G030500	74.7996	39.3715	87.2351	91.2496	78.3041	51.1376	50.9775	76.0568	66.2728	14.573	0	88.9263	24.1494	37.1586	26.8502	76.9715	59.7999	45.9997	91.78	68.9776	55.2736	82.0024	29.5762	65.1413	75.777	26.7695	34.4797	0	46.5592	25.4237	102.653	65.779	30.9236	74.3924	37.8397	68.8666
Misin01G030600	0	0	0	0	0	0	0	0	0	0	0	0	0	0	0	0	0	0	0	0	0	0	0	0	0	0	0	0	0	0	0	0	0	0	0	0
Misin01G030700	0	0	0	0	0	0	0	0	0	0	0	0	0	0	0	0	0	0	0	0	0	0	0	0	0	0	0	0	0	0	0	0	0	0	0	0
Misin01G030800	0	22.0017	0	20.2777	13.4236	0	0	11.7011	64.0637	0	0	0	2.26401	9.55507	2.87681	6.15772	0	30.0767	0	3.83209	81.3751	16.0306	45.8432	10.1783	20.9844	4.95732	21.3774	0	34.9194	0	0	0	13.8623	8.42178	21.1902	8.10195
Misin01G030900	30.3535	41.6874	55.5133	24.3332	0	26.731	44.0653	0	81.7365	0	0	27.7895	29.4321	0	12.4662	8.21029	7.09491	5.30765	7.74766	15.967	52.9706	43.1592	81.3347	6.78556	71.1138	2.97439	9.6543	0	45.1042	0	3.42177	7.38336	0	12.6327	45.4077	9.72234
Misin01G031000	950.714	705.212	592.142	663.081	1044.8	690.358	590.129	997.515	817.365	662.163	917.679	547.452	1552.36	1019.21	1078.8	1099.15	1589.26	1071.26	976.205	1389.13	1547.66	1284.29	916.863	1583.07	1215.93	1176.87	1319.19	1703.99	2036.96	1556.83	1185.07	1370.62	1892.74	1155.19	1224.49	1630.92
Misin01G031100	16.2608	83.3749	92.5221	92.2635	91.7277	149.926	133.06	119.936	18.7773	55.5597	0	136.168	71.6936	178.361	101.647	161.127	54.7321	101.73	134.69	137.316	39.1522	86.9349	94.644	141.14	29.145	189.37	111.714	151.858	0	55.334	116.34	130.887	63.9798	175.454	60.5436	180.673
Misin01G031200	9.75647	0	0	0	0	12.7844	8.64025	2.92526	9.94092	0	0	0	0	0	9.58936	2.05257	14.1898	5.30765	8.93961	0	3.83845	0	13.3093	6.107	0	12.889	4.13756	1.76579	0	34.3968	6.84354	0	24.5256	2.80726	0	0
Misin01G031300	168.028	180.646	247.607	302.138	177.862	206.875	307.593	235.971	198.818	184.895	302.4	407.116	152.443	169.868	217.678	291.465	238.186	335.267	180.58	523.719	145.093	235.526	271.362	233.423	191.191	235.968	335.142	221.607	162.957	276.67	135.73	267.815	159.949	258.268	161.954	311.115
Misin01G031400	1517.67	1409.27	1567.59	1754.02	2211.53	1707.3	1524.14	1677.15	1406.09	1211.38	998.518	1472.84	1156.91	1149.79	1681.97	1439.88	1890.29	1444.57	2154.45	1841.32	1238.28	1453.23	1260.69	1495.54	1613.47	1106.47	1263.33	1939.72	1725.6	1429.71	1554.62	1410.89	1290.26	1156.59	1442.45	1504.53
Misin01G031500	211.39	371.713	324.268	207.846	312.098	168.522	176.261	151.139	165.682	273.245	212.578	377.937	359.223	203.842	276.174	472.092	284.81	301.652	156.741	114.963	158.144	146.125	123.481	141.818	312.434	232.003	308.938	373.464	599.449	369.392	337.615	277.883	281.511	315.817	255.797	347.574
Misin01G031600	2126.91	1250.62	1172.83	1746.92	1768.55	1806.09	1861.97	1442.15	1618.16	1703.22	907.2	1500.63	1622.54	1540.49	1457.58	1497.35	1543.65	1389.72	1588.27	1765.95	1662.82	1359.51	1129.07	1993.6	1803.49	1312.7	1814.32	2249.61	1859.46	1568.79	1254.65	1866.65	1685.87	1305.38	1416.72	1911.25
Misin01G031700	1205.47	757.322	800.096	683.358	967.615	751.955	918.458	643.558	893.578	822.466	223.057	768.379	743.35	643.375	845.781	864.133	1239.58	861.609	847.475	807.932	999.532	728.157	510.19	620.2	906.992	630.571	693.041	679.829	1332.76	560.818	1083.56	646.38	627.002	729.888	688.683	768.875
Misin01G031800	246.08	100.745	103.977	498.831	306.505	163.873	197.862	323.729	318.109	137.533	0	411.284	306.396	149.696	182.198	613.719	228.051	139.768	169.853	514.777	187.316	85.7018	107.953	421.383	211.01	136.822	136.539	365.518	474.322	209.372	77.5601	738.336	249.521	165.628	196.767	481.256
Misin01G031900	2313.37	2223.33	2331.56	2515.45	3764.19	3508.74	3472.52	3271.42	2011.38	2484.7	3254.54	1729.89	2559.09	2086.19	2288.02	2049.49	2857.22	2122.18	3854.16	1698.25	1843.22	2076.57	2128.01	1513.18	1655.44	2199.07	1795.01	1349.06	3825.13	2412.26	4115.25	2433.82	2214.77	2485.83	2096.32	1374.09
Misin01G032000	44.4461	142.432	420.315	52.722	40.2707	25.5688	133.924	66.306	115.977	95.6356	172.158	180.632	18.1121	35.0353	111.237	77.9978	41.5559	188.422	197.863	76.6418	72.1628	132.56	372.661	147.247	86.2692	123.933	90.3367	152.741	46.5592	336.491	407.191	100.682	79.9747	117.905	154.386	55.0933
Misin01G032100	2129.08	978.497	3378.38	769.539	4641.2	1109.92	2528.14	959.486	978.628	1204.1	275.453	596.084	1693.48	796.256	1588	684.533	2213.61	894.34	1338.56	871.8	1834.01	1402.06	842.183	688.734	2527.45	820.932	944.053	949.112	2035.51	720.838	987.751	936.345	1523.79	760.768	893.017	657.068
Misin01G032200	0	0	0	0	0	0	0	0	2.20909	0	0	0	9.05604	0	0	13.3417	12.1627	0	0	1.91604	0	0	0	0	0	0	0	0	0	0	0	0	0	0	0	0
Misin01G032300	286.19	211.911	306.645	210.888	171.15	134.817	269.576	179.416	243	285.085	480.546	327.916	180.366	237.815	246.446	204.231	222.983	215.845	179.984	202.462	196.529	191.75	243.265	242.244	270.466	197.301	239.978	185.408	225.521	210.867	224.696	266.472	252.72	263.882	184.658	257.642
Misin01G032400	453.134	486.353	417.671	683.358	485.485	522.998	476.078	645.508	461.7	371.613	184.135	676.674	574.304	469.26	389.328	727.637	505.766	436.997	637.096	784.939	522.797	477.217	448.819	685.341	432.512	479.868	404.102	673.648	739.127	287.139	369.551	769.212	445.726	391.613	463.158	811.815
Misin01G032500	0	0	38.7712	0	3.35589	0	0	0	9.94092	0	0	0	2.26401	0	8.63042	0	0	0	0	3.83209	2.30307	0	8.87287	0	10.4922	0	0	0	0	0	0	0	0	0	0	0
Misin01G032600	6343.87	6756.84	6801.7	7807.93	7555.23	6861.74	6860.36	7862.13	6309.17	6945.88	7836.95	8964.88	5879.63	6309.53	7169.96	8226.71	6071.21	6653.14	6647.49	11169.9	6174.53	6595.96	6689.41	9478.07	6593.76	6457.4	9175.04	8810.4	6058.51	6447.16	5839.82	9229.87	6680.56	5919.11	6785.42	10441
Misin01G032700	0	0	0	0	0	0	0	0	0	0	0	0	0	0	0	0	0	0	0	0	0	0	0	0	0	0	0	0	0	0	0	0	0	0	0	0
Misin01G032800	5.42026	39.3715	106.621	6.08331	117.456	151.088	146.884	19.5018	11.0455	43.7191	0	34.7368	36.9788	40.3436	55.6183	37.9726	94.2609	72.5379	203.227	67.7002	12.283	80.7693	133.093	50.2131	5.829	97.1634	74.4761	42.3789	29.0995	44.8654	276.023	69.1351	10.6633	91.236	16.6495	38.0792
Misin01G032900	1803.86	1784.45	1786.12	1215.65	1599.64	1958.34	1531.92	1703.48	1691.06	2374.49	1839.85	1164.38	1991.57	1637.1	1337.72	850.791	1725.08	1642.72	1209.83	1247.98	2102.7	1982.24	2059.25	1179.33	2206.86	1779.68	2396.34	870.534	934.094	675.972	1518.13	1218.25	905.314	1569.26	1552.94	679.753
Misin01G033000	524.681	548.885	541.034	412.651	437.384	655.491	698.132	614.305	495.941	671.271	329.346	772.547	396.956	517.035	525.497	658.876	521.982	695.303	540.548	592.696	594.192	506.195	565.646	508.238	551.423	630.571	478.578	398.185	806.056	385.843	562.311	708.132	355.088	569.874	547.919	576.049
Misin01G033100	429.285	393.715	459.967	340.665	389.283	423.047	385.355	347.131	372.232	387.096	462.582	536.337	353.185	437.41	350.012	384.857	421.64	429.92	363.544	287.407	403.805	367.47	339.387	261.244	458.159	360.893	324.109	392.005	599.449	445.663	375.254	422.865	420.134	498.289	434.4	412.389
Misin01G033200	352.317	502.565	578.043	339.651	554.841	1072.73	1112.86	469.017	347.932	480.91	1266.49	339.031	328.281	539.331	695.228	255.545	456.101	500.689	1106.72	383.847	278.671	548.122	478.396	331.135	343.911	388.654	420.652	317.842	395.753	578.764	1072.15	631.613	254.853	603.561	606.949	396.995
Misin01G033300	0	0	0	0	0	0	0	0	0	0	0	0	0	0	0	0	0	0	0	0	0	0	0	0	0	0	0	0	0	0	0	0	0	0	0	0
Misin01G033400	820.627	642.681	567.469	725.942	838.973	869.339	934.011	1180.83	626.278	611.157	282.939	840.631	620.339	702.829	708.654	786.135	683.138	521.035	864.758	885.212	641.021	720.142	741.624	952.692	657.511	839.77	682.697	769.884	481.597	662.513	943.268	842.375	587.548	735.502	1030.75	927.673
Misin01G033500	0	0	0	0	0	10.46	0	15.6014	0	0	0	0	0	0	0	0	0	0	0	5.10945	0	0	0	0	0	0	0	0	0	0	0	0	0	0	0	0
Misin01G033600	74.7996	50.9513	0	40.5554	64.8805	52.2998	57.0256	16.5765	30.9273	30.9677	0	83.3684	28.6774	35.0353	0	16.4206	60.8135	42.4612	67.345	15.3284	36.8491	21.5796	48.8008	12.8926	61.7874	19.8293	17.9294	39.7302	0	0	53.6077	79.8746	9.59697	8.42178	0	0
Misin01G033700	0	0	0	0	0	0	0	0	0	0	0	0	0	0	0	0	0	0	0	0	0	0	0	0	0	0	0	0	0	0	0	0	0	0	0	0
Misin01G033800	260.172	514.145	441.463	203.791	140.947	733.36	490.766	371.508	272.823	450.853	380.245	105.6	336.583	736.802	528.374	206.284	213.861	721.841	533.396	218.429	300.934	639.372	477.656	312.814	326.424	660.315	612.359	223.372	221.156	743.271	345.599	283.924	375.348	727.08	640.248	307.874
Misin01G033900	0	0	0	0	0	0	0	0	0	0	0	0	0	0	0	0	0	15.0384	0	1.27736	0	0	0	0	0	0	0	0	0	0	0	0	53.3165	0	0	0
Misin01G034000	0	11.5798	0	0	0	6.97331	0	0	0	0	0	0	0	0	0	0	4.05423	0	7.15168	0	0	0	0	0	0	13.8805	0	0	0	0	0	0	0	0	0	0
Misin01G034100	306.787	414.558	325.149	1585.72	238.268	882.124	669.619	1503.59	1541.95	1194.08	1565.89	1311.66	532.797	748.481	188.91	1207.94	116.559	352.959	760.462	694.885	622.596	532.091	757.891	1211.9	204.015	1202.65	1121.97	922.625	691.113	1046.86	768.758	583.286	1279.6	1180.45	868.8	768.065
Misin01G034200	509.504	566.254	342.772	813.136	349.013	403.29	294.632	683.537	490.419	507.324	0	498.821	793.913	541.454	578.238	835.397	564.552	492.727	507.77	513.5	907.409	966.149	687.648	1144.04	558.418	804.077	652.355	618.909	979.198	710.369	401.488	338.963	749.63	699.008	702.305	528.247
Misin01G034300	1179.45	1153.35	1503.26	1102.09	837.854	505.565	396.587	639.658	1617.06	1074.76	1299.42	1147.7	1429.34	967.185	1240.86	1129.94	836.186	1209.26	581.67	690.415	1506.21	1000.06	1149.78	1061.26	1394.3	1380.12	1306.09	1139.82	1261.46	978.066	812.1	678.598	1822.36	1040.09	886.963	846.654
Misin01G034400	965.89	723.74	1649.54	1065.59	1676.83	650.842	1019.55	781.045	960.956	714.99	646.717	1269.98	841.457	842.97	991.54	1630.77	1144.31	789.956	772.382	1645.88	705.507	630.741	944.221	964.906	1193.78	928.01	934.399	1041.82	832.245	810.569	963.799	1555.88	1247.61	898.323	998.969	1214.48
Misin01G034500	743.66	871.962	1224.82	647.872	926.226	1142.46	1355.65	1042.37	608.605	911.726	1011.99	805.895	753.16	1037.26	1269.63	968.814	921.324	1242.88	1310.55	1407.65	867.489	1206.61	1290.26	1224.11	734.454	1164.97	1337.12	1055.06	999.567	867.398	1405.21	1443.11	663.257	1068.16	1266.87	1286.59
Misin01G034600	55.2867	32.4236	22.9102	100.375	57.0501	49.9754	26.7848	79.9572	39.7637	49.184	0	76.421	72.4483	56.2687	32.6038	102.629	69.9355	96.4224	54.2336	19.7991	89.052	53.0241	24.4004	39.3562	72.2796	54.5305	39.9964	30.9013	101.848	124.128	108.356	25.5062	116.23	102.465	30.2718	47.8015
Misin01G034700	6.50431	0	0	0	0	0	0	11.7011	22.0909	0	0	0	11.32	24.4185	0	6.15772	23.3118	7.96148	5.36376	8.94154	33.0106	3.69936	6.65465	7.46411	29.145	0	0	13.2434	21.8246	0	0	29.5334	0	0	0	0
Misin01G034800	0	0	0	0	0	0	0	0	0	0	0	0	0	0	0	0	0	0	0	0	0	0	0	0	0	0	0	0	0	0	0	0	0	0	0	0
Misin01G034900	89.9763	96.1127	256.418	103.416	95.0836	109.249	317.097	599.679	352.35	348.842	19.4614	33.3474	86.0323	259.049	170.691	170.364	257.444	294.575	223.49	111.131	135.881	242.308	262.489	145.889	130.57	274.635	88.9575	369.05	510.696	195.912	277.163	97.9974	302.838	275.112	251.256	458.57
Misin01G035000	4.33621	0	0	0	0	10.46	0	0	0	0	0	0	11.32	9.55507	0	9.23658	0	16.8076	0	1.27736	6.14152	0	28.0974	7.46411	0	22.8037	3.44797	0	0	80.7578	0	0	0	2.80726	0	0
Misin01G035100	0	0	0	0	0	0	0	0	0	0	0	0	0	0	0	0	0	0	0	0	0	0	0	0	0	0	0	0	0	0	0	0	0	0	0	0
Misin01G035200	301.366	264.02	148.917	333.568	222.607	126.682	398.315	423.188	230.85	53.7381	169.164	275.116	257.342	336.551	354.806	309.938	236.159	250.344	328.382	418.975	261.782	233.676	260.271	308.743	200.518	266.704	235.151	290.472	240.071	95.7129	310.241	321.512	213.266	245.635	278.5	264.124
Misin01G035300	109.489	155.17	50.2263	148.027	91.7277	162.711	191.814	165.765	122.605	134.801	335.335	70.8631	129.049	134.833	186.034	185.758	175.346	111.461	154.953	218.429	168.892	167.704	117.566	160.139	155.051	105.095	188.949	173.047	189.147	100.199	183.635	171.16	85.3064	189.49	137.737	179.053
Misin01G035400	2065.12	1511.17	1113.79	458.276	1293.14	1111.08	876.985	457.316	1264.71	1505.58	1968.59	579.41	1611.22	1466.17	1234.15	520.327	972.002	1231.38	909.456	565.872	1533.84	931.622	1158.65	574.058	912.821	1190.75	1322.64	450.276	1294.93	1586.74	1064.17	761.829	1802.1	1330.64	1321.36	394.565
Misin01G035500	28.1854	0	0	0	0	0	4.32012	0	0	0	0	0	0	0	0	0	0	0	5.36376	1.27736	0	3.69936	0	0	0	0	0	0	0	0	0	0	0	0	0	0
Misin01G035600	775.097	913.65	575.399	595.15	1130.94	842.608	918.458	812.248	976.419	629.373	760.491	576.631	829.382	719.815	680.844	675.296	957.813	633.38	1149.04	854.556	780.74	673.283	834.789	738.947	547.926	999.395	953.707	797.254	750.767	803.091	923.878	988.699	547.027	871.654	933.884	631.142
Misin01G035700	6.50431	34.7395	2.64349	0	63.7619	18.5955	33.697	5.85053	8.83637	10.9298	0	20.8421	32.4508	11.6784	16.3019	12.3154	9.12202	11.4999	41.7182	1.27736	22.263	10.4815	3.69703	0	36.1398	2.97439	15.8606	0	64.0189	0	47.9048	10.0682	7.46431	8.42178	33.299	4.86117
Misin01G035800	0	8.10589	0	0	0	0	0	0	0	3.64326	0	0	0	50.9604	0	13.3417	25.339	0	0	2.55473	17.6569	0	0	0	26.8134	0	13.1023	0	0	0	0	0	0	0	0	0
Misin01G035900	40.1099	31.2656	481.996	27.3749	49.2197	34.8666	30.2409	151.139	56.3319	41.8975	52.396	59.7474	63.3923	36.0969	172.608	0	38.5152	44.2304	64.3652	116.879	59.1121	59.8063	77.6376	2.03567	73.4454	45.6073	25.5149	22.9553	141.133	35.8923	46.7642	17.4516	99.1687	71.5851	30.2718	0
Misin01G036000	6.50431	19.6857	37.0088	0	6.71178	23.2444	20.7366	0	0	18.2163	0	0	5.28269	37.1586	52.7415	15.3943	12.1627	44.2304	12.5154	19.1604	10.7477	38.2267	10.3517	29.8564	0	25.7781	23.4462	8.82894	0	29.9103	26.2336	0	0	0	0	36.4588
Misin01G036100	15.1767	35.8975	56.3944	38.5276	6.71178	56.9487	22.4646	38.0284	8.83637	30.9677	59.8812	45.8526	4.52802	33.9736	80.5506	46.1829	2.02712	25.6537	19.0712	42.7916	10.7477	25.2789	14.7881	29.8564	9.3264	19.8293	11.7231	20.3066	29.0995	70.2892	0	40.9441	0	21.0545	19.6767	21.0651
Misin01G036200	23.8491	108.851	225.578	64.8886	17.8981	115.06	67.3939	51.6797	0	9.10815	0	77.8105	35.4695	97.6741	246.446	96.4709	0	85.8071	67.345	139.871	10.7477	78.3031	67.2859	101.783	0	108.07	68.9593	97.1184	0	65.8026	112.918	75.1761	0	109.483	140.764	170.951
Misin01G036300	2744.82	2544.09	2323.63	2895.66	2311.09	2494.12	2393.35	3118.33	2534.93	2621.33	3854.85	2890.1	3056.41	2342.05	2397.34	2896.18	2424.43	2241.6	2217.62	2605.18	2551.03	2439.73	2270.72	2761.72	2593.9	2898.05	2801.13	2938.27	2789.19	2690.43	2170.54	2743.25	3008.12	2261.25	2392.98	2556.97
Misin01G036400	28.1854	0	0	39.5415	35.7962	0	0	56.5551	43.0773	0	0	30.5684	18.1121	0	0	40.0252	17.2305	0	0	44.7077	48.3644	0	0	50.8917	15.1554	0	0	22.9553	0	0	0	32.8895	36.2552	0	0	51.0423
Misin01G036500	2.1681	0	0	2.02777	3.35589	6.97331	14.6884	38.0284	35.3455	0	0	37.5158	18.1121	10.6167	20.1377	21.552	7.09491	6.19226	0	17.2444	18.4245	3.69936	0	3.39278	3.4974	2.97439	3.44797	28.2526	24.7346	8.97308	0	30.8759	43.7195	0	0	25.116
Misin01G036600	217.894	104.219	71.3742	89.2219	308.742	80.1931	199.59	71.1814	150.218	64.6679	4.49109	157.01	120.747	90.2423	105.483	147.785	64.8677	86.6917	73.9007	102.189	95.1935	145.508	77.6376	117.39	205.181	89.2317	135.85	154.507	33.4644	174.975	183.635	257.075	155.684	131.941	16.6495	109.376
Misin01G036700	0	0	0	0	3.35589	17.4333	5.18415	0	0	0	0	0	0	7.43172	0	0	0	0	1.78792	0	0	0	0	6.107	0	0	13.1023	3.53158	0	0	15.9683	16.7804	0	0	0	0
Misin01G036800	3.25216	0	0	0	186.811	34.8666	35.425	17.5516	0	0	0	0	0	26.5419	0	0	19.2576	0	53.0417	20.4378	0	6.1656	0	0	0	0	4.13756	0	0	0	28.5148	36.2456	11.7296	0	0	0
Misin01G036900	0	0	2.64349	0	0	0	0	0	0	0	0	0	0.75467	0	0	0	0	0	0	1.91604	0	0	0	0	0	0	1.37919	0	0	0	0	0	0	0	0	0
Misin01G037000	1169.69	495.617	1867.18	1817.9	1061.58	920.477	2051.2	2299.26	341.305	800.606	529.948	1550.65	463.367	472.445	626.185	1944.81	1364.25	916.455	3882.17	2816.58	740.82	662.802	559.73	1745.92	1561.01	944.865	875.783	2548.92	1102.87	825.524	2029.11	2942.61	919.176	771.997	625.112	1471.31
Misin01G037100	88.8923	92.6387	227.34	209.874	95.0836	54.6243	92.4507	160.889	149.114	122.049	0	166.737	174.329	59.4538	63.2898	140.601	90.2067	68.9995	99.5276	123.904	117.456	66.5884	80.5953	202.888	19.8186	107.078	89.6471	178.345	139.678	43.3699	112.918	101.353	119.429	78.6033	78.7066	180.673
Misin01G037200	749.08	719.108	1109.38	908.441	1278.59	948.37	1572.53	594.804	1039.38	925.388	503.002	671.116	784.857	875.881	858.248	799.477	1223.36	792.61	1056.07	815.596	1015.65	980.33	1452.19	842.088	1327.85	1164.97	858.544	1147.76	931.184	1208.38	1463.38	898.085	1073.79	878.672	1056.49	949.548
Misin01G037300	0	0	0	0	0	0	0	0	0	0	0	0	0	0	0	0	0	0	0	0	0	0	0	0	0	0	0	0	0	0	0	0	0	0	0	0
Misin01G037400	110.573	0	89.8786	109.5	87.2532	180.144	170.213	190.142	78.4228	85.6166	0	255.663	118.483	117.846	59.454	148.812	119.6	54.8458	59.0014	109.215	77.5366	115.297	147.881	177.103	52.461	85.2659	53.0987	206.597	0	0	168.807	211.433	55.4492	64.567	46.9213	178.243
Misin01G037500	0	0	0	0	0	0	0	0	0	0	0	0	0	0	0	0	0	0	0	0	0	0	2.95762	0	0	0	0	13.2434	0	0	0	0	0	0	0	0
Misin01G037600	0	0	0	0	0	0	0	0	0	0	0	0	0	0	0	0	0	0	0	0	0	0	0	0	0	0	0	0	0	0	0	0	0	0	0	0
Misin01G037700	0	0	0	0	0	0	0	0	0	0	0	0	0	0	0	0	0	0	0	0	0	0	0	0	0	0	0	0	0	0	0	0	0	0	0	0
Misin01G037800	2944.29	2906.54	2480.47	1852.37	3984.56	3316.97	5219.57	2136.42	3620.7	3370.02	3381.79	2300.97	2660.21	2893.06	3239.29	1615.37	3100.47	3225.28	3255.8	3482.09	3248.09	2664.77	3231.2	1963.06	2295.46	2876.24	2320.48	2033.31	3832.4	2344.97	4371.88	2903	2606.11	3138.52	3337.46	2258.01
Misin01G037900	4.33621	6.94791	0	11.1527	0	6.97331	19.8726	0	25.4046	24.592	0	16.6737	0	15.9251	0	0	21.2847	6.19226	23.243	8.30286	14.5861	4.31592	45.8432	0	0	26.7695	4.82715	0	0	0	0	16.1092	0	4.21089	0	31.5976
Misin01G038000	8.67242	9.26387	0	0	0	0	0	0	0	0	0	16.6737	0	0	0	0	9.12202	0	0	1.91604	9.21227	0	0	6.107	0	0	0	0	0	0	0	0	0	0	0	0
Misin01G038100	937.705	1933.83	1576.4	1527.92	1653.34	1933.93	1621.77	1833.16	1154.25	1503.76	809.893	1493.68	1312.37	1757.07	2136.51	1559.96	1393.64	2049.64	1893.41	2145.33	1189.15	2056.23	1677.71	1786.64	1277.72	1608.15	2343.24	1677.5	1446.24	2750.25	2069.03	2149.9	1351.04	1743.31	1684.62	2001.99
Misin01G038200	0	0	0	0	0	0	0	0	0	0	0	0	0	0	0	0	0	0	0	0	0	0	0	0	0	0	0	0	0	0	0	0	0	0	0	0
Misin01G038300	0	0	0	0	0	0	0	0	0	0	0	0	0	6.37005	0	3.07886	0	0	0	0	0	0	0	0	0	0	0	0	0	0	0	0	0	0	0	0
Misin01G038400	5620.81	5370.73	5939.92	6256.68	4652.38	4279.29	4645.86	3992.98	3798.54	6635.29	4929.72	4917.35	3837.5	3480.17	3728.34	4984.67	2269.36	3554.36	4024.61	2655	3526.77	3217.21	2338.74	3641.13	3620.97	3813.17	3881.72	3706.39	4008.45	4185.94	3284.9	3624.56	3981.68	3020.61	3470.66	2623.41
Misin01G038500	962.638	873.12	1230.1	956.093	1609.71	1082.03	1296.9	978.988	894.683	1024.67	950.614	1194.95	841.457	1039.38	1140.17	840.529	1096.67	892.57	1200.29	1160.48	634.111	804.61	1228.89	975.084	944.298	739.632	1087.49	717.793	1169.8	1325.03	1307.12	856.47	651.528	1598.73	992.914	1084.85
Misin01G038600	0	0	0	0	0	0	0	0	0	0	0	0	0	0	0	0	0	0	0	0	0	0	0	0	0	8.92317	0	0	0	0	0	0	0	0	0	0
Misin01G038700	136.591	277.916	115.432	0	27.9658	116.222	94.1787	0	71.7955	113.852	309.885	0	67.9203	56.2687	127.538	0	23.3118	258.306	197.267	0	135.881	285.467	91.6863	0	128.238	52.5476	84.1304	0	62.5639	67.2981	102.653	0	68.2451	122.116	151.359	0
Misin01G038800	0	0	0	0	0	0	0	0	0	0	0	0	0	0	0	0	0	0	0	0	0	0	0	0	0	0	0	0	0	0	0	0	0	0	0	0
Misin01G038900	433.621	914.808	283.734	0	153.252	605.516	112.323	0	541.228	362.504	856.301	0	347.148	125.278	618.514	0	249.335	401.612	765.23	0	547.363	1093.16	537.548	0	324.092	225.062	524.78	0	247.346	157.029	669.526	0	240.991	503.903	142.277	0
Misin01G039000	0	0	0	0	0	0	0	0	0	0	0	0	0	0	0	0	0	0	8.93961	5.74813	0	1.84968	0	0	0	0	0	0	0	0	29.6553	0	0	0	0	0
Misin01G039100	24444.3	30526.8	22189.4	38149.4	17715.7	14992.6	10198.1	17621.8	33019.3	29177	23199.5	26605.6	26688.9	24042.7	25423.3	41755.5	16271.7	29129.3	15003	16269.1	39731.8	33763.4	22141.5	26257.4	33924.8	31865.6	20678.1	22825.5	37181.9	27275.2	16023	12090.6	26146.4	27077.4	25555.4	18324.2
Misin01G039200	223.315	277.916	350.703	211.902	217.014	324.259	311.049	320.804	230.85	314.231	528.451	244.547	283.001	335.489	379.739	241.177	233.118	319.344	250.905	305.928	264.853	324.927	353.436	255.137	212.176	313.303	257.218	184.525	180.417	251.246	336.474	258.418	280.445	289.148	339.044	282.758
Misin01G039300	392.427	277.916	310.169	209.874	329.996	276.608	297.225	412.462	282.764	166.679	101.798	230.653	280.737	368.401	345.217	254.519	332.447	255.652	376.059	312.315	359.279	257.722	254.356	378.634	240.155	227.045	37.9276	355.806	366.654	420.239	198.463	244.993	290.042	360.733	281.528	277.087
Misin01G039400	6.50431	1425.48	1345.54	56.7775	0	1128.51	1087.81	0	94.991	1777	1568.89	54.1895	55.8456	1033.01	1167.98	179.6	16.2169	1065.95	1050.11	3.83209	193.458	1205.99	976.755	22.3923	99.093	1029.14	957.845	37.9645	119.308	1197.91	1311.68	0	45.8522	1322.22	1177.57	0
Misin01G039500	391.343	460.878	473.185	518.095	251.692	557.865	369.803	277.9	690.342	421.707	47.9049	454.358	507.138	589.229	421.932	412.567	289.878	643.111	372.484	454.741	487.483	513.594	333.472	437.668	342.745	438.227	519.953	366.401	318.639	483.051	142.574	450.385	579.017	303.184	656.898	464.242
Misin01G039600	402.183	477.09	518.124	460.304	287.488	397.479	326.601	304.227	465.014	491.84	0	497.431	290.548	453.335	391.246	549.063	351.705	418.42	308.714	420.252	356.976	604.845	490.966	413.919	406.864	419.389	560.639	354.924	353.559	556.331	320.506	407.427	347.624	450.565	295.15	488.547
Misin01G039700	205.97	170.224	166.54	248.402	107.388	111.573	218.598	220.37	187.773	331.537	511.984	234.821	133.577	214.458	213.843	190.889	73.9898	254.767	177.004	153.922	202.67	233.676	168.585	161.496	118.912	234.977	182.742	218.075	29.0995	367.896	190.479	144.982	215.399	186.683	192.226	164.47
Misin01G039800	137.675	158.644	123.363	117.611	174.506	76.7064	110.595	91.6582	115.977	101.1	8.98218	179.242	151.689	42.467	133.292	124.181	123.654	79.6148	103.699	77.2804	117.456	98.033	98.341	76.6768	73.4454	110.052	93.0951	67.1	49.4691	127.119	75.279	91.2852	100.235	75.796	65.0843	72.1073
Misin01G039900	192.961	207.279	297.833	0	244.98	189.442	171.941	0	237.478	0	0	0	119.238	0	0	0	139.871	153.037	200.247	147.535	177.336	138.109	224.779	147.247	287.953	218.122	202.051	71.5144	0	22.4327	132.308	144.311	0	188.086	115.033	0
Misin01G040000	26.0172	0	0	9.12496	15.6608	8.13553	11.2323	11.7011	5.52273	5.46489	0	0	6.03736	21.2335	0	7.184	0	12.3845	14.3034	10.2189	9.97996	6.1656	0	0	0	27.761	11.0335	0	0	0	17.1089	25.5062	30.9236	0	0	12.1529
Misin01G040100	109.489	113.482	74.0177	21.2916	83.8973	70.8953	95.0427	64.3558	163.473	178.52	185.632	63.9158	211.308	161.375	99.7293	76.9715	75.0033	171.614	79.8605	45.3464	194.225	179.419	125.699	75.3197	76.9428	240.926	156.538	63.5684	128.038	189.93	242.946	34.232	121.562	214.755	254.283	76.1583
Misin01G040200	29.2694	22.0017	25.5537	34.4721	81.66	33.7043	39.7451	78.9821	29.8228	0	0	0	27.9228	15.9251	38.3574	40.0252	115.546	41.5766	110.255	74.7257	26.1014	36.9936	5.91525	45.4632	23.316	5.94878	24.8254	98.8842	91.6634	0	100.372	42.2865	36.2552	23.8617	0	79.3991
Misin01G040300	352.317	243.177	323.387	399.471	519.044	296.366	348.202	426.113	340.2	407.134	688.633	337.642	375.826	324.872	359.601	318.149	366.908	347.651	325.402	425.362	333.177	392.748	242.525	360.313	324.092	313.303	289.629	351.392	410.303	107.677	460.798	453.07	268.715	209.141	230.066	494.219
Misin01G040400	7.58836	0	36.1277	0	10.0677	3.48666	0	0	15.4637	13.6622	0	0	23.3948	6.37005	0	6.15772	14.1898	17.6922	8.34363	4.47077	8.44458	24.0458	34.7521	9.49978	9.3264	11.8976	1.37919	14.1263	4.36492	34.3968	2.28118	0	0	11.229	16.6495	12.1529
Misin01G040500	788.106	795.535	1331.44	770.552	3814.53	3006.66	4130.9	1330.99	732.314	1336.17	1827.87	967.073	750.142	1041.5	1626.36	1379.33	1938.94	1525.07	2438.13	2269.23	471.361	1011.77	961.228	1362.54	842.873	1828.26	1509.52	1425.87	1791.07	2516.95	2982.64	3456.08	1083.39	1202.91	1398.56	1660.9
Misin01G040600	1819.04	1358.32	33.4842	2123.07	350.131	184.793	2333.73	410.512	383.278	1713.24	1462.6	2159.24	2011.95	1901.46	2158.56	348.937	366.908	1902.79	774.17	355.107	1946.86	1677.04	443.644	1781.21	307.771	1549.66	646.838	1700.45	2397.8	2152.04	2331.37	759.815	2029.23	7.01815	1707.33	2247.48
Misin01G040700	143.095	88.0068	117.195	170.333	112.982	130.168	137.38	136.512	156.846	85.6166	0	116.716	140.369	118.908	76.7149	180.626	122.641	41.5766	101.316	140.51	120.527	146.741	80.5953	153.354	127.072	141.779	133.781	135.966	69.8388	101.695	159.683	133.572	52.2502	71.5851	66.5979	198.498
Misin01G040800	5478.8	4363.29	3744.06	7108.35	3403.99	3879.48	2639.6	4287.46	4646.83	4739.88	3631.79	4820.08	5309.86	4343.31	4078.35	6121.8	3761.31	4186.85	2818.96	3349.88	4791.15	3458.9	3221.59	5114.95	4344.94	4508.19	4684.41	5551.64	4622.45	3767.2	2761.37	3982.32	6114.34	4408.8	3935.33	5187.68
Misin01G040900	10.8405	0	0	0	0	0	0	0	0	0	0	0	0	0	0	0	0	0	0	0	0	0	2.21822	0	0	0	0	0	0	0	0	0	0	0	0	0
Misin01G041000	105.153	86.8488	150.679	89.2219	124.168	60.4354	91.5866	28.2775	210.968	99.2788	0	62.5263	150.179	110.414	105.483	63.6298	118.586	144.191	75.6887	82.3899	154.306	76.4534	102.038	82.1052	136.399	96.172	86.8887	94.4697	58.199	62.8116	42.2018	76.5185	91.7044	174.05	59.03	106.946
Misin01G041100	5225.13	2097.11	1437.18	2519.5	2141.06	1844.44	1134.46	2031.11	2817.7	1941.86	845.821	1921.64	3254.14	1913.14	1326.21	2706.32	2099.08	1568.41	1284.32	1814.49	3641.15	2104.93	2210.08	2191.73	2450.51	1499.09	2770.1	2088.05	3286.79	1694.42	1339.05	1888.13	3588.2	1441.53	1422.77	2594.24
Misin01G041200	1246.66	433.086	438.819	502.887	709.212	393.992	406.092	745.942	691.446	606.603	97.3069	750.316	675.429	522.344	432.48	511.091	543.267	562.611	314.674	362.132	543.524	512.978	479.874	320.278	495.465	393.611	279.975	664.82	685.293	348.455	520.109	453.07	892.518	331.257	275.473	580.1
Misin01G041300	0	0	0	0	0	0	0	0	0	0	0	0	0	0	0	0	0	0	0	0	0	0	0	0	0	0	0	0	0	0	0	0	0	0	0	0
Misin01G041400	0	0	0	0	0	0	12.9604	0	0	0	0	0	0	0	0	0	0	0	0	0	0	0	0	0	0	0	0	0	0	0	0	0	0	0	0	0
Misin01G041500	0	0	0	0	0	0	0	0	0	0	0	0	0	0	0	0	0	0	0	0	0	0	0	0	0	0	0	0	0	0	0	0	0	0	0	0
Misin01G041600	347.981	158.644	228.221	329.513	373.622	298.69	328.329	379.309	230.85	234.99	52.396	264	371.298	188.978	251.241	300.702	419.613	146.845	228.854	410.033	257.176	107.898	206.294	436.99	326.424	189.37	226.876	331.085	33.4644	101.695	229.259	356.415	250.588	171.243	69.6251	297.342
Misin01G041700	295.946	174.856	93.4033	239.277	353.487	172.008	175.397	195.993	97.2001	149.374	0	273.726	193.195	151.819	229.186	188.837	188.522	113.23	148.397	189.688	148.932	107.281	126.438	172.353	224.999	124.924	128.264	224.255	88.7534	215.354	226.977	271.842	271.914	103.869	74.1659	195.257
Misin01G041800	0	1.15798	5.28698	11.1527	4.47452	3.48666	11.2323	0	0	4.55408	0	0	9.81071	0	0	5.13143	0	0	0	0	5.37383	0	0.739406	0	5.829	0	2.75837	0	0	0	0	1.34243	0	0	3.02718	2.43058
Misin01G041900	1112.24	1184.62	1211.6	1420.45	1336.76	965.803	1314.18	957.536	1287.9	18.2163	856.301	1061.56	692.032	1181.64	353.847	341.753	751.047	897.878	288.451	107.937	898.197	322.461	45.8432	430.204	23.316	206.224	298.594	1326.99	651.829	629.611	873.692	958.495	513.971	286.341	643.275	625.47
Misin01G042000	2444.54	2265.02	2124.48	2077.45	2185.8	2377.9	2070.2	1809.76	1863.37	2783.45	2625.79	1761.85	2622.48	2671.17	2983.25	2451.8	2006.85	2154.02	2016.18	1985.02	2155.67	2334.91	2179.03	2254.84	2464.5	2649.19	2487.36	2638.97	1983.13	2488.54	2607.39	2555.31	2538.93	2301.95	2199.24	2225.61
Misin01G042100	389.175	287.18	290.784	566.762	749.482	453.265	616.05	640.633	427.46	164.858	52.396	409.895	353.94	127.401	181.239	360.227	470.291	290.152	636.5	348.081	241.822	213.33	218.125	342.671	397.538	205.233	204.12	282.526	587.81	248.255	361.567	412.797	612.073	227.388	248.229	336.231
Misin01G042200	0	0	0	0	0	0	0	0	3.31364	0	0	0	0	0	2.87681	12.3154	0	0	3.57584	0	0	0	0	0	0	0	0	0	0	0	0	0.671215	0	0	0	0
Misin01G042300	143.095	260.546	211.479	25.3471	176.744	253.364	673.075	156.989	37.5546	108.387	233.537	129.221	154.707	259.049	208.089	152.917	343.596	336.151	900.516	623.992	113.618	369.936	490.966	365.742	187.694	364.859	415.135	465.285	253.166	363.41	829.209	677.927	231.394	402.842	375.37	413.199
Misin01G042400	0	0	0	0	0	0	0	0	6.62728	0	0	0	0	0	0	0	0	0	0	0	0	0	0	0	0	0	0	0	0	0	0	0	0	0	0	0
Misin01G042500	254.752	162.118	389.474	90.2357	0	11.6222	31.1049	17.5516	361.187	123.871	417.671	162.568	159.99	75.3789	87.2632	48.2355	21.2847	99.0762	17.8792	18.5218	298.631	87.5515	496.141	65.1413	243.652	131.865	94.4743	96.2355	42.1943	14.9551	30.7959	0	14.9286	136.152	134.709	102.085
Misin01G042600	1063.46	1135.98	1482.12	1072.69	963.141	1316.79	1302.09	1011.17	974.21	1319.77	980.554	766.989	992.391	1189.08	1575.53	930.842	1072.34	1194.22	1301.01	1111.31	1024.1	1231.27	1274.74	1023.26	1196.11	1433.66	1650.89	1498.27	1177.07	1197.91	1132.61	1141.74	1303.06	961.487	1083.73	819.107
Misin01G042700	40.1099	12.7378	259.062	46.6387	98.4395	53.462	62.2098	33.153	0	24.592	164.673	19.4526	10.5654	0	94.9346	9.23658	154.061	15.0384	49.4658	23.6312	2.30307	23.4293	9.61228	0	12.8238	5.94878	8.27512	0	123.673	0	91.2472	36.9168	15.9949	16.8436	0	0
Misin01G042800	108.405	34.7395	111.027	114.569	52.5756	87.1664	25.0567	261.324	115.977	52.8273	70.3604	162.568	85.2777	37.1586	104.524	103.655	118.586	96.4224	56.0215	110.492	71.3951	74.6037	92.4258	110.605	151.554	112.035	87.5783	70.6316	59.654	0	33.0771	102.025	61.8471	71.5851	104.438	77.7787
Misin01G042900	377.25	467.826	453.799	442.054	423.961	363.774	454.477	379.309	408.682	428.994	4.49109	496.042	335.828	368.401	395.082	427.961	238.186	347.651	377.251	428.555	355.44	365.003	351.957	441.74	271.631	392.62	249.633	388.474	267.715	411.266	280.585	484.617	205.802	255.461	337.53	464.242
Misin01G043000	996.244	1446.32	1357.87	1350.49	1128.7	1519.02	1554.38	1694.7	1176.34	1100.26	416.174	1086.57	1249.73	2055.4	1756.77	1733.4	1693.66	1551.6	2190.8	2432.1	1546.13	1524.14	1622.26	1989.53	1219.43	1780.67	1436.42	2018.3	862.8	1733.3	2151.15	2554.64	2011.1	1663.3	1811.77	1439.72
Misin01G043100	165.86	135.484	88.1163	101.388	121.931	45.3265	116.643	172.591	65.1683	92.9031	299.406	75.0316	193.95	41.4053	49.8647	186.784	86.1524	53.0765	59.0014	133.484	106.709	127.011	90.2075	115.354	116.58	66.4281	99.3014	88.2894	212.426	95.7129	0	118.134	18.1276	134.748	54.4892	164.47
Misin01G043200	0	0	0	0	0	0	2.59207	4.87544	0	0	0	0	0	0	0	0	0	0	0	0	4.60614	0	0	0	0	0	0	0	16.0047	0	0	0	0	0	0	0
Misin01G043300	0	0	0	0	0	0	0	0	0	0	0	0	0	0	0	0	0	0	0	0	0	0	0	7.46411	0	0	0	0	0	0	0	0	0	0	0	0
Misin01G043400	0	0	0	0	6.71178	0	0	0	13.2546	0	0	0	2.26401	0	0	0	0	0	0	0	3.83845	0	0	0	0	0	3.44797	0	0	0	0	0	0	4.21089	0	21.0651
Misin01G043500	6.50431	0	0	0	0	0	0	0	0	8.19734	0	0	1.50934	0	0	6.15772	0	0	0	3.19341	0.767689	0	0	2.03567	0	0	1.37919	2.64868	0	37.3879	0	0	0	0	0	7.29175
Misin01G043600	0	0	0	0	0	0	0	0	0	0	0	0	0	0	0	0	0	0	0	0	0	0	0	0	0	0	0	0	0	0	0	0	0	0	0	0
Misin01G043700	0	0	0	0	0	13.9466	0	0	0	0	0	0	0	0	0	0	0	0	0	0	0	0	0	0	0	0	0	0	0	0	0	0	0	0	0	0
Misin01G043800	83.472	25.4757	92.5221	184.527	258.404	23.2444	138.244	516.797	22.0909	13.6622	142.218	182.021	82.259	76.4406	62.3308	300.702	170.278	67.2303	44.698	318.702	36.8491	46.242	68.7648	182.531	74.6112	16.8549	33.7901	211.895	174.597	134.596	29.6553	323.526	56.5155	32.2835	1.51359	228.475
Misin01G043900	3.25216	0	2.64349	0	0	0	5.18415	0	0	0	0	0	0	0	0	0	0	0	3.57584	0	0	0	0	0	0	0	4.13756	0	0	0	0	0	0	4.21089	0	0
Misin01G044000	13.0086	0	2.64349	0	19.0167	0	2.59207	1.95018	0	1.82163	13.4733	0	12.8294	0	12.4662	6.15772	6.08135	0	5.36376	2.55473	9.97996	9.24839	1.47881	9.49978	30.3108	5.94878	8.27512	0	0	0	0	8.05458	0	12.6327	21.1902	25.116
Misin01G044100	0	0	0	0	0	0	0	0	0	0	0	0	0	0	0	0	0	0	0	0	0	0	0	0	0	0	0	0	0	0	0	0	0	0	0	0
Misin01G044200	8.67242	0	0	0	124.168	10.46	0	0	30.9273	0	0	0	4.52802	0	2.87681	0	176.359	0	0	0	11.5153	0	0	0	16.3212	0	0	0	0	0	0	0	0	0	0	0
Misin01G044300	1668.36	1756.66	1940.32	1601.94	1284.19	1415.58	1303.81	1335.87	1546.37	2062.09	1998.53	2123.12	1344.07	1771.93	1767.32	1404.99	1337.9	1862.99	1161.55	1794.06	1581.44	1569.14	2112.48	1547.11	1316.19	1637.9	1777.08	1545.95	1178.53	1434.2	1358.44	1509.56	1571.77	1280.11	1394.02	1835.09
Misin01G044400	20.597	6.94791	25.5537	49.6804	24.6099	0	13.8244	0	8.83637	7.28652	0	19.4526	36.9788	18.0485	6.71255	43.104	37.5017	25.6537	20.8591	49.1785	9.21227	16.0306	12.5699	14.2497	0	8.92317	24.8254	59.1539	4.36492	0	19.39	24.1637	10.6633	44.9162	0	66.436
Misin01G044500	336.056	292.97	222.934	458.276	290.844	307.988	292.04	351.032	257.359	198.558	372.76	396	318.471	257.987	227.268	385.884	301.027	291.921	333.745	49.8171	267.924	366.236	33.2733	464.132	343.911	25.7781	425.479	399.951	387.023	269.193	296.553	345.676	381.746	322.835	301.204	197.688
Misin01G044600	205.97	258.231	246.726	269.693	224.845	255.688	189.221	398.811	145.8	306.945	0	332.084	190.177	305.762	248.364	165.232	285.823	289.267	234.218	477.734	206.508	279.918	362.309	304.671	347.408	308.345	464.786	249.859	244.436	384.347	306.819	273.856	293.241	270.901	293.636	309.494
Misin01G044700	29.2694	3.47395	135.699	3.04165	146.541	20.9199	55.2976	4.87544	22.0909	10.9298	0	0	8.30137	3.18502	55.6183	10.2629	122.641	20.346	29.2027	21.7152	19.1922	16.6471	90.2075	13.5711	36.1398	7.93171	15.8606	9.71184	55.289	0	14.8277	4.02729	0	49.1271	74.1659	0.810195
Misin01G044800	642.843	949.547	1013.34	1346.44	907.209	1048.32	1150.02	1419.73	840.56	896.242	787.437	1382.53	839.193	1106.26	1011.68	1305.44	759.155	973.07	1147.25	1285.67	603.404	860.717	933.13	1259.4	658.677	891.326	979.912	1338.47	807.511	1206.88	1080.14	1495.47	484.114	1167.82	1059.51	1417.84
Misin01G044900	0	0	0	0	0	0	0	0	0	0	0	0	0	0	0	0	3.04067	0	0	0	0	0	0	0	0	0	0	0	0	0	0	0	0	0	0	0
Misin01G045000	14.0927	10.4219	354.228	0	346.775	25.5688	184.037	32.1779	43.0773	13.6622	0	36.1263	30.9415	0	42.1932	0	211.834	4.42304	119.791	56.204	42.2229	23.4293	161.93	5.42845	95.5956	0	4.82715	2.64868	75.6587	0	52.4671	11.4107	9.59697	47.7234	34.8125	4.86117
Misin01G045100	0	0	0	0	0	0	0	0	0	0	0	0	0	0	0	0	0	0	0	0	0	0	0	0	0	0	0	0	0	0	0	0	0	0	0	0
Misin01G045200	5.42026	38.2135	112.789	3.04165	39.1521	23.2444	50.9775	31.2028	81.7365	47.3624	161.679	48.6316	22.6401	28.6652	72.8791	6.15772	119.6	20.346	43.5061	30.6567	19.1922	75.8368	135.311	19.6781	30.3108	22.8037	41.3756	30.0184	13.0948	73.2802	17.1089	10.7394	0	21.0545	15.1359	23.4957
Misin01G045300	282.938	444.666	502.263	259.555	275.183	430.021	466.573	391.01	330.259	434.459	215.572	446.021	281.492	592.414	373.026	340.727	299	321.998	452.344	427.916	393.825	530.858	414.807	329.099	272.797	456.073	516.505	323.139	305.545	367.896	674.089	405.414	201.536	547.416	510.079	419.681
Misin01G045400	6.50431	28.9496	12.3363	23.3194	0	24.4066	22.4646	9.75088	0	12.7514	0	68.0842	2.26401	20.1718	0	29.7623	5.06779	7.96148	22.647	6.38681	3.83845	13.5643	13.3093	21.0352	0	0	20.6878	15.8921	0	0	0	5.36972	0	14.0363	22.7038	0
Misin01G045500	0	0	0	0	0	0	0	0	0	0	0	0	0	0	0	0	0	0	0	0	0	0	0	0	0	0	0	0	0	0	0	0	0	0	0	0
Misin01G045600	65.0431	155.17	145.392	169.319	117.456	130.168	223.782	110.185	86.1546	214.042	97.3069	197.305	72.4483	182.608	112.195	215.52	93.2474	173.383	140.054	174.36	93.6581	143.042	158.233	152.675	97.9272	130.873	135.85	151.858	90.2084	157.029	249.789	157.064	92.7707	161.417	239.147	164.47
Misin01G045700	848.813	523.409	399.167	755.344	627.552	295.203	720.597	799.572	679.296	601.138	214.075	955.958	655.053	427.855	423.85	888.764	616.243	492.727	500.022	737.677	707.81	444.54	478.396	888.229	721.63	401.543	481.336	749.577	624.184	332.004	366.129	885.332	522.502	485.656	149.845	910.659
Misin01G045800	303.535	390.241	381.544	307.207	407.181	481.158	676.531	460.241	224.223	318.785	664.681	434.905	541.098	609.401	638.651	368.437	462.183	611.265	678.218	705.104	528.17	701.645	570.821	700.269	398.704	726.743	896.471	712.496	362.289	672.981	808.678	641.01	702.711	450.565	777.985	490.978
Misin01G045900	1035.27	849.961	763.087	873.969	778.567	603.191	842.424	697.188	996.301	870.739	362.281	722.526	908.622	515.974	668.378	615.772	662.867	707.687	826.616	913.314	861.348	742.338	763.806	683.306	706.475	633.545	697.179	728.388	545.615	849.452	539.499	1059.18	938.37	697.604	638.734	720.263
Misin01G046000	608.153	379.819	296.952	456.248	803.176	625.273	974.62	558.725	495.941	373.434	429.647	678.063	501.101	454.397	498.647	299.676	809.833	434.343	884.425	684.666	443.725	336.025	374.879	423.419	374.222	470.945	452.373	370.816	541.25	300.598	700.322	834.32	510.772	315.817	249.742	416.44
Misin01G046100	0	5.78992	0	0	0	0	0	0	0	5.46489	0	0	0	15.9251	0	0	0	0	19.6671	0	0	8.01528	5.91525	0	0	13.8805	5.51675	0	0	0	0	0	0	11.229	0	0
Misin01G046200	0	0	0	0	0	0	0	0	0	0	0	0	0	0	0	0	0	0	0	0	0	0	2.95762	0	0	0	6.89593	0	0	0	0	0	0	0	0	0
Misin01G046300	0	0	0	0	0	0	0	0	0	0	0	0	0	0	0	0	0	0	0	0	0	0	0	0	0	0	0	0	0	0	0	0	0	0	0	0
Misin01G046400	11.9246	0	2.64349	0	0	0	0	0	0	25.5028	0	0	0	5.30837	6.71255	5.13143	0	14.1537	0	0	0	9.86495	17.0063	0	0	0	8.27512	0	0	0	0	0	0	21.0545	25.731	2.43058
Misin01G046500	37.9418	0	0	118.625	0	0	0	40.9537	14.3591	0	0	65.3052	0	0	0	72.8663	0	0	5.95974	58.12	11.5153	0	0	69.8912	15.1554	0	0	69.7487	43.6492	0	0	34.9032	0	0	0	22.6855
Misin01G046600	0	0	0	0	0	0	0	34.1281	0	0	0	0	0	0	0	0	0	0	0	0	0	0	0	0	0	0	0	0	0	0	0	17.4516	0	0	0	0
Misin01G046700	702.466	1262.2	1262.71	660.039	1015.72	1316.79	1417.86	1261.76	828.41	1065.65	1097.32	682.231	1046.73	1166.78	1200.59	751.242	907.135	1172.99	1656.81	1384.66	941.955	1266.41	1302.09	939.121	1028.24	1288.9	1361.95	562.404	835.155	1091.73	1321.94	1069.92	1132.44	1073.78	983.833	947.118
Misin01G046800	855.317	1057.24	1249.49	1645.54	2011.3	1123.87	1101.63	1338.8	1239.3	878.937	624.261	1766.02	1041.44	889.683	1168.94	1812.42	2387.94	1065.07	1079.31	1725.72	1300.47	853.935	1362.73	1862.64	1519.04	1145.14	1005.43	1676.62	2394.89	945.165	1678.95	1218.93	944.768	1503.29	1375.85	2141.34
Misin01G046900	10.8405	25.4757	34.3654	58.8053	23.4912	44.1643	133.924	245.722	6.62728	27.3245	0	70.8631	0	61.5771	5.75361	116.997	14.1898	8.84609	73.3048	74.087	9.21227	22.1961	17.0063	107.212	0	59.4878	31.7213	123.605	0	73.2802	0	179.886	0	22.4581	30.2718	74.5379
Misin01G047000	539.858	320.762	262.587	452.193	515.689	708.953	1299.49	530.448	123.709	432.637	181.141	194.526	359.223	555.256	348.094	330.464	689.22	411.343	1073.94	534.576	337.016	402.613	457.692	458.704	213.341	499.698	511.678	539.448	571.805	432.204	1199.9	785.992	486.246	485.656	473.753	315.166
Misin01G047100	295.946	358.975	237.033	564.734	408.3	301.015	398.315	361.758	280.555	393.472	278.447	604.421	286.02	224.013	269.461	326.359	303.054	367.997	323.614	380.015	320.894	265.121	218.125	322.992	301.942	256.789	177.225	322.256	315.729	436.69	279.445	293.321	287.909	283.533	240.661	418.061
Misin01G047200	0	0	0	0	0	0	0	0	0	0	0	0	0	0	0	0	0	0	0	0	0	0	0	0	0	0	4.13756	0	0	0	0	0	0	0	0	0
Misin01G047300	0	23.1597	14.9798	0	0	0	0	0	48.6001	0	0	0	4.52802	0	2.87681	0	0	5.30765	29.7987	0	22.263	56.7235	38.4491	0	0	9.91464	26.2045	0	37.8293	0	0	0	0	30.8799	31.7854	0
Misin01G047400	189.709	350.869	315.456	37.5137	285.251	81.3553	120.099	50.7046	406.473	384.364	106.289	52.8	141.123	153.943	112.195	37.9726	271.634	216.729	257.461	37.0435	315.52	305.197	241.046	18.9996	102.59	239.934	185.501	0	184.782	393.32	169.948	5.36972	92.7707	338.275	207.362	21.0651
Misin01G047500	2194.12	3023.5	5160.09	2356.27	1911.74	3457.6	3052.6	16994.8	3228.59	4779.05	4492.58	5232.76	2885.1	3234.92	2952.56	5751.31	6135.07	4199.24	6896.61	3616.21	2641.62	2579.69	3165.4	5862.04	4104.78	7413.17	1689.5	4456.85	6068.7	6113.66	5813.59	8505.63	3971.01	4039.65	4121.5	4624.59
Misin01G047600	0	0	0	0	0	0	0	0	0	0	0	0	0	0	0	0	0	0	0	0	0	0	0	0	0	0	0	0	0	0	0	0	0	0	0	0
Misin01G047700	1008.17	1293.47	1701.53	1312.98	1594.05	1738.68	1741.87	1593.29	904.624	1383.53	1555.41	1745.18	950.884	1372.75	1372.24	1390.62	1776.77	1277.38	1649.06	1913.49	875.934	1090.08	1523.92	1336.08	1331.34	1262.13	1239.2	1280.2	1578.65	1728.81	1934.44	1735.76	992.753	1433.11	1200.28	1555.57
Misin01G047800	0	0	0	0	0	0	0	0	0	0	0	0	0	0	0	0	0	0	0	0	0	0	0	0	0	0	0	0	0	0	0	0	0	0	0	0
Misin01G047900	0	0	4.40582	0	0	0	0	0	0	0	0	0	0	13.8018	2.87681	0	0	11.4999	0	0	0	0	2.21822	0	0	0	0	5.29737	0	0	0	0	0	0	0	21.0651
Misin01G048000	99.7328	88.0068	39.6523	48.6665	154.371	104.6	98.4988	25.3523	28.7182	81.9734	0	62.5263	63.3923	69.0088	92.0578	124.181	44.5966	74.3072	59.5974	83.0286	71.3951	75.8368	56.9343	55.6416	29.145	80.3086	66.8905	75.046	29.0995	50.8475	26.2336	108.066	83.1737	72.9888	107.465	131.252
Misin01G048100	0	0	0	0	0	0	0	0	17.6727	0	0	0	6.79203	0	0	0	21.2847	0	0	0	10.7477	0	0	4.07133	0	0	0	0	53.8341	0	0	0	0	0	0	0
Misin01G048200	0	0	0	21.2916	0	0	0	0	0	0	0	0	0	0	0	0	0	0	0	0	0	0	0	0	0	0	0	0	0	0	0	0	0	0	0	0
Misin01G048300	0	0	0	0	0	0	0	7.8007	5.52273	0	0	0	0	11.6784	0	17.4469	3.04067	0	3.57584	0	0	9.24839	3.69703	16.2853	0	0	2.06878	0	0	0	0	0	0	0	0	8.91214
Misin01G048400	32.5216	63.6891	0	0	0	20.9199	0.864025	0	113.768	66.4895	0	0	71.6936	28.6652	0	0	0	0	37.5463	0	13.0507	108.514	15.5275	21.0352	0	37.6756	115.162	0	0	0	0	0	49.0512	0	0	0
Misin01G048500	32.5216	101.903	206.192	113.555	23.4912	133.655	189.221	164.79	26.5091	181.252	0	198.695	30.1868	191.101	198.5	77.9978	42.5694	121.191	159.721	149.451	24.5661	129.478	127.178	66.4985	25.6476	168.549	101.37	116.542	0	236.291	196.182	143.64	17.0613	120.712	145.305	89.1214
Misin01G048600	0	0	0	0	0	0	0	0	0	0	0	0	0	0	0	0	0	0	0	0	0	9.24839	0	0	0	0	0	0	0	0	0	0	0	0	0	12.9631
Misin01G048700	32.5216	60.2152	34.3654	0	0	52.2998	58.7537	38.0284	0	51.9165	0	22.2316	24.9041	28.6652	46.9879	9.23658	21.2847	32.7305	51.2537	9.58022	22.263	15.414	76.8982	6.107	5.829	19.8293	37.238	22.0724	0	85.2443	21.6712	34.232	107.699	0	27.2446	65.6258
Misin01G048800	422.78	136.642	193.856	46.6387	76.0669	147.602	146.884	12.6761	347.932	295.104	0	129.221	271.681	118.908	186.992	66.7086	167.237	160.999	111.447	41.5143	345.46	42.5426	142.705	137.747	262.305	82.2915	311.007	165.984	132.403	107.677	256.633	21.4789	487.313	113.694	145.305	73.7277
Misin01G048900	557.203	548.885	527.817	489.706	1153.31	636.896	860.569	881.479	652.787	433.548	378.748	719.747	600.717	545.701	676.05	611.667	616.243	471.497	637.692	1004.65	714.719	552.437	498.36	693.484	544.429	408.483	562.018	537.683	618.364	586.242	532.656	790.02	577.951	466.005	549.433	782.648
Misin01G049000	0	0	2.64349	0	0	0	0	0	0	0	0	0	0	0	0	0	0	0.884609	0	0	0	0.61656	6.65465	0	0	0	0	0	0	0	0	0	0	0	0	0
Misin01G049100	415.192	438.876	422.958	599.206	201.353	262.661	216.87	949.735	527.973	274.155	693.125	515.495	368.279	253.74	396.999	629.114	396.301	565.265	385.595	622.076	493.624	419.261	337.909	559.13	460.491	384.688	357.209	464.402	343.374	465.105	245.227	399.373	299.639	505.307	382.938	559.034
Misin01G049200	0	0	2.64349	0	0	0	0	0	2.20909	0	0	0	0	5.30837	0	0	6.08135	0	6.55571	0	0	0	2.21822	0	0	0	2.75837	0	0	0	0	2.01364	0	0	0	0
Misin01G049300	33.6056	12.7378	30.8407	34.4721	22.3726	0	0	17.5516	23.1955	12.7514	0	6.94737	28.6774	18.0485	15.343	32.8412	76.0169	17.6922	19.6671	20.4378	25.3338	20.3465	5.91525	23.7494	11.658	18.8378	0	28.2526	23.2796	0	0	30.8759	82.1074	0	34.8125	17.8243
Misin01G049400	0	0	2935.15	0	0	38.3532	0	825.899	0	0	0	0	0	0	1004.01	36.9463	648.677	0	7.15168	1680.37	4.60614	0	4.43644	0	869.687	0	0	19.4237	0	0	0	0	0	0	0	0
Misin01G049500	130.086	184.12	253.775	185.541	130.88	137.142	32.8329	116.035	222.014	122.96	350.305	194.526	67.9203	157.128	157.265	157.022	128.722	224.691	185.944	76.0031	101.335	176.336	175.979	251.744	167.875	211.182	160.675	212.778	190.602	445.663	258.914	130.887	200.47	122.116	112.006	44.5607
Misin01G049600	557.203	781.639	1638.08	662.067	484.367	649.68	627.282	497.295	467.223	785.123	977.56	793.389	536.57	632.758	1118.12	700.954	641.582	617.457	570.943	936.945	572.696	608.544	882.111	622.914	640.024	658.332	575.121	535.034	501.966	767.199	734.54	451.056	469.185	691.99	709.873	555.794
Misin01G049700	275.349	487.511	281.972	254.485	454.164	320.772	396.587	308.128	257.359	372.523	0	312.631	248.286	291.96	348.094	155.996	261.498	419.305	302.159	217.152	199.599	289.783	295.762	183.21	244.818	286.533	264.804	247.21	103.303	240.778	232.68	79.2033	115.164	298.973	295.15	257.642
Misin01G049800	19.5129	20.8437	23.7914	0	0	10.46	19.8726	9.75088	11.0455	28.2353	0	0	5.28269	46.7137	44.111	0	18.244	14.1537	37.5463	9.58022	23.0307	23.4293	31.7945	0	13.9896	11.8976	31.0317	16.775	0	0	54.7483	36.9168	0	92.6396	57.5164	6.48156
Misin01G049900	1149.1	851.119	849.441	665.108	1221.54	1381.88	1855.06	658.184	495.941	982.769	1238.04	546.063	572.794	557.379	1089.35	653.744	1274.04	886.378	1672.3	851.362	662.516	938.404	817.044	670.413	1203.11	786.231	1487.45	851.993	1124.7	1058.82	1531.81	867.209	702.711	888.498	858.205	638.434
Misin01G050000	213.558	156.328	289.021	66.9164	215.896	249.877	251.431	33.153	185.564	298.747	134.733	190.358	212.817	126.339	152.471	187.81	223.996	174.268	226.47	233.757	178.872	220.728	128.657	122.14	284.455	200.276	202.74	249.859	87.2985	89.7308	229.259	167.132	127.96	221.774	154.386	151.506
Misin01G050100	1556.7	1541.28	2086.59	1149.75	2581.8	2007.15	1727.19	1844.87	1541.95	1713.24	1817.39	2138.4	1473.12	1760.26	1844.03	1527.11	2125.43	1960.29	1776	2103.82	1226	1540.17	2002.31	1712	1811.65	1524.87	1767.43	1807.28	1943.85	2527.42	2469.38	2102.24	1716.79	1986.14	2332.44	2130.81
Misin01G050200	88.8923	78.7429	140.986	139.916	44.7452	43.0021	62.2098	135.537	69.5864	122.96	0	162.568	71.6936	121.031	140.005	62.6035	81.0847	133.576	59.0014	124.543	86.7489	66.5884	140.487	200.852	99.093	102.121	97.9222	102.416	107.668	38.8834	72.9978	100.682	153.552	74.3924	95.3561	129.631
Misin01G050300	0	27.7916	21.1479	6.08331	0	3.48666	6.04817	56.5551	0	0	0	19.4526	0	5.30837	15.343	33.8675	0	0	11.3235	48.5398	0	0	11.0911	53.6059	0	0	8.27512	42.3789	0	50.8475	49.0454	61.0805	0	8.42178	71.1387	63.1952
Misin01G050400	0	90.3228	79.3047	105.444	0	113.897	110.595	66.306	0	68.3111	134.733	188.968	0	138.018	110.278	86.2081	0	60.1534	91.184	174.36	0	88.7846	88.7287	82.7838	0	132.856	64.1322	128.02	0	158.524	262.336	94.6413	0	102.465	105.951	178.243
Misin01G050500	0	0	0	0	0	0	0	0	0	0	0	0	0	0	0	0	6.08135	0	0	0	0	0	0	0	0	0	0	0	0	0	0	5.36972	0	0	0	0
Misin01G050600	0	5.78992	0	331.54	0	5.81109	0	186.242	0	0	0	220.926	0	14.8634	0	376.647	0	0	0	203.739	0	11.7146	0	148.604	0	22.8037	0	153.624	0	0	0	287.28	0	0	0	264.934
Misin01G050700	92.1444	24.3177	42.2958	13.1805	64.8805	124.357	425.1	0	85.0501	11.8406	0	23.621	49.0535	59.4538	44.111	32.8412	134.803	84.9225	86.4162	47.2624	49.8998	22.1961	34.7521	25.7851	44.3004	15.8634	11.0335	7.06316	117.853	23.9282	71.8572	31.5471	43.7195	16.8436	69.6251	22.6855
Misin01G050800	3470.05	2948.23	2427.6	2564.11	4908.55	4051.49	4772.01	2967.19	2752.53	2955.59	1711.1	1631.24	2622.48	2474.76	2990.92	2208.57	4125.18	2820.13	4869.11	3127.62	2775.97	3055.05	1943.9	2366.12	2719.81	2075.13	3087.31	2606.3	4826.15	3695.42	3664.72	3013.08	2736.2	2533.55	2508.02	2049.79
Misin01G050900	930.117	770.06	1259.18	895.26	1019.07	489.294	873.529	602.604	1205.06	740.493	809.893	1301.94	751.651	581.798	523.579	682.48	693.274	742.187	623.984	603.554	685.547	644.921	1038.87	647.342	666.838	549.271	655.114	712.496	760.952	358.923	690.057	842.375	841.334	689.182	599.381	819.107
Misin01G051000	0	0	0	0	0	0	7.77622	0	0	0	0	0	2.26401	0	0	0	6.08135	0	0	0	0	0	0	0	0	0	0	0	0	0	0	0	0	0	0	0
Misin01G051100	269.929	70.637	97.8091	81.1108	104.033	60.4354	90.7226	0	103.827	100.19	79.3425	50.021	219.609	52.0221	46.0289	112.892	59.7999	114.115	174.62	216.513	97.4966	55.4904	97.6016	215.781	141.062	183.421	100.681	101.533	123.673	157.029	82.1225	61.0805	66.1125	155.803	72.6523	93.1724
Misin01G051200	109.489	225.807	176.233	116.597	130.88	158.062	265.256	151.139	222.014	91.9923	140.721	186.189	187.158	267.542	196.582	204.231	187.508	223.806	200.247	286.129	153.538	246.624	104.256	227.316	87.435	232.994	231.014	162.453	126.583	68.7936	269.179	174.516	170.613	158.61	255.797	130.441
Misin01G051300	0	0	0	0	0	0	0	0	0	0	0	0	0	0	0	0	0	0	0	0	0	0	0	0	0	0	0	0	0	0	0	0	0	0	0	0
Misin01G051400	11.9246	0	22.0291	9.12496	54.8129	0	2.59207	0	3.31364	0	0	36.1263	2.26401	0	0	37.9726	0	0	14.8993	5.74813	6.90921	3.0828	11.8305	8.14267	12.8238	0	4.13756	20.3066	0	4.48654	0	6.04093	6.39798	8.42178	0	0
Misin01G051500	117.078	130.852	207.954	51.7081	152.134	281.257	279.944	200.868	57.4364	132.979	0	90.3158	133.577	136.956	121.785	94.4183	167.237	68.1149	304.543	150.09	102.103	144.892	236.61	101.783	97.9272	243.9	106.197	72.3973	209.516	35.8923	315.943	148.338	142.888	84.2178	87.7882	41.3199
Misin01G051600	0	0	0	3.04165	25.7285	0	0	8.77579	0	13.6622	0	0	6.03736	14.8634	0	9.23658	23.3118	0	8.34363	10.8576	9.21227	1.84968	0	8.82122	30.3108	0	8.96471	0	0	0	3.42177	0	0	0	0	0
Misin01G051700	1344.22	1347.89	1594.91	1404.23	1251.75	1322.6	1632.14	1242.26	1192.91	1761.52	1395.23	1081.01	1197.66	1556.41	993.457	1443.98	1254.79	1256.14	1549.53	1147.71	1206.81	1264.56	1298.4	1148.79	954.79	1533.79	1376.43	1418.81	1028.67	850.948	1037.94	1154.49	1186.83	1351.7	1112.49	1020.85
Misin01G051800	876.998	1023.66	919.053	1002.73	1388.22	1027.4	1410.95	987.764	1051.53	935.407	1284.45	1129.64	922.206	1138.12	1163.19	811.793	1138.23	910.263	1312.33	1337.4	978.036	1098.71	1043.3	1066.01	823.055	1013.28	1110.93	1156.59	669.288	919.741	1378.97	1294.1	908.513	832.353	973.238	1417.84
Misin01G051900	0	0	0	0	0	0	0	14.6263	0	0	0	0	0	0	0	0	4.05423	0	5.36376	1.91604	0	0	0	0	0	0	0	0	0	0	0	0	0	0	0	0
Misin01G052000	0	0	0	0	0	0	0	0	0	0	0	0	0	0	0	0	0	0	0	0	0	0	0	0	0	0	0	0	0	0	0	0	0	0	0	0
Misin01G052100	13.0086	132.01	185.044	0	6.71178	82.5175	223.782	0	4.41819	115.674	0	58.3579	24.9041	132.709	114.113	11.2892	47.6372	128.268	117.407	22.9925	19.1922	122.079	136.051	40.0348	31.4766	168.549	144.125	30.0184	0	131.605	44.483	71.1488	0	127.73	136.223	0
Misin01G052200	262.341	548.885	698.762	553.581	662.229	926.288	417.324	858.077	183.355	299.658	465.576	1586.78	193.95	494.74	577.279	1024.23	464.21	390.113	706.229	1438.31	376.168	456.871	986.368	606.629	840.542	539.356	684.076	722.208	728.942	474.078	985.47	1162.54	125.827	357.926	782.525	929.293
Misin01G052300	907.352	722.582	507.55	399.471	478.774	411.425	629.874	640.633	450.655	361.594	392.222	600.252	749.387	359.908	444.946	541.879	684.152	444.958	195.479	575.452	862.115	721.991	835.529	523.166	779.92	489.783	448.925	607.431	910.814	370.887	385.519	465.152	811.477	405.649	298.177	479.635
Misin01G052400	26.0172	0	12.3363	42.5832	90.609	9.29775	9.50427	0	24.3	36.4326	0	44.4631	9.05604	27.6035	5.75361	57.472	31.4203	10.6153	21.4551	26.1859	20.7276	16.6471	4.43644	12.8926	54.7926	0	64.8218	45.0276	0	35.8923	49.0454	55.0396	0	21.0545	21.1902	43.7505
Misin01G052500	48.7823	54.4253	67.8496	7.09719	49.2197	13.9466	7.77622	72.1565	275.032	3.64326	8.98218	27.7895	48.2989	27.6035	62.3308	23.6046	30.4067	34.4997	6.55571	14.6897	127.436	54.8738	96.8622	16.9639	78.1086	17.8463	32.4109	51.2079	13.0948	34.3968	0	10.0682	0	23.8617	71.1387	0
Misin01G052600	0	0	0	0	0	0	0	0	0	0	0	0	0	0	0	2.05257	0	0	0	0	0	0	0	0	0	0	0	0	0	0	0	0	0	0	0	0
Misin01G052700	0	0	0	0	0	0	0	0	0	0	0	0	0	0	0	0	0	0	0	0	0	0	0	0	0	0	0	0	0	0	0	0	0	0	0	0
Misin01G052800	0	0	0	0	0	0	7.77622	0	0	0	0	0	0	0	0	0	0	0	0	0	4.60614	0	0	0	0	0	0	0	0	0	0	0	0	4.21089	0	0
Misin01G052900	0	0	0	0	0	0	0	0	0	0	0	0	0	0	0	0	0	0	0	0	0	0	0	0	0	0	0	0	0	0	0	0	0	0	0	0
Misin01G053000	0	0	0	0	0	0	0	0	0	0	0	0	0	0	0	0	0	0	0	3.83209	0	0	0	0	0	0	0	0	0	0	0	0	0	0	0	0
Misin01G053100	131.17	126.22	131.293	71.9858	69.3551	41.8399	9.50427	26.3274	54.1228	112.03	49.402	119.495	83.7683	87.0573	181.239	140.601	120.613	191.96	82.8403	60.6747	117.456	138.109	129.396	228.673	191.191	157.643	142.056	131.551	85.8435	333.5	53.6077	30.2047	156.75	138.959	251.256	164.47
Misin01G053200	140.927	182.962	194.737	112.541	82.7786	177.819	131.332	116.035	185.564	100.19	0	148.674	143.387	151.819	173.567	122.128	86.1524	158.345	164.489	235.035	145.093	137.493	130.875	198.817	128.238	134.839	157.917	92.7039	168.777	80.7578	175.651	120.819	182.342	148.785	124.114	166.09
Misin01G053300	0	0	0	0	0	0	0	29.2526	0	0	0	0	2.26401	0	0	0	0	0	0	10.2189	0	0	0	48.856	0	7.93171	0	0	0	0	0	0	0	0	0	0
Misin01G053400	0	0	0	0	0	0	0	0	0	0	0	0	0	0	0	0	0	0	1.19195	0	0	0	0	0.678556	0	0	0	0	0	0	0	0	0	0	0	0
Misin01G053500	15.1767	0	0	48.6665	3.35589	0	0	95.5586	19.8818	0	0	68.0842	15.8481	0	0	36.9463	0	0	0	61.3134	16.8892	6.78216	5.17584	67.8556	34.974	0	3.44797	87.4065	0	0	0	85.9155	23.4593	0	0	85.8807
Misin01G053600	1229.31	1287.68	1187.81	1219.7	1176.8	1280.76	1254.56	1678.13	1513.23	785.123	1976.08	1300.55	1412.74	1539.43	1361.69	1140.2	1565.95	1435.72	1280.75	1627.36	1334.24	927.306	1310.23	1623.11	1753.36	442.193	1059.22	1520.34	1587.38	1582.25	1555.76	1206.84	1923.66	1385.38	1602.89	1485.09
Misin01G053700	59.6229	30.1076	74.0177	83.1386	98.4395	47.651	82.9464	108.235	0	42.8083	0	54.1895	34.7148	66.8855	93.9757	95.4446	60.8135	115.884	60.1933	100.912	53.7383	38.8433	73.2012	117.39	0	92.2061	106.197	84.7579	0	185.444	0	97.9974	46.9185	116.501	133.196	89.1214
Misin01G053800	1063.46	1016.71	973.685	1333.26	1101.85	937.91	1144.83	1266.64	870.383	956.356	925.164	1126.86	873.153	976.741	839.069	1271.57	784.494	860.725	961.306	999.536	749.265	949.502	965.664	912.657	1024.74	820.932	986.808	1192.79	1086.87	898.804	968.361	1170.6	683.517	965.698	1065.57	1177.21
Misin01G053900	595.145	413.4	303.12	286.929	1343.47	739.171	1152.61	544.099	522.451	412.599	453.6	375.158	821.835	642.313	454.536	558.3	959.84	572.342	1260.48	604.831	684.011	571.551	507.972	588.308	581.734	665.272	376.518	430.852	1158.16	536.89	1212.45	399.373	613.14	538.994	517.647	332.18
Misin01G054000	2365.4	2607.78	3237.39	2554.99	2146.65	2090.83	1972.57	1921.9	2927.05	2788	1944.64	3172.17	1803.66	2219.96	2196.92	2272.2	1861.91	2599.87	1815.93	1849.62	2128.04	2082.12	2582.01	1897.92	1965.54	1854.04	2354.96	1947.67	1986.04	1861.92	1673.25	1927.06	1821.29	2104.04	2324.87	2710.1
Misin01G054100	0	0	0	9.12496	0	0	0	0	0	0	0	0	0	0	0	9.23658	0	0	0	0	0	0	0	13.5711	0	0	0	0	0	0	0	0	0	0	0	0
Misin01G054200	0	0	0	0	0	0	0	0	0	0	0	0	0	0	0	0	0	0	0	0	0	0	0	0	0	0	0	0	0	0	0	0	0	0	0	0
Misin01G054300	347.981	223.491	333.961	319.374	551.485	456.752	226.375	447.565	437.4	182.163	0	461.305	279.228	339.736	424.809	307.886	279.742	362.69	246.733	372.351	346.996	347.123	424.419	358.956	334.585	464.997	206.188	282.526	228.431	315.553	386.66	504.082	288.975	531.976	287.582	354.865
Misin01G054400	0	0	0	0	0	0	0	0	0	0	0	0	0	0	0	0	0	0	0	0	0	0	0	0	0	0	0	0	0	0	0	0	0	0	0	0
Misin01G054500	0	0	0	0	0	0	0	0	0	0	0	0	0	0	0	0	0	0	0	0	0	0	0	0	0	0	0	0	0	0	0	0	0	0	0	0
Misin01G054600	0	0	0	0	0	0	0	0	0	0	0	0	0	0	0	0	0	0	0	0	0	0	0	0	0	0	0	0	0	0	0	0	0	0	0	0
Misin01G054700	0	0	0	0	0	0	0	0	0	0	0	0	0	0	0	0	0	0	0	0	0	0	2.21822	0	0	0	0	0	0	0	0	0	0	0	0	0
Misin01G054800	0	0	0	0	0	0	0	0	0	0	0	0	0	0	0	0	4.05423	0	0	0	0	0	1.47881	0	0	5.94878	4.13756	0	0	0	0	0	0	0	0	0
Misin01G054900	0	0	0	0	0	0	0	0	0	0	0	0	0	0	0	0	0	0	0	0	0	0	0	0	0	0	0	0	0	0	0	0	0	0	0	0
Misin01G055000	7.58836	0	0	0	0	0	0	0	0	0	0	0	0	0	0	0	0	0	0	0	0	0	0	0	0	0	0	0	0	0	0	0	0	0	0	0
Misin01G055100	0	0	0	0	0	0	0	0	0	0	0	0	0	0	0	0	0	0	0	0	0	0	0	0	0	0	0	0	0	0	0	0	0	0	0	0
Misin01G055200	0	158.644	209.717	137.888	0	173.171	12.9604	55.58	0	190.36	104.792	101.432	4.52802	228.26	267.543	132.391	3.04067	250.344	56.6175	63.8681	0	188.667	286.89	168.282	0	199.284	233.082	199.534	8.72985	216.85	69.576	10.0682	0	154.399	339.044	72.1073
Misin01G055300	0	0	0	0	0	0	0	0	0	0	0	0	0	0	0	0	0	0	0	0	0	0	0	0	0	0	0	0	0	0	0	0	0	0	0	0
Misin01G055400	32.5216	0	8.81163	0	57.0501	0	0	0	35.3455	0	0	13.8947	29.4321	0	0	0	28.3796	0	0	0	20.7276	0	0	0	31.4766	0	0	0	78.5686	0	0	0	33.0562	25.2653	0	0
Misin01G055500	35.7737	26.6336	5.28698	0	80.5414	43.0021	88.1305	13.6512	20.9864	20.9487	38.9228	27.7895	27.9228	36.0969	22.0555	0	45.6101	8.84609	67.941	10.8576	44.526	32.6777	39.9279	24.428	48.9636	8.92317	15.8606	13.2434	0	13.4596	22.8118	24.8349	27.7246	19.6508	4.54077	25.9262
Misin01G055600	407.604	303.392	265.23	309.235	276.302	196.415	206.502	124.811	383.278	306.034	293.418	132	239.23	328.057	378.78	281.202	408.464	438.766	318.846	173.721	413.017	342.191	346.042	273.458	715.801	252.823	375.139	208.363	458.317	245.264	288.569	126.86	269.781	425.3	481.321	234.957
Misin01G055700	6.50431	3.47395	14.0986	15.2083	40.2707	6.97331	17.2805	0	14.3591	0	101.798	9.72631	15.0934	21.2335	16.3019	7.184	33.4474	5.30765	1.78792	3.83209	19.1922	18.4968	4.43644	0	6.9948	2.97439	9.6543	0	4.36492	0	42.2018	3.35607	36.2552	8.42178	19.6767	0
Misin01G055800	29.2694	15.0538	40.5335	3.04165	29.0844	3.48666	45.7933	12.6761	66.2728	27.3245	0	18.0632	73.9576	21.2335	82.4685	0	31.4203	57.4996	70.3249	8.94154	18.4245	18.4968	34.0127	14.2497	43.1346	115.01	33.1005	50.325	0	13.4596	70.7166	0	24.5256	23.8617	39.3533	21.0651
Misin01G055900	1068.88	1651.29	1533.22	1389.02	411.656	675.249	570.256	1040.42	1488.93	1102.09	1971.59	1678.48	1728.95	1238.97	1196.75	1515.82	635.501	1712.6	539.952	684.028	1360.35	1017.94	934.609	1613.61	1274.22	1217.52	1186.79	1022.39	1139.24	901.795	633.028	612.819	1293.46	1085.01	1445.48	1189.37
Misin01G056000	33.6056	34.7395	112.789	142.958	0	15.1088	8.64025	99.459	45.2864	17.3055	0	90.3158	21.8854	30.7886	21.0966	95.4446	45.6101	12.3845	104.295	92.6088	78.3043	83.2356	17.0063	63.7842	43.1346	9.91464	34.4797	61.8026	82.9335	37.3879	216.712	33.5607	21.3266	8.42178	0	59.1442
Misin01G056100	28.1854	60.2152	61.6814	43.597	3.35589	68.5709	0	60.4554	51.9137	50.0948	0	45.8526	33.2055	44.5903	60.413	17.4469	115.546	56.615	33.3745	21.7152	42.2229	85.0852	88.7287	61.07	57.1242	54.5305	60.6842	5.29737	0	76.2712	77.5601	38.9305	0	43.5125	45.4077	23.4957
Misin01G056200	1384.33	1595.7	1683.02	1139.61	524.638	1693.35	1412.68	1686.9	508.091	1457.3	498.511	1399.2	615.056	1628.61	1607.18	1511.72	616.243	1551.6	1541.19	1544.97	1387.98	1588.87	1512.09	1627.18	1175.13	1891.71	1703.98	1866.44	1871.1	906.282	880.536	1796.84	882.921	1737.69	1996.42	1681.15
Misin01G056300	324.132	187.593	197.381	163.235	196.879	154.575	195.27	177.466	283.868	105.655	130.242	179.242	231.684	69.0088	157.265	205.257	213.861	122.076	203.227	214.597	198.064	104.199	117.566	148.604	139.896	155.66	128.954	117.425	168.777	58.3251	80.9819	150.352	238.858	105.272	108.978	150.696
Misin01G056400	18.4289	3.47395	0	13.1805	0	0	0	11.7011	3.31364	0	0	4.16842	12.0747	0	0	15.3943	0	5.30765	0	0	4.60614	6.78216	0	14.9282	11.658	0	2.06878	0	66.9288	0	0	0	49.0512	0	0	4.86117
Misin01G056500	32.5216	0	5.28698	12.1666	0	0	0	2.92526	24.3	0	0	0	12.8294	0	0	9.23658	0	0	0	0	19.1922	3.0828	4.43644	6.107	38.4714	0	15.8606	42.3789	0	0	0	0	0	0	0	0
Misin01G056600	0	0	0	0	0	0	0	0	0	0	0	0	0	0	0	0	0	0	0	5.10945	0	0	0	0	0	0	0	0	0	0	0	0	0	0	0	0
Misin01G056700	3481.98	3468.16	4767.97	3948.07	2876	3394.84	4214.71	3175.86	4031.6	4079.54	4215.63	3669.6	3433.75	3209.44	3861.63	3942.99	2693.02	3798.51	3686.69	3372.88	3776.26	3547.68	3824.21	3830.45	4325.12	3374.94	4323.75	4779.99	3617.07	2449.65	3416.07	3612.48	3705.5	3472.58	3865.71	2816.24
Misin01G056800	26.0172	3.47395	0	28.3888	0	0	0	0	36.45	0	0	0	12.0747	0	9.58936	0	36.4881	0	10.7275	0	2.30307	7.39872	0	0	10.4922	0	8.96471	0	0	0	0	18.794	12.796	0	0	0
Misin01G056900	0	5.78992	7.0493	0	0	0	0	0	3.31364	0	0	0	0	0	0	0	0	10.6153	0	0	0	0	1.47881	0	0	1.98293	5.51675	0	0	0	0	0	0	0	0	0
Misin01G057000	0	0	0	0	0	0	0	0	0	0	0	0	0	0	0	0	0	0	0	0	0	0	0	0	0	0	4.13756	0	0	0	0	0	0	0	0	0
Misin01G057100	0	0	10.574	0	0	30.2177	0	0	0	2.73245	0	0	0	0	0	0	0	0	10.1316	0	0	16.6471	16.2669	0	0	0	0	0	0	0	0	0	0	0	0	0
Misin01G057200	106.237	172.54	388.593	80.0969	55.9315	145.277	190.949	114.085	94.991	172.144	140.721	69.4737	49.0535	99.7974	157.265	66.7086	71.9626	72.5379	128.134	58.7587	75.2336	112.214	313.508	105.855	120.077	181.438	148.263	151.858	138.223	61.3161	177.932	69.8063	88.5054	233.003	145.305	153.127
Misin01G057300	45.5302	85.6908	67.8496	15.2083	82.7786	40.6776	223.782	72.1565	47.4955	88.3491	88.3247	31.9579	32.4508	26.5419	43.1521	36.9463	99.3287	45.9997	44.698	54.2879	32.243	49.9413	122.741	40.7133	44.3004	71.3854	46.8923	37.0816	8.72985	91.2264	84.4037	42.2865	0	43.5125	37.8397	81.8297
Misin01G057400	242.828	232.755	215.885	211.902	180.099	267.31	254.887	254.498	310.378	124.782	883.247	184.8	391.674	303.639	364.396	224.757	346.637	230.883	394.535	544.156	357.743	334.792	187.809	310.778	1101.68	1006.34	353.072	1242.23	1972.95	409.771	1218.15	349.032	180.21	989.559	455.59	409.959
Misin01G057500	905.183	885.858	723.435	843.552	968.734	871.664	1218.28	867.828	736.733	616.622	541.925	757.263	903.34	1229.42	866.878	771.767	880.782	815.609	1127.58	931.197	921.995	969.232	902.815	844.123	771.76	768.384	825.443	947.346	784.231	672.981	1126.9	1131	925.574	864.636	879.395	720.263
Misin01G057600	6.50431	3.47395	1.76233	6.08331	12.3049	0	13.8244	14.6263	0	0	0	18.0632	0	12.7401	0	28.736	0	0	7.74766	0	5.37383	3.0828	8.87287	0	0	5.94878	0	22.9553	0	0	21.6712	10.7394	0	0	13.6223	29.167
Misin01G057700	47.6983	111.166	113.67	135.861	45.8638	217.335	249.703	352.007	56.3319	210.398	110.78	113.937	150.179	209.15	163.978	236.046	109.464	260.96	342.685	327.005	122.063	224.428	128.657	254.458	128.238	189.37	201.361	155.389	49.4691	170.489	378.676	195.323	120.495	227.388	152.872	192.826
Misin01G057800	0	0	0	11.1527	0	0	0	25.3523	3.31364	7.28652	0	0	18.1121	0	0	33.8675	0	23.8844	0	0	0	0	0	14.9282	0	13.8805	4.13756	0	0	0	0	2.01364	0	0	0	0
Misin01G057900	6.50431	4.63194	4.40582	0	0	0	0	0	2.20909	0	0	0	0.75467	0	0	0	1.01356	7.07687	0	2.55473	0.767689	0	0	0	0	0	0.689593	0	0	0	0	0	0	0	0	0
Misin01G058000	263.425	243.177	155.966	210.888	135.354	141.791	22.4646	185.267	245.209	162.125	137.727	320.968	228.665	98.7357	254.118	199.1	148.993	245.037	112.639	165.418	308.611	166.471	113.129	208.995	211.01	165.574	150.331	217.192	400.118	142.074	248.649	109.408	195.138	155.803	183.144	255.211
Misin01G058100	52.0345	74.111	44.0582	42.5832	7.83041	68.5709	10.3683	27.3025	71.7955	62.8462	0	118.105	110.182	12.7401	77.6738	93.3921	65.8813	48.6535	28.0108	65.1455	91.355	49.3248	38.4491	38.6777	88.6008	44.6159	31.0317	43.2618	84.3885	67.2981	51.3266	69.1351	31.9899	56.1452	81.7338	31.5976
Misin01G058200	1725.81	1129.03	1041.53	1997.35	2801.05	949.532	1164.71	3103.7	1153.15	1404.48	1164.69	1946.65	1909.31	1448.12	1447.03	2223.96	2103.13	1435.72	705.633	1390.41	1614.45	1198.59	1455.15	1571.53	1429.27	1759.85	1401.94	1764.91	2277.03	789.631	1100.67	1098.78	2099.6	1806.47	1003.51	1875.6
Misin01G058300	0	0	0	14.1944	0	5.81109	0	0	15.4637	0	0	8.33684	2.26401	0	10.5483	2.05257	2.02712	9.7307	0	7.02549	1.53538	0	5.91525	3.39278	0	0	3.44797	5.29737	16.0047	4.48654	0	2.01364	0	15.4399	0	4.86117
Misin01G058400	1983.82	1367.58	1359.63	1523.87	2388.28	1599.21	1741.01	1516.26	2485.23	1589.37	1076.36	1645.14	2397.59	1380.18	1439.36	1665.66	2219.69	1343.72	1433.91	2089.13	2483.48	1352.73	1404.87	1666.53	2937.82	1515.95	1298.5	1290.79	2860.48	1224.83	1199.9	1780.06	1839.42	1278.71	1377.37	1842.38
Misin01G058500	6.50431	0	22.9102	0	25.7285	0	5.18415	13.6512	0	0	0	44.4631	2.26401	4.2467	3.83574	14.368	26.3525	1.76922	3.57584	17.8831	4.60614	4.93248	2.95762	8.82122	10.4922	0	0	13.2434	0	0	0	3.35607	0	1.40363	0	0.810195
Misin01G058600	40.1099	27.7916	14.9798	24.3332	0	26.731	10.3683	4.87544	9.94092	15.4839	89.8218	4.16842	3.77335	6.37005	11.5072	27.7097	26.3525	38.9228	22.647	37.0435	26.8691	36.377	10.3517	12.8926	23.316	12.889	2.06878	0	0	25.4237	0	38.9305	12.796	0	21.1902	0
Misin01G058700	343.644	248.967	168.302	167.291	270.709	242.904	140.836	205.744	292.705	249.563	257.489	205.642	236.212	307.886	203.294	395.12	207.779	229.114	241.965	318.702	315.52	237.992	189.288	223.245	270.466	226.054	235.151	198.651	146.952	330.509	198.463	272.513	262.317	321.431	174.063	214.702
Misin01G058800	2727.47	2425.98	1634.56	2293.41	1516.86	2154.75	1417	2263.18	2600.1	2426.41	3229.09	1707.66	2458.71	3028.96	2323.5	2319.41	1752.44	2534.4	2234.9	2064.86	3131.41	2731.36	2322.47	2856.04	2638.21	2446.93	2613.56	2696.36	2575.3	2466.1	1842.05	1820.33	3631.92	2379.15	2190.16	2488.11
Misin01G058900	987.571	1383.79	567.469	1665.81	786.397	385.856	200.454	839.551	1706.52	1110.28	705.101	1478.4	1415.76	956.569	1392.37	2131.6	849.362	1426.87	531.013	846.253	1596.79	1268.88	873.978	1552.54	1394.3	1152.08	1053.01	1211.33	1908.93	1749.75	956.955	579.258	2079.34	1521.54	1439.42	1231.5
Misin01G059000	196.213	331.184	227.34	272.735	456.401	337.043	387.947	250.598	302.646	317.874	279.944	255.663	215.081	232.507	198.5	208.336	212.847	271.575	349.241	406.201	315.52	277.452	325.339	246.316	269.3	336.106	292.388	236.616	305.545	405.284	378.676	340.977	253.787	217.563	169.522	221.993
Misin01G059100	0	0	0	0	0	0	0	0	0	0	0	0	0	0	0	0	0	0	0	0	0	0	0	0	0	0	0	0	0	0	0	0	0	0	0	0
Misin01G059200	0	0	0	0	0	0	0	0	0	0	0	0	0	0	0	0	0	0	0	0	3.83845	0	0	0	0	0	0	0	0	0	0	0	0	0	0	0
Misin01G059300	0	0	27.3161	0	0	0	19.8726	0	32.0319	13.6622	0	0	0	9.55507	11.5072	0	5.06779	0	13.7074	0	14.5861	0	22.1822	9.49978	12.8238	7.93171	23.4462	15.8921	0	0	0	0	0	0	0	0
Misin01G059400	126.834	328.868	785.116	155.124	45.8638	213.848	162.437	288.626	162.368	117.495	877.259	151.453	487.517	328.057	319.326	136.496	111.491	313.152	150.781	103.466	218.791	258.955	567.124	210.352	272.797	315.285	237.91	149.209	66.9288	65.8026	134.59	83.9018	134.358	270.901	326.935	138.543
Misin01G059500	511.673	393.715	437.938	622.525	507.858	269.635	390.539	890.255	589.828	302.391	230.542	1003.2	494.309	355.661	202.335	447.461	360.827	219.383	438.637	630.378	455.24	231.21	502.057	578.129	629.532	248.857	322.04	541.214	673.653	296.112	366.129	525.561	719.773	255.461	199.794	439.936
Misin01G059600	146.347	116.956	137.461	143.972	244.98	122.033	167.621	83.8575	119.291	117.495	0	97.2631	118.483	93.4274	156.307	196.021	134.803	124.73	111.447	138.594	97.4966	140.576	114.608	114.676	166.709	114.018	132.402	129.785	130.948	296.112	255.492	201.364	170.613	168.436	137.737	136.923
Misin01G059700	0	0	0	0	0	0	0	0	0	0	0	8.33684	0	0	0	9.23658	0	0	0	0	0	6.1656	0	0	0	0	0	15.8921	0	0	0	0	0	0	0	0
Misin01G059800	74.7996	90.3228	121.6	150.055	131.998	146.44	119.235	186.242	148.009	133.89	43.4138	75.0316	72.4483	130.586	137.128	82.1029	80.0711	173.383	131.71	139.233	151.235	140.576	142.705	50.2131	128.238	103.112	161.365	75.9289	136.768	94.2174	125.465	72.4912	43.7195	85.6214	231.579	70.487
Misin01G059900	0	0	0	0	0	0	0	0	0	0	0	0	0	0	0	0	0	0	0	3.83209	0	0	0	0	0	0	0	6.18026	0	0	0	0	0	0	0	0
Misin01G060000	117.078	42.8454	73.1365	60.8331	88.3718	33.7043	36.289	54.6049	99.4092	70.1328	74.8515	58.3579	64.1469	28.6652	66.1666	102.629	82.0982	40.692	80.4565	11.4963	85.9812	24.0458	30.3156	44.7847	31.4766	52.5476	16.5502	26.4868	100.393	0	0	41.6153	54.3828	0	45.4077	17.0141
Misin01G060100	17.3448	0	7.93047	11.1527	0	0	0	0	0	0	0	20.8421	0	39.282	0	0	0	0	3.57584	1.91604	0	0	8.13347	0	0	0	4.13756	0	0	0	0	0	0	4.21089	28.7582	18.6345
Misin01G060200	289.442	209.595	433.532	206.833	381.453	278.932	378.443	223.295	304.855	326.983	0	366.821	308.66	288.775	331.792	260.677	265.552	311.382	297.987	208.21	221.095	293.482	283.932	183.889	326.424	348.995	311.007	278.112	474.322	272.184	315.943	262.445	433.996	341.082	201.307	160.419
Misin01G060300	207.054	317.288	432.651	275.777	258.404	268.472	177.989	211.594	329.155	265.047	540.428	219.537	215.836	190.04	279.05	207.31	248.322	361.805	355.796	230.564	262.55	386.583	284.671	217.138	191.191	302.396	428.927	286.058	385.568	161.516	258.914	193.981	98.1024	308.799	323.908	240.628
Misin01G060400	0	0	0	0	0	0	0	0	0	0	0	0	0	0	0	0	0	0	0	0	0	0	0	0	0	0	0	0	0	0	0	0	0	0	0	0
Misin01G060500	164.776	94.9547	155.966	173.374	158.845	116.222	86.4025	117.011	131.441	83.795	0	222.316	96.5977	16.9868	140.964	115.97	138.857	109.692	117.407	230.564	149.699	59.8063	97.6016	309.421	135.233	77.3342	94.4743	183.642	56.744	168.993	72.9978	196.666	106.633	87.0251	158.927	255.211
Misin01G060600	146.347	150.538	116.314	78.0691	96.2022	105.762	192.678	51.6797	121.5	81.9734	0	93.0947	170.555	136.956	159.183	210.389	200.685	163.653	154.357	114.963	116.689	102.965	158.233	105.176	79.2744	175.489	166.882	106.83	77.1136	173.48	185.916	67.7927	238.858	99.6577	118.06	137.733
Misin01G060700	310.039	312.656	304.001	232.18	321.047	301.015	338.698	452.441	317.005	164.858	2.99406	229.263	283.756	252.679	304.942	173.442	361.84	297.229	296.199	395.344	251.802	258.338	82.8135	389.491	388.211	213.165	278.596	283.409	253.166	346.959	245.227	367.826	274.047	405.649	390.506	327.319
Misin01G060800	1445.04	801.325	897.905	966.232	823.312	654.329	734.421	882.454	1087.98	907.172	919.176	893.431	818.817	570.119	655.912	764.583	794.63	604.188	603.125	892.876	889.752	506.195	871.76	582.201	882.511	575.049	624.082	747.812	776.956	683.45	537.218	886.003	1013.01	638.652	691.71	618.179
Misin01G060900	10.8405	19.6857	0	46.6387	0	15.1088	12.0963	19.5018	0	0	0	12.5053	2.26401	0	0	31.8149	0	0	0	21.0765	3.83845	5.54904	0	29.1779	0	3.96586	4.13756	0	0	0	0	16.1092	23.4593	0	0	63.1952
Misin01G061000	0	0	0	0	0	0	0	0	0	0	0	0	0	0	0	0	0	0	4.76779	0	0	0	0	0	0	0	0	0	0	0	0	0	0	0	0	0
Misin01G061100	798.946	1022.5	1403.69	922.635	1327.81	825.175	1201.86	1593.29	900.206	1240.53	1440.14	1333.89	991.636	1263.39	1198.67	1150.47	1388.57	1050.92	1209.83	1193.06	889.752	1115.36	1222.24	981.87	1477.07	1015.26	856.475	911.147	1098.51	1505.98	1359.58	1087.37	1186.83	1127.12	1433.37	1099.43
Misin01G061200	417.36	401.821	355.99	381.221	548.129	405.614	563.344	351.032	625.173	320.607	136.23	605.81	387.9	337.612	395.082	385.884	294.945	368.882	269.38	418.975	363.117	377.334	454.735	312.136	525.776	300.414	311.007	371.699	353.559	590.728	274.882	403.4	320.965	331.257	234.606	326.509
Misin01G061300	583.22	683.211	787.76	637.734	621.958	642.707	590.993	568.476	724.583	601.138	407.192	430.737	814.289	839.785	790.163	626.035	992.274	613.034	777.15	1012.95	994.158	990.195	999.677	764.054	957.122	809.034	887.506	1091.26	932.639	640.08	792.71	852.443	1401.16	669.532	1059.51	863.668
Misin01G061400	0	0	0	0	0	0	0	0	0	0	0	0	0	0	0	0	0	0	0	0	0	0	0	0	0	0	0	0	0	0	0	0	0	0	0	0
Misin01G061500	0	0	0	0	0	0	0	0	0	0	0	0	0	0	0	0	0	0	0	0	0	0	0	0	0	0	0	0	0	0	0	0	0	0	0	0
Misin01G061600	626.582	502.565	660.872	838.483	332.233	576.46	386.219	578.227	621.86	833.396	597.315	671.116	385.636	648.683	563.854	698.901	435.83	584.727	496.446	367.242	456.008	471.052	626.277	559.808	700.646	466.979	620.634	659.522	363.744	275.175	666.105	332.251	656.859	454.776	626.626	609.267
Misin01G061700	19.5129	99.5867	100.453	48.6665	31.3216	49.9754	78.6263	25.3523	76.2137	80.1517	67.3663	13.8947	69.4296	97.6741	116.031	16.4206	100.342	17.6922	79.8605	64.5068	115.153	129.478	165.627	88.2122	85.1034	73.3683	124.816	192.471	85.8435	212.363	80.9819	130.887	46.9185	77.1997	160.44	110.187
Misin01G061800	202.718	284.864	126.887	311.263	200.235	148.764	198.726	209.644	227.537	337.912	0	108.379	177.347	267.542	299.188	283.255	160.142	344.113	189.52	79.8352	59.1121	249.09	149.36	155.389	134.067	388.654	365.484	61.8026	53.8341	52.343	168.807	210.09	109.832	297.57	355.693	160.419
Misin01G061900	0	2.31597	7.93047	0	0	0	0	0	1.10455	4.55408	0	2.77895	0	0	0	0	0	0	0	0	0	0	6.65465	0	0	0	0	0	0	0	0	0	0	0	0	0
Misin01G062000	12115.4	16449.2	13231.5	9153.35	5659.15	6878.01	4771.15	5250.85	14649.6	17448.5	15579.6	8352.12	12501.9	11492.6	13963.1	11226.5	4866.09	14626.1	4454.31	3234.28	14305.1	15679.7	11815	7949.28	15787.3	15350.8	13951.2	6454.84	9854.54	12770.2	5940.19	3800.42	14756.9	14370.4	15205.5	7105.41
Misin01G062100	68.2953	0	0	131.805	338.945	0	0	190.142	127.023	0	0	111.158	196.214	0	0	162.153	378.057	0	0	137.316	185.013	0	0	56.3201	136.399	0	0	4.41447	522.336	0	0	126.188	104.5	0	0	100.464
Misin01G062200	497.58	397.189	386.831	861.802	145.422	26.731	0	348.106	825.096	337.002	288.927	792	638.451	203.842	330.833	913.395	116.559	305.19	15.4953	239.505	864.418	302.114	218.864	562.523	848.702	313.303	327.557	390.239	581.99	379.861	33.0771	85.9155	896.783	442.143	198.28	533.918
Misin01G062300	0	0	0	0	0	0	0	0	0	0	0	0	0	0	0	0	0	0	0	0	0	0	0	0	0	0	0	0	0	0	0	0	0	0	0	0
Misin01G062400	0	3.47395	1.76233	0	0	10.46	5.18415	0	0	8.19734	0	0	0	0	5.75361	0	0	11.4999	0	0	0	4.31592	12.5699	0	0	0	0	0	0	0	0	0	0	0	4.54077	0
Misin01G062500	67.2112	60.2152	28.1972	85.1663	147.659	102.275	128.74	30.2277	64.0637	29.1461	0	56.9684	69.4296	62.6388	48.9057	107.76	63.8542	38.0382	70.3249	57.4813	98.2643	51.1745	0	30.535	44.3004	46.5988	42.7548	46.7934	52.3791	83.7488	27.3742	48.9987	94.9034	78.6033	51.462	25.9262
Misin01G062600	37.9418	838.381	303.12	90.2357	19.0167	600.867	256.615	63.3807	47.4955	1000.99	419.168	84.7579	102.635	891.807	631.939	106.734	0	885.494	161.509	26.1859	76.7689	717.059	729.794	80.7481	102.59	871.497	679.939	47.6763	26.1895	919.741	270.32	40.9441	24.5256	755.153	1062.54	139.354
Misin01G062700	9.75647	10.4219	0	0	1.11863	0	6.04817	9.75088	2.20909	5.46489	0	2.77895	8.30137	13.8018	7.67149	7.184	5.06779	3.53844	4.17182	0.638681	3.83845	4.93248	12.5699	1.35711	3.4974	6.94025	8.96471	4.41447	4.36492	11.9641	5.70295	1.34243	2.13266	4.21089	1.51359	15.3937
Misin01G062800	0	723.74	214.123	191.624	236.031	419.561	247.975	355.907	235.268	622.087	1038.94	254.274	376.58	851.463	671.255	426.935	299	745.725	112.043	191.604	214.953	557.37	355.654	175.746	221.502	518.536	661.32	124.488	328.824	596.71	578.279	453.741	255.919	495.481	1062.54	453.709
Misin01G062900	15.1767	0	7.93047	12.1666	0	10.46	6.9122	0	6.62728	0	0	0	9.05604	0	7.67149	0	15.2034	20.346	17.2832	26.8246	2.30307	25.2789	54.716	31.8921	0	8.92317	0	17.6579	0	0	0	2.01364	0	30.8799	0	0
Misin01G063000	1129.58	1460.22	3021.51	1053.43	1154.43	1056.46	1348.74	1209.11	1721.99	1501.93	2673.69	1226.9	1165.21	1055.3	1862.25	778.951	1489.93	1193.34	1205.06	1411.49	1166.12	1261.48	3126.95	1201.72	2071.63	1437.62	1284.02	1320.81	1372.04	964.607	1942.43	1108.85	1033.27	1445.74	1817.82	1145.62
Misin01G063100	47.6983	15.0538	88.1163	6.08331	133.117	0	80.3543	39.0035	33.1364	8.19734	0	0	9.81071	42.467	69.0434	0	85.1389	15.0384	50.6578	10.8576	29.1722	28.3617	46.5826	16.2853	36.1398	20.8207	14.4815	0	123.673	43.3699	0	17.4516	19.1939	28.0726	15.1359	4.86117
Misin01G063200	522.513	105.377	212.36	107.472	417.249	493.943	1994.17	487.544	168.996	204.023	182.638	141.726	283.756	205.965	292.475	80.0503	500.698	314.921	3423.27	689.137	234.913	175.103	371.182	206.281	252.979	212.173	364.105	165.101	391.388	185.444	1336.77	363.798	252.72	175.454	202.821	78.5889
Misin01G063300	345.813	269.81	331.317	406.568	394.876	183.63	256.615	518.747	546.751	247.742	122.756	387.663	383.372	174.115	260.831	425.909	501.711	233.537	259.845	442.606	483.644	332.326	122.002	353.528	661.009	218.122	285.492	314.31	536.886	62.8116	220.134	297.348	320.965	217.563	284.555	129.631
Misin01G063400	93.2285	116.956	169.183	216.971	197.998	108.086	129.604	134.562	167.891	68.3111	0	215.368	83.0137	144.388	116.99	204.231	98.3151	128.268	104.295	205.655	59.1121	149.207	130.875	190.674	144.559	151.694	144.815	220.724	107.668	157.029	177.932	188.611	122.628	154.399	30.2718	215.512
Misin01G063500	0	0	18.5044	0	0	0	2.59207	2.92526	0	0	0	23.621	0	0	0	54.3932	0	0	0	6.38681	0	0	0	2.03567	0	0	0.689593	9.71184	0	0	0	0	0	0	0	21.8753
Misin01G063600	23.8491	15.0538	4.40582	6.08331	40.2707	0	0	25.3523	16.5682	0	0	4.16842	43.0162	12.7401	23.0145	0	19.2576	0	0	3.83209	26.8691	17.8802	0	2.03567	0	7.93171	8.96471	10.5947	37.8293	38.8834	0	10.0682	0	0	0	0
Misin01G063700	0	0	0	0	0	4.64887	0	0	0	0	0	0	0	0	0	0	0	0	0	4.47077	0	3.0828	0	0	0	0	0	0	0	0	0	0	0	0	0	7.29175
Misin01G063800	1563.2	2281.23	2322.75	2147.41	1266.29	1767.73	1450.7	2055.48	2254.38	1898.14	4013.54	2213.43	2654.93	2326.13	2401.18	2247.57	1864.95	2280.52	1927.98	1945.42	2666.19	2793.02	2491.8	2642.3	1836.13	2149.49	2411.51	2490.65	1616.48	2334.5	1787.3	2269.38	2610.38	2539.17	1951.02	2166.46
Misin01G063900	0	0	0	0	0	0	0	0	0	0	0	0	0	0	0	0	0	15.0384	1.78792	0	0	4.93248	19.964	3.39278	0	8.92317	8.27512	0	0	0	0	0	0	16.8436	0	0
Misin01G064000	0	30.1076	69.6119	22.3055	0	19.7577	4.32012	0	45.2864	0	0	0	76.9763	18.0485	92.0578	11.2892	27.3661	30.0767	0	0	44.526	9.86495	39.1885	8.82122	0	16.8549	14.4815	0	0	0	0	14.7667	0	0	62.0571	0
Misin01G064100	532.27	334.657	415.909	493.762	495.553	447.454	815.639	655.259	391.01	388.918	387.731	515.495	725.238	438.472	329.874	393.068	375.017	175.153	309.31	593.974	232.61	215.179	476.917	455.311	332.253	305.371	375.139	452.042	715.847	418.744	781.304	622.887	508.639	426.704	499.484	440.746
Misin01G064200	0	0	0	0	0	0	0	0	0	0	0	0	0	0	0	0	0	0	0	0	0	0	0	0	0	0	0	0	0	0	0	0	0	0	0	0
Misin01G064300	0	0	0	0	0	0	0	0	0	0	0	0	0	0	0	0	0	0	0	0	0	0	0	0	10.4922	0	0	0	0	0	0	0	0	0	0	0
Misin01G064400	8.67242	2.31597	0	17.236	35.7962	0	0	0	0	0	0	0	13.5841	12.7401	0	0	0	0	0	0	9.21227	0	0	0	15.1554	0	8.27512	0	0	0	0	0	0	0	0	0
Misin01G064500	0	0	0	0	0	0	10.3683	0	9.94092	0	0	0	2.26401	0	0	0	0	0	0	0	0	12.9478	0	0	0	0	5.51675	7.94605	0	0	0	0	0	0	0	8.10195
Misin01G064600	0	5.78992	7.93047	0	0	13.9466	0	0	6.62728	7.28652	0	0	0	0	0	0	5.06779	0	4.76779	7.02549	15.3538	8.01528	2.95762	3.39278	0	1.98293	3.44797	6.18026	0	0	0	8.72579	0	9.82541	40.8669	0
Misin01G064700	0	0	0	0	0	0	0	0	0	0	0	0	0	0	0	0	0	0	0	0	0	0	0	0	0	0	0	0	0	0	0	0	0	0	0	0
Misin01G064800	0	0	0	23.3194	0	0	0	0	0	0	0	0	0	0	0	6.15772	0	0	0	0	0	1.84968	0	0	0	0	2.06878	0	0	0	0	0	0	0	0	0
Misin01G064900	7.58836	42.8454	33.4842	43.597	0	27.8932	0	0	0	71.0436	0	11.1158	0	0	19.1787	50.288	5.06779	42.4612	16.6873	12.7736	9.97996	46.242	28.8368	22.3923	22.1502	5.94878	25.5149	43.2618	0	59.8206	0	10.0682	0	16.8436	62.0571	51.0423
Misin01G065000	139.843	120.43	140.105	65.9025	3.35589	58.1109	19.8726	16.5765	87.2592	78.3301	0	69.4737	84.523	71.1322	80.5506	20.5257	14.1898	72.5379	10.1316	5.74813	125.901	135.027	118.305	46.1418	72.2796	77.3342	98.6118	19.4237	87.2985	49.352	0	17.4516	55.4492	60.3561	102.924	44.5607
Misin01G065100	0	0	0	9.12496	0	3.48666	0	0	0	13.6622	0	16.6737	0	0	14.384	0	0	5.30765	0	0	0	3.69936	0	0	0	0	0	0	0	0	0	0	0	0	0	0
Misin01G065200	0	0	14.0986	0	0	0	0	0	5.52273	0	0	6.94737	0	0	0	0	0	2.65383	0	4.47077	0	0	14.0487	3.39278	0	2.97439	0	14.1263	0	0	0	0	18.1276	0	0	0
Misin01G065300	5.42026	0	0	3.04165	0	0	0	0	22.0909	0	0	0	0	0	0	0	3.04067	0	4.76779	0	0	9.86495	0	5.42845	9.3264	0	6.20634	9.71184	0	0	0	0	0	8.42178	0	0
Misin01G065400	132.254	150.538	115.432	94.2913	98.4395	151.088	184.901	100.434	104.932	89.2599	82.3366	61.1368	62.6376	65.8238	140.964	133.417	136.83	81.384	126.346	131.568	95.1935	69.0547	90.9469	94.3192	43.1346	84.2744	115.162	74.1631	0	139.083	62.7325	100.011	115.164	102.465	0	71.2971
Misin01G065500	0	0	0	0	0	0	0	5.85053	0	0	0	0	9.05604	0	2.87681	20.5257	0	0	0	5.74813	0	0	0	0	0	0	0	0	0	0	0	0	0	0	0	0
Misin01G065600	61.791	60.2152	118.957	3.04165	98.4395	74.382	83.8104	14.6263	12.15	0	0	0	48.2989	48.837	35.4806	6.15772	26.3525	29.1921	132.902	3.83209	36.8491	46.8585	43.625	0	31.4766	31.7268	52.4091	0	0	0	133.449	0	0	65.9706	25.731	32.4078
Misin01G065700	5.42026	0	17.6233	0	14.5422	0	11.2323	0	8.83637	6.37571	0	37.5158	6.03736	19.1101	0	20.5257	13.1763	11.4999	25.0309	1.91604	14.5861	12.9478	10.3517	5.42845	11.658	8.92317	18.619	28.2526	0	37.3879	13.6871	0	0	5.61452	21.1902	4.86117
Misin01G065800	0	0	0	10.1388	0	0	0	22.427	0	0	0	0	2.26401	0	0	5.13143	16.2169	0	8.93961	26.1859	0	6.1656	0	33.9278	0	0	0	7.94605	0	0	0	51.6835	0	0	0	41.3199
Misin01G065900	67.2112	56.7412	41.4147	23.3194	187.93	149.926	304.137	208.669	57.4364	153.017	34.4317	159.789	115.464	234.63	248.364	107.76	241.227	196.383	348.645	289.323	81.3751	281.151	209.252	173.71	176.036	214.156	220.67	365.518	343.374	391.825	479.048	340.306	143.955	391.613	227.038	204.979
Misin01G066000	1230.4	679.737	1375.5	801.983	1360.25	1128.51	994.493	1162.3	1134.37	704.971	1170.68	944.842	1304.82	772.899	1185.24	735.847	1516.28	748.379	833.171	705.104	1275.9	756.519	957.531	878.73	1212.43	686.093	707.523	972.067	1024.3	780.658	849.74	724.241	1169.76	715.851	1114	1120.5
Misin01G066100	8.67242	88.0068	107.502	38.5276	6.71178	40.6776	69.122	17.5516	0	66.4895	0	40.2947	8.30137	33.9736	29.727	14.368	28.3796	44.2304	68.537	53.6492	14.5861	63.5056	40.6673	74.6411	59.4558	94.1891	48.2715	67.1	0	11.9641	109.497	36.2456	61.8471	134.748	0	76.9685
Misin01G066200	34.6897	3.47395	47.5828	19.2638	0	38.3532	77.7622	36.0782	9.94092	0	0	6.94737	6.79203	3.18502	26.8502	69.7875	44.5966	16.8076	55.4256	65.1455	19.9599	20.3465	11.0911	67.8556	3.4974	14.872	13.1023	11.4776	0	0	0	17.4516	21.3266	16.8436	0	49.4219
Misin01G066300	2.1681	0	18.5044	6.08331	0	0	0	0	0	0	0	13.8947	0	0	0	0	10.1356	0	0	0	2.30307	0	0	0	15.1554	0	0	2.64868	0	0	0	0	0	0	0	0
Misin01G066400	8.67242	10.4219	0	0	0	0	7.77622	10.726	9.94092	10.9298	0	0	10.5654	0	0	0	0	0	0	5.74813	0	9.86495	17.0063	4.07133	0	5.94878	0	0	62.5639	13.4596	0	16.1092	0	23.8617	0	0
Misin01G066500	5.42026	35.8975	20.2667	9.12496	0	0	21.6006	44.854	4.41819	13.6622	0	19.4526	12.8294	12.7401	12.4662	29.7623	7.09491	26.5383	19.0712	21.7152	0	18.4968	25.1398	49.5346	12.8238	11.8976	16.5502	29.1355	32.0094	34.3968	0	26.8486	0	0	0	4.86117
Misin01G066600	1052.61	677.421	790.403	1005.77	519.044	684.547	501.998	590.903	596.455	1045.62	676.657	686.4	927.489	996.912	567.69	808.714	454.074	680.264	660.935	810.487	1007.98	670.817	739.406	535.38	1046.89	752.521	722.004	766.352	432.127	780.658	433.424	1006.82	966.095	725.677	720.468	604.405
Misin01G066700	0	3.47395	0	0	0	0	0	0	0	0	0	0	0	0	0	9.23658	0	0	0	0	0	0	0	0	0	0	0	0	0	0	0	0	0	0	0	0
Misin01G066800	3.25216	0	44.0582	0	204.709	0	230.695	0	6.62728	0	0	26.4	12.0747	12.7401	0	12.3154	57.7728	0	41.7182	18.5218	13.8184	1.84968	29.5762	9.49978	10.4922	0	0	55.6223	0	0	80.9819	26.1774	0	0	0	0
Misin01G066900	0	0	0	0	0	0	0	0	0	0	0	0	0	0	0	0	0	0	0	0	0	0	0	0	0	0	0	0	0	0	0	0	0	0	0	0
Misin01G067000	0	0	0	0	0	0	0	0	0	0	0	0	0	0	0	0	0	0	0	0	0	0	0	0	0	0	0	0	0	0	0	0	0	0	0	0
Misin01G067100	92.1444	81.0589	91.641	186.555	16.7795	97.6263	225.51	138.462	46.391	103.833	0	132	36.2241	96.6124	140.964	131.365	79.0575	56.615	101.912	178.831	47.5967	80.7693	63.5889	195.424	60.6216	97.1634	86.1991	294.004	46.5592	0	156.261	160.42	52.2502	56.1452	78.7066	154.747
Misin01G067200	0	0	0	0	0	0	0	0	0	0	0	0	0	0	0	0	0	0	0	0	0	0	0	0	0	0	0	0	0	0	0	0	0	0	0	0
Misin01G067300	59.6229	64.8471	75.78	88.208	45.8638	74.382	58.7537	53.6298	86.1546	54.6489	43.4138	123.663	55.0909	92.3657	118.908	54.3932	94.2609	124.73	61.3853	101.55	72.1628	48.0917	51.7584	85.498	36.1398	93.1976	61.3738	84.7579	101.848	136.092	30.7959	120.147	67.1788	43.5125	71.1387	62.385
Misin01G067400	0	0	0	0	0	0	0	19.5018	0	0	0	0	0	0	0	0	0	0	0	0	0	5.54904	0	0	0	0	0	0	0	0	0	0	0	0	0	0
Misin01G067500	22.7651	19.6857	8.81163	68.9442	38.0334	33.7043	0	25.3523	5.52273	26.4136	0	19.4526	33.9601	35.0353	20.1377	18.4732	13.1763	36.269	32.1826	70.2549	16.1215	24.0458	60.6313	92.2836	0	44.6159	40.686	65.3342	0	25.4237	0	50.3411	55.4492	40.7053	4.54077	34.8384
Misin01G067600	194.045	148.222	119.838	281.86	224.845	167.359	177.989	260.348	89.4683	219.506	0	118.105	125.275	179.423	149.594	167.285	65.8813	155.691	156.145	201.185	148.932	128.244	99.8198	115.354	60.6216	159.626	141.367	146.56	13.0948	260.219	126.606	283.253	155.684	130.538	112.006	170.141
Misin01G067700	1140.42	1787.93	2143.87	1573.55	1247.27	1577.13	1355.65	1778.56	2048.93	1350.74	1827.87	2086.99	1550.85	2019.3	1827.73	1480.93	1369.32	1778.95	1255.12	1937.12	1324.26	1455.7	1827.07	1614.28	1200.77	1620.05	1624.68	1466.49	1105.78	1867.9	1440.57	1476.67	1233.74	1434.51	1619.54	1903.96
Misin01G067800	0	0	0	0	0	0	0	0	0	0	0	0	0	0	0	0	0	0	0	0	0	0	0	0	0	0	0	0	0	0	0	0	0	0	0	0
Misin01G067900	189.709	123.904	816.838	26.361	374.741	131.331	276.488	153.089	381.069	75.5976	254.495	188.968	493.554	110.414	194.664	61.5772	193.59	250.344	89.992	86.8607	300.167	122.695	292.065	109.926	444.17	236.96	97.2326	100.65	247.346	166.002	62.7325	67.1215	175.944	224.581	190.712	93.9826
Misin01G068000	26.0172	9.26387	8.81163	0	0	10.46	9.50427	0	5.52273	0	0	0	16.6027	29.7269	11.5072	0	10.1356	0	0	0	23.0307	0	17.0063	0	5.829	0	4.13756	0	0	16.4507	35.3583	0	0	0	0	0
Misin01G068100	1490.57	1028.29	1327.03	1337.31	1692.49	1207.54	1234.69	1476.28	1235.99	862.542	1050.91	1350.57	1504.06	1111.57	835.233	1045.79	1473.71	1106.65	1131.16	1073.62	1210.65	657.869	1132.03	1089.76	1254.4	972.626	1017.84	1156.59	1535	800.1	727.697	1419.62	979.957	871.654	973.238	1105.92
Misin01G068200	430.369	534.989	402.691	690.456	503.384	662.464	533.967	673.786	514.719	500.948	678.154	715.579	533.552	616.833	646.323	643.482	277.715	506.881	467.839	503.281	551.201	583.265	725.357	559.808	447.667	464.005	487.542	702.784	613.999	614.656	566.873	464.481	631.267	572.681	768.903	490.978
Misin01G068300	1852.64	4509.19	2121.84	747.233	1698.08	3377.41	2025.27	2347.04	1387.31	1209.56	5290.5	3937.77	1390.86	5141.69	2856.67	2508.24	2174.08	2816.59	2289.73	321.257	2309.98	3639.55	3412.36	2155.77	381.217	1816.36	715.798	852.876	2575.3	3367.9	3060.2	3423.2	1990.84	5738.04	6693.09	2269.36
Misin01G068400	0	159.802	25.5537	13.1805	0	66.2464	28.5128	24.3772	0	48.2732	0	0	0	216.582	77.6738	0	0	271.575	0	0	0	197.916	96.1228	0	0	63.4537	0	0	0	52.343	38.7801	0	0	346.697	251.256	0
Misin01G068500	1226.06	1234.41	1023.03	1401.19	964.259	973.939	832.92	1002.39	1116.7	1120.3	1859.31	1135.2	856.55	1261.27	1116.2	1196.65	800.711	985.454	631.732	795.797	1025.63	1222.02	1157.91	892.301	1108.68	1109.45	1051.63	985.31	915.179	882.353	1064.17	986.014	970.36	1115.89	1328.93	889.594
Misin01G068600	0	0	0	0	0	0	0	0	0	0	0	0	0	0	0	0	0	0	0	0	0	0	0	0	0	0	0	0	0	0	0	0	0	0	0	0
Misin01G068700	0	0	0	0	0	0	0	0	18.7773	0	0	0	8.30137	0	0	0	0	0	0	0	0	0	0	0	0	0	0	0	5.8199	0	0	0	0	0	0	0
Misin01G068800	329.552	355.501	400.929	620.498	513.451	407.939	446.701	415.387	373.337	284.174	624.261	458.526	320.735	305.762	535.086	380.752	418.6	501.573	417.182	351.275	274.065	396.448	407.413	405.098	418.522	433.27	357.899	464.402	264.805	478.565	514.406	406.085	469.185	436.529	336.017	594.683
Misin01G068900	1786.52	1199.67	785.997	2116.99	1400.52	898.395	1169.03	908.782	1833.55	1085.69	907.2	648.884	1790.83	1834.57	1146.89	1789.84	1837.58	1912.52	1677.07	1657.38	1859.34	2016.15	1909.15	1093.15	865.024	1599.23	1572.27	1871.74	2883.76	2143.07	1132.61	1753.21	2118.8	1927.18	1842.04	1686.02
Misin01G069000	49.8664	72.953	16.7421	18.2499	0	56.9487	45.7933	24.3772	80.6319	14.573	0	0	49.0535	26.5419	46.9879	13.3417	46.6237	35.3844	62.5772	32.5727	49.8998	63.5056	73.2012	27.8208	59.4558	26.7695	41.3756	0	0	106.182	26.2336	26.1774	143.955	72.9888	30.2718	39.6995
Misin01G069100	674.28	458.562	281.972	1370.77	2861.46	1261.01	2105.63	1624.5	1782.74	321.518	613.782	1345.01	975.033	1056.37	624.267	1644.11	1551.76	884.609	1185.99	4081.17	1426.37	619.642	471.741	1422.93	861.526	969.652	476.509	1100.09	1492.8	619.143	1876.27	4708.57	1297.72	510.921	997.455	2080.58
Misin01G069200	0	0	0	36.4999	0	0	10.3683	41.9288	0	0	0	0	0	0	0	30.7886	0	0	0	45.9851	0	0	0	45.4632	0	0	0	34.4329	0	0	0	55.7108	0	0	0	0
Misin01G069300	505.168	736.478	476.709	781.705	770.736	820.526	698.996	657.209	530.182	606.603	826.36	589.137	604.49	894.992	688.516	682.48	640.569	656.38	767.018	718.516	790.72	825.573	707.612	787.803	715.801	824.898	869.577	747.812	640.189	611.665	755.071	780.623	784.819	871.654	835.501	668.411
Misin01G069400	187.541	196.857	262.587	170.333	253.929	101.113	149.476	182.341	146.905	165.768	407.192	300.126	117.728	108.291	136.169	223.73	112.505	168.076	162.701	160.948	122.83	100.499	210.731	156.068	201.683	207.216	143.435	175.696	53.8341	218.345	119.762	133.572	84.2401	217.563	119.574	182.294
Misin01G069500	45.5302	15.0538	26.4349	6.08331	0	0	0	50.7046	16.5682	0	0	0	9.05604	6.37005	0	20.5257	6.08135	0	0	3.83209	6.90921	12.3312	14.7881	0	6.9948	0	13.7919	15.0092	37.8293	0	0	0	0	15.4399	0	0
Misin01G069600	0	10.4219	0	0	0	13.9466	49.2494	0	0	30.9677	0	0	13.5841	0	0	17.4469	0	4.42304	11.9195	7.66418	7.67689	1.84968	16.2669	16.9639	16.3212	0	0	36.1987	0	0	11.4059	34.232	0	0	4.54077	17.8243
Misin01G069700	29.2694	0	0	17.236	0	0	5.18415	3.90035	30.9273	0	0	19.4526	31.6961	12.7401	0	42.0777	17.2305	0	0	28.7407	34.546	1.84968	0	18.321	25.6476	10.9061	2.06878	30.9013	16.0047	0	0	33.5607	83.1737	0	0	42.9403
Misin01G069800	105.153	81.0589	73.1365	0	0	34.8666	100.227	47.7793	69.5864	38.2542	0	112.547	89.8057	85.9956	52.7415	17.4469	78.044	91.9993	95.9518	114.963	90.5874	63.5056	67.2859	83.4623	68.7822	25.7781	66.8905	39.7302	37.8293	37.3879	60.4513	72.4912	86.3727	0	21.1902	66.436
Misin01G069900	0	0	0	0	0	0	11.2323	0	0	0	0	0	0	0	0	0	0	0	1.78792	5.10945	0	8.01528	0	0	0	0	0	9.71184	0	0	0	6.71215	0	0	0	0
Misin01G070000	20.597	9.26387	159.491	14.1944	0	26.731	25.0567	33.153	19.8818	0	0	23.621	24.9041	9.55507	17.2608	6.15772	14.1898	21.2306	13.7074	7.02549	31.4753	12.3312	22.9216	13.5711	37.3056	12.889	14.4815	24.721	14.5497	0	0	10.0682	18.1276	42.1089	0	0
Misin01G070100	2803.36	1800.67	2034.61	2475.91	2901.73	2052.48	2465.93	2035.01	3093.84	1987.4	1776.97	2088.38	2976.42	1990.64	1974.45	2510.3	2589.64	1912.52	2431.57	2075.71	2738.35	1738.7	1759.05	2165.27	2941.31	1379.13	2013.61	1857.61	2538.93	1585.24	2590.28	2493.56	2930.27	1820.51	1646.78	1821.32
Misin01G070200	3.25216	9.26387	0	9.12496	0	0	6.04817	0	0	0	0	12.5053	0	0	0	5.13143	10.1356	0	11.9195	26.1859	2.30307	16.6471	4.43644	4.07133	0	0	11.0335	7.94605	0	0	0	18.794	0	0	0	0
Misin01G070300	23.8491	22.0017	100.453	43.597	57.0501	32.5421	113.187	47.7793	30.9273	83.795	85.3307	51.4105	39.9975	27.6035	23.0145	45.1566	79.0575	76.0764	148.397	51.7332	39.1522	35.7605	19.2246	67.177	69.948	53.539	38.6172	71.5144	139.678	8.97308	106.075	110.079	2.13266	18.2472	37.8397	82.6399
Misin01G070400	1271.59	1476.43	1116.43	1772.27	3054.98	2267.49	2682.8	1707.38	1706.52	1373.51	1151.22	1838.27	1287.47	948.075	1100.86	1994.07	2220.71	1543.64	1960.75	1684.84	1581.44	1223.87	713.527	1171.87	1259.06	1212.56	1159.21	1105.38	2131.54	1366.9	1807.84	2332.47	1375.57	1044.3	1174.54	1394.35
Misin01G070500	445.545	207.279	155.085	445.095	187.93	198.739	78.6263	274	195.505	326.072	0	365.431	118.483	114.661	199.459	428.988	177.373	196.383	148.993	175.637	211.882	207.164	186.33	251.066	317.098	153.677	206.878	315.193	398.663	74.7757	106.075	114.778	155.684	109.483	74.1659	224.424
Misin01G070600	18.4289	3.47395	0	18.2499	0	0	0	0	0	0	0	9.72631	3.77335	0	2.87681	6.15772	7.09491	0	1.78792	1.91604	9.97996	0.61656	2.95762	0	0	2.97439	0	15.0092	5.8199	0	0	0	3.19899	4.21089	0	22.6855
Misin01G070700	11.9246	0	0	0	22.3726	0	0	32.1779	3.31364	0	0	4.16842	0	0	0	26.6834	0	0	0	10.8576	6.90921	1.84968	0	0	0	0	2.06878	0	0	0	0	0	0	0	0	2.43058
Misin01G070800	23.8491	11.5798	65.2061	70.9719	6.71178	0	34.561	0	9.94092	0	0	12.5053	21.1308	0	0	0	12.1627	0	5.95974	8.30286	20.7276	16.0306	11.8305	0	0	33.7098	15.1711	9.71184	0	0	0	0	0	43.5125	10.5951	0
Misin01G070900	63.9591	94.9547	109.264	63.8747	30.203	80.1931	77.7622	132.612	44.1819	30.0569	0	87.5368	45.2802	40.3436	35.4806	34.8937	60.8135	33.6151	87.6081	101.55	39.1522	53.6407	58.4131	125.533	57.1242	50.5647	84.1304	143.912	0	0	124.324	75.1761	66.1125	46.3198	65.0843	88.3112
Misin01G071000	1335.55	1373.37	1058.28	1946.66	1528.05	1500.42	1246.79	2489.4	1230.46	1275.14	1547.93	1528.42	1181.06	1218.8	1265.8	1670.79	1605.48	1103.11	1628.8	1267.14	1450.93	1272.58	1149.04	1455.5	879.013	1255.19	1004.74	1094.79	2131.54	1344.47	1205.6	1463.92	1171.9	1316.61	1422.77	1128.6
Misin01G071100	921.444	1204.3	1230.98	1070.66	671.178	1041.35	960.796	1252.99	632.905	1376.24	558.392	679.452	847.494	1157.23	1462.38	241.177	994.301	1252.61	1183.01	1049.99	722.396	1288.61	1434.45	1009.69	890.671	1457.45	1802.6	1321.69	890.444	1479.06	1004.86	1478.01	1280.66	741.117	1637.7	997.35
Misin01G071200	11.9246	0	0	0	0	0	0	0	0	0	0	0	0	0	0	0	0	0	0	0	0	0	0	0	0	0	0	0	0	0	0	0	0	0	0	0
Misin01G071300	0	0	0	0	0	0	15.5524	0	7.73183	0	0	0	0	0	0	5.13143	18.244	0	4.17182	0	15.3538	6.1656	9.61228	6.78556	0	13.8805	0	0	0	0	22.8118	9.39701	9.59697	11.229	0	0
Misin01G071400	0	0	5.28698	0	0	0	0	0	7.73183	0	0	4.16842	0	0	35.4806	0	0	0	5.36376	1.91604	4.60614	9.24839	6.65465	0	19.8186	5.94878	4.13756	10.5947	0	0	0	0	0	8.42178	9.08153	18.6345
Misin01G071500	243.912	240.861	244.082	335.596	357.962	211.524	381.899	213.544	303.75	203.112	399.707	289.01	301.868	222.952	186.992	311.991	423.667	219.383	215.147	383.847	286.348	244.158	316.466	183.889	346.243	182.429	238.599	228.67	154.227	197.408	272.601	356.415	244.19	141.767	139.25	419.681
Misin01G071600	0	33.5815	0	17.236	67.1178	26.731	67.3939	8.77579	25.4046	18.2163	0	4.16842	0	30.7886	16.3019	33.8675	62.8406	20.346	40.5262	40.8756	0	19.1133	9.61228	11.5354	16.3212	5.94878	6.20634	7.94605	0	59.8206	42.2018	17.4516	0	0	21.1902	21.0651
Misin01G071700	0	13.8958	50.2263	9.12496	0	6.97331	5.18415	0	44.1819	0	0	11.1158	15.0934	28.6652	11.5072	15.3943	0	27.4229	17.2832	21.7152	0	9.24839	31.7945	34.6063	19.8186	8.92317	22.067	26.4868	46.5592	0	0	0	36.2552	11.229	13.6223	0
Misin01G071800	0	0	0	0	0	0	0	0	0	3.64326	0	5.55789	0	0	0	0	16.2169	0	8.34363	1.27736	6.14152	1.84968	0	0	0	0	3.44797	10.5947	0	0	0	0	2.13266	0	0	0
Misin01G071900	0	0	0	0	0	0	0	0	0	0	0	0	0	0	0	0	0	0	0	0	0	0	0	0	0	0	0	0	0	0	0	0	0	0	0	0
Misin01G072000	0	17.3698	11.4551	0	16.7795	0	2.59207	0	15.4637	0	0	16.6737	0	0	0	9.23658	0	0	0	0	4.60614	0	7.39406	3.39278	23.316	0	2.06878	5.29737	0	0	0	0	0	0	0	0
Misin01G072100	0	0	0	0	0	0	0	0	0	0	0	0	0	0	0	0	0	0	0	0	0	0	0	0	0	0	0	0	0	0	0	0	0	0	0	0
Misin01G072200	0	0	14.9798	0	0	0	14.6884	0	0	0	0	0	0	9.55507	0	0	0	0	1.78792	0	0	0	6.65465	0	0	0	4.13756	0	0	0	0	0	0	0	0	0
Misin01G072300	0	0	0	0	0	0	0	0	0	0	0	0	0	0	0	0	0	7.96148	7.15168	0	0	0	0	0	0	0	0	0	0	0	0	0	0	0	0	0
Misin01G072400	69.3793	166.75	312.813	131.805	32.4403	55.7865	12.9604	9.75088	118.186	131.157	101.798	76.421	45.2802	114.661	56.5772	43.104	108.451	136.23	48.8698	47.2624	86.7489	85.7018	348.26	62.4271	240.155	87.2488	75.8553	106.83	37.8293	25.4237	100.372	87.9291	9.59697	199.315	119.574	82.6399
Misin01G072500	0	0	0	0	0	0	0	0	0	0	0	0	0	0	0	0	0	0	0	0	0	0	0	0	0	0	0	0	0	0	0	0	0	0	0	0
Misin01G072600	0	0	0	0	0	0	0	0	0	0	0	0	0	0	0	0	0	0	3.57584	0	0	0	7.39406	0	0	0	0	0	0	0	0	0	0	0	0	0
Misin01G072700	239.575	328.868	634.437	395.415	508.977	339.368	477.806	261.324	465.014	592.941	586.835	472.421	251.305	294.084	424.809	386.91	265.552	362.69	293.815	242.699	267.156	549.355	332.733	341.992	275.129	364.859	464.096	209.246	264.805	460.618	225.837	371.853	329.496	376.173	254.283	217.132
Misin01G072800	145.263	162.118	277.566	218.999	149.896	298.69	161.573	105.309	325.841	209.487	13.4733	262.61	278.473	210.212	56.5772	166.258	365.895	122.961	145.418	211.404	267.924	144.892	113.869	159.461	226.165	162.6	205.499	93.5868	263.35	421.735	236.102	365.812	197.271	259.672	152.872	139.354
Misin01G072900	0	62.5312	0	0	0	25.5688	5.18415	0	0	0	0	80.5895	0	0	35.4806	0	0	0	49.4658	51.7332	0	0	50.2796	0	0	15.8634	0	47.6763	0	0	0	10.7394	0	36.4944	30.2718	0
Misin01G073000	264.509	86.8488	368.326	150.055	167.795	112.735	57.0256	100.434	197.714	64.6679	208.087	98.6526	123.766	67.9472	142.881	114.944	110.478	27.4229	53.0417	218.429	136.649	85.0852	286.15	128.926	339.248	45.6073	102.749	175.696	65.4738	28.4148	17.1089	214.789	159.949	75.796	71.1387	200.928
Misin01G073100	4.33621	0	0	26.361	0	0	0	0	0	0	0	8.33684	15.0934	0	0	0	9.12202	0	14.3034	7.66418	0	5.54904	4.43644	6.78556	0	5.94878	0	0	0	0	0	0	0	0	0	0
Misin01G073200	0	15.0538	0	32.4443	51.457	0	114.915	62.4056	13.2546	0	0	16.6737	0	6.37005	2.87681	31.8149	23.3118	0	27.4148	34.4888	3.83845	22.8127	0	9.49978	0	8.92317	11.0335	40.6131	0	0	42.2018	157.064	21.3266	0	0	41.3199
Misin01G073300	9.75647	0	0	0	0	6.97331	19.0085	13.6512	0	0	0	12.5053	0	3.18502	5.75361	21.552	0	0	11.3235	5.74813	3.83845	0	4.43644	12.214	0	0	2.06878	4.41447	0	0	25.093	23.4925	3.19899	0	0	19.4447
Misin01G073400	3797.43	2490.82	2565.95	4842.31	3502.43	2832.33	2131.55	3215.84	2865.19	2519.31	3525.5	3420.88	3127.35	2328.25	2208.43	4887.18	2288.61	2567.14	2831.47	2913.03	3202.8	2031.56	2159.07	3542.06	2807.25	2587.72	2197.04	3299.38	3120.92	2181.96	2893.68	2863.4	4118.17	1806.47	2506.5	3166.24
Misin01G073500	3488.48	7827.97	7124.2	8370.63	2959.9	6282.95	5933.26	5364.93	6702.39	8107.16	5760.57	4005.85	6189.8	6136.48	6426.79	8406.31	5508.69	7044.14	6493.73	6816.01	6229.8	6087.91	6494.94	4029.94	3364.5	6152.03	7838.61	7200	6206.92	7591.23	7603.17	3489.65	5289	8525.65	4219.89	9593.52
Misin01G073600	733.903	895.122	1217.77	470.443	743.889	712.44	678.26	677.686	995.197	809.715	1209.6	808.673	519.967	909.855	793.999	516.222	610.162	833.302	759.867	626.546	814.519	908.192	901.336	576.094	627.2	648.417	668.905	367.284	686.748	293.121	533.796	891.373	855.197	644.266	1018.65	412.389
Misin01G073700	1381.08	1185.78	709.336	1499.54	923.989	628.76	782.807	790.796	1081.35	1129.41	604.8	1118.53	1325.2	879.066	929.209	1526.09	787.535	833.302	727.088	747.257	1433.28	905.11	958.27	1213.94	1149.48	1060.87	1004.05	1139.82	894.809	967.598	921.597	861.84	1439.55	926.396	1061.03	1002.21
Misin01G073800	24.9332	0	18.5044	20.2777	88.3718	0	39.7451	77.0319	4.41819	6.37571	0	16.6737	8.30137	9.55507	11.5072	0	53.7186	6.19226	50.6578	35.1275	25.3338	9.86495	29.5762	15.6068	11.658	12.889	11.0335	0	0	0	106.075	46.3138	0	0	0	21.0651
Misin01G073900	2552.94	1024.82	1747.35	1015.91	1192.46	793.795	891.674	1173.03	1628.1	986.413	1389.24	1478.4	1784.04	754.851	926.332	929.815	1370.33	851.878	1013.75	558.207	1502.37	776.865	877.675	989.334	1641.45	1011.29	1006.81	747.812	822.061	818.046	491.594	324.868	1697.6	854.811	482.835	524.196
Misin01G074000	37.9418	4.63194	2.64349	81.1108	21.254	0	5.18415	8.77579	6.62728	0	0	23.621	36.2241	0	15.343	84.1555	48.6508	0	42.3141	83.6673	46.0614	16.6471	5.17584	41.3919	82.7718	19.8293	16.5502	61.8026	0	0	43.3424	49.6699	67.1788	16.8436	0	24.3058
Misin01G074100	230.903	362.449	345.416	409.609	212.54	384.694	497.678	487.544	247.418	338.823	0	459.916	417.332	405.56	448.782	534.695	358.8	456.458	429.697	629.101	232.61	393.982	430.334	491.953	327.59	510.604	422.721	626.855	411.758	363.41	577.139	650.407	271.914	560.048	611.49	597.114
Misin01G074200	0	0	0	6.08331	0	0	0	0	12.15	0	0	0	0	0	0	0	0	0	10.1316	10.8576	0	0	0	0	0	0	0	0	0	0	0	0	0	0	0	0
Misin01G074300	15.1767	26.6336	12.3363	29.4027	48.1011	69.7331	23.3287	23.4021	24.3	20.9487	0	2.77895	14.3387	8.4934	48.9057	17.4469	3.04067	62.8072	48.2739	60.6747	3.83845	16.0306	36.2309	30.535	0	14.872	18.619	13.2434	4.36492	0	93.5284	27.5198	0	23.8617	22.7038	41.3199
Misin01G074400	365.326	170.224	208.836	22.3055	54.8129	149.926	136.516	178.441	256.255	116.584	193.117	1.38947	247.532	134.833	174.526	277.097	361.84	148.614	60.1933	197.353	291.722	186.818	159.712	200.852	156.217	150.702	232.393	237.499	228.431	351.446	27.3742	176.529	363.618	23.8617	163.468	153.127
Misin01G074500	4092.3	5036.07	4306.24	5809.56	5096.48	5926.15	5985.96	4956.37	4656.77	5990.43	6244.11	5139.66	4958.18	5080.11	5264.56	6099.22	5650.59	5300.58	6509.82	5573.13	5590.31	5761.13	4273.03	6473.42	5866.31	5778.25	6467.69	5433.33	6692.88	5286.64	4666.15	5289.17	4570.29	5281.86	4498.39	4618.92
Misin01G074600	481.319	468.984	203.549	326.471	343.419	499.754	197.862	466.092	256.255	405.313	106.289	316.8	272.436	360.969	450.7	367.411	418.6	574.996	575.711	505.197	244.125	680.682	403.716	394.241	401.035	604.793	659.941	587.125	468.502	800.1	845.177	312.786	280.445	536.187	514.62	290.86
Misin01G074700	10.8405	30.1076	14.0986	27.3749	0	0	16.4165	17.5516	27.6137	19.1271	0	45.8526	29.4321	0	21.0966	41.0515	0	5.30765	1.78792	13.4123	10.7477	11.7146	18.4852	18.9996	12.8238	20.8207	24.8254	34.4329	0	4.48654	0	13.4243	0	11.229	9.08153	12.9631
Misin01G074800	26.0172	166.75	243.201	150.055	42.5079	182.468	171.077	75.0818	29.8228	242.277	335.335	55.5789	27.9228	220.828	218.637	121.102	54.7321	125.614	152.569	160.309	8.44458	184.968	146.402	89.5693	12.8238	226.054	73.0969	155.389	0	152.542	150.558	122.832	35.1889	115.098	125.628	193.637
Misin01G074900	43.3621	69.4791	77.5423	66.9164	73.8296	99.9508	39.7451	66.306	37.5546	55.5597	0	48.6316	47.5442	66.8855	70.0023	135.47	64.8677	52.1919	95.3558	154.561	66.0213	55.4904	60.6313	118.069	44.3004	60.4793	42.0652	90.9381	144.042	0	204.166	194.652	70.3778	101.061	62.0571	88.3112
Misin01G075000	2067.29	2287.02	2237.27	2266.03	510.095	1310.98	765.526	944.86	2059.98	3364.55	3453.65	2121.73	1445.19	1464.05	2446.25	2609.85	565.565	2892.67	525.053	1034.03	1695.06	1585.79	1430.01	1236.33	1689.24	2017.63	3350.73	912.03	1127.61	2499	1283.16	589.998	2205.17	2272.48	2093.29	1459.16
Misin01G075100	0	0	0	0	0	0	0	0	9.94092	0	0	0	0	0	0	0	0	0	0	0	0	0	0	0	0	0	0	0	0	0	0	0	0	0	0	0
Misin01G075200	28.1854	4.63194	2.64349	30.4165	0	0	0	27.3025	208.759	2.73245	0	9.72631	13.5841	0	1.91787	33.8675	63.8542	1.76922	6.55571	0	213.418	80.7693	2.21822	0	66.4506	11.8976	4.13756	0	455.407	0	0	0	58.6481	0	19.6767	0
Misin01G075300	39.0259	290.654	876.757	218.999	63.7619	88.3286	143.428	218.42	161.264	207.666	0	113.937	97.3524	455.458	578.238	226.809	78.044	476.804	141.246	81.1125	183.478	328.626	224.779	204.924	184.196	384.688	160.675	140.38	296.815	251.246	238.383	27.5198	274.047	325.642	190.712	180.673
Misin01G075400	545.278	646.155	533.104	1008.82	272.946	543.918	248.839	576.277	572.155	697.684	417.671	636.379	714.672	606.216	591.663	681.454	430.762	727.149	386.787	466.876	700.9	633.207	473.959	629.021	495.465	661.306	781.999	403.483	621.274	530.908	307.959	340.977	522.502	320.028	458.617	519.335
Misin01G075500	0	13.8958	0	0	10.0677	0	0	0	0	0	0	0	0	32.9119	11.5072	0	14.1898	0	10.7275	4.47077	6.14152	6.1656	22.1822	8.14267	0	0	3.44797	0	0	0	0	0	0	0	19.6767	22.6855
Misin01G075600	41.194	28.9496	30.8407	54.7498	51.457	51.1376	117.507	59.4804	44.1819	36.4326	0	62.5263	72.4483	90.2423	60.413	33.8675	111.491	49.5381	159.125	106.66	89.8197	38.2267	56.9343	160.139	59.4558	49.5732	72.4073	82.9921	72.7487	70.2892	61.5919	69.8063	97.036	30.8799	78.7066	39.6995
Misin01G075700	27.1013	45.1614	78.4235	82.1247	10.0677	38.3532	105.411	75.0818	19.8818	78.3301	8.98218	87.5368	6.79203	101.921	63.2898	76.9715	62.8406	84.0378	63.1732	78.5578	19.1922	57.34	104.256	64.4628	75.777	72.3769	59.305	67.1	0	76.2712	38.7801	92.6276	23.4593	77.1997	39.3533	96.4132
Misin01G075800	88.8923	38.2135	51.9886	90.2357	48.1011	223.146	328.329	248.647	13.2546	0	110.78	168.126	57.3549	116.784	72.8791	93.3921	131.763	67.2303	337.917	143.703	29.9399	81.3859	130.135	111.962	24.4818	79.3171	55.857	101.533	106.213	22.4327	349.021	230.898	67.1788	123.519	28.7582	93.9826
Misin01G075900	112.741	189.909	117.195	144.986	98.4395	92.9775	111.459	84.8326	124.814	102.011	0	88.9263	113.2	136.956	118.908	84.1555	130.749	142.422	82.8403	108.576	158.912	98.6495	79.8558	128.247	131.735	95.1805	113.093	137.732	114.943	82.2533	79.8413	145.654	211.133	85.6214	216.443	197.688
Misin01G076000	0	0	0	0	0	0	0	0	0	0	0	0	0	0	0	0	0	0	0	0	0	0	0	0	0	0	0	0	0	0	0	0	0	0	0	0
Misin01G076100	277.517	178.33	230.865	205.819	116.338	146.44	105.411	108.235	282.764	275.066	119.762	264	206.78	155.004	236.857	215.52	186.495	173.383	86.4162	144.981	320.894	179.419	148.621	187.281	292.616	76.3427	180.673	177.462	126.583	134.596	143.714	118.134	274.047	148.785	145.305	223.614
Misin01G076200	353.401	182.962	328.674	362.971	275.183	328.908	715.413	385.16	130.337	261.404	0	352.926	200.742	227.198	307.818	257.598	333.461	218.498	275.34	416.42	121.295	194.833	289.847	329.099	142.228	229.028	299.283	412.312	192.057	466.6	334.193	611.477	153.552	185.279	308.772	465.052
Misin01G076300	3715.05	5122.92	5176.83	5905.88	1977.74	2675.43	2420.13	3557.12	3724.53	4403.79	3375.8	5232.76	3467.71	2865.46	4875.23	5335.66	2113.27	3978.09	2547.19	2125.53	3247.33	4015.65	3983.92	4357.01	3414.63	3959.91	5066.44	3531.58	2300.31	3225.82	1714.31	2545.92	3278.96	3318.18	3958.03	3118.44
Misin01G076400	5.42026	0	0	0	0	0	0	0	0	10.9298	0	2.77895	0	0	0	0	0	0	0	0	0	0	0	0	0	0	0	0	0	0	0	0	36.2552	4.21089	0	0
Misin01G076500	0	0	0	9.12496	0	0	0	0	0	0	0	0	0	0	0	0	0	0	0	0	4.60614	0	0	0	0	5.94878	0	0	0	0	0	0	0	0	0	0
Misin01G076600	0	0	0	0	0	0	0	0	0	0	0	0	0	0	0	0	0	0	0	0	0	0	0	0	0	0	0	0	0	0	0	0	0	0	0	0
Misin01G076700	1032.02	1387.27	1155.2	1656.69	1336.76	1071.57	1035.97	1170.11	1275.75	1392.64	770.97	1346.4	1088.23	1138.12	1226.48	1615.37	936.528	997.839	795.029	801.545	1153.07	971.698	1024.08	959.478	792.744	1092.59	956.466	968.535	1197.44	1051.35	1131.47	656.448	1047.14	1208.53	1115.51	1106.73
Misin01G076800	0	0	2.64349	0	0	0	0	0	13.2546	0	0	0	0	3.18502	0	0	0	0	0	0	17.6569	3.69936	0	0	10.4922	8.92317	0	0	58.199	0	0	0	21.3266	8.42178	0	0
Misin01G076900	556.119	406.453	540.153	478.554	793.109	840.284	737.877	808.348	370.023	362.504	255.992	623.874	664.109	544.639	470.837	466.96	985.179	522.804	995.872	896.709	419.926	548.122	397.061	607.307	374.222	784.248	491.68	529.737	1152.34	643.071	1113.22	600.066	502.241	690.586	576.677	606.836
Misin01G077000	35.7737	18.5277	49.3451	23.3194	22.3726	74.382	41.4732	0	25.4046	47.3624	0	6.94737	11.32	54.1454	35.4806	33.8675	23.3118	9.7307	39.3343	37.6822	42.2229	30.828	37.7097	24.428	12.8238	54.5305	49.6507	17.6579	53.8341	34.3968	19.39	27.5198	15.9949	36.4944	33.299	18.6345
Misin01G077100	0	0	0	23.3194	0	23.2444	0	0	0	0	0	0	0	24.4185	11.5072	0	0	0	28.6067	0	0	14.1809	0	0	0	0	4.13756	0	0	0	0	0	0	0	0	0
Misin01G077200	0	0	0	0	0	0	0	0	0	0	0	0	0	0	0	0	0	0	0	0	0	0	0	0	0	0	0	0	0	0	0	0	0	0	0	0
Misin01G077300	7152.58	3394.05	2540.39	6883.26	1707.03	3440.17	2251.65	6103.07	8692.78	3508.46	3455.14	6706.99	6805.61	3191.39	5277.98	7083.43	1201.07	3793.2	1229.49	1655.46	6641.28	5036.06	2664.08	7553.68	4245.84	3784.42	3764.49	5381.24	1274.56	3963.11	2156.86	4017.89	7261.71	4403.19	4666.39	7234.23
Misin01G077400	531.185	1234.41	711.98	1207.54	1726.05	1441.15	1186.31	732.291	860.442	943.604	1574.87	937.894	603.736	1218.8	1160.31	1294.15	1072.34	2088.56	920.183	1510.48	831.408	1279.36	831.092	841.409	654.014	1551.64	1465.39	810.497	1076.68	1341.48	1277.46	1249.13	539.563	1225.37	1115.51	1104.3
Misin01G077500	1033.1	911.334	724.316	823.274	757.313	1009.97	992.765	926.333	925.61	851.612	2251.53	1169.94	1218.79	850.401	972.361	1124.81	945.65	932.378	911.244	1108.75	1030.24	902.027	878.414	1335.4	962.951	1007.33	1042.66	1117.74	969.013	1048.36	834.912	855.799	939.437	720.062	758.308	1108.35
Misin01G077600	1012.5	729.53	820.363	580.956	1265.17	715.927	894.266	543.124	858.233	653.054	1323.37	654.442	836.174	563.749	634.815	543.932	890.918	561.727	804.565	486.036	842.155	657.869	736.448	429.526	818.392	595.87	511.678	362.87	778.411	761.217	807.538	565.834	684.584	696.201	641.762	509.613
Misin01G077700	85.6401	103.061	130.412	68.9442	86.1345	140.628	161.573	116.035	97.2001	119.317	0	76.421	43.0162	150.758	192.746	130.338	131.763	83.1532	114.427	116.24	89.052	86.9349	93.1652	70.5698	137.564	99.1464	76.5448	114.776	37.8293	218.345	114.059	62.423	120.495	101.061	155.9	179.053
Misin01G077800	183.205	166.75	213.241	194.666	116.338	132.493	187.493	115.06	171.205	194.004	187.129	184.8	120.747	135.894	215.761	218.599	205.752	122.961	152.569	97.0796	184.245	122.079	182.633	118.747	228.497	161.609	162.054	190.705	53.8341	34.3968	169.948	186.598	124.761	252.653	86.2746	93.1724
Misin01G077900	192.961	260.546	207.073	143.972	224.845	151.088	167.621	76.0568	227.537	117.495	220.063	191.747	189.422	171.991	255.077	144.706	154.061	218.498	158.529	197.991	128.972	175.719	207.773	187.96	170.207	192.344	175.846	161.57	74.2037	154.038	182.494	177.201	237.792	148.785	46.9213	69.6768
Misin01G078000	0	0	0	0	19.0167	0	0	0	0	0	0	0	0	0	0	0	0	0	2.38389	0	0	0	0	0	0	0	0	0	0	0	0	0	0	0	0	0
Misin01G078100	0	0	19.3856	0	0	0	0	2.92526	3.31364	0	0	4.16842	0	0	5.75361	0	0	0	0	0	9.21227	0	15.5275	0	16.3212	0	0	0	0	0	0	11.4107	0	0	0	0
Misin01G078200	46.6142	38.2135	108.383	49.6804	203.591	95.3019	138.244	446.59	240.791	23.6812	0	45.8526	29.4321	73.2555	70.0023	87.2343	221.969	75.1918	182.368	438.135	165.053	69.6712	40.6673	23.0709	101.425	56.5134	34.4797	47.6763	110.578	20.9372	163.104	583.286	20.2603	0	0	54.2831
Misin01G078300	228.735	380.977	492.57	194.666	319.928	271.959	458.797	309.103	368.919	316.964	0	504.379	295.831	278.159	275.215	423.856	409.478	284.844	309.906	452.825	354.673	287.317	421.461	427.49	284.455	349.987	297.215	301.95	110.578	278.166	230.399	440.988	120.495	287.744	283.041	272.225
Misin01G078400	33.6056	148.222	164.777	99.3607	92.8463	102.275	172.805	157.964	33.1364	173.055	214.075	95.8737	58.1096	155.004	142.881	170.364	78.044	183.114	184.752	201.185	53.7383	103.582	156.754	135.033	18.6528	108.07	145.504	189.822	0	50.8475	118.621	189.954	75.7094	67.3742	84.761	188.775
Misin01G078500	196.213	257.073	229.102	256.513	134.236	337.043	254.023	364.683	184.459	315.142	281.441	84.7579	781.083	691.15	577.279	845.66	828.077	690.88	889.193	1073.62	611.081	773.166	689.126	1001.55	469.817	1000.39	684.076	955.292	651.829	924.228	858.864	1006.15	661.125	798.666	717.441	588.201
Misin01G078600	947.461	1035.24	1066.21	1333.26	1373.68	1286.58	1335.78	1455.81	1123.32	751.422	836.839	1069.89	1215.77	1649.84	1154.56	1330.07	1330.8	1195.11	1377.3	1735.3	1080.91	1340.4	1327.23	1646.85	1149.48	1284.94	1197.82	1655.43	1049.04	1012.46	669.526	1716.97	1116.45	1113.08	1213.9	924.432
Misin01G078700	1787.6	2076.27	1305	1090.94	931.819	1344.69	792.311	1825.36	1710.94	1326.15	971.572	1478.4	2152.32	1762.38	1239.9	1931.47	483.467	1558.68	925.547	1387.85	1311.21	1791.11	1842.6	1864.67	898.832	1779.68	1763.29	1388.79	1081.05	1283.15	610.216	1130.33	695.247	1471	1145.79	1361.13
Misin01G078800	70.4634	113.482	159.491	62.8609	22.3726	53.462	63.9378	47.7793	68.4819	121.138	0	43.0737	41.5068	99.7974	129.456	68.7612	49.6644	105.268	101.912	60.6747	78.3043	143.042	89.4681	59.0343	67.6164	235.968	149.642	61.8026	32.0094	122.632	43.3424	65.1078	56.5155	87.0251	224.011	54.2831
Misin01G078900	0	9.26387	0	0	3.35589	10.46	0	0	2.20909	0	0	1.38947	10.5654	3.18502	0	0	9.12202	0	0	0	0	0	0	0	0	16.8549	0	0	0	0	0	0	9.59697	0	10.5951	0
Misin01G079000	0	0	0	0	0	0	0	0	0	0	0	0	0	0	0	0	0	0	0	0	0	0	0	0	0	0	0	0	0	0	0	0	0	0	0	0
Misin01G079100	0	0	0	0	0	0	0	0	0	0	0	0	0	0	0	0	0	0	0	0	0	0	0	0	0	0	0	0	0	0	0	0	0	0	0	0
Misin01G079200	3.25216	0	0	0	0	0	0	0	0	0	0	0	0	0	0	0	0	7.96148	0	0	0	0	0	0	0	0	11.0335	0	0	0	0	0	0	0	0	0
Misin01G079300	32.5216	12.7378	9.69279	14.1944	21.254	26.731	12.0963	28.2775	58.541	9.10815	31.4376	36.1263	21.1308	9.55507	18.2198	6.15772	12.1627	10.6153	22.647	8.30286	37.6168	4.31592	2.95762	4.07133	33.8082	3.96586	0.689593	15.0092	106.213	8.97308	29.6553	5.36972	21.3266	7.01815	22.7038	31.5976
Misin01G079400	227.651	232.755	219.41	251.443	133.117	276.608	266.984	178.441	193.296	222.239	131.739	188.968	193.95	295.146	219.596	291.465	189.535	291.036	246.733	192.882	198.064	240.458	190.027	276.851	319.429	189.37	258.597	166.867	125.128	239.282	79.8413	155.722	157.817	251.25	95.3561	217.132
Misin01G079500	78.0517	177.172	209.717	186.555	230.438	142.953	152.932	110.185	231.955	94.7248	173.655	277.895	124.521	91.304	114.113	172.416	66.8948	13.2691	98.3357	196.075	85.9812	76.4534	147.142	159.461	157.383	156.651	142.056	150.975	88.7534	23.9282	169.948	208.748	182.342	193.701	261.851	274.656
Misin01G079600	611.405	619.522	756.919	656.997	659.992	519.512	776.758	799.572	717.955	634.838	1279.96	536.337	621.848	595.599	577.279	630.14	600.026	695.303	520.881	435.581	646.395	624.575	655.853	587.629	626.035	600.827	586.154	561.521	397.208	644.567	529.234	596.71	566.221	544.609	494.944	694.337
Misin01G079700	11.9246	3.47395	5.28698	6.08331	0	0	0	0	0	20.9487	0	0	2.26401	0	11.5072	0	2.02712	12.3845	0	3.19341	2.30307	1.23312	2.21822	10.8569	6.9948	0	2.75837	13.2434	0	0	0	0	0	0	0	0
Misin01G079800	11.9246	46.3194	89.8786	0	90.609	90.653	30.2409	0	11.0455	59.203	0	0	39.2428	29.7269	87.2632	14.368	8.10847	29.1921	46.486	21.0765	27.6368	52.4076	28.0974	14.2497	33.8082	25.7781	51.7195	0	0	0	0	0	10.6633	30.8799	46.9213	0
Misin01G079900	6.50431	18.5277	67.8496	0	0	18.5955	35.425	0	14.3591	0	0	0	12.8294	31.8502	43.1521	0	18.244	29.1921	37.5463	4.47077	17.6569	10.4815	27.358	11.5354	8.1606	0	33.1005	0	0	29.9103	26.2336	0	0	0	0	0
Misin01G080000	28.1854	138.958	2133.3	19.2638	25.7285	144.115	122.692	283.751	30.9273	169.412	80.8396	33.3474	43.0162	110.414	731.668	8.21029	248.322	78.7302	149.589	48.5398	66.0213	86.3183	286.15	22.3923	273.963	63.4537	59.9946	33.55	20.3696	174.975	299.975	11.4107	0	134.748	51.462	25.9262
Misin01G080100	74.7996	45.1614	110.145	0	0	46.4887	105.411	50.7046	8.83637	63.7571	0	56.9684	28.6774	87.0573	81.5095	29.7623	72.9762	17.6922	88.2041	64.5068	47.5967	80.1528	46.5826	52.9273	92.0982	41.6415	60.6842	52.0908	32.0094	34.3968	95.8096	138.941	24.5256	51.9343	19.6767	145.835
Misin01G080200	411.94	145.906	239.676	326.471	390.402	206.875	176.261	136.512	355.664	282.353	0	343.2	258.852	164.56	229.186	221.678	229.064	187.537	164.489	160.948	304.773	144.275	178.197	148.604	328.756	155.66	109.645	252.508	288.085	248.255	273.742	102.025	249.521	162.821	175.576	171.761
Misin01G080300	170.196	79.9009	141.867	296.054	89.4904	162.711	186.629	334.455	166.787	138.444	0	275.116	253.569	186.855	114.113	350.99	59.7999	127.384	83.4363	248.447	109.012	120.229	139.008	282.958	248.315	190.361	210.326	297.535	17.4597	106.182	65.0136	242.98	364.685	131.941	66.5979	258.452
Misin01G080400	0	0	0	0	0	0	0	0	0	0	0	0	0	0	0	0	0	0	0	0	0	0	0	0	0	0	0	0	0	0	0	0	0	0	0	0
Misin01G080500	0	18.5277	0	0	0	0	0	8.77579	11.0455	0	0	0	0	15.9251	0	10.2629	15.2034	0	0	14.6897	4.60614	0	0	16.9639	0	3.96586	8.27512	0	0	0	0	14.7667	0	0	0	0
Misin01G080600	0	0	0	0	0	0	0	0	0	0	0	0	0	0	0	0	0	0	0	0	0	0	0	0	0	0	0	0	0	0	0	0	0	0	0	0
Misin01G080700	991.908	988.919	971.042	836.455	734.94	926.288	787.127	1034.57	1090.19	915.369	859.295	804.505	972.769	805.811	811.26	1026.29	668.948	862.494	655.571	593.335	917.389	969.848	987.107	871.265	932.64	758.47	1006.81	650.693	776.956	1061.82	622.762	647.051	945.835	670.935	841.555	717.022
Misin01G080800	407.604	606.784	480.234	420.762	327.759	517.187	466.573	612.355	493.732	481.821	203.596	490.484	368.279	591.353	571.526	625.008	444.952	438.766	516.113	562.678	492.089	584.499	488.747	516.381	466.32	495.732	553.054	513.845	563.075	469.591	556.608	91.9564	432.93	342.486	609.976	638.434
Misin01G080900	172.364	152.854	83.7105	125.722	155.49	96.4641	199.59	169.665	71.7955	129.336	0	106.989	129.049	171.991	92.0578	215.52	89.1931	193.729	140.054	121.349	128.204	154.756	73.9406	149.961	110.751	130.873	143.435	188.057	339.009	166.002	229.259	197.337	156.75	141.767	130.169	140.974
Misin01G081000	6.50431	0	0	0	0	8.13553	0	0	6.62728	8.19734	0	0	24.9041	0	13.4251	0	0	6.19226	13.1114	0	19.1922	6.78216	1.47881	0	0	1.98293	2.06878	0	0	0	0	0	34.1226	7.01815	25.731	0
Misin01G081100	21.681	6.94791	1.76233	0	33.5589	0	2.59207	0	18.7773	6.37571	0	0	37.7335	6.37005	0	0	3.04067	7.96148	8.34363	0	5.37383	10.4815	2.21822	0	11.658	2.97439	2.06878	0	16.0047	29.9103	0	0	7.46431	4.21089	0	0
Misin01G081200	110.573	105.377	47.5828	104.43	35.7962	84.8419	139.972	80.9323	34.2409	114.763	4.49109	130.61	149.425	166.683	130.415	150.864	134.803	102.615	152.569	189.05	76.0013	139.342	101.299	181.174	167.875	110.052	126.885	238.381	24.7346	50.8475	192.76	119.476	18.1276	115.098	13.6223	89.9316
Misin01G081300	2567.04	1917.62	1962.35	2223.45	1751.77	1663.13	1308.13	1364.15	3033.09	2122.2	1968.59	1899.41	2181	1416.27	2209.39	2156.23	1576.08	2016.02	1450	1643.97	3251.93	1932.3	1804.15	1801.57	2618.39	2138.59	2519.77	1787.86	1600.47	1616.65	1599.11	1418.95	2432.3	1868.23	1471.21	1801.06
Misin01G081400	333.888	572.044	163.896	300.11	606.298	507.889	616.05	580.177	315.9	481.821	823.366	237.6	190.177	417.238	323.161	257.598	480.427	292.806	548.296	253.556	241.822	464.886	397.8	215.102	296.113	239.934	471.682	207.48	536.886	355.932	742.524	507.438	45.8522	266.69	278.5	171.761
Misin01G081500	6093.46	1191.57	2248.73	692.483	2321.16	4516.38	1922.46	3144.66	690.342	2389.07	3015.02	1763.24	5087.98	2312.33	2930.51	873.37	1264.92	1311.88	1265.25	951.635	698.597	463.653	3570.59	1733.03	1120.33	2713.64	6157.38	1823.18	830.79	1289.13	1331.07	1427.67	19956.4	1618.39	1860.2	1245.27
Misin01G081600	26.0172	88.0068	119.838	0	0	89.4908	50.9775	0	67.3773	102.922	0	23.621	18.1121	21.2335	88.2221	15.3943	12.1627	94.6532	29.7987	0	49.1321	86.9349	65.0677	0	18.6528	57.5049	50.3403	0	0	0	0	0	3.19899	28.0726	77.193	0
Misin01G081700	2306.86	1063.03	1396.64	1140.62	2401.7	1840.95	2256.83	1901.42	1566.25	1332.52	1112.29	965.684	1959.88	1360.01	1392.37	972.919	2477.14	1132.3	2361.25	1162.4	1996.76	1355.2	1402.65	1066.01	1699.74	1576.43	1213.68	1139.82	2726.62	1118.64	2470.52	1358.54	2048.42	1744.71	1424.29	938.206
Misin01G081800	1533.93	1286.52	1386.07	1723.6	1421.78	1584.1	1415.27	1282.24	1610.43	1371.69	637.734	1017.09	673.165	1973.65	1942.8	1935.58	1621.69	1316.3	1640.72	1432.56	1853.97	1141.25	1637.04	1148.12	1796.5	1888.74	1175.07	1857.61	2082.07	1449.15	1466.8	1941.82	1600.56	1539.78	1245.68	1999.56
Misin01G081900	55.2867	113.482	112.789	5.06942	21.254	138.304	103.683	15.6014	35.3455	181.252	194.614	0	11.32	90.2423	151.512	0	61.8271	142.422	131.71	16.6057	34.546	173.253	89.4681	21.0352	27.9792	116.001	79.3032	8.82894	16.0047	68.7936	181.354	0	43.7195	94.0432	34.8125	0
Misin01G082000	2082.46	2712	2459.33	3317.43	2689.19	2317.46	3622.86	2857.01	2903.85	2046.6	2371.29	3199.96	2257.97	1987.45	2117.33	3164.04	2237.94	2775.9	3630.67	2633.92	2349.13	2724.58	2554.65	2746.79	2096.11	2801.88	2137.05	2013.88	2406.53	2271.69	3305.43	2881.52	1898.07	2737.08	2116	2295.28
Misin01G082100	768.593	1134.82	924.34	1044.3	1049.28	1558.53	1236.42	864.903	918.983	862.542	1724.58	764.21	1338.03	1305.86	1425.94	1305.44	1409.86	1671.91	1697.33	1495.15	1306.61	1757.81	1569.76	1553.89	1109.84	1598.24	1632.27	1601.57	864.255	2195.41	2273.2	1558.56	1789.3	1490.66	1646.78	1485.09
Misin01G082200	10455.7	7134.34	4419.91	10486.6	4485.71	5742.52	4266.55	11012.6	8087.49	7710.05	12455.3	5938.61	10379	6267.06	6392.27	6348.61	3939.7	5155.5	4538.34	4558.91	8050.76	5404.15	6137.81	7130.26	7028.61	7294.2	7255.9	6396.57	9076.13	9444.17	4336.52	6545.69	9738.79	5364.67	9273.76	5818.82
Misin01G082300	656.936	783.955	819.482	440.026	525.756	595.056	590.129	558.725	715.746	761.441	101.798	872.589	630.904	655.053	605.088	665.034	320.284	741.302	404.07	578.007	639.485	582.032	660.29	538.773	413.859	659.323	596.498	486.475	456.862	874.876	328.49	543.684	425.466	553.03	662.952	490.168
Misin01G082400	0	17.3698	0	34.4721	5.59315	9.29775	21.6006	28.2775	14.3591	15.4839	0	33.3474	5.28269	18.0485	0	46.1829	0	0	20.2631	22.3538	16.8892	14.1809	2.95762	21.7138	19.8186	19.8293	8.27512	69.7487	33.4644	53.8385	0	37.588	0	8.42178	0	80.2093
Misin01G082500	13.0086	0	0	0	26.8471	0	0	0	0	0	0	0	0	0	0	0	3.04067	0	0	0	4.60614	0	0	0	0	0	0	0	0	0	0	0	0	0	0	0
Misin01G082600	0	0	13.2174	0	0	0	0	0	0	8.19734	0	12.5053	0	0	0	0	0	0	0	0	0	3.0828	8.87287	0	0	5.94878	4.13756	0	0	68.7936	0	0	0	4.21089	0	0
Misin01G082700	0	0	0	0	0	0	0	0	0	0	0	8.33684	0	0	0	0	5.06779	0	0	7.66418	0	0	0	0	0	0	0	0	0	0	0	0	0	0	0	7.29175
Misin01G082800	0	0	0	0	49.2197	0	63.0738	0	0	0	0	0	6.03736	0	0	0	23.3118	0	12.5154	0	23.0307	0	0	6.78556	0	4.95732	0	37.9645	0	0	0	0	0	0	0	6.48156
Misin01G082900	0	0	0	0	0	0	5.18415	0	0	0	0	0	0	0	0	0	0	0	5.36376	0	0	0	0	0	0	0	0	0	0	0	0	0	0	0	0	0
Misin01G083000	8.67242	0	0	0	0	0	0	0	0	0	0	0	3.01868	0	0	7.184	0	0	0	0	0	0	0	0	0	0	0	0	0	0	0	0	0	0	0	0
Misin01G083100	1436.37	865.014	1509.43	1829.05	1498.96	807.742	1564.75	1740.53	710.223	1839.85	862.289	2123.12	715.427	2020.37	1596.63	2183.94	1503.11	2081.48	768.21	991.872	775.366	1765.21	1864.04	2174.09	1464.24	1938.31	680.628	1779.92	1721.23	2077.27	1915.05	1879.4	1615.49	2184.05	1468.18	2375.49
Misin01G083200	212.474	155.17	96.9279	158.166	181.218	145.277	205.638	109.21	115.977	68.3111	52.396	100.042	135.841	148.634	159.183	115.97	191.563	183.114	112.639	172.444	105.941	63.5056	131.614	200.174	53.6268	104.104	158.606	255.156	263.35	267.697	136.871	143.64	124.761	150.188	145.305	205.789
Misin01G083300	1304.11	1139.46	860.896	1342.38	411.656	783.335	666.163	990.689	1059.26	992.788	841.33	1178.27	968.241	887.56	1006.88	1013.97	813.887	778.456	759.271	821.344	1095.49	1079.6	855.493	1192.9	1022.41	969.652	1328.85	1028.57	784.231	915.255	623.903	979.302	1165.5	631.634	1054.97	846.654
Misin01G083400	1667.27	756.164	574.518	1016.93	129.761	391.668	199.59	428.064	745.569	837.95	342.82	382.105	774.291	366.278	438.234	846.686	346.637	564.381	242.561	305.29	952.703	592.514	503.535	625.628	855.697	545.305	840.614	715.144	678.018	777.667	334.193	474.549	800.814	708.833	516.134	602.785
Misin01G083500	120.33	160.96	172.708	145.999	200.235	194.09	208.23	226.22	185.564	132.068	164.673	345.979	171.31	140.141	150.553	172.416	189.535	214.075	165.681	231.841	112.083	99.8827	180.415	187.281	178.367	135.831	157.917	150.092	173.142	61.3161	114.059	191.296	173.812	134.748	157.413	69.6768
Misin01G083600	452.05	584.782	617.695	503.901	638.738	597.38	761.206	980.938	494.837	598.405	896.72	976.8	505.629	754.851	779.615	683.507	663.881	751.033	547.104	844.975	366.188	506.812	617.404	577.451	600.387	579.015	459.959	587.125	603.814	614.656	664.964	700.077	444.66	659.706	606.949	728.365
Misin01G083700	41.194	0	5.28698	14.1944	138.71	10.46	16.4165	0	25.4046	23.6812	0	15.2842	33.2055	0	0	0	0	0	6.55571	0	19.9599	0	0	18.9996	0	0	5.51675	0	0	0	0	0	0	0	0	0
Misin01G083800	596.229	459.72	592.142	543.442	749.482	669.438	575.441	585.053	614.128	496.394	952.111	779.495	656.563	551.009	712.489	588.062	773.345	448.497	457.708	816.235	424.532	412.478	461.389	529.952	734.454	407.492	390.999	326.671	522.336	599.701	700.322	524.89	357.221	515.132	552.46	744.569
Misin01G083900	46.6142	3.47395	308.407	3.04165	0	19.7577	0	168.69	16.5682	13.6622	0	51.4105	11.32	3.18502	177.403	17.4469	20.2712	2.65383	13.7074	36.4048	20.7276	22.8127	18.4852	37.3206	201.683	0	13.7919	22.9553	0	0	3.42177	2.01364	15.9949	2.80726	16.6495	4.05097
Misin01G084000	0	0	0	0	15.6608	0	0	0	0	0	97.3069	0	6.79203	0	0	0	0	5.30765	0	0	0	0	4.43644	9.49978	0	0	0	0	0	0	0	0	0	0	0	0
Misin01G084100	360.989	690.159	685.545	447.123	361.318	550.891	416.46	472.918	551.169	460.872	206.59	783.663	515.439	629.573	675.091	556.247	432.789	666.995	557.235	793.242	568.09	744.804	743.103	723.34	516.449	871.497	991.635	491.772	436.492	503.988	623.903	711.488	750.696	717.255	472.24	785.079
Misin01G084200	258.004	81.0589	201.786	147.013	189.048	260.337	224.646	152.114	430.773	275.977	2.99406	427.958	300.359	270.727	251.241	260.677	151.02	164.537	223.49	285.491	58.3444	334.792	340.127	261.244	270.466	269.678	348.934	233.967	218.246	192.921	335.334	330.238	174.878	279.322	287.582	165.28
Misin01G084300	3.25216	0	0	0	0	0	5.18415	0	6.62728	0	0	0	0	14.8634	8.63042	0	0	2.65383	4.76779	0	0	0	0	0	0	0	1.37919	0	0	32.9013	10.2653	0	0	8.42178	0	4.86117
Misin01G084400	0	0	0	0	0	0	0	0	0	0	0	0	0	0	0	0	0	0	0	0	0	0	0	0	0	0	0	0	0	0	0	0	0	0	0	0
Misin01G084500	935.537	1125.56	954.3	924.663	1222.66	1345.85	920.186	1365.12	821.783	853.434	787.437	653.052	1691.97	1825.02	1472.93	1287.99	1416.95	1506.49	1379.08	1719.97	1513.88	1580.86	1620.78	1790.03	1330.18	1671.61	1796.39	1727.82	1325.48	1422.23	1355.02	1647.16	1563.24	1682.95	1742.14	1626.87
Misin01G084600	519.261	837.223	731.365	687.414	614.128	626.436	786.263	564.576	715.746	713.168	1625.77	575.242	701.843	681.595	768.108	599.351	754.087	797.033	753.311	735.122	621.061	710.277	712.787	678.556	647.019	626.605	717.867	808.731	619.819	801.596	556.608	687.995	808.278	787.437	622.085	823.158
Misin01G084700	220.063	86.8488	64.3249	90.2357	187.93	37.191	60.4817	58.5053	113.768	68.3111	0	118.105	147.915	92.3657	70.9612	127.26	129.735	93.7685	87.6081	108.576	93.6581	115.297	72.4618	65.1413	94.4298	65.4366	57.9258	98.8842	62.5639	0	158.542	162.434	58.6481	46.3198	146.818	123.15
Misin01G084800	0	0	0	8.11108	0	0	0	5.85053	0	0	0	0	0	3.18502	0	0	0	0	2.97987	14.051	0	6.1656	0	13.5711	0	0	0	0	0	0	10.2653	0	0	0	0	0
Misin01G084900	1738.82	661.209	907.598	1110.2	1595.17	1356.31	1394.54	1722	773.183	1099.35	1233.55	1169.94	1110.87	875.881	1072.09	1714.92	1412.9	974.839	1364.18	1336.76	1513.12	1019.17	1063.27	1442.61	1583.16	1256.18	1075.77	1729.59	1741.6	1281.66	1474.78	1120.26	1308.39	1129.92	1168.49	1281.73
Misin01G085000	226.567	350.869	163.015	407.582	288.607	276.608	193.542	324.704	349.037	380.721	0	245.937	119.992	506.419	173.567	286.334	222.983	231.768	527.437	485.398	232.61	213.33	315.726	335.885	193.523	178.463	395.826	151.858	317.184	411.266	312.522	371.853	265.516	263.882	217.957	400.236
Misin01G085100	762.089	510.671	539.272	378.179	722.635	765.902	878.713	536.298	693.655	506.413	236.531	404.337	637.696	669.917	620.431	460.803	740.911	590.034	531.609	477.095	499.766	568.468	457.692	467.525	577.071	503.664	428.927	521.791	523.791	384.347	625.043	397.359	598.211	458.987	784.039	431.024
Misin01G085200	5991.56	4651.62	3562.54	4609.12	8492.64	7713.64	6825.8	3391.36	3070.64	3426.49	6455.19	2451.03	7634.99	3940.94	3630.53	4514.63	5475.24	6508.95	6805.42	7548.57	6060.14	6543.55	5643.15	5222.84	8004.38	4291.06	6842.83	4860.33	9191.07	6750.75	8199.7	8880.84	5327.38	1959.47	6687.04	7299.86
Misin01G085300	369.662	122.746	80.1858	114.569	514.57	270.797	249.703	350.057	267.3	69.2219	0	118.105	230.929	113.599	142.881	175.495	532.118	143.307	340.301	215.874	306.308	258.955	93.1652	114.676	312.434	117.984	137.229	159.804	477.232	31.4058	335.334	259.76	253.787	157.207	205.848	198.498
Misin01G085400	199.466	149.38	185.925	200.749	313.216	220.821	207.366	202.818	233.059	85.6166	398.21	152.842	243.758	212.335	239.734	206.284	260.484	241.498	331.957	238.867	231.842	209.014	226.258	208.995	241.321	181.438	251.702	226.904	224.066	142.074	201.884	234.254	162.082	141.767	251.256	245.489
Misin01G085500	0	0	0	0	0	0	0	0	0	0	0	0	0	0	0	0	0	0	0	0	0	0	0	0	0	0	0	0	0	0	0	0	0	0	0	0
Misin01G085600	157.188	253.599	171.827	224.069	233.794	285.906	352.522	624.056	87.2592	120.228	29.9406	286.232	270.172	246.308	150.553	305.833	348.664	202.575	404.666	399.815	277.904	196.683	257.313	427.49	237.823	281.576	258.597	454.691	151.317	171.984	244.086	361.785	107.699	279.322	105.951	267.364
Misin01G085700	130.086	31.2656	68.7307	0	6.71178	27.8932	26.7848	0	210.968	39.165	0	0	85.2777	22.2952	80.5506	0	32.4339	78.7302	14.3034	47.9011	135.881	51.791	25.1398	0	88.6008	27.761	54.4779	42.3789	52.3791	0	0	0	0	60.3561	24.2174	57.5238
Misin01G085800	35.7737	0	20.2667	0	0	5.81109	2.59207	0	20.9864	0	0	0	17.3574	0	5.75361	0	0	0	5.95974	0	24.5661	3.69936	0	2.03567	41.9688	0	4.13756	0	37.8293	0	6.84354	0	12.796	8.42178	0	0
Misin01G085900	0	0	0	0	0	0	0	0	0	0	0	0	0	0	0	0	0	0	0	0	0	0	0	0	0	0	2.06878	0	0	0	0	0	0	0	0	0
Misin01G086000	0	26.6336	44.0582	0	0	15.1088	60.4817	0	0	0	0	0	0	8.4934	19.1787	0	0	0	59.5974	3.19341	0	74.6037	31.0551	8.14267	0	63.4537	46.2027	0	0	0	0	0	0	0	0	0
Misin01G086100	0	225.807	304.001	0	0	287.068	230.695	0	0	326.072	270.962	0	0	265.419	320.285	0	0	236.191	223.49	0	0	226.894	280.974	4.07133	0	328.175	304.8	0	0	550.349	248.649	0	0	249.846	354.18	25.9262
Misin01G086200	0	0	0	0	0	26.731	34.561	5.85053	0	18.2163	38.9228	27.7895	0	6.37005	0	0	0	0	11.3235	0	0	12.3312	24.4004	8.14267	0	0	46.8923	0	0	0	0	0	0	0	0	0
Misin01G086300	0	222.333	137.461	38.5276	0	73.2198	70.85	30.2277	20.9864	106.565	70.3604	31.9579	25.6588	232.507	99.7293	23.6046	0	214.075	137.074	29.3793	13.0507	86.9349	108.693	14.9282	33.8082	251.832	112.404	17.6579	32.0094	266.202	207.587	0	0	233.003	202.821	56.7136
Misin01G086400	133.338	167.908	53.7509	112.541	159.964	74.382	111.459	192.092	77.3183	71.0436	104.792	104.21	92.8244	174.115	137.128	121.102	193.59	167.191	333.745	76.0031	116.689	332.326	186.33	119.426	115.414	116.001	115.852	96.2355	359.379	50.8475	101.513	10.7394	60.7808	99.6577	172.549	89.9316
Misin01G086500	0	0	0	0	0	0	0	0	0	0	0	0	0	0	0	0	0	0	0	0	0	0	0	0	0	0	0	0	0	0	0	0	0	0	0	0
Misin01G086600	0	0	0	0	83.8973	0	44.9293	0	55.2273	0	0	0	0	0	0	12.3154	85.1389	0	13.7074	10.8576	151.235	9.86495	11.0911	0	0	0	0	0	123.673	0	0	15.4379	9.59697	0	0	0
Misin01G086700	100.817	140.116	69.6119	134.847	90.609	88.3286	149.476	120.911	57.4364	29.1461	0	176.463	71.6936	35.0353	133.292	157.022	137.844	118.538	175.812	240.783	99.0319	120.229	149.36	188.638	71.1138	109.061	98.6118	75.9289	48.0142	145.065	118.621	255.062	59.7145	174.05	52.9756	168.521
Misin01G086800	27.1013	13.8958	34.3654	0	24.6099	13.9466	26.7848	0	9.94092	20.0379	0	11.1158	20.3761	16.9868	0	20.5257	19.2576	22.9998	7.74766	12.7736	7.67689	12.3312	17.7457	4.74989	51.2952	0	19.9982	20.3066	0	0	30.7959	30.8759	6.39798	32.2835	22.7038	0
Misin01G086900	187.541	47.4774	68.7307	163.235	332.233	182.468	286.856	252.548	125.918	147.552	94.3128	115.326	203.761	52.0221	129.456	184.732	174.332	112.345	231.238	134.123	104.406	127.628	100.559	144.532	132.901	104.104	77.2344	139.497	212.426	183.948	357.005	153.037	200.47	174.05	139.25	149.076
Misin01G087000	0	0	0	0	0	0	0	0	0	0	0	0	0	0	0	0	0	0	0	0	0	0	0	0	0	0	0	0	0	0	0	0	0	0	0	0
Misin01G087100	338.224	365.923	332.198	252.457	422.842	460.238	367.211	313.003	276.137	490.018	366.772	318.189	299.604	455.458	526.456	205.257	403.396	491.843	368.312	479.011	340.854	377.334	272.101	341.992	326.424	475.903	442.029	368.167	267.715	457.627	444.83	437.632	474.517	451.969	343.585	443.177
Misin01G087200	0	10.4219	13.2174	0	0	23.2444	50.9775	14.6263	0	0	0	16.6737	0	0	35.4806	3.07886	14.1898	0	0	0	6.14152	0	8.87287	0	0	0	2.06878	7.94605	0	0	0	6.04093	0	32.2835	0	20.2549
Misin01G087300	1047.19	1332.84	984.259	1273.44	375.86	595.056	422.508	696.213	886.951	1897.23	806.899	1039.33	1016.54	1474.67	1427.86	1467.59	450.02	2108.02	392.151	481.566	1232.91	1274.43	936.088	835.302	1001.42	1574.44	1123.35	1186.61	615.454	1305.58	335.334	711.488	1611.22	1469.6	1867.77	1169.92
Misin01G087400	486.739	789.745	1052.11	561.692	504.502	843.771	1027.33	771.294	466.119	758.709	625.758	843.41	373.562	683.718	634.815	671.191	718.613	963.339	1062.62	889.683	519.726	1129.54	1154.95	745.054	615.542	792.18	779.24	660.405	635.824	698.405	1173.67	774.582	504.374	1087.81	1014.1	703.249
Misin01G087500	1477.56	1731.19	1605.48	1861.49	1530.29	1942.07	1737.55	1758.08	1535.32	1762.43	1402.72	1745.18	1338.78	2071.33	1806.64	1532.25	1470.67	1660.41	1453.58	1927.54	1582.98	1896.54	1452.93	1465	1178.62	1693.42	1677.78	1430.29	1207.63	1808.08	1560.33	1664.61	1595.23	1447.14	1615	1585.55
Misin01G087600	289.442	245.493	258.181	298.082	203.591	242.904	364.618	315.928	243	307.855	5.98812	188.968	307.905	428.917	302.065	438.224	400.356	410.459	341.493	264.414	322.43	353.289	388.928	383.384	451.165	283.559	279.285	318.725	487.416	626.62	542.921	357.086	261.251	405.649	314.826	378.361
Misin01G087700	13.0086	0	0	6.08331	19.0167	0	0	0	2.20909	0	0	0	1.50934	5.30837	0	4.10515	0	5.30765	0	8.30286	6.14152	0.61656	2.21822	8.14267	0	3.96586	0	20.3066	11.6398	38.8834	11.4059	5.36972	10.6633	7.01815	0	13.7733
Misin01G087800	0	115.798	91.641	33.4582	0	103.437	63.0738	55.58	0	107.476	0	132	0	75.3789	110.278	81.0766	3.04067	140.653	113.831	73.4484	0	97.4164	99.8198	78.0339	0	74.3598	65.5114	57.3881	0	118.146	63.873	53.6972	0	68.7779	124.114	83.4501
Misin01G087900	163.692	37.0555	26.4349	22.3055	111.863	20.9199	38.0171	48.7544	130.337	50.0948	38.9228	23.621	63.3923	42.467	48.9057	108.786	128.722	49.5381	42.3141	30.018	102.103	29.5949	49.5402	25.1066	88.6008	15.8634	51.7195	53.8566	171.687	0	75.279	49.6699	108.766	81.4105	36.3261	55.0933
Misin01G088000	0	0	0	0	0	0	0	0	0	0	0	0	0	0	0	0	0	0	0	0	0	0	0	0	0	0	0	0	0	0	0	0	0	0	0	0
Misin01G088100	0	6.94791	0	69.9581	57.0501	0	0	0	40.8682	0	0	94.4842	61.8829	26.5419	56.5772	0	0	36.269	28.6067	56.204	39.9199	31.4445	38.4491	0	0	0	29.6525	14.1263	23.2796	0	0	32.2183	0	19.6508	0	42.9403
Misin01G088200	0	0	0	0	0	0	0	0	0	0	0	0	0	0	0	15.3943	0	0	7.15168	1.91604	0	0	0	0	0	0	0	0	0	0	0	0	0	0	0	0
Misin01G088300	164.776	210.753	160.372	455.234	162.201	337.043	250.567	312.028	138.068	212.22	0	241.768	163.763	220.828	303.983	282.229	100.342	314.921	255.077	466.876	171.962	234.909	224.779	299.922	257.642	269.678	304.111	535.917	277.9	186.939	217.853	416.153	275.113	157.207	143.791	375.12
Misin01G088400	6075.03	3167.09	2118.32	4862.59	514.57	2260.51	1054.11	14147.5	14387.8	2479.24	2202.13	8024.21	7856.11	2129.72	2909.41	8095.35	568.606	2577.75	781.322	1537.31	14343.5	3890.49	2217.48	13890.7	4237.68	2570.87	2388.06	5360.05	1347.31	2222.33	1209.03	3248.01	10924.5	3367.31	2653.32	12605.8
Misin01G088500	301.366	250.125	207.073	220.013	357.962	305.663	189.221	267.174	320.319	216.774	453.6	251.495	478.461	335.489	175.485	439.251	215.888	193.729	157.337	243.976	290.954	233.06	184.852	196.781	184.196	236.96	207.568	332.851	171.687	176.471	266.898	246.336	213.266	145.978	180.117	286.809
Misin01G088600	0	0	0	0	0	0	0	0	0	0	0	0	0	0	0	0	0	0	10.1316	0	0	1.84968	0	0	0	0	0	0	0	4.48654	0	0	0	0	0	0
Misin01G088700	42.278	10.4219	0	41.5693	13.4236	24.4066	59.6177	0	7.73183	0	106.289	4.16842	5.28269	0	2.87681	9.23658	34.461	20.346	67.345	28.7407	59.1121	9.24839	0	4.07133	0	0	6.89593	8.82894	0	0	109.497	20.8077	39.4542	0	0	0
Misin01G088800	0	0	0	0	0	0	4.32012	0	0	0	0	0	0	0	0	0	0	0	0	0	0	0	0	0	0	0	0	0	0	0	0	0	0	0	0	0
Misin01G088900	0	0	0	0	0	0	0	0	0	0	0	0	0	0	0	0	0	0	0	0	0	0	0	0	0	0	0	0	0	0	0	0	0	0	0	0
Misin01G089000	33.6056	118.114	49.3451	67.9303	131.998	53.462	77.7622	41.9288	69.5864	73.776	0	65.3052	136.595	122.093	158.224	235.02	105.41	147.73	125.75	98.9956	103.638	101.116	95.3834	86.8551	107.254	134.839	123.437	214.543	97.4833	124.128	333.052	114.107	283.644	127.73	116.546	187.965
Misin01G089100	1161.02	1100.09	1249.49	756.358	1034.73	946.046	830.328	1027.74	886.951	991.878	974.566	853.137	1013.52	959.754	1069.21	1015	941.596	1073.92	1004.81	911.398	1038.68	1168.38	866.584	877.372	1120.33	966.677	1074.39	1074.48	794.416	825.524	1096.11	1108.18	924.508	874.462	1061.03	848.274
Misin01G089200	861.821	1400	726.959	2172.76	953.073	786.822	396.587	3205.11	869.278	1019.2	453.6	2028.63	203.006	1912.08	700.023	1863.74	294.945	742.187	357.584	1643.33	866.721	1566.06	1493.6	1676.03	497.797	638.503	334.453	1856.73	23.2796	523.43	364.989	1328.33	322.032	665.321	1424.29	1503.72
Misin01G089300	0	0	0	0	0	0	0	0	0	0	0	0	0	0	0	0	0	0	0	0	0	0	0	0	0	0	0	0	0	0	0	0	0	0	0	0
Misin01G089400	8.67242	0	0	17.236	0	0	0	0	6.62728	0	0	0	0	0	0	9.23658	9.12202	0	1.78792	5.74813	0	5.54904	0	0	0	0	0	2.64868	0	0	0	0	0	0	0	0
Misin01G089500	0	0	0	0	0	0	5.18415	0	0	0	0	4.16842	0	0	0	0	23.3118	5.30765	0	0	0	0	0	0	0	2.97439	6.20634	15.8921	0	0	0	28.8622	0	0	0	0
Misin01G089600	0	0	0	0	0	0	0	0	0	0	0	0	0	0	0	0	0	0	0	0	0	0	0	0	0	0	0.689593	0	0	0	0	0	0	0	0	0
Misin01G089700	50.9504	39.3715	93.4033	25.3471	61.5247	60.4354	59.6177	36.0782	110.455	20.0379	314.376	105.6	65.6563	41.4053	78.6327	36.9463	69.9355	54.8458	42.9101	93.8862	131.275	146.125	189.288	81.4267	138.73	82.2915	71.0281	22.0724	46.5592	0	63.873	27.5198	0	77.1997	45.4077	59.9544
Misin01G089800	0	0	0	0	0	0	0	13.6512	0	0	0	0	0	0	0	0	0	0	0	0	0	0	0	0	0	0	0	0	0	0	0	0	0	0	0	0
Misin01G089900	0	40.5295	23.7914	352.832	0	25.5688	12.0963	228.171	0	26.4136	0	365.431	0	56.2687	12.4662	298.649	0	24.7691	29.2027	282.936	0	31.4445	31.0551	308.743	0	8.92317	18.619	429.087	0	40.3789	23.9524	302.047	0	26.669	13.6223	375.12
Misin01G090000	0	0	0	0	0	0	0	0	0	0	0	0	0	0	0	0	0	0	0	0	0	0	0	0	0	0	0	0	0	0	0	0	0	0	0	0
Misin01G090100	0	0	0	0	0	0	0	0	0	0	0	0	0	0	0	0	0	0	0	0	0	0	0	0	0	0	0	0	0	0	0	0	0	0	0	0
Misin01G090200	0	0	0	0	0	0	0	0	0	0	0	0	0	0	0	0	0	0	0	0	0	0	0	0	0	0	0	0	0	0	0	0	0	0	0	0
Misin01G090300	0	0	26.4349	3.04165	129.761	0	58.7537	0	38.6591	0	0	19.4526	21.8854	31.8502	0	4.10515	46.6237	17.6922	29.7987	0	13.8184	18.4968	17.0063	19.6781	0	11.8976	15.8606	23.8381	0	0	0	52.3548	0	0	16.6495	0
Misin01G090400	0	0	0	0	0	0	0	19.5018	0	0	0	0	0	0	0	0	0	0	0	1.91604	0	0	0	0	0	0	0	0	0	0	0	0	0	0	0	0
Misin01G090500	80.2198	106.535	73.1365	64.8886	85.0159	80.1931	79.4903	150.164	69.5864	115.674	218.566	187.579	104.899	98.7357	156.307	170.364	107.437	195.499	78.6685	103.466	127.436	140.576	151.578	173.032	145.725	121.95	117.231	97.1184	104.758	130.11	134.59	91.9564	68.2451	143.17	108.978	203.359
Misin01G090600	4453.29	2089	1423.08	2341.06	2614.24	1584.1	1385.03	1957	3563.27	1885.39	2131.77	1429.77	4001.26	1608.44	1752.93	2125.44	2918.03	1916.95	1739.65	1134.3	3449.23	2235.65	1449.24	2084.52	3734.06	1587.33	1518.48	1442.65	4983.29	2045.86	1537.52	941.714	4039.26	1573.47	1634.68	1173.97
Misin01G090700	649.347	887.016	999.239	782.719	783.041	983.237	1215.68	1006.29	774.287	786.944	797.917	890.652	862.588	976.741	992.499	872.343	933.487	897.878	967.265	1136.21	773.063	1069.73	961.228	914.014	789.247	952.797	990.945	761.055	1006.84	562.313	993.454	1026.96	674.987	896.92	771.93	888.784
Misin01G090800	0	0	0	0	0	0	0	0	0	0	0	0	0	0	0	0	0	0	0	0	0	0	0	0	0	0	0	0	0	0	0	0	0	0	0	0
Misin01G090900	0	0	0	0	0	0	0	0	0	0	0	0	0	0	0	0	0	0	0	0	0	0	0	0	0	0	0	0	0	0	0	0	0	0	0	0
Misin01G091000	0	0	0	0	0	0	0	0	0	0	0	0	0	0	0	0	0	0	0	0	0	0	0	0	0	0	0	0	0	0	0	0	0	0	0	0
Misin01G091100	253.668	544.253	661.753	278.818	359.08	342.854	485.582	538.248	374.441	314.231	163.176	609.979	439.972	472.445	387.41	375.621	485.494	514.842	585.246	595.89	445.26	634.44	565.646	612.736	392.875	445.167	288.94	396.42	368.109	481.556	347.88	473.878	293.241	444.951	552.46	469.913
Misin01G091200	0	0	0	0	0	0	0	0	0	0	0	0	0	0	0	0	0	0	0	0	0	0	0	0	0	0	0	0	0	0	0	0	0	0	0	0
Misin01G091300	0	0	0	0	0	0	0	0	0	0	0	0	0	0	0	0	0	0	0	0	0	0	0	0	0	0	0	0	0	0	0	0	0	0	0	0
Misin01G091400	5186.1	7499.11	5443.83	7336.47	1388.22	3322.78	976.348	5384.43	5470.82	6981.4	6476.15	5525.94	5770.2	6478.34	5861.97	8267.76	3213.99	8541.78	2280.79	3558.09	7660.01	8017.74	5794.72	6754.34	7730.42	5856.58	6302.19	6305.63	5659.85	7253.24	2849.19	1928.4	6560.06	6797.78	6688.55	5608.98
Misin01G091500	0	17.3698	7.93047	5.06942	0	3.48666	7.77622	0	3.31364	0	0	0	0	3.18502	16.3019	9.23658	0	10.6153	16.0913	10.2189	0	15.414	11.0911	10.8569	10.4922	8.92317	8.27512	6.18026	0	0	68.4354	2.01364	0	7.01815	0	2.43058
Misin01G091600	2.1681	0	0	28.3888	5.59315	0	0	32.1779	0	0	0	0	6.79203	3.18502	0	0	10.1356	0	4.17182	7.02549	0.767689	0	0.739406	13.5711	0	0	0	15.0092	0	0	0	2.68486	0	8.42178	0	14.5835
Misin01G091700	1440.71	884.7	966.636	2520.52	3097.49	2122.21	3529.54	3055.93	1395.04	1152.18	362.281	2635.83	690.523	1451.31	1191	2406.64	1316.61	1356.11	2527.52	3647.51	1699.66	1598.74	1554.97	3206.85	1093.52	973.617	1538.48	2293.76	1268.74	931.705	2398.66	4866.98	1780.77	1607.16	1154.87	2973.42
Misin01G091800	0	0	0	0	0	0	0	0	0	0	0	0	0	0	0	0	0	0	0	0	0	0	0	0	0	0	0	0	0	0	0	0	0	0	0	0
Misin01G091900	0	0	0	0	0	0	0	0	0	0	0	0	0	0	0	0	0	0	0	0	0	0	0	0	0	0	0	0	0	0	0	0	0	0	0	0
Misin01G092000	1261.84	1142.93	1018.62	1207.54	1240.56	1104.11	1025.6	1921.9	1407.19	1175.86	1874.28	986.526	1540.28	1289.93	1267.71	1560.98	1517.3	1486.14	1447.02	1720.61	1529.24	1802.2	1470.68	1545.75	1440.93	1278	1327.47	1425.87	1341.49	1722.83	1384.68	1535.07	1161.23	1419.07	1760.3	1312.52
Misin01G092100	853.149	1095.45	687.307	744.191	580.569	786.822	482.99	922.433	1092.4	1051.08	1492.54	671.116	872.398	715.569	706.736	763.557	639.555	890.801	788.473	439.413	936.581	874.898	629.974	680.591	841.708	693.033	705.454	350.509	545.615	595.215	678.651	506.096	828.538	691.99	467.699	418.061
Misin01G092200	299.198	192.225	96.0468	88.208	195.76	105.762	104.547	78.007	261.778	131.157	0	102.821	328.281	67.9472	135.21	91.3395	312.176	97.307	103.103	140.51	283.277	109.748	118.305	8.82122	241.321	161.609	163.434	71.5144	257.53	152.542	30.7959	37.588	206.868	89.8323	236.12	81.0195
Misin01G092300	0	0	0	7.09719	0	11.6222	0	0	6.62728	0	0	0	0	0	0	15.3943	23.3118	0	0	16.6057	0	13.5643	5.91525	11.5354	10.4922	2.97439	0	0	0	0	33.0771	18.1228	0	7.01815	0	0
Misin01G092400	0	6.94791	5.28698	0	0	0	0	0	0	0	0	20.8421	0	12.7401	0	23.6046	9.12202	0	0	5.74813	0	14.1809	0	0	0	11.8976	4.13756	0	0	43.3699	0	0	0	0	0	0
Misin01G092500	369.662	446.982	375.375	554.595	316.572	418.399	521.007	646.483	425.25	308.766	173.655	650.274	373.562	318.502	346.176	453.619	480.427	403.382	417.182	447.716	365.42	427.892	371.921	577.451	483.807	84.2744	435.133	545.629	600.904	158.524	310.241	859.155	244.19	430.914	549.433	684.615
Misin01G092600	104.069	56.7412	25.5537	44.6109	114.1	68.5709	129.604	97.5088	144.696	46.4516	0	87.5368	102.635	40.3436	59.454	62.6035	99.3287	53.9611	79.2645	38.3209	100.567	53.6407	89.4681	59.0343	68.7822	31.7268	39.3068	37.0816	52.3791	44.8654	67.2948	77.1897	93.837	0	66.5979	38.8894
Misin01G092700	20.597	39.3715	22.0291	0	10.0677	16.2711	46.6573	0	11.0455	8.19734	0	0	29.4321	24.4185	32.6038	6.15772	13.1763	77.8456	47.6779	10.2189	36.8491	42.5426	30.3156	2.71422	11.658	45.6073	39.3068	11.4776	72.7487	23.9282	92.3878	0	28.7909	25.2653	19.6767	15.3937
Misin01G092800	1.08405	0	0	9.12496	0	0	0	0	0	0	0	0	0	0	12.4662	0	0	0	0	0	0	0	2.95762	0	0	0	0	0	0	0	0	0	0	0	0	0
Misin01G092900	6.50431	0	0	0	0	0	0	0	0	0	0	0	0	8.4934	0	0	0	0	0	0	0	0	0	0	0	0	0	0	0	0	0	0	0	0	0	0
Misin01G093000	0	0	0	0	0	0	0	0	0	0	0	0	0	0	0	0	0	0	0	0	0	0	0	0	0	0	0	0	0	0	0	0	0	0	0	0
Misin01G093100	0	0	0	0	0	0	0	0	0	0	0	0	0	0	0	0	0	0	0	0	0	0	0	0	0	0	0	0	0	0	0	0	0	0	0	0
Misin01G093200	0	0	0	0	0	0	0	0	0	0	0	0	2.26401	0	0	0	0	5.30765	0	0	0	0	0	0	0	2.97439	0	0	0	0	0	0	0	0	0	0
Misin01G093300	281.854	184.12	300.477	253.471	137.592	67.4087	34.561	221.345	254.046	337.002	101.798	225.095	107.918	129.524	143.84	114.944	113.519	143.307	83.4363	106.021	191.155	189.284	144.924	173.032	301.942	172.515	135.85	105.947	142.587	76.2712	58.1701	28.191	166.347	122.116	214.93	100.464
Misin01G093400	556.119	619.522	778.067	554.595	578.332	572.974	589.265	428.064	603.082	708.614	631.746	653.052	634.677	691.15	700.023	418.725	676.043	735.995	607.893	563.956	570.393	762.684	641.065	559.13	744.946	529.442	582.017	509.43	513.606	329.013	603.372	458.44	367.884	590.928	647.816	493.409
Misin01G093500	966.974	773.534	780.71	1200.44	663.348	811.228	963.388	529.473	828.41	908.993	1259	792	897.302	632.758	689.475	884.659	533.132	623.649	675.238	466.876	773.831	741.105	563.427	618.164	698.314	524.484	730.969	1087.73	702.753	711.865	708.306	481.932	993.819	575.488	423.805	558.224
Misin01G093600	1135	437.718	745.464	583.998	459.757	305.663	210.822	168.69	769.869	602.049	294.915	382.105	738.822	193.225	508.236	357.148	497.657	322.882	361.756	174.999	823.731	399.531	334.951	256.494	901.163	336.106	455.821	358.455	923.909	415.753	314.803	204.049	662.191	298.973	399.587	162.849
Misin01G093700	19.5129	64.8471	55.5133	30.4165	0	26.731	16.4165	6.82561	3.31364	40.9867	0	31.9579	0	30.7886	46.0289	26.6834	9.12202	7.07687	116.811	8.94154	13.8184	61.656	22.9216	25.7851	6.9948	12.889	52.4091	0	24.7346	56.8295	13.6871	0	0	28.0726	78.7066	0
Misin01G093800	0	17.3698	32.603	111.527	0	27.8932	17.2805	59.4804	0	0	0	27.7895	12.8294	5.30837	26.8502	46.1829	0	12.3845	20.2631	56.204	19.1922	13.5643	19.964	59.0343	6.9948	14.872	33.7901	82.9921	21.8246	47.8565	25.093	58.3957	9.59697	14.0363	19.6767	55.9034
Misin01G093900	0	22.0017	29.9595	31.4304	0	17.4333	29.3768	45.8291	0	0	79.3425	26.4	3.77335	7.43172	32.6038	14.368	0	39.8074	28.0108	12.7736	0	30.828	18.4852	23.0709	0	25.7781	19.3086	2.64868	0	0	23.9524	2.01364	0	11.229	60.5436	13.7733
Misin01G094000	169.112	215.385	271.398	154.11	22.3726	92.9775	161.573	122.861	238.582	204.933	357.79	220.926	188.667	91.304	166.855	142.654	104.396	107.038	61.3853	171.805	136.649	104.815	93.9046	202.888	215.673	76.3427	121.368	159.804	196.422	198.903	51.3266	263.787	41.5869	109.483	98.3833	149.076
Misin01G094100	142.011	79.9009	78.4235	180.471	69.3551	144.115	108.867	75.0818	108.246	172.144	0	137.558	129.049	58.3921	107.401	173.442	132.776	153.037	104.891	101.55	139.719	116.53	79.8558	166.925	128.238	163.592	166.192	78.5776	72.7487	180.957	122.043	96.6549	166.347	134.748	130.169	113.427
Misin01G094200	35.7737	23.1597	42.2958	15.2083	32.4403	76.7064	75.1702	0	15.4637	30.9677	80.8396	8.33684	27.9228	30.7886	32.6038	23.6046	77.0304	39.8074	72.1128	30.6567	11.5153	11.7146	25.1398	20.3567	23.316	33.7098	40.686	43.2618	0	50.8475	55.8889	34.232	78.9084	44.9162	16.6495	34.8384
Misin01G094300	292.694	308.024	432.651	371.082	345.657	314.961	365.483	445.615	367.814	403.491	532.942	222.316	245.268	342.921	267.543	328.412	279.742	276.883	384.403	286.129	259.479	276.219	329.775	247.673	238.989	286.533	289.629	337.266	110.578	412.762	180.213	369.168	332.695	284.937	202.821	298.152
Misin01G094400	68.2953	49.7933	83.7105	173.374	123.049	74.382	104.547	137.487	29.8228	55.5597	0	158.4	73.9576	122.093	73.8381	141.628	115.546	70.7687	116.811	187.134	81.3751	69.0547	74.68	127.568	58.29	80.3086	82.0616	139.497	100.393	100.199	54.7483	153.708	58.6481	12.6327	113.519	110.187
Misin01G094500	5.42026	45.1614	84.5916	22.3055	0	31.3799	13.8244	13.6512	7.73183	58.2922	199.105	50.021	18.1121	3.18502	38.3574	66.7086	20.2712	86.6917	53.6376	20.4378	33.7783	59.8063	41.4067	35.2849	12.8238	19.8293	84.82	0	46.5592	98.7039	9.12472	8.05458	27.7246	46.3198	25.731	29.9772
Misin01G094600	318.711	534.989	502.263	550.539	406.063	384.694	403.5	643.558	319.214	396.205	311.382	618.316	451.293	615.771	614.678	595.246	377.044	551.111	487.507	504.558	471.361	667.734	527.936	682.627	561.916	644.451	546.847	550.043	646.009	351.446	558.889	650.407	320.965	624.615	608.463	532.298
Misin01G094700	288.358	360.133	457.324	214.944	168.913	326.583	334.378	253.523	312.587	395.294	205.093	311.242	365.26	288.775	467.961	230.914	271.634	341.459	417.182	280.381	330.874	199.765	343.084	168.96	251.813	328.175	279.285	294.004	221.156	303.589	401.488	271.842	239.924	520.747	472.24	359.727
Misin01G094800	18.4289	23.1597	7.93047	0	0	9.29775	0	0	18.7773	0	0	16.6737	0	18.0485	9.58936	29.7623	23.3118	0	4.17182	0	0	0	14.0487	0	0	0	15.8606	0	0	0	0	0	0	0	0	0
Misin01G094900	371.83	215.385	199.143	316.332	1215.95	758.929	1815.32	550.925	230.85	153.928	591.327	405.726	203.006	57.3304	197.541	321.228	987.206	198.152	2254.57	799.629	198.832	241.691	287.629	605.272	424.351	294.465	230.324	600.368	963.193	276.67	1839.77	1000.78	323.098	258.268	233.093	472.344
Misin01G095000	1506.83	2485.03	980.734	2494.16	167.795	1028.56	1007.45	704.013	1083.56	1031.04	1299.42	1193.56	982.58	664.608	580.156	1552.77	99.3287	1140.26	1528.67	871.161	621.061	946.419	978.234	1981.38	1766.19	718.811	119.3	1425.87	1140.7	653.54	395.785	888.017	840.268	583.91	649.33	1684.4
Misin01G095100	0	0	0	0	0	0	0	0	0	0	0	0	0	0	15.343	0	0	0	0	0	0	0	0	0	0	0	0	0	0	0	0	0	0	0	0	0
Misin01G095200	42.278	68.3211	50.2263	61.847	25.7285	43.0021	130.468	66.306	23.1955	91.9923	0	62.5263	43.7708	62.6388	86.3042	57.472	40.5423	45.9997	65.5571	40.8756	21.4953	56.1069	31.7945	43.4276	4.6632	60.4793	64.8218	70.6316	0	98.7039	53.6077	76.5185	15.9949	60.3561	63.5707	47.8015
Misin01G095300	57.4548	100.745	107.502	45.6248	16.7795	137.142	175.397	192.092	66.2728	102.922	0	126.442	101.88	163.498	54.6593	64.656	101.356	114.115	140.65	137.955	96.7289	120.846	179.676	99.7477	135.233	160.617	95.1639	118.308	17.4597	4.48654	123.184	120.147	45.8522	117.905	37.8397	68.0564
Misin01G095400	0	0	0	0	0	0	0	0	0	0	0	0	0	0	0	0	0	0	0	0	0	0	0	0	0	0	0	0	0	0	0	0	0	0	0	0
Misin01G095500	0	0	7.0493	13.1805	33.5589	0	0	38.0284	16.5682	0	0	80.5895	2.26401	0	0	52.3406	63.8542	0	11.3235	54.2879	9.21227	0	3.69703	40.7133	10.4922	0	0	48.5592	46.5592	0	0	72.4912	0	0	0	71.2971
Misin01G095600	0	0	0	0	0	0	0	0	0	0	0	0	0	0	0	0	0	0	0	0	0	0	0	0	0	0	0	8.82894	0	0	0	14.0955	0	0	0	0
Misin01G095700	34.6897	11.5798	30.8407	9.12496	25.7285	25.5688	57.8897	6.82561	18.7773	0	0	23.621	9.05604	12.7401	33.5628	12.3154	8.10847	20.346	20.8591	37.6822	31.4753	40.6929	18.4852	10.8569	10.4922	3.96586	21.3774	11.4776	0	13.4596	11.4059	32.2183	0	29.4762	0	25.9262
Misin01G095800	0	6.94791	0	0	2.23726	29.0555	0	0	0	19.1271	0	0	0	18.0485	0	0	0	0	0	0	0	8.01528	0	0	0	8.92317	2.06878	0	0	0	0	0	0	18.2472	0	0
Misin01G095900	34.6897	17.3698	14.0986	24.3332	11.1863	0	8.64025	8.77579	53.0182	4.55408	0	0	15.8481	0	16.3019	0	41.5559	22.9998	0	11.4963	41.4552	29.5949	45.1038	24.428	73.4454	2.97439	17.2398	0	0	0	0	0	0	29.4762	22.7038	0
Misin01G096000	1989.24	2085.53	2364.16	1835.13	1383.75	1842.12	1285.67	1780.51	2113	1836.2	1679.67	1650.69	2363.63	231.445	2385.83	2050.52	1795.01	2376.06	1700.31	178.831	2438.18	2272.02	2344.66	2516.76	2216.19	2786.01	2875.6	2060.68	1837.63	2006.98	1447.41	1449.82	2037.76	2278.09	2343.04	1929.07
Misin01G096100	4379.57	2769.9	4508.91	2988.93	4625.54	2426.71	2661.2	2148.12	4580.55	2122.2	1538.95	2191.2	2275.33	2982.24	2737.76	3949.15	3404.54	2114.22	1837.98	2082.74	4939.31	3949.06	2178.29	1861.28	5663.46	2380.5	1581.24	2584.23	2013.68	1809.57	1725.71	3777.6	1944.99	2098.43	2821.33	3175.96
Misin01G096200	0	0	0	0	0	0	0	0	0	0	0	0	0	0	0	0	0	0	0	0	0	0	0	0	0	0	0	0	0	0	0	0	0	0	0	0
Misin01G096300	0	0	0	0	0	0	0	0	0	0	0	0	0	0	0	0	0	0	0	0	0	0	0	0	0	0	0	0	0	0	0	0	0	0	0	0
Misin01G096400	20.597	70.637	23.7914	0	31.3216	47.651	60.4817	15.6014	60.7501	20.0379	0	5.55789	6.79203	46.7137	59.454	14.368	23.3118	0	29.2027	10.2189	22.263	46.8585	53.9766	17.6424	0	36.6842	26.2045	18.5408	0	0	0	8.72579	0	0	54.4892	0
Misin01G096500	0	0	0	0	0	0	0	0	0	0	0	0	0	0	0	0	0	0	0	0	0	0	0	0	0	0	0	0	0	0	0	0	0	0	0	0
Misin01G096600	0	0	0	0	0	0	0	0	0	0	0	0	0	0	0	0	0	0	0	0	0	0	0	0	0	0	0	0	0	0	0	0	0	0	0	0
Misin01G096700	214.642	209.595	243.201	127.749	270.709	211.524	29.3768	105.309	156.846	119.317	423.659	232.042	157.726	127.401	105.483	174.469	257.444	219.383	140.054	120.072	200.367	175.719	218.125	71.2483	171.373	143.762	152.4	150.975	142.587	185.444	156.261	198.68	177.011	174.05	199.794	147.455
Misin01G096800	0	5.78992	0	39.5415	0	0	0	10.726	0	0	0	54.1895	3.77335	4.2467	0	13.3417	19.2576	0	0	12.7736	3.83845	0	0	12.214	0	0	0	0	0	0	0	14.0955	0	0	0	15.3937
Misin01G096900	0	0	0	0	0	0	0	0	0	0	0	0	0	0	0	0	0	0	0	0	0	0	0	0	0	0	0	0	0	0	0	0	0	0	0	0
Misin01G097000	45.5302	53.2673	44.9393	49.6804	0	31.3799	16.4165	36.0782	33.1364	80.1517	74.8515	61.1368	71.6936	200.656	96.8525	121.102	18.244	126.499	38.7383	37.0435	73.6982	76.4534	94.644	69.8912	134.067	45.6073	37.238	130.668	94.5733	82.2533	83.2631	0	28.7909	123.519	208.875	110.997
Misin01G097100	1.08405	1.15798	5.28698	1.01388	2.23726	13.9466	6.04817	29.2526	17.6727	2.73245	0	9.72631	3.01868	6.37005	8.63042	17.4469	0	0	3.57584	6.38681	2.30307	6.78216	6.65465	2.03567	8.1606	3.96586	4.13756	0	18.9147	0	1.14059	6.71215	0	0	3.02718	8.10195
Misin01G097200	1262.92	949.547	985.14	1498.52	928.463	870.502	756.022	1835.12	1720.88	1098.44	1233.55	1713.22	877.681	773.961	722.079	1764.19	1422.02	879.301	1209.83	2484.47	1182.24	844.687	747.539	1525.39	1134.32	669.238	956.466	1304.04	1508.81	1293.62	1490.75	1509.56	832.804	741.117	723.495	1784.05
Misin01G097300	46.6142	97.2707	165.659	9.12496	80.5414	102.275	110.595	118.961	44.1819	94.7248	504.499	36.1263	41.5068	78.5639	140.005	110.839	101.356	154.807	134.69	129.652	36.0814	139.959	207.034	88.8908	100.259	168.549	179.294	96.2355	122.218	85.2443	175.651	153.037	26.6582	185.279	187.685	181.484
Misin01G097400	71.5474	32.4236	61.6814	94.2913	214.777	96.4641	64.8019	63.3807	58.541	27.3245	131.739	90.3158	81.5043	58.3921	25.8913	68.7612	64.8677	59.2688	48.2739	76.0031	84.4458	33.2942	23.661	75.3197	95.5956	6.94025	33.1005	69.7487	0	13.4596	37.6395	79.2033	43.7195	23.8617	46.9213	74.5379
Misin01G097500	52.0345	181.804	184.163	202.777	65.9992	141.791	68.258	75.0818	45.2864	207.666	0	125.053	21.1308	190.04	200.418	218.599	135.817	236.191	193.095	113.047	92.1227	237.375	141.227	157.425	101.425	204.242	203.43	82.1092	184.782	143.569	61.5919	73.1624	47.9848	225.984	169.522	87.501
Misin01G097600	3321.54	2746.74	2460.21	2912.89	2363.67	2386.03	2028.73	3028.62	3218.65	2819.88	1970.09	3173.56	2950.76	2493.87	2502.82	2992.65	2552.14	2302.64	1944.07	2515.13	2731.44	2458.22	1931.33	2685.04	3024.09	2353.73	2260.49	2329.96	2498.19	1615.16	1837.49	2569.41	3143.54	2126.5	2302.17	2299.33
Misin01G097700	151.767	334.657	200.024	169.319	76.0669	205.713	209.958	233.046	175.623	163.947	299.406	241.768	187.158	212.335	216.719	114.944	116.559	196.383	194.883	316.147	182.71	317.528	337.169	259.208	90.9324	310.328	182.053	174.813	120.763	137.587	108.356	268.486	95.9697	225.984	228.552	159.608
Misin01G097800	16.2608	15.0538	19.3856	9.12496	0	9.29775	6.9122	0	23.1955	11.8406	0	0	24.1494	0	5.75361	0	6.08135	19.4614	10.7275	0	14.5861	10.4815	38.4491	0	0	17.8463	10.3439	0	0	34.3968	0	0	69.3114	26.669	60.5436	0
Misin01G097900	0	0	0	0	0	0	0	0	0	0	0	0	0	0	0	0	0	0	0	0	0	0	0	0	0	0	0	0	0	0	0	0	0	0	0	0
Misin01G098000	1248.83	2011.42	1515.6	1892.92	2153.36	2373.25	1912.09	2900.89	1661.24	1702.31	2124.28	1971.66	1965.16	2426.99	2157.61	2119.28	1613.58	2130.14	2115.71	3218.95	2343.76	2836.17	2350.57	2854.01	1806.99	2523.28	2248.07	2712.25	2192.65	2098.21	2536.67	3462.8	2558.13	2313.18	2659.38	2941.82
Misin01G098100	0	0	0	0	0	0	0	0	0	0	0	0	0	0	0	0	0	0	0	0	0	0	0	0	0	0	0	0	0	0	0	0	0	0	0	0
Misin01G098200	0	3.47395	14.0986	0	0	0	10.3683	0	3.31364	0	0	13.8947	0	0	0	11.2892	7.09491	14.1537	6.55571	17.2444	0	14.7974	5.17584	0	0	4.95732	6.89593	0	0	0	33.0771	0	0	4.21089	0	0
Misin01G098300	49.8664	28.9496	51.9886	93.2774	0	20.9199	22.4646	28.2775	30.9273	33.7002	0	75.0316	28.6774	0	38.3574	63.6298	0	0	54.8296	58.12	22.263	44.3923	37.7097	31.8921	37.3056	13.8805	22.7566	40.6131	0	0	0	31.5471	0	0	45.4077	37.269
Misin01G098400	57.4548	116.956	156.847	126.736	10.0677	77.8686	33.697	122.861	209.864	129.336	58.3841	123.663	125.275	156.066	149.594	98.5235	77.0304	142.422	61.9813	86.8607	75.2336	176.953	209.252	145.211	129.404	143.762	175.157	95.3526	162.957	95.7129	118.621	128.873	127.96	169.839	30.2718	114.237
Misin01G098500	173.448	171.382	133.937	169.319	177.862	199.902	154.66	208.669	256.255	130.247	211.081	176.463	234.702	156.066	206.171	179.6	188.522	192.845	179.388	178.192	227.236	128.244	175.239	217.816	258.808	161.609	137.229	166.867	228.431	213.859	106.075	190.625	196.205	169.839	184.658	196.067
Misin01G098600	726.315	715.634	637.962	726.955	345.657	567.163	603.089	485.594	932.237	434.459	1009	757.263	773.536	587.106	509.195	197.047	911.189	567.034	463.072	933.113	811.448	486.466	601.876	825.802	772.925	637.511	556.502	836.984	586.355	94.2174	427.721	712.83	651.528	502.5	479.808	883.923
Misin01G098700	49.8664	23.1597	0	89.2219	0	9.29775	0	121.886	8.83637	14.573	0	120.884	9.05604	24.4185	0	65.6823	0	0	4.76779	63.2295	9.21227	14.7974	53.2372	104.498	38.4714	0	6.20634	104.182	0	0	0	83.2306	0	0	0	98.8438
Misin01G098800	26.0172	31.2656	51.9886	12.1666	3.35589	12.7844	8.64025	36.0782	97.2001	7.28652	0	12.5053	24.9041	12.7401	2.87681	10.2629	14.1898	37.1536	0	18.5218	48.3644	31.4445	59.1525	23.7494	32.6424	2.97439	9.6543	11.4776	11.6398	0	0	22.1501	3.19899	26.669	65.0843	25.116
Misin01G098900	346.897	401.821	353.346	290.985	738.296	440.481	763.798	333.48	429.669	438.102	303.897	372.379	372.052	537.207	375.903	264.782	346.637	549.342	408.242	359.578	360.814	446.389	341.606	365.742	275.129	427.321	426.169	371.699	299.725	158.524	610.216	406.756	356.154	436.529	706.846	384.843
Misin01G099000	88.8923	67.1631	91.641	59.8192	90.609	89.4908	84.6744	118.961	65.1683	142.087	157.188	141.726	70.939	151.819	72.8791	140.601	73.9898	101.73	53.6376	178.192	76.7689	91.2508	87.2499	134.354	62.9532	124.924	59.9946	140.38	50.9241	85.2443	62.7325	95.3125	76.7758	89.8323	65.0843	206.6
Misin01G099100	35.7737	10.4219	10.574	5.06942	3.35589	12.7844	11.2323	14.6263	7.73183	2.73245	0	2.77895	6.03736	0	9.58936	34.8937	18.244	7.07687	14.8993	21.0765	0	19.1133	19.2246	0	2.3316	4.95732	5.51675	5.29737	0	0	38.7801	4.02729	0	11.229	3.02718	0
Misin01G099200	136.591	103.061	103.096	38.5276	213.658	77.8686	47.5214	37.0533	25.4046	87.4382	131.739	48.6316	123.011	133.771	108.36	56.4458	160.142	8.84609	180.58	64.5068	120.527	100.499	83.5529	39.3562	116.58	106.087	74.4761	54.7395	98.9383	83.7488	122.043	114.107	146.087	53.3379	60.5436	52.6627
Misin01G099300	0	0	0	39.5415	1208.12	54.6243	804.407	17.5516	0	0	0	16.6737	0	0	0	8.21029	386.166	0	460.092	104.105	0	0	0	14.9282	0	0	0	2.64868	222.611	0	249.789	318.156	24.5256	0	0	0
Misin01G099400	0	0	1.76233	0	0	0	0	15.6014	2.20909	0	0	9.72631	0	0	4.79468	0	2.02712	0	0	2.55473	2.30307	6.1656	0.739406	4.07133	2.3316	0	2.06878	0.882894	0	0	0	0	0	0	0	0
Misin01G099500	15.1767	3.47395	7.0493	0	0	0	0	0	0	0	0	0	0	9.55507	4.79468	0	11.1491	2.65383	0	3.83209	6.90921	0	4.43644	2.03567	0	1.98293	0	0	0	0	0	4.02729	0	18.2472	4.54077	13.7733
Misin01G099600	217.894	187.593	169.183	206.833	230.438	139.466	228.967	234.021	293.809	185.806	4.49109	158.4	236.966	216.582	166.855	183.705	185.481	199.037	226.47	196.075	257.944	221.961	171.542	172.353	304.274	259.764	209.636	140.38	144.042	139.083	187.057	346.347	175.944	305.991	258.824	157.178
Misin01G099700	185.373	41.6874	138.343	185.541	597.349	173.171	518.415	102.384	17.6727	61.9354	0	33.3474	14.3387	28.6652	82.4685	79.0241	447.993	66.3457	333.149	258.027	42.2229	109.131	46.5826	73.9626	219.17	40.65	75.8553	143.912	419.033	47.8565	201.884	196.666	20.2603	60.3561	9.08153	92.3622
Misin01G099800	23.8491	160.96	192.094	16.2222	34.6775	237.093	269.576	0	17.6727	169.412	393.719	0	49.0535	259.049	213.843	0	60.8135	228.229	234.218	4.47077	56.0413	137.493	165.627	0	17.487	209.199	198.603	0	8.72985	73.2802	163.104	0	54.3828	152.996	186.171	25.9262
Misin01G099900	34.6897	0	0	0	13.4236	0	0	0	14.3591	0	0	0	9.05604	0	0	0	0	0	0	0	11.5153	0	0	0	19.8186	0	0	0	0	0	0	0	0	0	0	0
Misin01G100000	1121.99	1050.29	938.439	1514.74	1251.75	717.089	927.963	1442.15	1565.14	856.166	1628.77	918.442	735.048	1242.16	1307.99	1484.01	1028.76	1122.57	907.668	1351.45	976.501	1191.81	1021.86	842.766	1243.91	1235.36	1335.05	1306.68	586.355	1193.42	962.658	1529.7	1947.12	995.174	1176.06	1568.54
Misin01G100100	0	0	0	0	0	0	0	0	0	0	0	0	0	0	0	0	0	0	0	0	0	0	0	0	0	0	0	0	0	0	0	0	0	0	0	0
Misin01G100200	0	0	0	0	0	0	0	0	0	0	0	0	0	0	0	0	0	0	2.97987	0	0	0	0	0	0	0	0	0	0	0	0	0	0	0	0	0
Misin01G100300	50.9504	39.3715	127.769	19.2638	33.5589	0	24.1927	9.75088	48.6001	91.0815	0	13.8947	59.6189	28.6652	52.7415	38.9989	73.9898	15.0384	39.3343	3.83209	45.2937	33.2942	28.8368	6.107	249.481	28.7524	31.7213	15.0092	42.1943	0	30.7959	16.7804	0	18.2472	21.1902	23.4957
Misin01G100400	0	0	0	0	0	0	0	0	0	0	0	0	0	0	0	0	0	0	0	0	0	0	0	0	0	0	0	0	0	0	0	0	0	0	0	0
Misin01G100500	93.2285	164.434	268.755	135.861	168.913	149.926	203.91	169.665	117.082	213.131	4.49109	219.537	126.03	200.656	158.224	172.416	151.02	228.229	141.246	166.696	122.83	190.517	173.021	144.532	89.7666	133.848	141.367	197.768	104.758	43.3699	175.651	142.969	81.0411	238.617	267.905	183.914
Misin01G100600	63.9591	61.3732	128.65	68.9442	54.8129	124.357	69.986	88.733	44.1819	97.4572	136.23	125.053	67.9203	44.5903	63.2898	71.84	67.9084	66.3457	82.2444	78.5578	81.3751	48.7082	82.0741	80.7481	23.316	55.522	35.1693	72.3973	55.289	58.3251	71.8572	116.791	67.1788	49.1271	54.4892	58.334
Misin01G100700	80.2198	91.4808	16.7421	104.43	248.336	24.4066	102.819	96.5337	174.518	73.776	0	70.8631	92.8244	27.6035	44.111	98.5235	209.807	16.8076	125.75	123.904	118.992	74.6037	49.5402	47.4989	166.709	29.7439	47.5819	66.2171	299.725	106.182	125.465	180.557	74.6431	85.6214	21.1902	80.2093
Misin01G100800	16.2608	0	116.314	0	0	0	33.697	0	0	0	0	0	6.79203	0	29.727	0	0	37.1536	7.15168	93.8862	122.83	17.2637	8.87287	0	0	87.2488	37.238	65.3342	0	0	0	0	0	0	33.299	0
Misin01G100900	0	0	0	0	0	0	0	0	0	0	0	0	0	0	0	0	0	0	0	0	0	17.8802	0	0	0	20.8207	0	0	0	0	0	0	0	0	0	0
Misin01G101000	359.905	260.546	140.105	282.874	1003.41	498.592	461.389	590.903	182.25	285.085	211.081	272.337	353.94	295.146	238.775	349.964	478.399	208.768	790.857	335.308	264.853	236.759	356.394	177.103	207.512	172.515	322.73	345.212	435.037	248.255	216.712	355.073	279.378	265.286	242.174	198.498
Misin01G101100	81.3039	1406.95	2119.2	1193.34	293.081	720.575	371.531	976.063	69.5864	1361.67	1375.77	1117.14	64.1469	710.26	1098.94	1277.73	436.844	1341.95	356.392	922.895	62.9505	949.502	2590.14	1143.37	254.144	1198.68	1411.6	954.409	65.4738	1066.3	597.669	656.448	86.3727	2102.64	1757.28	802.903
Misin01G101200	0	0	28.1972	2.02777	6.71178	6.97331	3.4561	0	0	26.4136	0	4.16842	2.26401	0	5.75361	0	0	2.65383	0	0.638681	0	1.84968	34.0127	0.678556	0	0	31.7213	0	0	0	0	0	0	16.8436	63.5707	2.43058
Misin01G101300	182.121	60.2152	144.511	0	286.369	102.275	257.479	121.886	112.664	23.6812	0	170.905	147.915	121.031	92.0578	128.286	181.427	109.692	131.71	163.502	108.244	76.4534	191.506	259.887	141.062	0	124.127	272.814	144.042	185.444	117.481	305.403	140.756	157.207	178.603	164.47
Misin01G101400	741.492	540.779	784.235	620.498	1157.78	803.093	1731.51	626.981	632.905	684.933	549.41	857.305	642.224	650.806	680.844	654.771	1018.63	544.919	904.092	920.978	701.668	554.287	595.961	952.014	804.402	585.955	628.909	893.489	625.639	1139.58	804.116	1380.02	654.727	631.634	658.411	976.285
Misin01G101500	0	0	0	0	0	0	0	0	0	0	0	0	0	0	0	0	0	0	0	0	0	0	0	0	0	0	0	0	0	0	0	0	0	0	0	0
Misin01G101600	0	6.94791	5.28698	0	0	25.5688	29.3768	0	8.83637	17.3055	0	0	6.03736	27.6035	0	0	12.1627	0	10.1316	5.10945	13.0507	6.1656	2.95762	8.82122	12.8238	3.96586	17.2398	0	0	0	0	0	0	0	10.5951	0
Misin01G101700	5001.82	3982.31	3479.71	8996.2	7187.2	6119.08	4394.43	7682.72	6573.16	4338.21	3721.61	7429.51	7161.82	6678.99	5071.81	9098.03	7643.24	4873.31	4943.01	3464.85	8059.97	2688.2	1977.17	4860.49	6470.19	5285.49	3022.49	7765.94	9562.09	7325.03	5660.75	9949.42	8414.41	5012.36	5544.28	10040.7
Misin01G101800	0	0	4.40582	0	0	0	0	0	0	0	0	0	0	0	0	0	0	0	0	0	0	0	0	0	5.829	0	0	0	0	0	0	0	0	0	0	0
Misin01G101900	0	0	2.64349	0	0	0	0	0	0	0	0	0	2.26401	0	0	0	0	0	0	0	0	0	0	0	0	0	0	0	0	0	0	0	0	0	0	0
Misin01G102000	2547.52	2661.05	2059.28	2537.75	3247.38	2302.35	2111.68	2725.37	2912.69	2129.49	2721.6	1878.57	3051.13	2898.37	2368.57	2605.74	2914.99	2287.6	2967.95	2750.8	3744.79	3363.95	2852.63	3116.61	2989.11	2691.82	2313.59	2442.09	3135.47	3047.86	2522.99	2924.48	2981.46	2275.28	2309.74	2401.42
Misin01G102100	5565.52	2700.42	2838.23	3417.81	2992.34	2055.96	2466.79	2712.69	4195.07	2551.19	1657.21	2872.04	3705.43	1332.4	2688.86	3154.8	2563.29	1689.6	2106.77	1341.87	3050.8	3043.34	1787.14	1981.38	2810.74	1414.82	896.471	1850.55	5099.69	1200.9	1662.98	844.388	3689.5	2125.1	1804.2	990.058
Misin01G102200	236.323	213.069	291.665	174.388	146.541	217.335	387.947	259.373	254.046	215.863	257.489	220.926	289.039	152.881	159.183	130.338	199.671	211.422	242.561	211.404	152.003	155.99	266.186	161.496	107.254	218.122	199.982	118.308	126.583	130.11	54.7483	159.749	181.276	342.486	225.525	110.187
Misin01G102300	71.5474	100.745	73.1365	5.06942	65.9992	68.5709	171.941	26.3274	44.1819	93.8139	0	25.0105	79.995	87.0573	123.703	48.2355	32.4339	65.4611	138.266	33.8501	33.0106	45.0089	79.1164	14.2497	69.948	41.6415	71.7177	14.1263	69.8388	0	46.7642	56.382	126.893	112.29	139.25	79.3991
Misin01G102400	0	0	0	0	0	0	0	0	0	0	0	0	0	0	0	0	0	0	0	0	0	0	0	0	0	0	0	0	0	0	0	0	0	0	0	0
Misin01G102500	14.0927	6.94791	7.93047	0	186.811	0	259.207	11.7011	0	0	0	20.8421	0	0	2.87681	3.07886	589.891	0	116.811	18.5218	0	0	16.2669	0	0	0	0	0	4.36492	0	122.043	22.8213	6.39798	0	0	0
Misin01G102600	0	0	0	0	0	0	0	0	0	0	0	0	0	0	0	0	0	0	0	0	0	0	0	0	0	0	0	0	0	0	0	0	0	0	0	0
Misin01G102700	107.321	129.694	142.748	107.472	251.692	158.062	186.629	154.064	142.487	64.6679	0	154.232	93.579	77.5022	140.005	166.258	156.088	99.0762	119.195	158.393	128.972	133.793	123.481	171.675	169.041	117.984	113.093	139.497	238.616	59.8206	183.635	170.489	118.363	85.6214	184.658	140.974
Misin01G102800	0	0	0	0	0	0	0	0	0	0	0	0	0	0	0	0	0	0	0	0	0	0	0	0	0	0	0	0	0	0	0	0	0	0	0	0
Misin01G102900	0	0	0	0	0	0	0	0	0	0	0	0	0	0	0	0	0	0	0	0	0	0	0	0	0	0	0	0	0	0	0	0	0	0	0	0
Misin01G103000	1027.68	1085.03	1216	1269.38	1359.14	786.822	857.977	1479.21	1714.26	962.732	1000.02	1214.4	1014.28	632.758	587.828	853.87	1274.04	636.034	1075.14	991.233	988.784	1071.58	763.806	924.193	1171.63	630.571	523.401	922.625	1265.83	465.105	696.901	734.309	747.497	954.469	508.566	815.056
Misin01G103100	45.5302	5.78992	21.1479	2.02777	0	9.29775	9.50427	14.6263	0	13.6622	0	8.33684	20.3761	0	15.343	5.13143	18.244	0	30.3947	9.58022	21.4953	30.2114	14.0487	0	30.3108	0	6.20634	10.5947	0	0	13.6871	0	0	0	34.8125	0
Misin01G103200	6593.2	5848.98	9394.96	6895.43	15415.8	13119.1	11823.3	7733.42	6359.98	8168.19	6426.75	4660.29	8099.87	5701.19	6444.05	4840.99	9068.31	4363.78	8026.57	5233.99	4220.76	6054	6520.82	5084.42	5521.23	7678.89	5489.85	6031.05	7538.22	4888.84	6894.87	9203.7	6702.95	4863.58	5512.49	3709.88
Misin01G103300	4128.07	6002.99	4322.1	4250.21	3367.08	5773.9	2705.26	3842.82	5125.1	4605.99	3938.68	2702.53	5029.87	5675.71	6282.95	3706.95	3240.35	5689.8	4183.14	2786.57	4783.47	5793.81	3948.43	3022.97	4266.83	6659.66	5770.52	3406.21	3867.32	6844.97	5040.27	2815.07	5856.28	5235.54	5969.59	3095.75
Misin01G103400	0	5.78992	0	0	137.592	15.1088	108.003	0	0	0	0	0	3.77335	0	0	0	32.4339	0	39.9302	8.94154	1.53538	0	0	9.49978	20.9844	7.93171	0	0	0	0	6.84354	18.1228	0	0	0	8.91214
Misin01G103500	724.147	563.938	478.472	746.219	769.618	489.294	473.486	681.586	943.283	612.979	923.667	787.831	797.686	558.441	566.731	706.085	676.043	608.611	498.83	807.293	904.338	553.671	444.383	588.986	870.853	485.817	501.334	731.919	1137.79	509.97	445.971	725.583	871.192	642.863	519.161	857.996
Misin01G103600	42.278	0	14.9798	9.12496	0	0	4.32012	16.5765	0	0	0	0	9.81071	0	20.1377	17.4469	9.12202	0	0	9.58022	2.30307	14.7974	17.0063	11.5354	19.8186	5.94878	26.8941	24.721	0	0	0	0	0	12.6327	0	25.116
Misin01G103700	43.3621	164.434	64.3249	67.9303	249.455	115.06	31.1049	186.242	77.3183	95.6356	0	98.6526	76.9763	106.167	201.377	112.892	193.59	160.999	95.9518	132.846	128.204	86.9349	85.0317	99.7477	92.0982	63.4537	110.335	114.776	42.1943	38.8834	82.1225	134.243	59.7145	102.465	174.063	95.603
Misin01G103800	0	0	0	0	0	0	0	0	0	0	0	0	0	0	0	0	0	0	0	0	0	0	0	0	0	0	0	0	0	0	0	0	0	0	0	0
Misin01G103900	0	0	0	0	0	0	0	0	0	0	0	0	0	0	0	0	0	0	0	0	0	0	0	0	0	0	0	0	0	0	0	0	7.46431	0	0	0
Misin01G104000	16.2608	42.8454	121.6	18.2499	64.8805	10.46	10.3683	42.9039	38.6591	53.7381	0	40.2947	16.6027	9.55507	48.9057	44.1303	60.8135	55.7304	0	31.9341	26.1014	68.4381	38.4491	46.1418	45.4662	37.6756	46.2027	31.7842	0	0	45.6236	18.1228	7.46431	72.9888	78.7066	118.288
Misin01G104100	517.093	861.54	695.238	822.261	809.888	864.69	998.813	824.924	586.514	701.328	452.103	919.831	908.622	937.459	803.588	938.026	794.63	826.225	905.284	1150.9	858.277	855.168	809.65	1170.51	456.994	839.77	916.469	975.598	487.416	1003.49	923.878	1124.96	831.737	898.323	762.849	1118.07
Misin01G104200	95.3966	74.111	137.461	212.916	125.287	155.737	179.717	202.818	125.918	67.4003	359.287	180.632	113.2	167.745	248.364	108.786	80.0711	79.6148	106.679	138.594	139.719	112.214	116.087	137.068	141.062	134.839	108.266	115.659	49.4691	79.2622	161.964	151.023	56.5155	136.152	30.2718	121.529
Misin01G104300	0	0	0	0	14.5422	0	12.9604	0	0	0	0	0	0	0	0	0	0	0	0	0	0	0	0	0	0	0	0	0	0	0	0	0	0	0	0	0
Misin01G104400	439.041	397.189	409.741	481.595	394.876	361.45	344.746	198.918	447.341	397.115	416.174	241.768	464.122	389.635	360.56	393.068	309.135	422.843	379.039	316.786	543.524	373.635	358.612	278.208	473.315	476.894	355.83	271.931	280.81	348.455	299.975	180.557	559.823	422.493	222.498	299.772
Misin01G104500	0	0	0	0	0	0	0	0	0	0	0	0	0	0	0	0	0	0	0	0	0	0	0	0	0	0	0	0	0	0	0	0	0	0	0	0
Misin01G104600	2483.56	2151.53	2213.48	1791.53	3134.4	2818.38	3676.43	3008.15	2248.86	1416.32	2604.83	1627.07	3149.24	3153.17	2978.45	2728.9	4494.12	2643.21	4362.53	4387.74	3143.69	3066.15	3107.72	3481.67	3380.82	3474.09	3463.83	4040.12	3055.45	3780.66	4350.21	4398.47	3765.21	2965.87	2887.93	3186.5
Misin01G104700	234.155	199.173	223.815	355.874	201.353	194.09	194.406	352.007	212.073	138.444	0	300.126	222.628	164.56	158.224	261.703	127.708	203.46	163.297	245.892	198.832	162.772	243.265	210.352	219.17	153.677	194.465	274.58	167.322	206.381	269.179	254.39	194.072	259.672	222.498	200.928
Misin01G104800	0	0	0	0	0	0	0	0	0	0	0	0	0	0	0	0	0	0	0	0	0	0	2.21822	0	0	0	0	0	0	0	0	0	0	0	0	0
Misin01G104900	20.597	1.15798	0	0	1.11863	0	0	0	6.62728	0	0	1.38947	12.0747	0	0	0	2.02712	0	0	0	7.67689	0	0	0	12.8238	0	0	0	5.8199	0	0	0	13.8623	0	0	0
Misin01G105000	0	0	0	0	0	0	0	0	0	0	0	0	0	0	0	0	0	0	0	0	0	0	0	0	0	0	0	0	0	0	0	0	0	0	0	0
Misin01G105100	0	70.637	7.0493	20.2777	0	69.7331	92.4507	0	0	101.1	0	30.5684	0	63.7005	43.1521	0	0	59.2688	43.5061	7.02549	0	36.377	42.8855	9.49978	0	24.7866	33.7901	38.8474	0	43.3699	79.8413	0	0	40.7053	90.8153	12.9631
Misin01G105200	21.681	61.3732	66.9684	58.8053	0	87.1664	30.2409	55.58	25.4046	30.9677	122.756	30.5684	24.9041	111.476	50.8236	65.6823	24.3254	114.115	73.3048	90.0541	42.9906	94.3336	65.8071	110.605	0	56.5134	76.5448	70.6316	33.4644	17.9462	71.8572	81.8882	0	80.0069	105.951	71.2971
Misin01G105300	0	0	5.28698	0	0	0	0	0	8.83637	15.4839	0	0	0.75467	0	0	0	0	0	0	0	1.53538	1.23312	19.964	0	2.3316	0	0	0	0	0	0	0	0	1.40363	0	0
Misin01G105400	26.0172	208.437	124.244	175.402	126.405	162.711	211.686	161.865	93.8865	204.023	309.885	237.6	56.6002	150.758	171.65	214.494	81.0847	178.691	101.912	165.418	76.7689	110.364	114.608	219.173	102.59	99.1464	144.815	88.2894	81.4786	0	9.12472	104.71	97.036	106.676	36.3261	215.512
Misin01G105500	53.1185	85.6908	53.7509	177.43	53.6942	81.3553	42.3372	237.921	83.9455	58.2922	4.49109	132	60.3736	42.467	42.1932	128.286	61.8271	68.1149	78.0726	159.67	62.9505	96.1833	90.9469	54.2845	71.1138	46.5988	60.6842	50.325	129.493	47.8565	82.1225	38.2592	60.7808	89.8323	43.8941	80.2093
Misin01G105600	0	0	0	0	0	0	0	0	0	0	0	0	0	0	0	0	0	0	0	0	0	0	0	0	0	0	0	0	0	0	0	0	0	0	0	0
Misin01G105700	0	0	0	0	0	0	0	0	0	0	0	0	0	0	0	0	0	0	0	0	0	0	0	0	4.6632	0	0	0	0	0	0	0	0	0	0	0
Misin01G105800	2286.27	2674.94	2906.96	3129.86	2420.72	2426.71	2191.17	3025.7	2835.37	2247.89	3064.42	2427.41	2393.06	2219.96	2256.38	2538.01	2089.96	2373.41	2146.1	2224.53	2815.88	2304.08	2308.43	2670.12	2462.17	2256.57	2339.1	2501.24	2923.04	2440.68	2172.82	2610.35	2357.66	2662.69	2293.09	2484.87
Misin01G105900	45.5302	30.1076	24.6726	19.2638	24.6099	43.0021	19.8726	79.9572	34.2409	0	0	31.9579	68.6749	19.1101	24.9323	45.1566	33.4474	30.0767	44.698	25.5473	66.0213	20.963	36.2309	37.3206	15.1554	35.6927	12.4127	40.6131	0	26.9193	72.9978	28.8622	107.699	46.3198	13.6223	29.167
Misin01G106000	26.0172	0	0	17.236	11.1863	0	19.8726	131.637	9.94092	0	0	0	8.30137	0	0	118.023	37.5017	7.07687	16.0913	3.83209	24.5661	6.78216	4.43644	35.2849	142.228	0	10.3439	0	170.232	0	31.9365	8.05458	13.8623	19.6508	96.8697	93.9826
Misin01G106100	223.315	362.449	378.019	234.207	323.284	219.659	247.111	85.8077	408.682	234.079	588.332	194.526	368.279	232.507	192.746	262.729	311.162	209.652	238.985	272.078	314.753	231.21	258.053	293.136	350.906	247.866	342.038	263.103	516.516	245.264	258.914	267.143	361.486	296.166	254.283	216.322
Misin01G106200	337.14	626.47	552.489	314.304	429.554	424.21	409.548	656.234	395.428	420.797	282.939	226.484	374.316	471.383	537.963	362.279	554.416	463.535	535.184	300.819	398.431	546.888	369.703	322.314	425.517	346.021	553.743	272.814	519.426	252.742	244.086	306.074	260.184	345.293	411.696	187.155
Misin01G106300	0	0	0	0	0	0	0	0	0	0	0	23.621	0	0	0	0	0	0	0	0	0	0	0	0	0	0	0	7.06316	0	0	0	0	0	0	0	0
Misin01G106400	110.573	26.6336	29.0784	7.09719	40.2707	18.5955	23.3287	49.7295	81.7365	56.4705	0	8.33684	58.8642	31.8502	5.75361	8.21029	65.8813	28.3075	18.4752	3.83209	53.7383	4.93248	8.13347	4.07133	46.632	13.8805	9.6543	1.76579	29.0995	32.9013	17.1089	1.34243	45.8522	9.82541	24.2174	8.10195
Misin01G106500	83.472	0	0	0	69.3551	0	0	0	39.7637	0	0	0	48.2989	0	0	0	35.4745	0	0	0	50.6675	0	0	0	41.9688	0	0	0	0	0	0	0	84.2401	0	0	0
Misin01G106600	0	0	0	0	0	0	0	0	0	0	0	0	0	0	0	0	0	0	0	0	0	0	0	0	0	0	0	0	0	0	0	0	0	0	0	0
Misin01G106700	10774.4	5513.16	5841.23	6417.89	8022.82	7353.36	6720.39	8346.75	8487.34	6929.48	8377.38	6256.8	10346.5	6584.51	6791.18	7956.8	8089.21	6048.96	6732.12	5737.91	9323.59	5784.56	5498.22	6850.7	9770.57	8018.96	6355.98	7876.3	10099	5877.37	7566.68	6453.06	10525.7	5882.61	6673.41	5623.56
Misin01G106800	186.457	170.224	155.966	83.1386	138.71	61.5976	50.1134	149.188	191.087	62.8462	477.552	86.1473	197.723	145.449	111.237	49.2617	131.763	174.268	80.4565	90.6927	262.55	176.336	161.191	46.8203	165.544	154.668	153.779	118.308	144.042	130.11	26.2336	75.8473	240.991	171.243	257.31	130.441
Misin01G106900	0	103.061	31.7219	131.805	0	48.8132	22.4646	42.9039	0	83.795	146.709	65.3052	0	125.278	59.454	103.655	0	45.9997	60.1933	65.7842	0	52.4076	59.1525	36.642	0	93.1976	45.5132	53.8566	0	109.173	0	62.423	0	88.4287	75.6794	123.15
Misin01G107000	852.065	276.758	428.245	561.692	277.42	245.228	289.448	383.209	418.623	295.104	131.739	309.853	621.848	268.604	465.084	451.566	322.312	285.729	280.108	393.428	730.073	328.01	232.173	468.203	813.728	325.2	296.525	449.393	352.104	215.354	195.041	369.168	426.532	283.533	438.941	489.358
Misin01G107100	140.927	231.597	150.679	152.083	125.287	203.388	258.343	177.466	198.818	99.2788	0	108.379	177.347	268.604	295.352	211.415	129.735	317.575	200.247	222.261	185.013	242.924	255.834	303.314	128.238	348.995	373.76	221.607	168.777	0	245.227	198.68	99.1687	286.341	130.169	234.957
Misin01G107200	0	5.78992	0	11.1527	0	0	0	0	0	0	0	0	0	0	0	0	0	3.53844	0	0	5.37383	6.78216	5.91525	3.39278	0	0	0	0	0	0	0	0	0	0	0	0
Misin01G107300	26557.1	22512.4	17023.2	25102.8	14695.4	18418.8	14772.2	13904.8	22751.5	25139.4	19226.3	19540.2	19034.3	24486.5	28828.5	30192.3	12781	27990.8	11104.2	18586.9	24641.3	19538.2	16504.3	20801.1	21800.5	26563.3	29742.8	22776	20190.7	24026.9	15137.9	14753.3	29843.4	22660.2	30898.4	23156.2
Misin01G107400	1170.78	1551.7	1228.34	1341.37	1208.12	1014.62	785.399	1435.33	1539.74	1130.32	809.893	1122.69	1608.96	1195.45	959.895	1154.57	1089.58	1330.45	1093.61	1426.18	1510.81	1530.3	1350.16	1268.9	920.982	1192.73	1352.29	1638.65	900.629	1127.62	985.47	1143.75	1228.41	947.45	1136.71	1452.68
Misin01G107500	0	0	0	0	0	0	0	0	0	0	0	0	0	0	0	0	0	0	0	0	0	0	0	0	0	0	0	0	0	0	0	0	0	0	0	0
Misin01G107600	297.03	304.55	245.844	302.138	383.69	124.357	212.55	322.754	428.564	182.163	205.093	294.568	322.244	207.027	212.884	283.255	372.989	224.691	198.459	153.284	420.694	210.247	244.004	175.067	249.481	187.387	219.291	154.507	209.516	219.841	175.651	189.283	304.97	141.767	164.981	149.076
Misin01G107700	2264.58	2881.07	2782.71	2056.16	2842.44	2820.7	3138.14	2367.51	2743.69	2471.04	4621.33	2624.72	2954.53	3245.54	3259.42	2528.77	3100.47	2492.83	3687.29	3162.11	2841.22	2835.56	3319.93	3046.71	2845.72	3030.9	3022.49	3287.9	2933.23	3623.63	3550.66	3233.91	2935.61	2963.06	3662.88	2941.01
Misin01G107800	0	0	13.2174	0	16.7795	0	12.9604	0	24.3	15.4839	80.8396	0	5.28269	0	0	0	10.1356	13.2691	21.4551	0	14.5861	8.63183	19.2246	0	48.9636	2.97439	2.06878	0	61.1089	38.8834	0	30.8759	0	21.0545	0	0
Misin01G107900	279.685	364.765	195.618	228.124	231.556	356.801	162.437	248.647	185.564	196.736	287.43	172.295	230.929	178.361	227.268	95.4446	212.847	237.96	333.149	132.207	213.418	313.829	272.841	105.855	109.585	220.105	195.155	162.453	369.563	198.903	156.261	180.557	196.205	269.497	199.794	256.022
Misin01G108000	392.427	326.552	323.387	291.999	294.2	253.364	288.584	255.473	289.391	377.077	241.022	343.2	258.097	297.269	294.393	385.884	336.501	290.152	224.682	196.075	356.208	291.633	366.006	252.423	391.709	279.593	262.045	220.724	274.99	361.914	241.805	400.715	278.312	401.438	343.585	222.804
Misin01G108100	716.558	893.964	703.168	909.455	1116.39	1018.1	1112	945.835	830.619	748.69	501.505	654.442	880.7	1212.43	1227.44	1027.31	904.094	951.839	1334.98	1338.04	900.5	1069.11	820.001	998.155	937.303	1073.76	1094.38	1269.6	605.269	1036.39	1227.28	1046.42	927.707	924.992	737.118	1027.33
Misin01G108200	0	0	0	0	0	0	0	0	0	0	0	0	0	0	0	0	0	0	0	0	0	0	0	0	0	0	0	0	0	0	0	0	0	0	0	0
Misin01G108300	0	0	0	0	0	0	0	0	0	0	0	0	0	0	0	0	0	0	0	0	0	0	0	0	0	0	0	0	0	0	0	0	0	0	0	0
Misin01G108400	0	33.5815	0	0	0	0	69.122	17.5516	0	46.4516	0	27.7895	0	0	46.9879	11.2892	5.06779	0	63.1732	19.1604	0	23.4293	25.8792	4.74989	0	2.97439	35.1693	40.6131	0	0	0	41.6153	0	0	0	0
Misin01G108500	143.095	180.646	127.769	123.694	155.49	152.251	157.253	175.516	182.25	104.744	0	112.547	156.217	131.648	200.418	155.996	129.735	166.306	171.044	151.367	156.609	156.606	154.536	165.568	120.077	231.011	219.98	185.408	0	203.39	70.7166	202.036	173.812	266.69	317.854	162.039
Misin01G108600	101.901	78.7429	62.5626	61.847	195.76	211.524	334.378	37.0533	72.9001	107.476	17.9644	51.4105	54.3362	58.3921	35.4806	56.4458	140.885	114.115	278.916	136.678	30.7076	56.1069	109.432	98.3906	34.974	55.522	115.852	98.8842	123.673	254.237	124.324	106.052	12.796	50.5307	90.8153	76.1583
Misin01G108700	26.0172	77.585	64.3249	90.2357	20.1353	47.651	18.1445	131.637	26.5091	95.6356	73.3544	61.1368	33.2055	35.0353	13.4251	130.338	16.2169	69.8841	51.8497	65.7842	15.3538	67.205	47.322	116.033	36.1398	41.6415	41.3756	46.7934	14.5497	43.3699	67.2948	83.9018	35.1889	21.0545	78.7066	161.229
Misin01G108800	1348.56	1130.19	1227.46	1660.74	1252.87	1178.49	1247.65	1739.56	2307.4	1556.58	269.465	1579.83	2836.8	1634.98	991.54	2192.15	2799.45	811.186	1306.37	1544.33	2035.91	1459.4	1534.27	1156.26	1826.81	1005.34	1550.21	1643.07	1222.18	773.181	1191.92	802.773	2452.56	1406.44	711.387	1242.03
Misin01G108900	26.0172	0	0	10.1388	165.557	0	28.5128	16.5765	0	0	0	0	0	0	0	0	9.12202	0	22.051	18.5218	0	0	0	0	0	0	0	0	0	0	0	114.107	0	0	0	0
Misin01G109000	7.58836	12.7378	2.64349	2.02777	0	3.48666	10.3683	0	13.2546	13.6622	13.4733	6.94737	9.05604	41.4053	20.1377	18.4732	19.2576	29.1921	17.2832	10.8576	24.5661	9.24839	11.0911	4.07133	26.8134	35.6927	13.1023	0	0	8.97308	68.4354	2.01364	0	0	33.299	15.3937
Misin01G109100	7.58836	0	0	51.7081	24.6099	0	0	0	15.4637	0	0	0	6.79203	0	19.1787	10.2629	17.2305	0	0	8.30286	10.7477	0	2.21822	5.42845	0	14.872	14.4815	6.18026	0	0	0	0	13.8623	0	16.6495	0
Misin01G109200	0	0	0	0	0	0	7.77622	0	6.62728	0	0	0	0	0	0	0	0	0	0	1.27736	0	0	0	0	5.829	0	1.37919	0	0	0	0	0	0	0	0	0
Misin01G109300	0	0	0	0	0	0	0	0	0	0	0	0	0	0	0	0	0	0	0	0	0	0	0	0	6.9948	0	0	0	0	2.99103	0	0	0	2.80726	0	0
Misin01G109400	35.7737	0	0	11.1527	67.1178	41.8399	21.6006	55.58	0	0	106.289	23.621	11.32	15.9251	11.5072	36.9463	75.0033	21.2306	34.5665	44.7077	33.0106	56.7235	9.61228	56.9987	20.9844	0	11.0335	45.9105	0	0	72.9978	47.6562	37.3215	0	0	46.1811
Misin01G109500	241.744	258.231	326.03	177.43	318.81	330.07	347.338	416.362	102.723	290.55	4.49109	289.01	193.95	224.013	269.461	245.282	212.847	228.229	318.846	257.389	222.63	270.053	250.659	238.173	284.455	224.071	197.913	223.372	75.6587	171.984	130.027	271.842	264.45	225.984	311.799	220.373
Misin01G109600	112.741	508.355	385.068	159.18	262.878	588.082	700.724	299.352	113.768	398.937	1016.48	159.789	184.139	720.877	426.726	175.495	276.701	661.687	699.673	385.125	94.4258	529.008	598.919	285.672	206.347	625.614	546.158	259.571	139.678	758.226	828.068	508.11	224.996	779.015	691.71	312.735
Misin01G109700	330.636	313.814	637.081	212.916	470.943	345.179	600.497	328.605	627.382	272.334	1009	421.01	495.818	349.291	244.529	380.752	474.345	298.998	633.52	336.585	455.24	385.35	721.66	331.135	445.336	479.868	305.49	250.742	238.616	291.625	721.994	242.309	193.006	376.173	354.18	221.993
Misin01G109800	317.627	378.661	256.418	451.179	278.539	288.23	245.383	298.377	294.914	392.561	110.78	68.0842	250.55	336.551	230.145	325.333	146.966	228.229	245.541	354.468	333.177	396.448	292.065	319.6	237.823	396.586	295.146	173.93	52.3791	252.742	253.211	272.513	227.128	209.141	227.038	330.56
Misin01G109900	0	0	0	0	0	0	0	0	0	0	0	0	0	0	0	0	0	0	0	0	0	0	0	0	0	0	0	0	0	0	0	0	0	0	0	0
Misin01G110000	0	0	43.177	0	19.0167	0	0	0	18.7773	0	0	0	0	0	0	0	6.08135	0	0	0	3.83845	0	4.43644	0	23.316	14.872	0	0	0	0	0	0	0	0	0	0
Misin01G110100	0	0	10.574	0	0	0	0	0	0	0	0	0	15.0934	0	0	0	0	0	0	0	0	0	4.43644	0	0	0	0	0	0	0	0	0	0	0	0	0
Misin01G110200	869.41	1067.66	905.836	797.927	315.454	955.343	203.046	1136.95	1501.08	1711.42	1594.34	643.326	1317.65	1040.44	1056.75	902.106	928.419	970.416	236.006	357.023	1365.72	1075.28	1452.93	512.31	1081.86	684.11	897.85	650.693	1322.57	312.562	304.538	308.088	914.911	1035.88	1530.24	593.063
Misin01G110300	0	0	0	0	0	0	0	0	0	0	0	0	0	0	0	0	0	0	0	0	0	0	0	0	0	0	0	0	0	0	0	0	0	0	0	0
Misin01G110400	3.25216	0	0	0	0	0	0	0	0	0	0	0	0	0	0	0	0	0	0	0	0	0	0	7.46411	0	0	0	0	0	0	0	0	0	0	0	0
Misin01G110500	3.25216	0	19.3856	0	0	9.29775	5.18415	0	0	0	0	0	0	0	4.79468	0	0	0	23.243	0	0	9.24839	9.61228	2.03567	0	0	0	0	0	0	0	0	0	0	21.1902	7.29175
Misin01G110600	1104.65	1152.19	1076.78	894.246	925.107	1109.92	1118.05	844.426	1105.65	766.906	1085.35	879.537	1358.41	955.507	1069.21	960.604	1227.42	977.493	947.002	1012.31	1156.91	1100.56	1089.88	1070.76	1282.38	1171.91	1370.22	1033.87	1030.12	877.867	838.334	879.291	1412.89	985.348	1702.79	1033.81
Misin01G110700	3706.37	3233.09	2709.58	3254.57	3927.51	3380.89	2827.95	4020.29	4550.73	3558.55	3574.91	2528.84	4197.47	3670.21	3645.87	4910.78	5115.43	4231.97	4047.26	2916.86	5882.04	4316.53	2738.76	2587.33	5279.91	4233.55	3012.14	2999.19	6474.64	4685.45	4890.85	3266.8	4576.69	4107.02	4686.07	2717.39
Misin01G110800	377.25	1095.45	1127.01	712.761	938.531	1130.84	508.047	494.369	486.001	806.982	1006	443.242	688.259	418.3	326.038	354.069	211.834	690.88	896.344	640.597	375.4	803.994	1025.56	527.916	264.637	568.109	808.893	538.566	437.947	475.573	685.495	686.653	563.022	649.881	441.968	389.704
Misin01G110900	7.58836	17.3698	20.2667	27.3749	0	6.97331	27.6488	10.726	0	30.0569	0	45.8526	0	53.0837	26.8502	24.6309	0	14.1537	21.4551	17.8831	3.07076	24.0458	12.5699	35.9635	0	28.7524	16.5502	32.6671	0	17.9462	14.8277	28.8622	1.06633	5.61452	13.6223	0.810195
Misin01G111000	16.2608	46.3194	12.3363	44.6109	0	19.7577	0	43.8789	9.94092	64.6679	56.8871	20.8421	0	72.1939	0	30.7886	7.09491	49.5381	0	32.5727	14.5861	25.8955	23.661	12.214	6.9948	0	34.4797	0	0	161.516	123.184	46.3138	14.9286	14.0363	0	49.4219
Misin01G111100	11.9246	0	0	46.6387	4.47452	17.4333	0	31.2028	0	0	0	0	23.3948	0	0	22.5783	0	8.84609	10.7275	22.3538	0	2.46624	4.43644	20.3567	0	9.91464	0	0	0	0	0	0	0	0	0	32.4078
Misin01G111200	0	0	2.64349	0	0	3.48666	2.59207	0	0	0	0	0	0	0	0	0	0	0	1.78792	0	0	19.1133	5.91525	0	0	0	2.06878	0	0	0	41.0612	4.02729	0	0	0	0
Misin01G111300	44.4461	19.6857	29.0784	33.4582	41.3893	20.9199	6.9122	10.726	14.3591	43.7191	0	8.33684	33.2055	8.4934	24.9323	12.3154	8.10847	31.8459	22.647	25.5473	24.5661	15.414	22.1822	20.3567	34.974	31.7268	15.1711	37.0816	0	92.7219	10.2653	18.1228	0	44.9162	84.761	119.909
Misin01G111400	92.1444	18.5277	88.1163	0	186.811	67.4087	529.647	65.3309	23.1955	113.852	0	38.9053	51.3175	136.956	41.2342	82.1029	64.8677	0	162.701	90.0541	29.1722	20.963	112.39	24.428	0	96.172	68.9593	94.4697	0	23.9282	69.576	236.939	39.4542	47.7234	0	0
Misin01G111500	62.875	60.2152	58.1568	37.5137	11.1863	46.4887	30.2409	28.2775	32.0319	82.8842	0	47.2421	39.9975	78.5639	53.7004	49.2617	25.339	41.5766	29.2027	23.6312	41.4552	51.791	60.6313	33.2492	122.409	115.01	59.9946	85.6408	53.8341	0	27.3742	17.4516	90.638	68.7779	16.6495	22.6855
Misin01G111600	209.222	158.644	235.271	127.749	214.777	158.062	195.27	161.865	226.432	169.412	124.253	120.884	252.06	156.066	204.253	167.285	188.522	190.191	194.287	177.553	208.044	172.02	198.9	178.46	209.844	232.994	160.675	143.912	258.985	174.975	371.832	206.063	191.939	203.526	263.364	115.858
Misin01G111700	0	8.10589	8.81163	12.1666	0	12.7844	6.9122	39.9786	16.5682	22.7704	0	15.2842	8.30137	7.43172	22.0555	0	0	9.7307	5.36376	35.1275	11.5153	8.63183	18.4852	22.3923	11.658	18.8378	4.82715	20.3066	0	0	21.6712	23.4925	0	0	0	0
Misin01G111800	780.517	1339.79	1182.52	700.594	1134.29	1230.79	1178.53	1289.07	902.415	848.88	983.548	1371.41	803.723	766.529	1162.23	1102.23	1450.4	785.533	1382.06	1708.47	707.81	839.138	1244.42	1055.83	898.832	826.881	1046.8	804.317	733.307	888.335	1304.84	1294.1	503.308	1082.2	1018.65	973.854
Misin01G111900	271.013	160.96	251.131	142.958	425.079	335.881	428.556	197.943	231.955	89.2599	0	293.179	416.578	174.115	270.42	224.757	169.264	214.96	383.211	328.921	266.388	263.888	173.76	379.991	205.181	417.406	315.834	203.949	282.265	417.248	337.615	259.76	213.266	385.998	237.633	198.498
Misin01G112000	261.257	350.869	289.903	271.721	176.744	196.415	149.476	184.292	243	322.429	49.402	284.842	267.908	208.088	237.816	359.2	187.508	237.96	221.702	206.933	239.519	285.467	245.483	244.28	335.75	198.293	337.901	337.266	394.298	297.607	179.073	175.858	238.858	202.123	214.93	385.653
Misin01G112100	0	0	0	0	0	0	0	0	0	0	0	0	0	0	0	0	0	0	0	7.66418	0	0	0	0	0	0	3.44797	0	0	0	0	3.35607	0	0	0	0
Misin01G112200	1260.75	1050.29	4239.28	2091.64	1836.79	919.315	1321.96	2054.51	1565.14	1022.85	887.738	766.989	1200.68	770.776	2259.25	1392.67	1612.57	946.532	1194.33	1953.09	1373.4	1003.14	748.279	1868.74	2143.91	1150.1	944.053	1436.47	1588.83	1426.72	1297.99	1163.89	1120.71	1096.24	1135.19	740.518
Misin01G112300	703.55	1095.45	963.992	829.358	708.093	1250.55	1341.83	978.013	608.605	1152.18	312.879	930.947	660.336	1124.31	1279.22	740.979	611.176	877.532	1016.14	980.376	684.779	1059.87	898.378	787.803	626.035	926.027	1116.45	877.597	597.994	770.19	1088.12	875.264	569.42	819.72	1104.92	673.272
Misin01G112400	0	5.78992	10.574	20.2777	0	0	44.0653	0	0	19.1271	0	0	0	6.37005	2.87681	5.13143	6.08135	20.346	5.95974	24.2699	4.60614	4.93248	11.0911	0	0	2.97439	17.9294	0	0	34.3968	19.39	76.5185	0	4.21089	0	37.269
Misin01G112500	47.6983	106.535	73.1365	66.9164	0	18.5955	27.6488	36.0782	5.52273	184.895	89.8218	95.8737	27.1681	111.476	45.07	42.0777	0	179.576	5.95974	26.1859	63.7182	131.944	82.8135	98.3906	20.9844	113.027	127.575	102.416	7.27487	76.2712	0	0	40.5205	70.1815	81.7338	81.8297
Misin01G112600	244.996	305.708	307.526	145.999	8.94904	91.8152	0	52.6547	504.778	318.785	85.3307	218.147	359.223	108.291	115.072	311.991	53.7186	221.152	10.1316	25.5473	353.905	198.532	111.65	103.819	256.476	102.121	133.091	157.155	240.071	140.578	33.0771	13.4243	535.298	206.334	136.223	71.2971
Misin01G112700	302.451	334.657	231.746	111.527	144.303	328.908	349.066	168.69	268.405	297.837	181.141	140.337	153.953	368.401	163.019	120.076	284.81	195.499	365.928	174.36	184.245	353.905	201.858	183.889	149.222	281.576	166.192	186.291	218.246	308.076	367.27	108.737	140.756	315.817	210.389	99.654
Misin01G112800	381.586	251.283	298.714	311.263	637.619	338.206	572.848	246.697	368.919	208.577	104.792	212.589	326.772	264.357	279.05	266.834	529.077	308.729	491.082	401.731	404.572	250.94	300.199	305.35	624.869	295.456	315.834	341.68	264.805	171.984	512.125	304.731	231.394	150.188	217.957	277.897
Misin01G112900	0	0	0	0	0	0	0	0	0	0	0	0	0	0	0	0	0	0	0	0	0	0	0	0	0	0	0	0	0	0	0	0	0	0	0	0
Misin01G113000	17.3448	46.3194	67.8496	58.8053	25.7285	37.191	7.77622	0	76.2137	12.7514	0	20.8421	51.3175	15.9251	57.5361	46.1829	40.5423	12.3845	23.243	24.2699	26.8691	69.6712	84.2923	102.462	30.3108	39.6586	37.9276	22.9553	18.9147	0	21.6712	13.4243	0	12.6327	42.3805	53.4729
Misin01G113100	14.0927	0	46.7016	23.3194	10.0677	0	21.6006	78.9821	37.5546	0	46.4079	11.1158	47.5442	46.7137	39.3164	28.736	33.4474	43.3458	24.4349	33.2114	24.5661	12.3312	65.8071	17.6424	46.632	16.8549	12.4127	0	0	91.2264	46.7642	61.7518	0	22.4581	40.8669	33.218
Misin01G113200	525.765	899.754	791.284	1049.37	503.384	682.222	757.75	513.871	700.283	1088.42	872.768	571.074	904.094	1093.52	919.619	848.739	565.565	927.07	712.189	503.281	839.852	959.983	716.484	781.018	803.236	1089.62	760.621	854.642	1070.86	780.658	568.014	716.186	724.038	971.312	974.751	618.989
Misin01G113300	208.138	138.958	0	359.929	703.618	189.442	353.386	340.306	379.964	250.474	0	0	227.91	0	143.84	155.996	385.152	0	434.465	191.604	375.4	272.519	274.32	198.817	233.16	113.027	82.0616	0	490.326	0	0	142.969	0	300.377	0	92.3622
Misin01G113400	0	3.47395	5.28698	0	0	0	5.18415	5.85053	0	0	0	0	0	0	13.4251	0	0	0	15.4953	0	0	0	0	4.07133	0	0	0	0	0	17.9462	0	0	0	0	16.6495	0
Misin01G113500	280.769	333.499	291.665	172.36	385.927	156.899	444.973	190.142	298.228	213.131	215.572	204.253	124.521	254.802	221.514	201.152	238.186	194.614	336.129	152.645	249.499	272.519	241.046	206.959	298.445	192.344	215.843	184.525	256.075	333.5	272.601	380.579	122.628	322.835	257.31	224.424
Misin01G113600	523.597	463.194	821.244	1070.66	569.383	509.052	193.542	861.002	444.028	474.535	766.479	844.8	585.624	680.533	625.226	457.724	493.603	515.727	506.578	685.305	380.774	552.437	632.932	664.985	518.781	589.921	565.466	728.388	603.814	490.529	433.424	639.668	556.624	561.452	525.215	833.691
Misin01G113700	117.078	61.3732	87.2351	98.3468	52.5756	18.5955	81.2183	134.562	87.2592	52.8273	0	95.8737	94.3337	39.282	74.797	85.1818	34.461	37.1536	73.9007	24.2699	99.7996	88.168	68.7648	86.1766	76.9428	47.5903	22.067	94.4697	116.398	0	0	22.8213	47.9848	28.0726	0	49.4219
Misin01G113800	863.989	939.125	1087.36	381.221	728.228	776.362	847.608	761.544	1165.3	1111.19	1708.11	1271.37	815.043	750.604	834.274	998.577	681.111	1111.95	627.56	845.614	863.651	645.538	1261.43	1004.26	1098.18	1073.76	964.741	977.364	250.256	969.093	595.388	853.785	725.104	910.956	791.607	1152.1
Misin01G113900	289.442	209.595	237.914	75.0275	560.434	70.8953	210.822	156.989	597.56	132.979	175.152	540.505	391.674	158.19	245.488	96.4709	258.457	207.883	113.235	256.75	437.583	88.168	366.006	322.314	418.522	89.2317	172.398	214.543	205.151	112.164	141.433	249.021	168.48	241.424	196.767	296.531
Misin01G114000	0	53.2673	31.7219	0	0	61.5976	15.5524	0	0	44.6299	0	45.8526	39.2428	64.7621	78.6327	0	0	76.0764	33.3745	19.7991	41.4552	61.656	85.0317	30.535	0	46.5988	42.0652	0	0	32.9013	57.0295	21.4789	0	57.5488	81.7338	0
Misin01G114100	29.2694	0	0	77.0552	49.2197	0	0	28.2775	26.5091	0	0	102.821	33.2055	0	22.0555	131.365	33.4474	0	8.34363	82.3899	23.0307	12.3312	0	143.175	30.3108	0	0	57.3881	113.488	0	0	49.6699	0	26.669	4.54077	86.6908
Misin01G114200	0	0	0	1.01388	0	0	0	0	0	0	0	6.94737	0	0	0	1.02629	0	0	0.595974	0.638681	0	0	0	1.35711	0	0	0	0	0	0	0	2.68486	0	0	1.51359	1.62039
Misin01G114300	511.673	698.265	993.071	714.789	297.556	206.875	218.598	682.561	668.251	358.861	776.958	1147.7	298.095	341.859	560.977	550.09	271.634	394.536	146.014	599.722	380.774	815.092	1239.24	903.158	966.448	608.759	481.336	1085.96	247.346	227.318	187.057	479.247	264.45	649.881	699.278	805.334
Misin01G114400	34.6897	16.2118	939.32	20.2777	0	0	0	21.4519	13.2546	0	0	118.105	9.05604	9.55507	0	17.4469	21.2847	15.0384	0	20.4378	39.1522	16.0306	0	13.5711	80.4402	14.872	6.20634	24.721	58.199	0	0	0	0	0	30.2718	23.4957
Misin01G114500	0	0	17.6233	0	17.8981	0	0	0	2.20909	0	0	0	4.52802	0	0	0	19.2576	0	0	0	0	0	0	4.07133	0	0	0	0	0	0	0	0	26.6582	0	0	0
Misin01G114600	7.58836	55.5832	26.4349	12.1666	163.32	46.4887	0	0	67.3773	13.6622	0	34.7368	17.3574	66.8855	25.8913	29.7623	53.7186	5.30765	20.2631	0	65.2536	29.5949	17.7457	35.2849	76.9428	22.8037	6.20634	5.29737	33.4644	0	0	0	35.1889	18.2472	0	21.0651
Misin01G114700	497.58	558.148	457.324	222.041	684.602	919.315	631.602	165.765	427.46	558.33	823.366	151.453	564.493	758.036	595.499	393.068	352.718	642.226	753.907	418.336	481.341	715.209	541.985	325.028	489.636	773.342	586.154	333.734	589.265	638.585	804.116	286.609	425.466	645.67	540.351	315.976
Misin01G114800	790.274	57.8992	439.7	496.804	234.912	19.7577	119.235	437.814	251.837	154.839	4.49109	284.842	150.179	16.9868	129.456	556.247	165.21	106.153	75.0927	424.723	153.538	127.628	53.2372	392.884	532.771	109.061	142.746	459.105	72.7487	0	71.8572	305.403	157.817	87.0251	140.764	230.095
Misin01G114900	166.944	158.644	178.876	158.166	62.6433	77.8686	158.117	298.377	135.859	231.347	167.667	191.747	159.99	177.3	259.872	163.18	107.437	213.191	106.679	111.769	162.75	205.314	35.4915	185.246	317.098	267.695	188.259	146.56	250.256	287.139	174.51	141.626	204.735	174.05	276.987	179.053
Misin01G115000	40.1099	72.953	95.1656	156.138	102.914	158.062	158.981	82.8825	37.5546	61.9354	161.679	132	141.878	87.0573	105.483	137.522	83.1118	102.615	163.297	164.141	66.0213	108.514	83.5529	108.569	17.487	62.4622	84.82	201.3	82.9335	128.614	153.98	157.735	156.75	28.0726	181.631	127.201
Misin01G115100	198.382	178.33	145.392	113.555	65.9992	53.462	22.4646	132.612	135.859	158.482	83.8336	180.632	123.766	118.908	104.524	171.39	140.885	142.422	75.0927	67.7002	62.9505	148.591	130.135	101.783	190.025	79.3171	63.4426	98.8842	107.668	176.471	63.873	101.353	79.9747	89.8323	131.682	125.58
Misin01G115200	271.013	171.382	266.992	316.332	104.033	161.548	112.323	353.957	267.3	275.977	172.158	396	218.1	205.965	190.828	320.201	172.305	192.845	149.589	178.831	197.296	155.373	226.998	187.281	212.176	143.762	175.846	249.859	272.08	273.679	203.025	246.336	207.934	293.359	255.797	237.387
Misin01G115300	143.095	86.8488	167.421	83.1386	108.507	106.924	171.077	199.893	81.7365	56.4705	107.786	177.853	143.387	114.661	221.514	174.469	171.291	165.422	109.063	174.999	175.033	189.284	167.845	147.247	300.776	245.883	139.987	180.993	77.1136	89.7308	88.966	153.037	167.414	186.683	115.033	193.637
Misin01G115400	971.311	556.99	520.767	593.123	587.281	574.136	614.322	288.626	772.078	730.474	782.946	491.874	625.621	650.806	462.207	715.322	513.874	581.188	490.486	492.423	673.264	574.017	619.622	531.309	798.573	737.649	761.311	588.008	500.511	717.847	505.281	439.646	663.257	370.558	435.914	750.24
Misin01G115500	2246.16	2173.54	2023.15	2216.35	2453.16	1796.79	2224.86	2177.37	2452.09	2168.65	2877.29	2273.18	2649.65	2012.93	2310.08	2083.36	2045.36	2261.95	2203.91	2557.28	2528	2331.83	2232.27	2480.8	2330.43	2374.56	2328.76	2535.67	2192.65	2572.28	2107.81	2509	2496.28	1944.03	2473.2	2596.67
Misin01G115600	1377.83	1332.84	936.676	1227.81	2080.65	1489.96	1265.8	1131.1	1376.27	1113.93	718.574	750.316	1751.59	1217.74	1474.84	1414.22	2091.98	1517.99	1560.26	1746.79	2240.89	1803.44	1092.84	1762.89	1723.05	1757.87	1576.41	1380.85	2355.6	1464.11	1399.5	1469.96	2092.14	1104.66	1006.54	1331.96
Misin01G115700	1864.57	1138.3	1235.39	1456.95	1464.29	1155.25	1191.49	1500.66	1646.88	1117.57	1651.22	1314.44	1466.32	1159.35	958.936	1333.15	1243.64	979.262	1007.79	1309.3	1328.87	970.465	998.938	1267.54	1594.81	1026.17	1050.94	1485.91	1903.11	1132.1	1106.37	1314.91	1274.26	859.022	1015.62	1461.59
Misin01G115800	74.7996	50.9513	50.2263	45.6248	42.5079	47.651	92.4507	28.2775	15.4637	57.3813	0	20.8421	24.9041	55.2071	58.4951	58.4983	36.4881	44.2304	73.3048	44.7077	33.0106	61.656	42.1461	33.2492	30.3108	63.4537	59.305	34.4329	34.9194	26.9193	83.2631	42.2865	26.6582	44.9162	31.7854	55.9034
Misin01G115900	0	0	0	0	0	0	0	0	0	0	0	0	0	0	0	0	0	0	0	0	0	0	0	0	0	0	0	0	0	0	0	0	0	0	0	0
Misin01G116000	0	10.4219	0	0	0	0	10.3683	0	0	8.19734	0	0	0	0	15.343	0	0	9.7307	12.5154	0	0	27.1286	19.2246	0	0	0	19.9982	0	0	0	0	0	0	22.4581	0	0
Misin01G116100	58.5388	53.2673	47.5828	0	53.6942	72.0575	57.0256	0	17.6727	59.203	0	0	53.5816	53.0837	56.5772	0	27.3661	31.8459	47.6779	0	31.4753	28.3617	45.1038	0	18.6528	51.5561	34.4797	0	34.9194	85.2443	47.9048	0	35.1889	57.5488	48.4348	0
Misin01G116200	0	0	0	0	0	0	0	0	0	0	0	4.16842	0	3.18502	2.87681	0	0	10.6153	0	0	0	0	0	7.46411	0	7.93171	0	0	0	0	0	0	0	0	0	0
Misin01G116300	203.802	225.807	110.145	128.763	595.111	231.281	168.485	316.904	149.114	186.717	116.768	159.789	166.782	433.163	134.251	154.969	139.871	201.691	184.156	132.846	239.519	194.216	208.512	242.923	152.72	178.463	161.365	146.56	337.554	245.264	150.558	245.665	199.404	175.454	157.413	251.971
Misin01G116400	120.33	99.5867	193.856	181.485	144.303	169.684	206.502	288.626	138.068	175.787	89.8218	293.179	184.139	235.692	175.485	114.944	193.59	168.96	206.803	194.159	224.933	205.314	240.307	156.068	157.383	210.19	224.118	152.741	0	249.751	151.698	150.352	167.414	120.712	217.957	216.322
Misin01G116500	450.966	209.595	135.699	421.776	643.212	226.633	345.61	379.309	392.114	126.603	250.004	307.074	488.271	148.634	105.483	263.756	748.006	162.768	361.16	413.227	420.694	168.321	205.555	432.24	388.211	172.515	164.123	352.275	176.052	37.3879	400.347	532.273	432.93	88.4287	163.468	294.101
Misin01G116600	0	0	0	0	0	0	0	0	0	0	0	0	0	0	0	0	0	0	0	0	0	0	0	0	0	0	0	0	0	0	0	0	0	0	0	0
Misin01G116700	813.039	753.848	813.313	507.956	1186.87	899.557	1157.79	934.134	527.973	694.952	1092.83	762.821	914.66	971.432	1297.44	605.509	1079.44	927.07	997.66	1322.71	578.07	795.978	856.972	985.263	770.594	913.138	1566.07	708.964	875.895	1817.05	893.082	899.428	952.233	1090.62	827.933	965.752
Misin01G116800	0	0	0	3.04165	0	0	0	0	0	0	0	0	0	0	0	0	0	0	0	0	0	0	0	0	0	0	0	0	0	0	0	0	0	0	0	0
Misin01G116900	0	0	0	0	0	0	0	0	0	0	0	0	0	0	0	0	0	0	0	0	0	0	0	0	0	0	0	0	0	0	0	0	0	0	0	0
Misin01G117000	196.213	552.359	548.965	478.554	278.539	208.037	377.579	460.241	210.968	585.654	321.861	148.674	481.479	495.802	426.726	427.961	502.725	438.766	117.407	28.7407	201.135	170.787	529.415	163.532	195.854	283.559	263.425	618.026	208.061	756.73	441.408	354.401	581.15	501.096	105.951	621.419
Misin01G117100	34.6897	62.5312	30.8407	23.3194	7.83041	60.4354	19.8726	32.1779	30.9273	78.3301	0	38.9053	9.05604	31.8502	54.6593	72.8663	10.1356	40.692	5.95974	44.069	44.526	37.6101	35.4915	23.7494	31.4766	50.5647	34.4797	17.6579	0	0	12.5465	0.671215	15.9949	43.5125	178.603	52.6627
Misin01G117200	615.742	631.101	529.579	687.414	684.602	578.785	521.007	722.54	749.987	665.806	407.192	811.452	590.152	565.873	580.156	625.008	674.016	588.265	522.669	790.049	554.272	583.882	553.815	623.593	564.247	461.031	659.941	732.802	491.781	541.376	508.703	651.078	505.44	735.502	599.381	785.079
Misin01G117300	28.1854	81.0589	74.0177	68.9442	90.609	124.357	139.972	47.7793	17.6727	96.5464	164.673	68.0842	36.2241	63.7005	58.4951	98.5235	56.7593	68.9995	90.588	116.24	16.1215	62.8891	52.4978	64.4628	24.4818	55.522	57.9258	94.4697	36.3744	50.8475	123.184	66.4503	23.4593	44.9162	31.7854	107.756
Misin01G117400	1101.4	1191.57	1352.59	1216.66	1547.07	1360.96	1466.25	1205.21	1057.05	1051.08	961.093	1175.49	1098.04	1398.23	1126.75	912.369	1183.84	1078.34	1301.01	1217.33	975.733	1228.19	1291	1040.23	916.319	921.07	939.226	1283.73	1114.51	1182.95	1366.43	1014.21	1328.65	1118.69	850.637	1208
Misin01G117500	3.25216	0	0	0	0	0	30.2409	0	0	0	0	0	0	0	0	19.4994	0	0	7.15168	6.38681	0	0	0	0	0	0	0	0	0	0	0	0	0	0	0	0
Misin01G117600	585.388	385.609	286.378	477.54	483.248	399.803	443.245	356.882	741.151	425.351	0	236.21	469.405	394.943	340.422	456.697	490.562	658.149	433.869	215.236	693.224	445.156	411.11	269.387	360.232	443.184	259.977	271.049	491.781	394.816	159.683	261.103	381.746	593.736	547.919	230.906
Misin01G117700	123.582	115.798	88.1163	169.319	85.0159	118.546	108.003	76.0568	172.309	59.203	29.9406	52.8	168.291	205.965	73.8381	89.2869	184.468	115.884	118.003	208.849	156.609	114.064	119.044	80.7481	158.549	96.172	135.16	201.3	161.502	0	134.59	135.585	42.6532	101.061	118.06	213.081
Misin01G117800	0	0	0	0	0	0	0	0	0	0	0	0	0	0	0	0	0	0	0	0	0	0	6.65465	0	0	0	0	0	0	0	0	0	0	0	0	0
Misin01G117900	0	0	4.40582	71.9858	25.7285	0	21.6006	13.6512	0	0	0	38.9053	0	19.1101	12.4662	0	11.1491	0	4.17182	63.2295	3.07076	0	0	15.6068	10.4922	0	2.06878	19.4237	0	35.8923	0	11.4107	13.8623	0	0	13.7733
Misin01G118000	817.375	299.918	144.511	722.9	2048.21	149.926	1018.69	580.177	547.855	39.165	285.933	660	462.613	484.124	423.85	530.59	1378.44	606.842	935.679	859.026	402.269	340.341	340.866	406.455	715.801	341.064	418.583	535.917	1073.77	684.945	821.225	1111.53	483.047	275.112	423.805	682.994
Misin01G118100	0	0	0	0	0	0	0	0	0	0	0	0	0	0	0	0	0	0	0	0	0	0	0	0	0	0	0	0	0	0	0	0	0	0	0	0
Misin01G118200	0	0	0	0	0	0	0	0	0	0	0	0	0	0	0	0	0	0	0	0	0	0	0	0	0	0	0	0	0	0	0	0	0	0	0	0
Misin01G118300	0	0	0	0	0	0	0	0	0	0	0	0	0	0	0	0	0	0	0	0	0	0	0	0	0	0	0	0	0	0	0	0	0	0	0	0
Misin01G118400	317.627	412.242	97.8091	476.526	459.757	271.959	473.486	601.629	91.6774	104.744	497.014	432.126	118.483	271.789	353.847	485.433	394.274	308.729	140.054	450.27	112.85	331.709	157.493	303.993	329.921	84.2744	393.758	469.7	203.696	230.309	339.896	402.729	207.934	268.093	581.218	166.9
Misin01G118500	1052.61	1221.67	1549.08	1527.92	1322.22	1035.54	1283.08	1110.62	1276.86	1345.27	1489.54	1640.97	1135.02	1149.79	1349.22	1385.49	886.863	1223.41	1084.67	1044.88	1202.2	1102.41	1092.84	925.55	1369.81	1062.85	1186.1	1154.83	852.615	997.508	993.454	1045.75	1273.2	1308.18	936.911	968.183
Misin01G118600	0	0	0	0	0	0	0	0	0	0	0	0	0	0	0	0	0	0	0	0	0	0	0	0	0	0	0	0	0	0	0	0	0	0	0	0
Misin01G118700	0	0	0	9.12496	0	0	5.18415	0	0	0	0	0	0	0	0	0	0	0	0	0	0	0	0	0	0	0	0	0	0	0	0	0	0	0	0	0
Misin01G118800	316.543	397.189	433.532	444.082	228.201	574.136	557.296	594.804	308.169	576.546	332.34	304.295	278.473	748.481	537.963	605.509	289.878	351.19	764.634	258.666	304.005	660.952	413.328	452.597	291.45	855.633	953.018	559.755	420.488	551.845	760.774	252.377	497.976	477.234	561.541	357.296
Misin01G118900	0	0	0	0	0	0	0	0	0	0	0	0	0	0	0	0	0	0	0	0	0	0	0	0	0	0	0	0	0	0	0	0	0	0	0	0
Misin01G119000	2286.27	4916.8	5909.96	5982.93	7634.65	7722.94	8440.66	7430.17	6101.52	5451.23	8302.52	4614.44	7731.59	7829.85	6842.01	2902.34	9397.71	5969.34	5704.06	1410.85	8235.77	6297.54	8279.87	4420.11	7833.01	7734.41	6160.83	5083.71	4792.69	6445.67	9195.44	5971.8	10312.5	6903.05	6977.64	4272.16
Misin01G119100	160.44	141.274	139.224	110.513	96.2022	101.113	95.0427	145.288	222.014	45.5408	122.756	187.579	171.31	74.3172	140.005	121.102	193.59	133.576	110.255	118.795	171.195	128.861	118.305	107.89	164.378	86.2573	113.783	163.335	68.3838	110.668	74.1384	86.5867	156.75	102.465	71.1387	181.484
Misin01G119200	177.785	273.284	270.517	105.444	200.235	274.284	228.967	240.847	265.091	194.004	0	357.095	258.097	256.925	330.833	260.677	156.088	338.805	124.559	206.933	292.49	190.517	311.29	232.745	299.611	225.062	275.148	201.3	199.331	397.807	192.76	235.596	187.674	218.966	275.473	338.661
Misin01G119300	0	0	0	0	0	0	0	12.6761	0	0	0	0	0	0	0	0	0	0	0	0	0	6.78216	0	0	0	0	0	0	0	0	0	0	0	0	0	0
Misin01G119400	0	0	0	0	0	0	0	0	0	0	0	0	0	0	0	0	0	0	0	0	0	0	0	0	0	0	0	0	0	0	0	0	0	0	0	0
Misin01G119500	0	0	0	0	0	0	0	0	0	0	0	0	0	0	0	0	0	0	0	0	0	0	0	0	0	0	0	0	0	0	0	0	0	0	0	0
Misin01G119600	79.1358	31.2656	157.728	43.597	45.8638	36.0288	75.1702	21.4519	82.841	20.0379	0	90.3158	95.8431	13.8018	63.2898	24.6309	23.3118	55.7304	81.6484	65.1455	75.2336	37.6101	96.8622	55.6416	72.2796	27.761	46.8923	72.3973	24.7346	0	109.497	100.011	42.6532	42.1089	54.4892	16.2039
Misin01G119700	312.207	311.498	289.903	314.304	586.162	341.692	344.746	249.622	409.787	295.104	133.236	297.347	347.903	475.63	390.287	327.385	470.291	451.151	317.654	305.928	340.854	331.709	254.356	322.314	352.072	348.004	404.102	263.103	339.009	264.706	260.055	285.937	347.624	404.245	360.234	246.299
Misin01G119800	1486.24	1364.11	843.273	1354.55	1406.12	1515.53	1184.58	1455.81	1534.22	1544.74	763.485	848.968	1325.2	879.066	1392.37	1195.62	1074.37	978.377	1147.85	1138.13	1275.13	957.517	1004.11	1047.01	894.169	948.831	940.605	837.867	1332.76	770.19	940.987	1366.59	1281.73	979.734	691.71	893.645
Misin01G119900	0	0	0	17.236	45.8638	0	0	0	0	0	0	0	91.315	0	0	0	0	0	0	21.7152	21.4953	0	23.661	0	0	0	26.2045	29.1355	0	0	0	0	0	64.567	0	51.0423
Misin01G120000	430.369	572.044	876.757	448.137	225.963	628.76	593.585	393.935	477.164	501.859	145.212	551.621	350.167	543.577	431.521	620.903	300.013	529.881	494.658	418.336	304.773	421.727	757.891	442.418	382.382	527.459	461.338	402.6	274.99	669.99	815.522	586.642	236.725	516.536	609.976	604.405
Misin01G120100	0	0	0	0	19.0167	0	0	0	0	0	0	0	0	0	0	0	0	0	0	0	0	0	0	0	0	0	0	0	0	0	0	0	0	0	0	0
Misin01G120200	11.9246	13.8958	0	0	19.0167	0	0	0	0	0	0	0	6.79203	0	0	0	14.1898	0	16.6873	9.58022	6.90921	8.63183	14.7881	9.49978	19.8186	8.92317	10.3439	5.29737	0	0	0	0	29.8572	0	0	2.43058
Misin01G120300	16.2608	10.4219	18.5044	18.2499	19.0167	3.48666	0	0	46.391	16.3947	4.49109	9.72631	0	0	13.4251	0	7.09491	20.346	0	5.10945	25.3338	7.39872	0	18.321	6.9948	0	4.13756	22.9553	0	0	0	7.38336	19.1939	0	0	22.6855
Misin01G120400	0	0	0	0	0	0	0	0	0	0	0	0	0	0	0	0	0	0	0	0	0	0	0	0	0	0	0	0	0	0	0	0	0	0	0	0
Misin01G120500	0	11.5798	15.8609	6.08331	25.7285	9.29775	25.0567	0	24.3	0	0	4.16842	10.5654	3.18502	0	34.8937	0	0	7.15168	5.74813	0	17.8802	8.13347	4.07133	0	0	2.06878	11.4776	13.0948	55.334	9.12472	0	60.7808	14.0363	0	13.7733
Misin01G120600	0	0	0	0	0	0	0	0	0	0	0	0	0	0	0	0	0	0	0	0	0	0	0	0	0	0	0	0	0	0	0	0	0	0	0	0
Misin01G120700	0	0	0	0	0	0	30.2409	0	0	0	0	0	0	0	0	0	0	0	0	0	0	0	0	0	0	0	0	0	0	0	0	0	0	0	0	0
Misin01G120800	3.25216	0	0	0	0	0	0	0	8.83637	0	0	0	0	0	2.87681	0	0	12.3845	0	0	0	0	0	2.03567	0	0	0	0	0	0	0	0	0	12.6327	0	0
Misin01G120900	0	0	0	33.4582	0	0	0	0	6.62728	0	0	0	0	0	12.4662	0	0	29.1921	0	10.2189	0	10.4815	4.43644	0	0	0	0	0	49.4691	0	0	0	0	0	0	0
Misin01G121000	137.675	158.644	298.714	120.652	108.507	173.171	126.148	42.9039	142.487	187.628	0	188.968	107.163	143.326	141.922	88.2606	96.288	138.884	143.63	91.3314	121.295	112.83	270.623	88.2122	236.657	180.446	103.439	113.01	66.9288	55.334	77.5601	51.6835	167.414	133.345	261.851	76.9685
Misin01G121100	114.91	150.538	207.954	279.832	225.963	211.524	157.253	229.146	172.309	195.825	284.436	227.874	180.366	307.886	207.13	321.228	111.491	234.421	205.611	155.2	252.57	244.774	283.192	211.709	187.694	310.328	230.324	273.697	168.777	168.993	220.134	145.654	109.832	245.635	280.014	290.86
Misin01G121200	58.5388	103.061	118.957	162.222	205.828	109.249	137.38	129.687	117.082	7.28652	0	108.379	175.083	108.291	176.444	208.336	208.793	142.422	109.063	235.035	143.558	141.192	182.633	132.997	173.704	151.694	91.7159	73.2802	98.9383	192.921	85.5443	232.24	81.0411	192.297	95.3561	242.248
Misin01G121300	72.6315	82.2169	93.4033	84.1524	69.3551	33.7043	55.2976	118.961	102.723	39.165	0	108.379	101.126	62.6388	43.1521	58.4983	100.342	103.499	47.6779	90.6927	64.4859	104.199	74.68	99.0691	45.4662	63.4537	68.9593	108.596	42.1943	139.083	87.8254	114.778	30.9236	98.2541	33.299	55.9034
Misin01G121400	106.237	94.9547	89.8786	0	143.185	46.4887	63.0738	32.1779	83.9455	55.5597	82.3366	27.7895	67.1656	45.652	95.8936	46.1829	37.5017	75.1918	74.4967	49.8171	100.567	90.6343	31.0551	51.5702	151.554	53.539	78.6136	32.6671	82.9335	104.686	22.8118	60.4093	50.1175	68.7779	15.1359	0
Misin01G121500	1056.95	905.544	1008.93	912.496	779.685	711.278	638.514	806.398	1175.24	771.46	1218.58	994.863	1003.71	816.428	835.233	853.87	710.504	789.956	700.269	672.531	861.348	776.249	656.593	814.267	965.282	848.693	744.071	884.66	817.696	855.434	816.663	706.118	746.431	898.323	787.066	539.59
Misin01G121600	367.494	800.167	522.53	105.444	582.806	870.502	1042.01	357.857	290.496	396.205	43.4138	175.074	462.613	782.454	194.664	304.807	764.223	1302.14	2035.85	523.719	592.656	1732.53	1359.03	556.416	719.299	1089.62	1251.61	439.681	765.317	358.923	1283.16	402.729	607.808	1136.94	1017.13	442.366
Misin01G121700	771.845	855.75	619.458	1483.31	532.468	1245.9	567.664	992.639	343.514	648.5	862.289	651.663	399.22	539.331	763.313	1287.99	458.128	728.918	1206.85	1033.39	547.363	902.027	531.633	824.445	510.62	396.586	735.106	826.389	592.175	835.992	709.447	927.619	397.741	683.568	593.327	695.147
Misin01G121800	0	0	0	0	0	0	0	0	0	0	0	0	0	0	0	0	0	0	0	0	0	0	0	0	0	0	0	0	0	0	0	0	0	0	0	0
Misin01G121900	15.1767	0	0	0	67.1178	0	82.9464	0	9.94092	0	0	0	0	0	0	0	0	0	57.2135	28.102	0	0	0	0	0	0	0	0	0	0	164.245	0	0	0	0	0
Misin01G122000	8236.63	4751.21	1679.5	3752.39	4995.8	2914.84	889.946	3474.24	7319.83	2652.29	2769.5	2902.61	6208.67	3761.51	2539.26	4347.35	4728.25	3619.82	1508.41	2290.95	7358.3	3732.65	1875.87	3199.39	4382.24	3188.55	2479.78	3234.04	5425.6	2507.98	1093.83	1650.52	5147.17	3137.11	2318.82	3017.17
Misin01G122100	93.2285	9.26387	20.2667	0	34.6775	19.7577	0	0	83.9455	24.592	0	23.621	55.0909	18.0485	12.4662	24.6309	44.5966	11.4999	20.8591	6.38681	63.7182	38.2267	7.39406	8.14267	48.9636	38.6671	0	36.1987	58.199	0	0	0	78.9084	51.9343	21.1902	0
Misin01G122200	229.819	92.6387	21.1479	88.208	108.507	84.8419	56.1616	67.2811	80.6319	245.92	98.8039	9.72631	118.483	145.449	126.58	142.654	129.735	128.268	109.063	59.3974	121.295	94.3336	125.699	65.1413	173.704	178.463	186.19	96.2355	116.398	49.352	38.7801	30.8759	61.8471	58.9525	198.28	108.566
Misin01G122300	418.444	338.131	474.947	377.165	382.572	491.618	358.57	555.8	520.241	536.47	482.043	561.347	529.023	448.027	420.014	487.486	490.562	619.226	368.312	508.39	593.424	548.122	564.906	529.952	623.703	449.133	446.167	472.349	752.222	502.493	684.354	361.785	505.44	426.704	535.81	453.709
Misin01G122400	41.194	26.6336	29.0784	23.3194	64.8805	20.9199	76.8982	103.359	22.0909	74.6868	0	37.5158	47.5442	74.3172	54.6593	31.8149	42.5694	43.3458	31.5866	57.4813	39.9199	57.34	57.6737	29.8564	83.9376	53.539	11.0335	58.271	85.8435	16.4507	94.669	39.6017	37.3215	36.4944	90.8153	70.487
Misin01G122500	16.2608	16.2118	7.0493	0	5.59315	11.6222	14.6884	0	15.4637	24.592	7.48515	0	8.30137	16.9868	17.2608	3.07886	0	21.2306	20.8591	2.55473	21.4953	16.0306	17.0063	0	34.974	11.8976	11.0335	6.18026	0	38.8834	6.84354	0	28.7909	39.3016	59.03	0
Misin01G122600	1149.1	1467.17	971.042	1891.91	672.297	854.23	596.177	770.319	1532.01	2035.67	1911.71	2167.58	1638.39	1295.24	1079.76	1392.67	386.166	1364.07	461.284	498.171	987.249	1001.91	1310.23	1343.54	979.272	1190.75	966.81	1402.92	746.402	672.981	534.937	504.082	1470.47	1281.51	1430.34	1276.87
Misin01G122700	13.0086	3.47395	0	16.2222	0	0	26.7848	36.0782	0	0	0	33.3474	2.26401	0	0	0	0	3.53844	7.15168	2.55473	0	15.414	11.0911	16.2853	20.9844	0	4.82715	16.775	0	0	0	0	0	0	0	11.3427
Misin01G122800	2.1681	0	0	0	6.71178	0	0	0	0	0	0	0	6.79203	0	0	0	0	0	2.97987	0	0	1.84968	1.47881	0	0	7.93171	1.37919	8.82894	0	0	13.6871	0	0	0	0	0
Misin01G122900	2655.93	3698.6	2034.61	2838.88	831.142	919.315	671.347	925.358	4191.75	2681.44	2574.89	2873.43	2679.08	1759.19	2307.2	2038.2	1100.72	2919.21	890.981	1016.14	3697.19	2868.85	2493.28	2355.95	3527.71	2436.03	3052.14	2206.35	1842	2461.62	1064.17	485.959	2056.95	3267.65	3450.98	1959.05
Misin01G123000	1597.89	893.964	815.957	1664.8	739.415	560.189	394.859	1562.09	1376.27	1125.77	697.616	957.347	1174.27	504.295	829.479	1528.14	574.688	849.225	389.767	939.5	910.48	355.138	936.827	1025.98	757.77	700.965	414.446	999.436	1051.95	583.251	475.626	238.281	1373.43	750.942	594.84	1057.3
Misin01G123100	1275.93	1148.72	1245.08	1126.43	1472.12	887.935	1215.68	1086.25	1262.5	953.623	1648.23	1211.62	1051.25	974.617	979.073	1084.78	933.487	1127.88	725.3	900.541	1113.15	1066.03	1217.06	829.195	1155.31	1034.1	674.422	816.677	1111.6	1015.45	1149.71	767.87	934.105	981.137	1006.54	781.838
Misin01G123200	1456.97	1330.52	1277.69	1344.41	1836.79	1714.27	1640.78	1537.71	1598.28	1326.15	1276.97	1610.4	2190.05	2466.27	2421.31	2019.73	2403.15	2118.64	2120.47	2087.85	2521.86	1965.59	1647.4	2177.49	1959.71	1654.75	1886.73	2351.15	2141.72	2528.91	2629.06	2509	2530.4	2011.4	2025.18	2187.53
Misin01G123300	758.836	1237.89	1706.81	1145.69	1141	1080.86	981.532	651.359	1346.44	762.352	1492.54	1502.02	743.35	648.683	759.477	785.109	662.867	787.302	1113.87	866.691	1038.68	1002.53	981.931	831.231	968.78	973.617	579.258	895.255	880.26	605.683	874.833	981.316	865.86	1153.78	703.819	495.839
Misin01G123400	350.149	99.5867	118.076	69.9581	147.659	618.3	133.06	138.462	154.637	257.761	0	86.1473	247.532	117.846	104.524	92.3658	151.02	97.307	79.8605	52.3719	144.326	98.033	94.644	68.5341	193.523	85.2659	387.551	223.372	138.223	85.2443	70.7166	57.7245	2120.93	91.236	81.7338	71.2971
Misin01G123500	98.6487	63.6891	74.0177	144.986	77.1855	95.3019	197.862	147.238	93.8865	111.119	0	43.0737	46.0349	99.7974	157.265	121.102	138.857	130.038	241.965	70.8936	112.083	48.0917	130.875	65.8199	15.1554	91.2147	100.681	81.2263	155.682	0	147.136	146.996	114.097	77.1997	140.764	81.8297
Misin01G123600	6.50431	0	0	0	0	0	0	0	0	2.73245	0	0	0	0	0	26.6834	0	0	0	7.02549	0	0	0	0	0	0	0	0	0	0	0	0	0	0	0	0
Misin01G123700	87.8082	82.2169	17.6233	121.666	180.099	65.0842	72.5781	218.42	153.532	9.10815	0	118.105	185.649	94.489	76.7149	91.3395	128.722	76.961	126.942	139.233	147.396	91.2508	55.4555	145.211	53.6268	66.4281	55.857	14.1263	242.981	73.2802	31.9365	112.093	187.674	0	0	72.9175
Misin01G123800	299.198	47.4774	92.5221	208.86	134.236	120.871	107.139	234.996	49.7046	39.165	11.9762	84.7579	257.342	99.7974	178.362	142.654	206.766	82.2686	188.924	211.404	241.822	175.103	44.3644	134.354	160.88	191.353	128.954	95.3526	88.7534	107.677	149.417	145.654	210.067	75.796	151.359	162.849
Misin01G123900	0	0	0	0	0	0	0	0	0	0	0	0	0	0	0	0	0	0	0	0	0	0	0	0	0	0	1.37919	0	0	0	0	0	0	0	0	0
Misin01G124000	0	0	0	0	0	0	0	0	0	0	0	0	0	0	0	0	0	0	0	0	0	0	0	0	0	0	0	0	0	0	0	0	0	0	0	0
Misin01G124100	0	55.5832	249.369	13.1805	0	5.81109	0	22.427	20.9864	0	0	36.1263	43.7708	109.352	28.7681	12.3154	10.1356	22.1152	6.55571	11.4963	32.243	9.86495	169.324	14.2497	0	101.129	6.89593	0	0	0	0	0	0	145.978	0	0
Misin01G124200	80.2198	9.26387	50.2263	27.3749	125.287	90.653	108.867	24.3772	40.8682	55.5597	0	54.1895	29.4321	42.467	35.4806	37.9726	14.1898	11.4999	72.1128	61.3134	50.6675	52.4076	25.1398	50.8917	12.8238	24.7866	84.82	84.7579	56.744	44.8654	41.0612	82.5594	36.2552	23.8617	0	33.218
Misin01G124300	0	0	0	0	0	0	0	0	0	0	0	0	0	0	0	0	0	0	0	0	0	0	0	0	0	0	0	0	0	0	0	0	0	0	0	0
Misin01G124400	379.418	384.451	273.161	373.11	501.146	433.507	567.664	427.088	318.109	541.024	550.907	344.589	226.401	186.855	481.386	372.542	385.152	304.305	414.798	256.75	195.761	233.676	109.432	218.495	228.497	262.738	251.012	359.338	238.616	394.816	540.64	308.759	205.802	245.635	384.452	272.225
Misin01G124500	0	0	7.0493	0	0	2.32444	7.77622	0	1.10455	9.10815	0	0	0	0	0	9.23658	0	0	1.78792	0	1.53538	4.93248	0.739406	2.03567	0	0	0	0	0	0	0	0	0	0	0	0
Misin01G124600	0	0	0	0	0	0	0	0	0	0	0	0	0	0	0	0	0	0	0	0	0	0	0	0	0	0	0	0	0	0	0	0	0	0	0	0
Misin01G124700	0	0	0	0	0	0	0	0	0	0	0	0	0	0	0	0	0	0	0	0	0	0	0	0	0	0	0	0	0	0	0	0	0	0	0	0
Misin01G124800	617.91	768.902	385.949	728.983	314.335	345.179	203.91	310.078	579.887	81.0625	552.404	555.789	620.339	410.868	807.424	352.016	449.006	412.228	222.298	315.509	723.163	328.01	549.379	394.241	385.88	748.555	751.657	497.07	728.942	592.224	132.308	296.006	336.96	624.615	653.87	616.558
Misin01G124900	260.172	209.595	192.975	777.65	139.829	151.088	196.998	637.707	252.941	224.971	94.3128	427.958	344.129	291.96	267.543	923.658	263.525	275.998	391.555	762.585	397.663	299.648	283.932	795.267	318.263	259.764	257.218	897.021	205.151	481.556	329.631	747.733	368.95	91.236	155.9	847.464
Misin01G125000	81.3039	52.1093	47.5828	98.3468	55.9315	117.384	85.5385	154.064	27.6137	64.6679	0	61.1368	15.0934	94.489	11.5072	52.3406	19.2576	68.1149	25.0309	138.594	50.6675	67.8216	31.0551	84.1409	10.4922	56.5134	29.6525	125.371	0	34.3968	50.186	73.8336	67.1788	57.5488	0	31.5976
Misin01G125100	0	0	0	0	0	0	0	0	0	0	0	0	0	0	0	0	0	0	0	0	0	0	0	0	0	0	0	0	0	0	0	0	0	0	0	0
Misin01G125200	0	0	0	0	0	0	0	0	0	0	0	0	0	0	0	0	0	0	0	1.91604	0	0	0	0	0	0	0	0	0	0	0	0	0	0	0	0
Misin01G125300	0	0	0	0	0	0	0	0	0	0	0	0	0	0	0	0	0	0	0	0	0	0	0	0	0	0	0	0	0	0	0	0	0	0	0	0
Misin01G125400	0	0	0	0	0	0	0	0	0	0	0	0	0	0	0	0	0	0	0	0	0	0	0	0	0	0	0	0	0	0	0	0	0	0	0	0
Misin01G125500	7.58836	0	0	19.2638	0	0	17.2805	0	0	0	0	6.94737	0	0	0	0	3.04067	0	0	9.58022	6.14152	0	9.61228	8.82122	0	0	4.13756	7.94605	0	0	0	5.36972	0	0	0	0
Misin01G125600	0	0	0	0	0	0	0	0	0	0	0	0	0	0	0	0	0	0	0	0	0	0	0	0	0	0	0	0	0	0	0	0	0	0	0	0
Misin01G125700	16.2608	89.1648	46.7016	0	15.6608	77.8686	112.323	0	16.5682	89.2599	29.9406	11.1158	16.6027	125.278	150.553	0	21.2847	116.768	144.226	3.19341	18.4245	78.3031	101.299	0	0	66.4281	74.4761	0	23.2796	100.199	156.261	0	14.9286	71.5851	77.193	0
Misin01G125800	1329.05	4631.94	1544.68	3564.82	2481.12	1978.1	2227.46	3897.43	3738.89	1917.27	5332.42	2860.93	2169.68	4471.77	2642.83	3164.04	2996.08	4200.12	1494.7	2766.13	1972.19	14.1809	3393.13	1718.1	1473.57	4058.06	3976.19	3588.97	3798.94	4971.09	3416.07	2879.51	3685.24	4981.48	4622.5	3528.4
Misin01G125900	0	0	0	0	16.7795	0	0	0	0	0	0	0	0	11.6784	0	0	0	0	0	0	0	0	0	0	0	0	0	0	0	0	0	0	0	0	0	0
Misin01G126000	0	0	0	0	0	0	0	0	0	0	0	0	0	40.3436	3.83574	0	0	29.1921	0	0	0	0	5.91525	0	0	0	0	0	0	0	0	0	0	0	0	0
Misin01G126100	432.537	530.357	312.813	563.72	439.622	584.596	488.174	337.38	514.719	156.66	342.82	465.474	319.225	570.119	443.987	616.798	449.006	582.073	370.1	581.839	591.889	374.252	380.794	433.597	305.44	502.672	500.645	536.8	656.193	423.23	613.638	542.342	354.022	543.205	336.017	733.226
Misin01G126200	0	0	0	0	17.8981	0	0	0	0	0	0	0	0	0	7.67149	0	0	0	0	0	0	0	0	0	0	0	0	0	0	0	0	0	0	0	0	0
Misin01G126300	0	0	20.2667	0	0	0	0	0	0	0	0	0	0	0	7.67149	0	0	0	17.2832	0	0	1.84968	0	0	0	0	0	0	0	0	0	0	0	11.229	0	0
Misin01G126400	1074.3	714.476	1035.37	1456.95	3697.07	2744	4489.47	2317.78	470.537	843.415	1374.27	1112.97	1159.93	1267.64	1166.07	1895.55	4061.33	1149.11	7753.62	4334.09	938.117	869.966	871.76	1612.93	1043.39	976.592	1219.89	1930.01	3110.74	2419.74	6102.16	3733.3	1135.64	1033.07	921.776	1579.07
Misin01G126500	0	0	64.3249	6.08331	0	3.48666	0	58.5053	0	8.19734	0	8.33684	0	6.37005	25.8913	1.02629	17.2305	0	0	0	0	11.7146	5.17584	6.107	0	15.8634	2.06878	0	0	17.9462	0	0	0	4.21089	13.6223	0
Misin01G126600	1222.81	1200.83	1557.02	1048.36	877.006	963.479	634.194	822.974	915.669	1327.06	964.087	1336.67	1036.16	844.031	1413.47	846.686	962.88	1244.64	913.628	903.095	962.683	1111.66	963.446	798.66	1533.03	1254.2	1497.8	965.887	859.89	1488.04	718.572	938.358	929.84	1005	1186.65	1161.82
Misin01G126700	1010.34	1058.4	960.468	1007.8	975.446	1439.99	1229.51	1112.58	1027.23	1269.68	2091.35	915.663	1476.89	1315.41	1116.2	1144.31	1361.21	1234.03	1590.65	1633.75	1490.09	1357.66	1492.86	1661.78	1080.7	1274.03	1610.89	1370.25	1022.85	1280.16	1394.94	1716.3	1088.72	1441.53	1222.98	1865.07
Misin01G126800	0	0	0	0	0	0	0	0	0	0	0	0	1.50934	0	0	0	0	0	0	0	0	0	0	0	0	0	0	0	0	0	0	0	0	0	0	0
Misin01G126900	6.50431	0	70.493	0	0	0	0	0	0	0	0	0	0	6.37005	13.4251	0	22.2983	0	0	0	2.30307	0	0	0	38.4714	0	0	0	0	0	0	0	0	14.0363	0	0
Misin01G127000	3.25216	0	0	0	0	0	12.0963	0	0	0	0	0	0	0	0	0	5.06779	0	7.15168	0	0	0	0	0	0	0	0.689593	0	0	0	0	0	0	0	0	0
Misin01G127100	0	19.6857	0	0	29.0844	0	0	18.5267	0	0	0	8.33684	2.26401	0	0	0	11.1491	0	16.6873	0	0	14.1809	4.43644	0	0	0	0	12.3605	0	0	0	13.4243	28.7909	0	0	7.29175
Misin01G127200	18.4289	12.7378	0	0	0	0	18.1445	0	0	15.4839	0	25.0105	0	7.43172	18.2198	0	0	16.8076	0	0	0	12.3312	0	0	0	0	5.51675	0	0	0	0	0	0	0	0	0
Misin01G127300	86.7242	81.0589	75.78	76.0414	118.575	77.8686	78.6263	81.9074	50.8091	96.5464	131.739	76.421	49.8082	88.119	38.3574	46.1829	50.6779	64.5765	83.4363	49.1785	49.1321	59.8063	56.9343	22.3923	30.3108	47.5903	40.686	32.6671	2.90995	29.9103	69.576	77.8609	61.8471	102.465	40.8669	78.5889
Misin01G127400	0	0	0	0	0	0	0	0	0	0	0	0	3.77335	0	0	0	0	0	0	0	0	0	2.21822	0	4.6632	0	0	0	0	0	0	0	0	0	0	6.48156
Misin01G127500	0	0	0	0	0	0	0	0	0	0	0	0	0	0	0	0	0	0	0	0	0	0	0	0	0	0	0	0	0	0	0	0	0	0	0	0
Misin01G127600	0	0	0	0	0	0	0	0	0	8.19734	0	0	0	0	14.384	0	3.04067	0	13.7074	0	0	0	4.43644	0	41.9688	0	0	0	0	4.48654	0	0	0	4.21089	49.9484	0
Misin01G127700	37.9418	6.94791	0	0	0	0	0	0	0	7.28652	0	0	9.81071	0	0	0	0	0	11.9195	0	3.83845	0	0	6.78556	36.1398	0	0	13.2434	0	0	0	0	0	8.42178	0	14.5835
Misin01G127800	0	0	0	0	0	0	0	0	0	0	0	0	0	0	0	0	0	0	0	0	0	0	0	0	0	0	0	0	0	0	0	0	0	0	0	0
Misin01G127900	0	0	0	0	0	0	0	0	0	0	0	0	0	0	0	0	0	0	0	0	0	0	2.21822	0	0	0	0	0	0	0	0	0	0	0	0	0
Misin01G128000	32.5216	6.94791	12.3363	0	1.11863	3.48666	5.18415	0	0	0	0	0	0	6.37005	0	0	22.2983	2.65383	0	0	0	7.39872	11.0911	12.8926	0	4.95732	0	0	0	0	0	0	0	0	0	16.2039
Misin01G128100	0	10.4219	0	0	0	0	14.6884	0	0	0	0	0	0	0	0	0	0	0	8.34363	0	0	8.01528	0	0	0	0	0	0	0	0	0	0	0	0	13.6223	0
Misin01G128200	88.8923	114.64	74.8989	62.8609	104.033	38.3532	48.3854	117.011	144.696	26.4136	0	79.2	79.995	67.9472	56.5772	61.5772	95.2745	40.692	123.963	113.685	143.558	108.514	68.0254	95.6763	185.362	46.5988	87.5783	61.8026	72.7487	34.3968	0	97.9974	61.8471	88.4287	0	95.603
Misin01G128300	0	0	0	0	0	0	0	0	0	0	0	0	0	0	0	0	0	0	2.38389	1.91604	0	0	0	0	0	0	0	0	0	0	0	0	0	0	0	0
Misin01G128400	0	6.94791	0	0	0	0	0	0	0	0	0	0	0	0	0	4.10515	17.2305	0	0	2.55473	3.83845	1.84968	6.65465	20.3567	17.487	0	0	0	0	0	0	0	0	0	0	0
Misin01G128500	16.2608	6.94791	12.3363	0	38.0334	0	7.77622	19.5018	6.62728	19.1271	8.98218	26.4	4.52802	11.6784	25.8913	15.3943	5.06779	2.65383	7.15168	8.94154	28.4045	7.39872	20.7034	18.321	18.6528	20.8207	19.9982	5.29737	0	0	0	0	0	4.21089	0	36.4588
Misin01G128600	150.683	127.378	165.659	194.666	173.388	192.928	69.122	69.2312	87.2592	167.59	0	127.832	33.9601	191.101	251.241	103.655	201.698	145.076	101.912	108.576	84.4458	170.787	75.4194	170.996	124.741	196.31	101.37	249.859	33.4644	101.695	127.746	149.01	88.5054	116.501	128.655	182.294
Misin01G128700	0	0	0	0	0	0	0	0	0	0	0	0	0	0	0	0	0	0	0	0	0	0	0	0	0	0	0	0	0	0	0	0	0	0	0	0
Misin01G128800	0	0	0	0	0	0	0	0	0	0	0	0	0	0	0	0	0	0	0	0	0	0	0	0	0	0	0	0	0	0	0	0	0	0	0	0
Misin01G128900	0	5.78992	0	0	0	0	0	0	0	0	0	0	0	0	0	0	0	0	0	0	6.90921	0	0	0	0	0	0	0	0	0	0	0	0	0	0	0
Misin01G129000	8.67242	22.0017	57.2756	8.11108	0	75.5442	30.2409	0	0	0	0	0	0	46.7137	23.0145	6.15772	8.10847	15.923	66.1531	12.7736	11.5153	57.34	22.9216	14.9282	0	18.8378	25.5149	0	0	91.2264	80.9819	24.8349	14.9286	12.6327	0	0
Misin01G129100	68.2953	264.02	351.584	60.8331	10.0677	271.959	331.786	47.7793	28.7182	241.366	188.626	73.6421	32.4508	304.701	300.147	45.1566	54.7321	305.19	339.705	111.131	48.3644	358.221	378.576	65.8199	65.2848	406.5	455.821	64.4513	87.2985	526.421	201.884	43.629	24.5256	272.304	171.036	18.6345
Misin01G129200	0	0	0	0	0	0	0	0	0	0	0	0	0	0	0	0	0	0	0	0	0	0	0	0	0	0	0	0	0	0	0	0	0	0	0	0
Misin01G129300	3.25216	0	0	0	0	0	0	0	0	0	0	0	0	0	0	0	0	0	0	0	0	0	0	0	0	0	0	0	0	0	0	0	0	0	0	0
Misin01G129400	0	0	0	0	0	6.97331	0	0	0	0	0	0	0	0	0	0	0	0	0	0	0	0	0	0	0	0	0	0	0	0	0	0	0	0	0	0
Misin01G129500	85.6401	62.5312	81.9482	97.3329	43.6266	74.382	111.459	190.142	153.532	59.203	56.8871	112.547	139.614	132.709	89.181	81.0766	47.6372	112.345	70.9209	157.116	92.8904	77.6865	76.8982	111.962	159.715	68.411	110.335	75.046	139.678	0	94.669	120.147	36.2552	72.9888	52.9756	175.002
Misin01G129600	10063.3	10582.8	11512.4	14828.1	14922.5	11310.7	17144	16772.5	14071.9	12740.5	11563.1	16959.9	8400.23	11470.3	13317.7	17339.1	18746.8	12831.3	12134.6	19265.2	11747.2	10461.8	8231.07	11451.3	13758.8	11396.9	10035.6	14740.8	17896.2	16435.7	18915.5	20847.3	9909.4	13164.6	15674.7	21242.5
Misin01G129700	0	0	0	0	0	0	0	0	0	0	0	0	0	0	0	0	0	0	0	8.94154	0	5.54904	0	0	0	0	0	15.8921	0	0	0	6.04093	0	0	0	0
Misin01G129800	391.343	503.723	435.295	653.956	402.707	511.376	438.061	347.131	411.996	370.702	435.635	434.905	413.559	406.621	454.536	514.169	219.942	566.15	313.482	479.65	417.623	428.509	333.472	433.597	311.269	403.526	495.817	573.881	235.706	690.928	319.365	696.721	320.965	398.631	404.128	772.926
Misin01G129900	1509	963.443	659.991	1553.27	344.538	455.59	416.46	816.148	1161.98	1176.77	1050.91	1528.42	612.037	1041.5	783.451	1857.58	415.559	1147.34	343.281	935.668	1074.77	955.051	946.44	1003.58	831.215	673.204	682.697	1087.73	643.099	903.291	380.957	864.525	817.875	839.371	906.64	1240.41
Misin01G130000	20.597	196.857	274.923	223.055	27.9658	115.06	196.998	218.42	44.1819	89.2599	94.3128	229.263	50.5629	153.943	223.432	206.284	108.451	183.999	382.019	367.242	32.243	254.023	332.733	312.814	117.746	229.028	256.529	228.67	8.72985	246.76	449.393	257.075	191.939	280.726	149.845	238.197
Misin01G130100	0	106.535	165.659	21.2916	0	0	16.4165	36.0782	28.7182	122.96	0	95.8737	6.79203	111.476	70.0023	20.5257	0	69.8841	18.4752	31.9341	0	82.619	223.301	60.3915	0	34.7012	66.2009	89.1723	0	0	22.8118	40.9441	0	23.8617	19.6767	98.0336
Misin01G130200	3.25216	0	0	0	0	0	0	0	1.10455	0	0	0	0	0	0	3.07886	10.1356	0	6.55571	0	1.53538	0	0	1.35711	0	0	0	0	0	0	0	8.05458	15.9949	4.21089	0	0
Misin01G130300	17.3448	0	0	0	35.7962	6.97331	11.2323	0	0	0	0	0	0	0	0	5.13143	0	0	6.55571	0	5.37383	0	2.21822	0	0	4.95732	0	0	0	0	0	0	0	14.0363	0	5.67136
Misin01G130400	0	0	0	0	0	0	0	0	0	0	0	0	0	0	0	0	0	0	0	1.27736	0	0	0	0	0	0	0	0	0	0	0	0	0	0	0	0
Misin01G130500	547.446	689.001	659.11	760.414	460.876	586.92	415.596	537.273	715.746	459.051	517.972	612.758	659.581	695.397	597.417	564.458	594.959	682.033	429.101	742.786	756.174	851.469	781.552	848.873	802.07	740.623	757.863	770.767	659.103	1054.34	642.152	686.653	820.008	668.128	560.028	431.024
Misin01G130600	196.213	178.33	163.896	177.43	234.912	113.897	120.963	174.541	75.1092	157.571	0	127.832	150.934	119.969	175.485	241.177	116.559	87.5763	178.196	169.251	138.952	131.327	103.517	183.889	103.756	107.078	137.919	113.01	116.398	170.489	98.0908	240.966	136.49	75.796	180.117	296.531
Misin01G130700	13.0086	60.2152	36.1277	93.2774	206.947	58.1109	143.428	90.6832	123.709	52.8273	0	76.421	12.8294	40.3436	83.4274	88.2606	190.549	78.7302	157.933	180.747	55.2736	130.711	66.5465	27.8208	82.7718	48.5817	30.3421	15.0092	59.654	85.2443	269.179	71.82	0	158.61	77.193	21.8753
Misin01G130800	74.7996	92.6387	96.0468	63.8747	79.4227	48.8132	74.3061	130.662	72.9001	72.8652	0	119.495	102.635	73.2555	36.4396	66.7086	137.844	74.3072	99.5276	142.426	87.5166	43.7757	56.9343	79.391	88.6008	92.2061	71.7177	73.2802	103.303	101.695	57.0295	104.038	50.1175	68.7779	83.2474	96.4132
Misin01G130900	3.25216	0	0	0	34.6775	0	0	0	6.62728	0	0	0	0	0	0	0	0	0	0	0	0	0	0	0	12.8238	0	0	0	0	0	0	0	0	0	0	0
Misin01G131000	0	0	0	0	0	0	0	0	0	0	0	0	0	0	0	0	0	0	0	0	0	0	0	0	0	0	0	0	0	0	0	0	0	0	0	0
Misin01G131100	0	0	0	0	0	0	0	0	0	0	0	0	0	0	0	0	0	0	0	0	0	0	0	0	0	0	0	0	0	0	0	0	0	0	0	0
Misin01G131200	126.834	107.693	82.8293	3.04165	0	51.1376	0	1505.54	8416.65	158.482	100.301	147.284	1212.75	15.9251	32.6038	639.376	0	30.0767	23.243	7.02549	8343.25	118.996	72.4618	1378.83	427.849	99.1464	19.3086	51.2079	0	0	0	118.805	335.894	105.272	119.574	638.434
Misin01G131300	0	0	0	0	0	0	0	0	0	0	0	0	0	0	0	0	0	0	0	0	0	0	0	0	0	0	0	0	18.9147	0	0	0	0	0	0	0
Misin01G131400	617.91	1100.09	1135.82	751.289	673.415	685.709	548.656	833.7	1211.69	855.255	170.661	754.484	715.427	748.481	966.607	55.4195	9.12202	1091.61	688.946	610.579	876.701	1275.66	1265.86	828.516	821.889	956.763	986.808	1026.81	144.042	725.324	43.3424	287.28	879.722	1054.13	932.371	839.362
Misin01G131500	934.453	1115.14	1258.3	908.441	1629.84	1485.32	1541.42	976.063	959.851	1285.16	1291.94	1456.17	1187.1	1293.12	1084.56	968.814	1077.41	1207.49	1390.41	1271.61	876.701	1066.03	999.677	1074.15	897.666	1112.42	1130.93	1115.1	1191.62	1218.84	1202.18	1373.31	840.268	1313.8	1484.83	1122.12
Misin01G131600	0	0	0	0	0	0	0	0	0	0	0	0	0	0	0	0	0	0	0	0	0	0	0	0	0	0	0	0	0	0	0	0	0	0	0	0
Misin01G131700	745.828	804.799	637.081	801.983	561.552	339.368	787.991	527.522	621.86	533.738	594.321	730.863	813.534	492.617	694.27	1045.79	552.389	599.765	451.748	699.356	741.588	675.749	828.135	583.558	391.709	675.187	775.103	760.172	321.549	813.56	680.932	667.859	371.083	409.86	672.033	691.096
Misin01G131800	119.246	94.9547	53.7509	141.944	83.8973	81.3553	93.3147	228.171	170.1	93.8139	272.459	133.389	115.464	53.0837	70.0023	103.655	125.681	64.5765	100.72	144.342	175.801	104.199	65.0677	128.926	82.7718	58.4964	69.6489	63.5684	126.583	68.7936	57.0295	90.614	77.8421	58.9525	52.9756	109.376
Misin01G131900	0	0	0	0	0	2.32444	0	0	0	0	0	0	0	0	0	0	0	0	0	0	0	3.0828	0	0	0	0	0	0	0	0	0	0	0	0	0	0
Misin01G132000	0	0	0	0	0	0	0	0	0	0	0	0	0	0	0	0	0	0	0	0	0	0	0	0	0	0	0	0	0	0	0	0	0	0	0	0
Misin01G132100	0	0	27.3161	0	0	0	0	0	2.20909	0	0	0	0	0	0	0	0	0	0	0	0	0	0	0	0	0	0	0	0	0	0	0	0	0	0	0
Misin01G132200	730.651	236.229	3218.89	153.097	627.552	72.0575	50.1134	160.889	708.014	193.093	485.037	848.968	455.821	264.357	212.884	239.125	611.176	114.999	215.147	798.99	647.93	565.385	550.857	137.068	2304.79	277.61	285.492	366.401	125.128	520.439	139.152	116.791	202.603	677.953	224.011	243.869
Misin01G132300	0	13.8958	0	0	0	3.48666	21.6006	30.2277	20.9864	8.19734	0	0	19.6214	0	0	0	0	0	22.051	33.2114	34.546	4.31592	19.964	29.8564	37.3056	0	2.06878	19.4237	0	0	0	0	0	0	28.7582	63.1952
Misin01G132400	44.4461	99.5867	133.056	213.93	156.608	60.4354	82.9464	192.092	254.046	77.4193	0	175.074	154.707	48.837	21.0966	170.364	200.685	98.1916	136.478	197.991	179.639	144.892	88.7287	194.745	80.4402	170.532	110.335	67.9829	194.967	0	22.8118	85.9155	69.3114	123.519	152.872	145.025
Misin01G132500	2.1681	33.5815	1.76233	9.12496	36.9148	47.651	44.0653	26.3274	12.15	0.910815	0	1.38947	6.79203	16.9868	26.8502	8.21029	3.04067	17.6922	15.4953	5.74813	9.21227	11.7146	6.65465	2.03567	11.658	6.94025	8.27512	14.1263	0	0	41.0612	5.36972	0	4.21089	0	9.72234
Misin01G132600	9.75647	89.1648	0	0	124.168	16.2711	37.1531	101.409	0	0	0	23.621	142.633	0	13.4251	22.5783	0	43.3458	30.9906	8.94154	15.3538	117.763	72.4618	113.319	0	0	68.2697	0	103.303	64.3071	0	117.463	247.389	74.3924	49.9484	59.9544
Misin01G132700	142.011	118.114	113.67	162.222	162.201	102.275	316.233	138.462	99.4092	188.539	0	132	152.443	167.745	158.224	81.0766	156.088	145.96	301.563	167.973	97.4966	162.772	199.64	162.853	97.9272	122.942	136.539	108.596	176.052	228.814	264.617	259.089	126.893	235.81	190.712	153.937
Misin01G132800	0	0	0	0	0	0	0	0	0	0	0	0	0	0	3.83574	0	0	0	0	0	0	4.31592	5.91525	0	0	2.97439	0	0	0	0	0	0	11.7296	0	0	0
Misin01G132900	161.524	83.3749	52.8698	154.11	50.3384	54.6243	65.6659	122.861	74.0046	56.4705	122.756	26.4	116.219	75.3789	116.031	109.813	96.288	102.615	107.275	125.82	89.052	41.9261	33.2733	112.64	130.57	68.411	103.439	122.722	123.673	0	0	138.941	117.296	60.3561	183.144	96.4132
Misin01G133000	11.9246	5.78992	20.2667	0	8.94904	11.6222	13.8244	19.5018	32.0319	10.9298	10.4792	18.0632	7.5467	16.9868	30.6859	12.3154	46.6237	10.6153	10.1316	21.7152	19.9599	17.2637	11.0911	6.107	30.3108	10.9061	15.1711	15.8921	61.1089	0	3.42177	9.39701	23.4593	40.7053	0	19.4447
Misin01G133100	20.597	17.3698	13.2174	4.05554	50.3384	16.2711	3.4561	18.5267	27.6137	5.46489	0	20.8421	10.5654	24.4185	28.7681	15.3943	44.5966	3.53844	10.1316	12.1349	9.21227	22.8127	18.4852	14.2497	43.1346	25.7781	21.3774	12.3605	34.9194	0	7.98413	14.0955	11.7296	9.82541	21.1902	0
Misin01G133200	0	0	0	0	0	0	0	0	0	0	0	0	0	0	0	0	0	0	0	0	0	0	0	0	0	0	0	0	0	0	0	0	0	0	0	0
Misin01G133300	0	0	0	0	0	0	0	0	0	0	0	15.2842	0	0	0	0	0	0	0	10.2189	0	0	0	2.71422	0	0	0	0	0	0	0	0	0	0	0	0
Misin01G133400	2119.32	2087.85	1636.32	2639.14	2641.09	2018.77	2389.89	2355.81	1998.12	1893.58	2067.4	1846.61	1727.44	1803.78	1597.59	2196.25	1940.96	1914.29	2236.69	2720.78	2566.39	2063.01	1586.03	2557.48	1859.45	1686.48	1764.67	2570.11	1875.46	1583.75	2306.27	2862.06	1650.68	1657.69	1575.65	2397.37
Misin01G133500	1562.12	2225.65	1600.19	2078.46	2380.45	2318.63	2734.64	2402.62	2021.32	2221.48	2110.81	2577.47	1801.4	1932.25	2009.93	1911.97	1836.57	1717.91	2327.87	2822.33	1763.38	2039.58	1561.63	1991.56	2002.84	2029.53	1781.91	1930.01	1635.39	1864.91	1928.74	2693.58	2038.82	1400.82	2046.37	2383.59
Misin01G133600	87.8082	60.2152	103.977	90.2357	43.6266	53.462	146.884	42.9039	43.0773	56.4705	0	123.663	102.635	101.921	70.0023	110.839	55.7457	59.2688	52.4457	46.6237	62.9505	94.3336	56.1949	42.0705	88.6008	87.2488	24.8254	93.5868	29.0995	80.7578	203.025	62.423	5.33165	53.3379	45.4077	95.603
Misin01G133700	668.86	516.461	424.721	612.386	656.636	768.226	656.659	828.825	553.378	378.899	44.9109	379.326	528.269	547.824	562.895	675.296	680.098	547.573	1038.19	987.401	918.924	794.745	581.173	892.301	584.066	606.776	650.286	968.535	666.378	269.193	706.025	1020.92	648.329	505.307	637.221	702.439
Misin01G133800	0	0	0	0	0	0	0	0	0	0	0	0	0	0	0	0	0	0	0	0	0	0	0	0	0	0	3.44797	0	0	0	0	0	0	0	0	0
Misin01G133900	0	2.31597	0	0	0	0	10.3683	11.7011	0	0	0	0	0	0	0	0	10.1356	0	16.0913	5.10945	21.4953	3.0828	0	4.74989	0	0	0	21.1895	34.9194	0	0	0	0	0	0	7.29175
Misin01G134000	93.2285	35.8975	33.4842	39.5415	71.5923	70.8953	50.1134	101.409	91.6774	53.7381	0	65.3052	86.787	42.467	24.9323	80.0503	76.0169	39.8074	55.4256	106.66	95.9612	30.828	43.625	69.2127	59.4558	104.104	59.305	69.7487	85.8435	61.3161	60.4513	97.9974	162.082	40.7053	66.5979	110.997
Misin01G134100	0	0	0	28.3888	0	0	0	98.4839	0	0	0	52.8	0	0	0	44.1303	0	0	0	78.5578	0	0	0	86.1766	6.9948	0	0	80.3434	0	0	0	29.5334	0	0	0	90.7418
Misin01G134200	4.33621	66.0051	10.574	57.7914	23.4912	55.7865	12.0963	0	15.4637	8.19734	0	31.9579	11.32	6.37005	31.6449	31.8149	16.2169	36.269	33.3745	26.1859	9.21227	48.0917	19.2246	11.5354	20.9844	51.5561	33.1005	32.6671	13.0948	2.99103	0	26.1774	33.0562	49.1271	56.0028	13.7733
Misin01G134300	0	0	0	0	0	0	0	0	0	0	0	0	0	0	0	0	0	0	0	0.638681	0	0	0	0	0	0	0	0	0	0	0	0	0	0	0	0
Misin01G134400	0	0	0	9.12496	0	3.48666	5.18415	0	3.31364	0	0	8.33684	0	6.37005	5.75361	0	0	0	0	14.6897	0	0	0	11.5354	0	14.872	17.9294	20.3066	0	0	0	0	0	0	0	0
Misin01G134500	574.548	375.187	526.054	738.108	1458.69	554.378	2139.33	634.782	493.732	310.588	127.247	722.526	653.544	428.917	469.879	911.342	797.67	463.535	723.512	1230.1	495.16	494.481	304.635	620.878	517.615	378.739	389.62	479.412	276.445	197.408	858.864	1968	483.047	322.835	549.433	1293.07
Misin01G134600	0	0	0	0	0	0	0	0	0	0	0	0	0	0	0	0	0	0	0	0	0	0	0	0	0	0	0	0	0	0	0	0	0	0	0	0
Misin01G134700	0	0	4.40582	0	52.5756	10.46	123.556	0	0	0	0	0	0	0	0.958936	0	3.04067	0	97.7397	45.3464	2.30307	0	0	0	0	0	0	0	0	0	49.0454	7.38336	0	0	0	0
Misin01G134800	0	0	0	0	0	0	0	0	0	0	0	0	0	0	0	0	3.04067	0	0	0	0	0	0	0	0	0	0	0	0	0	0	0	0	0	0	0
Misin01G134900	0	3.47395	0	0	70.4737	31.3799	132.196	0	0	0	31.4376	0	0	0	0	0	31.4203	0	45.89	26.8246	0	0	0	0	0	0	0	0	0	0	53.6077	57.7245	0	0	0	0
Misin01G135000	0	0	0	0	0	0	0	0	0	0	0	0	0	0	0	0	0	0	0	0	0	0	0	0	0	0	0	0	0	0	0	0	0	0	0	0
Misin01G135100	131.17	309.182	228.221	103.416	129.761	160.386	184.901	78.007	375.546	189.45	157.188	93.0947	218.1	235.692	266.584	150.864	217.915	215.845	202.631	81.1125	277.136	424.81	275.798	173.71	201.683	147.728	266.873	138.614	176.052	212.363	378.676	128.873	129.026	266.69	301.204	158.798
Misin01G135200	488.907	568.57	434.413	462.331	482.13	511.376	388.811	605.529	395.428	377.077	497.014	632.21	455.066	555.256	440.152	450.54	476.372	458.227	467.839	634.211	352.369	533.324	564.167	554.38	359.066	472.928	550.295	539.448	528.156	376.87	605.653	429.577	604.609	753.749	494.944	701.629
Misin01G135300	11.9246	25.4757	17.6233	6.08331	436.266	142.953	291.176	63.3807	18.7773	58.2922	0	27.7895	19.6214	73.2555	84.3864	12.3154	144.939	35.3844	392.151	84.9446	13.0507	26.5121	36.9703	20.3567	6.9948	67.4195	39.3068	42.3789	136.768	86.7398	321.646	363.798	0	70.1815	45.4077	16.2039
Misin01G135400	0	0	0	0	0	0	0	0	0	0	0	0	0	0	0	0	0	0	0	0	0	0	0	0	0	0	0	0	0	0	0	0	0	0	0	0
Misin01G135500	655.851	231.597	207.073	232.18	746.126	360.288	260.936	130.662	552.273	216.774	655.699	162.568	580.341	207.027	178.362	333.543	659.826	152.153	285.471	191.604	563.484	169.554	204.815	288.386	608.548	234.977	242.737	209.246	791.506	213.859	233.821	199.351	701.645	138.959	208.875	243.869
Misin01G135600	1644.51	714.476	552.489	1219.7	647.687	880.962	649.747	1238.36	1272.44	973.661	790.431	839.242	671.656	830.229	887.016	989.34	1104.78	731.572	586.438	786.855	713.184	800.294	329.036	778.303	1319.69	709.888	488.922	705.433	1053.4	502.493	585.123	828.279	1298.79	637.248	837.015	1196.66
Misin01G135700	178.869	166.75	227.34	359.929	347.894	224.308	190.949	184.292	239.687	333.358	95.8099	198.695	224.137	243.123	131.374	402.304	173.318	248.575	190.712	163.502	235.681	185.584	174.5	253.78	211.01	186.395	231.703	191.588	286.63	351.446	199.603	166.461	467.052	263.882	216.443	355.676
Misin01G135800	183.205	75.269	177.995	5.06942	129.761	61.5976	124.42	0	165.682	107.476	55.3901	23.621	64.9016	8.4934	2.87681	3.07886	213.861	8.84609	75.6887	21.0765	103.638	19.7299	148.621	12.214	88.6008	46.5988	25.5149	5.29737	53.8341	13.4596	71.8572	53.026	0	78.6033	0	0
Misin01G135900	1357.23	396.031	622.982	354.86	2057.16	357.963	555.568	339.331	1212.79	355.218	597.315	318.189	1187.1	407.683	328.915	198.073	974.029	358.267	485.123	232.48	1307.38	379.184	474.699	385.42	1122.67	373.782	312.386	250.742	1294.93	456.132	465.361	151.023	1170.83	315.817	370.829	207.41
Misin01G136000	0	0	0	0	0	0	0	0	12.15	0	0	0	3.77335	0	0	0	73.9898	0	0	3.19341	0	0	0	0	0	0	0	0	0	0	0	0	0	0	0	0
Misin01G136100	35.7737	3.47395	7.0493	39.5415	0	2.32444	0	36.0782	7.73183	10.019	0	6.94737	2.26401	0	2.87681	37.9726	29.3932	10.6153	18.4752	15.3284	10.7477	4.31592	2.21822	9.49978	22.1502	0	0	47.6763	0	0	0	3.35607	0	0	0	25.9262
Misin01G136200	127.918	203.805	286.378	159.18	232.675	213.848	405.228	163.815	176.727	183.074	0	369.6	196.214	236.753	315.49	270.94	206.766	219.383	224.682	292.516	140.487	288.55	271.362	259.208	241.321	214.156	209.636	219.841	215.336	194.417	422.018	287.951	173.812	411.264	267.905	278.707
Misin01G136300	0	0	0	0	0	0	0	0	0	0	0	0	0	0	0	0	0	0	0	0	0	0	0	0	0	0	0	0	0	0	0	0	0	0	0	0
Misin01G136400	0	0	0	29.4027	0	0	0	22.427	0	0	0	0	0	0	0	6.15772	0	0	3.57584	43.4303	0	6.78216	0	6.107	0	0	2.06878	38.8474	0	0	0	8.05458	0	0	0	29.167
Misin01G136500	0	0	0	0	0	0	6.04817	0	0	0	0	0	0	0	0	0	0	0	5.36376	5.10945	0	7.39872	0	0	0	0	0	19.4237	0	0	0	15.4379	0	0	0	0
Misin01G136600	547.446	365.923	380.662	401.498	406.063	298.69	308.457	328.605	368.919	427.172	134.733	386.274	547.136	431.04	485.222	406.409	353.732	538.727	471.415	423.446	508.978	480.3	422.201	442.418	401.035	428.312	502.713	368.167	132.403	166.002	388.941	243.651	447.859	328.449	198.28	295.721
Misin01G136700	813.039	566.254	614.171	517.081	749.482	368.423	452.749	660.134	695.864	654.876	775.461	715.579	571.285	656.115	534.127	553.168	480.427	557.304	432.081	411.311	769.225	529.625	463.608	492.631	511.786	470.945	637.184	620.675	516.516	656.531	352.442	461.796	622.737	526.361	697.764	656.258
Misin01G136800	569.127	457.404	481.996	490.72	366.911	731.035	291.176	789.821	527.973	519.165	654.202	441.853	591.661	502.172	436.316	315.07	409.478	405.151	355.2	468.153	508.21	353.289	314.248	515.702	503.626	440.21	452.373	541.214	499.056	492.024	475.626	571.875	678.186	610.579	673.547	334.61
Misin01G136900	0	0	0	0	0	0	0	0	0	0	0	0	0	0	0	0	0	0	0	0	0	0	0	0	0	0	0	0	0	0	0	0	0	0	0	0
Misin01G137000	0	13.8958	36.1277	0	0	66.2464	6.9122	0	0	5.46489	52.396	0	0	22.2952	26.8502	3.07886	0	60.1534	22.647	0	16.8892	25.8955	2.21822	0	0	7.93171	22.067	0	0	34.3968	53.6077	0	0	9.82541	56.0028	0
Misin01G137100	0	0	13.2174	0	0	0	0	0	0	0	0	0	0	0	0	0	0	0	0	0	0	4.31592	0	0	0	0	2.06878	0	0	0	0	0	0	8.42178	0	0
Misin01G137200	0	0	0	0	0	0	0	0	0	0	0	0	0	0	0	0	0	0	0	0	0	0	0	0	0	0	0	0	0	0	0	0	0	0	0	0
Misin01G137300	652.599	536.147	563.063	481.595	888.192	812.391	1106.82	684.512	599.769	755.976	1178.16	762.821	684.485	627.45	979.073	734.821	996.328	790.84	1109.11	1041.69	669.425	834.822	759.37	1120.97	762.433	1020.22	1113.69	1048	896.264	985.544	1020.83	1012.86	987.421	839.371	1278.98	934.965
Misin01G137400	1244.49	721.424	1036.25	1366.72	1711.5	1119.22	1485.26	1486.03	1031.65	1011	1227.56	1156.04	1173.51	962.939	1191	1736.48	1715.95	1103.11	1512.58	1278.64	1383.38	880.447	793.383	1158.29	1381.47	1514.96	1128.86	1454.13	1457.88	1015.45	1264.91	1420.96	1294.52	1035.88	1098.87	1250.94
Misin01G137500	3014.75	1673.29	1392.24	1975.05	1456.46	2404.63	1303.81	1928.72	1365.22	2118.56	1000.02	1301.94	3262.44	2279.42	2186.37	3346.72	1676.43	2223.91	1928.57	1550.72	2675.4	1778.16	1589.72	2037.7	4276.15	2950.6	3392.8	3259.65	2912.86	2738.29	2022.27	2249.91	2958	2200.89	3211.84	2729.55
Misin01G137600	395.679	207.279	141.867	178.444	224.845	192.928	150.34	237.921	296.019	285.996	0	100.042	438.463	284.529	194.664	243.23	377.044	293.69	213.359	79.1965	440.654	283.001	160.451	146.568	368.393	298.431	292.388	221.607	437.947	249.751	98.0908	63.0942	567.288	349.504	313.313	204.979
Misin01G137700	20.597	0	0	0	0	6.97331	25.9207	0	18.7773	0	0	12.5053	18.1121	0	0	9.23658	0	12.3845	17.2832	5.74813	6.90921	0	28.0974	52.9273	59.4558	5.94878	6.20634	5.29737	0	0	0	0	0	16.8436	0	24.3058
Misin01G137800	0	0	0	0	0	0	0	0	0	0	0	0	0	0	0	0	0	0	0	0	0	0	0	0	0	0	0	0	0	0	0	0	0	0	0	0
Misin01G137900	61.791	26.6336	36.1277	45.6248	145.422	43.0021	0	18.5267	97.2001	0	0	36.1263	64.1469	22.2952	40.2753	32.8412	145.952	28.3075	11.9195	102.189	40.6875	14.7974	13.3093	31.2136	72.2796	12.889	13.1023	70.6316	0	0	11.4059	42.9577	81.0411	0	0	114.237
Misin01G138000	304.619	133.168	102.215	241.305	143.185	210.362	88.9946	285.701	110.455	171.233	0	240.379	70.939	127.401	213.843	175.495	114.532	159.23	123.367	122.627	188.084	139.342	190.767	187.96	185.362	62.4622	168.95	256.039	152.772	77.7667	195.041	104.038	130.092	115.098	219.47	218.753
Misin01G138100	0	0	0	0	0	0	0	0	0	0	0	0	16.6027	0	0	0	0	0	0	0	0	0	0	0	0	0	0	0	0	0	0	0	0	0	0	0
Misin01G138200	0	0	12.3363	0	0	0	8.64025	54.6049	3.31364	0	0	0	2.26401	0	11.5072	0	51.6915	0	33.3745	7.02549	1.53538	0	0	0	0	0	0	0	17.4597	0	135.73	6.04093	0	0	0	0
Misin01G138300	518.177	424.98	482.877	477.54	593.993	578.785	457.933	764.469	618.546	473.624	288.927	468.253	559.21	386.45	505.359	557.274	644.623	567.919	876.081	575.452	664.051	852.702	533.112	659.556	575.905	617.682	577.879	562.404	893.354	565.304	873.692	386.62	712.308	677.953	616.031	519.335
Misin01G138400	21.681	10.4219	2.64349	0	0	0	18.1445	13.6512	0	28.2353	0	4.16842	2.26401	50.9604	22.0555	0	12.1627	30.9613	11.3235	5.10945	6.90921	9.24839	6.65465	10.8569	0	0	14.4815	12.3605	11.6398	0	21.6712	0	0	54.7416	25.731	0
Misin01G138500	54.2026	32.4236	55.5133	34.4721	59.2874	44.1643	42.3372	30.2277	152.427	0	0	48.6316	64.1469	45.652	36.4396	0	65.8813	7.07687	41.1222	40.8756	43.7583	27.1286	48.8008	46.1418	27.9792	19.8293	36.5484	22.0724	128.038	34.3968	0	46.3138	17.0613	39.3016	25.731	89.9316
Misin01G138600	2100.89	2189.75	2811.79	1790.52	3870.46	3802.78	1681.39	2982.79	3668.2	1449.11	5335.41	3094.36	2774.17	2727.44	3039.83	1473.75	2542	3335.86	1182.41	1933.29	1694.29	2018.62	1390.82	1366.61	3113.85	2938.7	1181.27	1200.74	3486.12	2261.22	3161.72	3390.31	4247.19	2658.48	2562.51	1913.68
Misin01G138700	55.2867	189.909	199.143	325.457	223.726	389.343	405.228	192.092	139.173	144.82	89.8218	207.032	111.691	337.612	355.765	284.281	210.82	271.575	275.936	395.344	168.124	219.495	225.519	189.996	127.072	199.284	317.902	363.753	216.791	186.939	461.939	469.85	171.679	192.297	161.954	339.472
Misin01G138800	2199.54	2934.33	2234.63	3316.42	2691.42	2618.48	2073.66	3552.24	2189.21	3117.72	2603.33	2995.7	2439.09	3421.78	2101.99	3991.23	2395.04	2694.52	2426.21	2944.96	2703.03	2450.21	2548.73	3278.1	2270.98	2998.19	2822.5	3343.52	3109.28	2691.93	1741.68	3934.66	2232.89	2845.16	2468.66	3431.18
Misin01G138900	0	0	0	0	0	0	0	0	0	0	0	8.33684	0	0	0	0	0	0	0	3.83209	0	0	0	0	0	0	0	0	0	0	0	0	0	0	0	7.29175
Misin01G139000	0	0	0	0	0	0	0	0	0	0	0	0	0	0	0	0	0	0	0	19.1604	0	0	2.21822	0	0	12.889	3.44797	0	0	0	0	16.7804	0	0	9.08153	0
Misin01G139100	175.616	41.6874	70.493	57.7914	265.115	91.8152	69.122	35.1032	47.4955	86.5274	0	70.8631	41.5068	142.264	78.6327	103.655	38.5152	51.3073	51.2537	51.7332	62.1828	28.3617	62.1101	67.177	61.7874	48.5817	26.2045	82.9921	0	121.137	26.2336	136.928	126.893	57.5488	12.1087	78.5889
Misin01G139200	0	5.78992	2.64349	0	0	6.97331	0	0	22.0909	0	0	0	0	0	11.5072	0	0	9.7307	11.3235	0	13.8184	14.7974	14.7881	4.07133	0	2.97439	5.51675	0	42.1943	0	0	0	0	19.6508	0	0
Misin01G139300	0	0	0	0	0	0	0	0	0	0	0	0	0	0	0	0	0	0	0	0	0	0	1.47881	0	0	0	0	0	0	0	0	0	0	0	0	0
Misin01G139400	0	0	0	0	0	0	0	0	0	0	0	0	0	0	0	0	0	0	0	0	0	5.54904	0	0	0	0	0	0	0	0	0	0	0	0	25.731	0
Misin01G139500	2585.46	4506.88	2395.88	3172.45	747.245	2732.38	1200.99	2786.8	2908.27	4152.41	3070.41	3333.35	1698.01	1898.27	3407.1	4868.7	1016.6	3766.66	1300.41	2290.31	3171.33	3428.07	1889.92	3727.98	2263.98	3450.29	1777.77	2987.71	3147.11	3888.34	1692.64	1950.55	3075.3	2993.94	3069.56	3280.48
Misin01G139600	0	0	0	32.4443	0	0	31.9689	0	0	20.9487	0	0	0	0	0	0	3.04067	0	86.4162	30.6567	0	0	11.0911	12.214	0	0	2.06878	0	0	0	0	35.5744	0	12.6327	0	0
Misin01G139700	0	0	0	0	0	0	0	0	0	0	0	0	0	0	0	0	0	0	0	0	0	0	0	0	0	0	0	0	0	0	0	0	0	0	0	0
Misin01G139800	260.172	276.758	337.485	157.152	421.724	194.09	345.61	243.772	243	263.226	233.537	190.358	284.51	317.441	244.529	278.124	222.983	164.537	243.753	202.462	235.681	175.719	195.943	183.889	148.057	227.045	244.116	246.328	226.976	128.614	260.055	283.253	202.603	178.261	140.764	181.484
Misin01G139900	150.683	149.38	155.085	95.3052	271.827	144.115	216.006	79.9572	39.7637	139.355	0	55.5789	137.35	135.894	196.582	233.993	62.8406	64.5765	202.631	102.828	111.315	114.064	158.972	230.709	50.1294	136.822	199.292	186.291	69.8388	234.796	163.104	175.858	29.8572	203.526	96.8697	117.478
Misin01G140000	0	0	0	0	0	0	0	0	0	0	0	0	0	0	0	0	0	0	0	0	0	0	0	0	0	0	3.44797	0	0	0	0	0	0	0	0	0
Misin01G140100	98.6487	149.38	126.887	100.375	111.863	124.357	100.227	97.5088	85.0501	108.387	161.679	76.421	99.6164	123.154	82.4685	29.7623	65.8813	115.884	156.741	70.2549	72.1628	136.26	124.22	77.3553	104.922	100.138	131.712	24.721	110.578	115.155	108.356	51.0123	106.633	87.0251	28.7582	51.8525
Misin01G140200	1.08405	0	0	0	0	0	0	0	0	0	0	0	0	0	0	0	0	0	0	0	0	0	4.43644	0	0	0	0	0	0	0	0	0	0	0	0	0
Misin01G140300	0	3.47395	20.2667	3.04165	20.1353	10.46	12.9604	0	3.31364	0	161.679	0	0	1.06167	1.91787	0	9.12202	0	14.3034	0	0	4.31592	0	0	0	19.8293	16.5502	9.71184	26.1895	0	19.39	0	0	0	27.2446	0
Misin01G140400	0	0	0	14.1944	0	8.13553	0	0	18.7773	0	0	0	0	0	0	3.07886	3.04067	0	0	0	11.5153	0	11.0911	7.46411	0	0	2.06878	0	0	0	0	4.02729	0	0	0	0
Misin01G140500	177.785	295.286	251.131	303.152	303.149	398.641	508.047	360.782	201.027	278.709	297.909	387.663	304.132	265.419	299.188	452.592	257.444	251.229	443.404	411.311	158.912	308.28	325.339	353.528	233.16	331.149	420.652	282.526	148.407	228.814	414.034	387.291	318.833	210.545	234.606	270.605
Misin01G140600	921.444	400.663	390.355	745.205	482.13	489.294	247.111	414.412	324.737	262.315	470.067	300.126	621.093	171.991	388.369	301.728	434.816	452.92	448.768	558.846	642.556	336.025	394.103	494.667	515.284	522.501	406.86	289.589	615.454	387.338	369.551	405.414	388.144	317.22	310.286	361.347
Misin01G140700	701.382	269.81	438.819	397.443	303.149	291.717	193.542	358.832	346.828	320.607	109.283	515.495	436.954	174.115	243.57	292.492	273.661	406.92	268.188	355.107	353.905	358.221	212.21	345.385	404.533	176.481	245.495	355.806	605.269	490.529	432.284	322.183	272.98	241.424	316.34	388.083
Misin01G140800	24.9332	5.78992	40.5335	0	38.0334	52.2998	90.7226	131.637	25.4046	15.4839	38.9228	33.3474	95.8431	136.956	89.181	63.6298	138.857	46.8843	109.659	178.192	41.4552	90.0177	116.087	83.4623	148.057	137.813	146.194	99.7671	13.0948	0	107.215	81.217	103.434	92.6396	16.6495	49.4219
Misin01G140900	16.2608	23.1597	54.6321	0	25.7285	0	0	0	59.6455	11.8406	0	12.5053	30.1868	0	5.75361	7.184	0	2.65383	1.78792	0	17.6569	9.86495	92.4258	0	58.29	0	8.27512	17.6579	0	0	0	0	34.1226	56.1452	0	0
Misin01G141000	15.1767	125.062	88.9975	63.8747	0	19.7577	10.3683	0	101.618	49.184	0	27.7895	12.8294	27.6035	93.0168	0	0	64.5765	57.2135	16.6057	56.809	157.839	79.8558	35.2849	29.145	50.5647	94.4743	53.8566	4.36492	79.2622	0	8.05458	0	67.3742	0	0
Misin01G141100	41.194	0	0	6.08331	0	0	0	19.5018	25.4046	0	0	0	19.6214	0	0	0	23.3118	0	0	6.38681	19.1922	1.84968	8.87287	2.03567	0	10.9061	0	17.6579	0	29.9103	0	0	0	0	0	9.72234
Misin01G141200	0	0	0	0	0	0	0	0	0	0	0	0	0	0	0	0	0	0	0	0	0	0	0	0	0	0	0	0	0	0	0	0	0	0	0	0
Misin01G141300	1105.73	1173.04	1008.93	1648.58	1193.58	1105.27	1130.14	1439.23	1300.05	1220.49	1333.85	1349.18	1329.73	1205	1006.88	1374.2	978.084	1113.72	1053.09	1435.12	1384.14	1276.9	1180.09	1942.03	1008.42	997.413	1377.81	1456.78	1238.18	1416.25	1284.3	1582.05	1415.02	1254.85	965.67	1814.03
Misin01G141400	0	0	0	0	0	0	0	0	0	0	0	0	0	0	0	0	0	0	0	0	0	0	0	0	0	0	0	0	0	0	0	0	0	0	0	0
Misin01G141500	0	0	0	0	0	0	0	0	0	0	0	0	2.26401	22.2952	0	12.3154	0	7.96148	0	0	0	0	0	0	3.4974	0	2.06878	0	4.36492	0	0	0	0	0	0	0
Misin01G141600	0	0	0	0	0	0	6.9122	0	0	0	0	8.33684	0	0	0	0	0	0	3.57584	8.30286	0	9.86495	0	0	9.3264	0	2.06878	10.5947	0	0	0	0	0	0	0	0
Misin01G141700	181.037	188.751	224.697	339.651	258.404	252.201	222.054	211.594	256.255	331.537	378.748	200.084	269.417	168.806	256.995	224.757	230.078	261.844	225.278	229.287	191.155	191.75	302.417	202.888	241.321	212.173	214.463	228.67	197.877	249.751	287.429	249.692	354.022	227.388	163.468	215.512
Misin01G141800	0	20.8437	7.93047	0	0	13.9466	0	0	0	20.9487	0	22.2316	0	0	29.727	0	0	75.1918	0	0	0	20.963	11.0911	2.03567	0	14.872	8.27512	0	0	0	0	1.34243	0	21.0545	0	0
Misin01G141900	7.58836	5.78992	7.0493	0	0	11.6222	0	0	0	0	0	8.33684	6.79203	11.6784	5.75361	0	0	18.5768	0	0	14.5861	9.24839	21.4428	0	10.4922	0	3.44797	0	0	0	0	0	0	0	36.3261	0
Misin01G142000	68.2953	30.1076	25.5537	62.8609	22.3726	0	13.8244	19.5018	27.6137	91.9923	32.9346	90.3158	86.0323	71.1322	39.3164	46.1829	20.2712	61.9226	3.57584	24.2699	40.6875	63.5056	62.1101	31.8921	24.4818	28.7524	58.6154	65.3342	0	0	0	35.5744	3.19899	42.1089	0	91.552
Misin01G142100	0	0	0	0	0	2.32444	1.72805	0	0	0	0	0	0	0	0	0	3.04067	1.76922	4.76779	0	0	1.23312	2.21822	0	0	0	3.44797	0	0	0	0	6.04093	0	4.21089	0	5.67136
Misin01G142200	19.5129	26.6336	13.2174	58.8053	0	0	2.59207	12.6761	20.9864	10.9298	64.3723	51.4105	9.81071	3.18502	5.75361	10.2629	0	20.346	23.243	20.4378	23.7984	52.4076	12.5699	11.5354	27.9792	0	11.0335	27.3697	0	29.9103	0	22.8213	12.796	28.0726	0	25.9262
Misin01G142300	0	0	0	0	0	0	0	0	0	0	0	0	0	0	0	0	0	0	0	0	0	0	0	0	0	0	0	0	0	0	0	6.71215	0	0	0	0
Misin01G142400	20.597	34.7395	59.0379	19.2638	30.203	66.2464	50.1134	39.9786	67.3773	32.7893	0	45.8526	39.2428	48.837	22.0555	15.3943	27.3661	56.615	48.8698	43.4303	33.7783	42.5426	85.0317	46.1418	41.9688	20.8207	47.5819	52.0908	59.654	140.578	82.1225	67.1215	12.796	49.1271	56.0028	8.10195
Misin01G142500	16.2608	8.10589	4.40582	0	10.0677	16.2711	45.7933	0	40.8682	8.19734	0	40.2947	36.9788	0	0	3.07886	0	0	51.8497	10.2189	23.7984	10.4815	9.61228	10.1783	8.1606	29.7439	17.2398	5.29737	49.4691	0	25.093	24.8349	0	0	0	0
Misin01G142600	0	0	0	0	0	0	0	0	0	0	0	0	0	0	0	0	0	0	0	3.19341	0	0	0	0	0	9.91464	0	0	0	0	0	0	0	0	0	0
Misin01G142700	0	0	0	0	0	0	0	0	0	0	0	0	0	0	0	0	0	0	0	0	0	0	0	0	0	0	0	0	0	0	0	0	0	0	0	0
Misin01G142800	0	0	0	0	0	0	0	0	0	0	0	0	0	0	0	0	0	0	0	0	0	0	0	0	6.9948	0	0	0	0	0	0	0	0	0	0	0
Misin01G142900	1087.3	465.51	471.422	509.984	1261.81	729.873	709.364	764.469	683.714	618.443	429.647	416.842	621.848	479.877	430.562	530.59	1391.62	414.882	702.057	710.214	571.161	323.694	372.661	322.992	713.47	475.903	500.645	637.45	1290.56	664.008	759.633	1055.82	467.052	446.354	475.267	721.073
Misin01G143000	0	0	0	0	0	0	0	0	0	0	0	0	0	0	0	0	0	0	0	0	0	0	0	0	0	0	0	0	0	0	0	0	0	0	0	0
Misin01G143100	0	0	0	0	0	0	0	0	0	0	0	0	0	0	0	0	0	0	0	0	0	0	0	0	0	0	0	0	0	0	0	0	0	0	0	0
Misin01G143200	0	0	0	0	0	0	0	0	0	0	0	0	0	0	0	0	0	0	0	0	0	0	0	0	0	0	0	0	0	0	0	0	0	0	0	0
Misin01G143300	4.33621	0	20.2667	0	0	0	0	19.5018	6.62728	0	0	0	1.50934	6.37005	5.75361	0	0	13.2691	0	0	15.3538	3.69936	42.1461	0	23.316	0	2.06878	0	0	0	0	0	0	8.42178	25.731	0
Misin01G143400	0	0	0	0	0	0	0	0	0	0	0	0	0	0	0	0	0	0	0	0	0	0	0	0	0	0	0	0	0	0	0	0	0	0	0	0
Misin01G143500	2226.64	1899.09	1804.62	2414.06	2400.58	1548.07	1461.07	1874.12	2415.64	1755.14	2182.67	1991.12	2359.1	1832.45	1625.4	2136.73	1734.2	1763.03	1367.16	2078.27	2585.58	1894.69	1544.62	1969.17	2360.74	1530.82	2003.27	2150.73	1638.3	1576.27	1246.67	1888.13	2137.99	1604.35	1720.95	2521.33
Misin01G143600	7.58836	0	0	12.1666	0	8.13553	0	0	0	0	0	0	3.77335	0	7.67149	0	0	0	0	5.10945	0	0	0	0	0	0	0	0	0	0	0	0	0	0	0	0
Misin01G143700	0	0	0	0	3.35589	0	0	0	6.62728	0	0	0	0	0	0	0	24.3254	0	4.17182	4.47077	0	0	0	0	0	4.95732	0	0	24.7346	0	0	0	0	0	0	0
Misin01G143800	679.701	684.369	704.049	586.025	750.601	527.647	1002.27	661.109	634.01	670.36	1053.91	815.621	510.911	594.538	656.871	635.271	827.064	750.148	678.814	707.02	590.353	577.716	761.588	566.594	874.35	548.279	634.426	480.295	507.786	692.423	912.472	714.172	721.905	864.636	688.683	729.986
Misin01G143900	1727.98	1210.09	1759.68	1645.54	2069.47	1897.9	2087.48	1628.4	1578.4	1584.82	1664.7	1303.33	1270.86	1105.2	1455.66	1342.38	1649.06	1153.53	1637.14	1518.78	1393.36	1370.61	1390.08	1312.33	1336.01	999.395	1318.5	1412.63	1732.87	999.003	1885.4	1684.08	1355.31	1009.21	1333.47	1715.18
Misin01G144000	3.25216	10.4219	2.64349	0	0	0	4.32012	0	0	0	0	0	3.77335	8.4934	2.87681	0	17.2305	7.96148	0	0	0	0	11.0911	0	0	0	4.13756	0	0	0	0	0	8.53064	11.229	0	0
Misin01G144100	4.33621	0	17.6233	0	0	0	6.9122	0	0	0	0	0	0	0	11.5072	0	0	0	0	0	0	5.54904	6.65465	0	10.4922	0	2.06878	0	0	0	0	4.02729	0	0	16.6495	0
Misin01G144200	26.0172	53.2673	57.2756	33.4582	0	49.9754	39.7451	30.2277	82.841	66.4895	0	31.9579	19.6214	39.282	44.111	20.5257	51.6915	70.7687	34.5665	28.7407	26.8691	30.2114	23.661	0	16.3212	23.7951	27.5837	42.3789	50.9241	23.9282	54.7483	21.4789	0	22.4581	0	38.0792
Misin01G144300	728.483	304.55	533.985	456.248	592.874	462.563	367.211	502.17	673.773	546.489	342.82	544.674	514.685	387.511	534.127	451.566	592.932	329.075	410.03	305.29	639.485	371.785	292.805	352.17	621.371	423.355	324.109	376.996	740.582	556.331	571.436	304.731	664.324	492.674	517.647	282.758
Misin01G144400	0	0	0	0	0	0	0	0	0	0	0	0	0	0	0	0	0	0	0	0	0	0	0	0	0	0	0	0	0	0	0	0	0	0	0	0
Misin01G144500	256.92	265.178	254.656	232.18	185.693	292.879	279.08	256.448	230.85	51.0056	2.99406	225.095	22.6401	251.617	291.516	224.757	148.993	298.113	224.086	186.495	169.659	229.977	253.616	207.638	46.632	171.523	159.296	199.534	160.047	80.7578	171.089	189.954	163.148	195.105	255.797	70.487
Misin01G144600	0	0	0	0	0	0	0	0	14.3591	0	0	0	0	0	0	0	0	22.9998	0	0	0	3.69936	129.396	0	0	9.91464	5.51675	0	0	0	0	0	0	0	0	0
Misin01G144700	0	0	0	0	0	0	0	0	0	0	0	0	0	0	0	0	0	0	0	0	0	0	0	0	0	0	0	0	0	0	0	0	0	0	0	0
Misin01G144800	11.9246	6.94791	0	0	0	0	0	0	3.31364	0	0	45.8526	8.30137	0	0	0	0	0	0	0	0	0	0	0	44.3004	0	0	5.29737	0	0	0	0	0	0	0	0
Misin01G144900	474.815	492.143	608.002	778.664	59.2874	646.193	498.542	590.903	566.632	575.635	152.697	576.631	475.442	601.969	635.774	490.565	336.501	398.074	411.222	350.636	391.522	46.242	52.4978	425.454	434.843	464.997	417.204	562.404	356.469	88.2353	426.581	381.921	456.389	415.475	516.134	117.478
Misin01G145000	1020.09	1291.15	1514.72	705.664	2007.94	2269.81	2709.58	1712.25	567.737	1780.64	702.107	532.168	883.718	1632.86	1543.89	640.403	1660.21	1178.3	2755.78	1171.98	656.374	1482.21	1570.5	984.584	626.035	1885.76	1581.24	1168.07	1363.31	1772.18	2469.38	1599.5	1592.03	1312.39	1106.43	708.92
Misin01G145100	160.44	89.1648	108.383	43.597	68.2364	132.493	171.941	96.5337	97.2001	100.19	0	106.989	61.8829	69.0088	111.237	148.812	63.8542	50.4227	79.8605	80.4738	136.649	75.8368	96.8622	92.2836	100.259	39.6586	82.7512	65.3342	68.3838	37.3879	151.698	30.8759	141.822	130.538	54.4892	100.464
Misin01G145200	105.153	42.8454	86.354	43.597	53.6942	84.8419	77.7622	134.562	27.6137	56.4705	0	11.1158	27.9228	61.5771	65.2076	27.7097	30.4067	44.2304	117.407	28.7407	58.3444	43.1592	46.5826	25.7851	73.4454	36.6842	78.6136	20.3066	80.0236	34.3968	42.2018	40.9441	87.4391	134.748	101.41	18.6345
Misin01G145300	165.86	581.308	495.214	565.748	390.402	519.512	491.63	408.562	301.541	466.337	276.95	427.958	253.569	310.009	370.149	519.301	239.2	656.38	548.892	347.443	374.632	620.876	487.269	440.383	291.45	597.853	490.301	346.095	295.36	354.437	427.721	383.264	284.71	502.5	358.721	412.389
Misin01G145400	0	0	0	0	0	0	0	0	0	0	0	0	0	0	0	0	0	0	0	1.91604	0	0	0	0	0	0	0	0	0	0	0	0	0	0	0	0
Misin01G145500	328.468	252.441	558.657	132.819	265.115	252.201	297.225	177.466	189.982	378.899	384.737	236.21	220.364	266.48	494.811	248.361	437.857	407.805	249.117	113.047	254.873	334.792	326.078	132.318	356.735	275.627	193.776	210.129	128.038	302.094	361.567	185.926	313.501	304.588	342.071	205.789
Misin01G145600	6.50431	5.78992	5.28698	0	4.47452	8.13553	48.3854	0	40.8682	10.019	0	23.621	6.79203	16.9868	5.75361	17.4469	0	19.4614	12.5154	10.8576	14.5861	24.0458	17.0063	12.8926	2.3316	36.6842	9.6543	0	0	1.49551	35.3583	4.02729	50.1175	23.8617	15.1359	9.72234
Misin01G145700	31.4375	34.7395	118.957	32.4443	58.1688	38.3532	49.2494	25.3523	86.1546	35.5218	170.661	36.1263	23.3948	12.7401	34.5217	9.23658	30.4067	24.7691	26.8188	44.069	20.7276	36.9936	135.311	17.6424	53.6268	7.93171	34.4797	36.1987	0	0	84.4037	19.4652	17.0613	75.796	0	18.6345
Misin01G145800	1815.79	2183.96	6246.56	1594.84	1655.57	1406.28	1466.25	1893.62	2495.17	1958.25	3257.54	2687.24	1732.72	1793.17	1694.44	1467.59	1521.35	2161.1	2335.03	2561.11	1545.36	2302.23	6157.03	2657.22	1417.61	2368.61	2255.66	2950.63	1591.74	2237.29	2639.33	1735.09	1130.31	3225.54	2677.54	1777.57
Misin01G145900	314.375	517.619	513.718	486.665	220.37	561.351	629.874	520.697	439.61	423.529	324.855	464.084	373.562	762.282	624.267	754.32	409.478	503.342	749.735	906.927	435.28	555.52	644.023	531.309	375.388	685.101	626.151	681.594	529.611	550.349	585.123	893.387	383.879	704.622	835.501	631.142
Misin01G146000	11.9246	27.7916	22.9102	3.04165	22.3726	32.5421	31.9689	22.427	25.4046	15.4839	0	0	4.52802	12.7401	0	0	54.7321	7.96148	7.15168	28.102	0	11.7146	33.2733	4.07133	0	14.872	11.7231	7.94605	0	0	6.84354	9.39701	18.1276	23.8617	0	17.8243
Misin01G146100	74.7996	93.7967	122.482	39.5415	29.0844	97.6263	77.7622	32.1779	98.3047	81.0625	0	36.1263	97.3524	109.352	163.019	25.6572	75.0033	152.153	51.2537	22.9925	118.224	152.29	196.682	26.4637	214.507	180.446	171.709	80.3434	43.6492	183.948	76.4195	26.1774	76.7758	169.839	107.465	38.0792
Misin01G146200	4979.05	9818.55	12348.6	7007.97	26002.6	15162.3	13824.4	10134.1	21936.3	8435.97	13856.5	11539.6	12910.1	10749.5	6149.66	7322.55	15525.7	10885.1	14846.3	14388.9	11070.8	13624.7	14871.7	6626.77	6312.81	8892.44	3576.92	3697.56	18360.3	7145.57	13425.9	14631.8	6973.8	9843.66	8815.14	6806.45
Misin01G146300	0	9.26387	0	0	0	0	0	0	0	0	0	0	0	0	11.5072	3.07886	0	0	0	9.58022	0	14.7974	0	14.2497	0	15.8634	15.1711	4.41447	0	0	0	29.5334	0	36.4944	0	29.167
Misin01G146400	536.606	548.885	512.837	648.886	600.704	504.403	541.744	407.587	617.442	758.709	332.34	622.484	543.362	477.754	408.507	848.739	500.698	582.073	527.437	499.449	588.818	598.063	524.978	561.166	658.677	560.177	540.641	593.305	503.421	824.028	642.152	684.639	786.951	536.187	924.803	704.87
Misin01G146500	0	0	0	0	0	0	0	0	0	0	0	0	0	0	0	0	0	0	0	0	0	0	0	0	0	0	0	0	0	0	0	0	0	0	0	0
Misin01G146600	13.0086	34.7395	22.0291	14.1944	1.11863	29.0555	29.3768	11.7011	5.52273	20.9487	50.899	2.77895	8.30137	42.467	22.0555	5.13143	13.1763	52.1919	47.0819	5.10945	9.21227	27.7452	24.4004	11.5354	5.829	25.7781	26.2045	4.41447	0	61.3161	47.9048	0	10.6633	18.2472	6.05436	18.6345
Misin01G146700	2275.43	414.558	246.726	2106.85	617.484	166.197	214.278	1259.81	1946.21	353.396	314.376	1271.37	2036.85	262.234	273.297	1519.93	1108.83	316.69	126.346	733.845	2137.25	284.234	524.978	1636.68	1375.64	336.106	348.934	1249.3	1155.25	263.21	52.4671	710.816	1964.18	286.341	339.044	1160.2
Misin01G146800	0	0	0	0	0	0	0	0	0	0	0	0	0	0	0	0	0	0	0	0	0	0	0	0	0	0	0	0	0	0	0	0	0	0	0	0
Misin01G146900	7.58836	0	0	0	0	0	0	0	0	0	0	0	0	0	0	0	2.02712	2.65383	0	0	0	0	2.21822	0	2.3316	1.98293	0	0	0	0	0	0	0	0	0	1.62039
Misin01G147000	118.162	60.2152	108.383	139.916	134.236	198.739	573.713	51.6797	70.691	94.7248	311.382	34.7368	78.4857	106.167	201.377	81.0766	65.8813	64.5765	131.114	58.12	71.3951	106.665	78.377	63.7842	23.316	116.001	135.85	70.6316	84.3885	53.8385	189.338	321.512	89.5717	89.8323	155.9	55.0933
Misin01G147100	0	0	0	0	0	0	14.6884	0	0	0	0	8.33684	0	0	0	0	0	0	0	0	0	0	2.95762	0	0	0	0	5.29737	0	0	0	23.4925	0	0	0	0
Misin01G147200	499.748	195.699	120.719	508.97	517.926	180.144	245.383	448.54	526.869	135.711	366.772	393.221	566.002	282.405	159.183	338.675	583.81	230.883	168.065	349.997	485.18	191.75	167.106	462.775	525.776	131.865	231.014	348.743	440.857	194.417	226.977	410.783	469.185	256.864	313.313	279.517
Misin01G147300	238.491	230.439	173.589	265.638	529.112	727.549	1031.65	282.775	177.832	178.52	0	233.432	133.577	76.4406	172.608	206.284	308.122	243.267	566.771	398.537	149.699	234.293	225.519	223.923	74.6112	163.592	208.947	243.679	327.369	297.607	514.406	497.37	117.296	218.966	108.978	310.305
Misin01G147400	521.429	503.723	529.579	920.607	510.095	727.549	692.084	663.06	471.641	694.041	1125.77	605.81	662.6	507.48	538.922	839.502	387.179	719.187	710.997	834.118	552.736	780.565	582.652	906.55	348.574	593.887	673.043	601.251	439.402	505.484	751.649	872.579	535.298	473.023	723.495	754.291
Misin01G147500	0	0	0	0	0	0	0	0	0	2.73245	0	0	0	0	0	0	0	5.30765	0	5.74813	9.97996	0	0	0	6.9948	2.97439	2.06878	0	0	0	0	4.02729	0	0	0	0
Misin01G147600	0	0	0	15.2083	6.71178	9.29775	34.561	0	8.83637	0	0	0	0	0	20.1377	10.2629	23.3118	12.3845	11.9195	15.3284	15.3538	26.5121	22.9216	2.03567	10.4922	0	2.06878	9.71184	0	0	0	0	0	4.21089	0	35.6486
Misin01G147700	4622.4	2729.37	2765.97	5546.96	4584.15	3919	5072.69	2236.85	4134.32	5157.95	3037.47	3208.29	2991.51	4772.23	2578.58	5374.66	5605.99	3840.97	5129.55	3951.52	4588.48	3066.15	4596.89	2026.17	7085.73	3308.51	4489.94	5541.93	8393.75	2249.25	4870.32	3753.43	2023.89	2876.04	2380.88	2938.58
Misin01G147800	52.0345	52.1093	103.977	79.083	124.168	124.357	82.9464	80.9323	67.3773	71.0436	0	143.116	78.4857	96.6124	102.606	95.4446	94.2609	88.4609	53.0417	90.0541	83.6782	66.5884	74.68	95.6763	68.7822	92.2061	75.1657	82.1092	138.223	125.623	191.619	79.2033	69.3114	61.7597	63.5707	135.303
Misin01G147900	227.651	201.489	179.757	125.722	41.3893	165.035	150.34	204.768	111.559	108.387	0	158.4	148.67	105.106	172.608	164.206	237.173	185.768	147.801	130.93	176.569	117.763	198.161	188.638	103.756	168.549	210.326	95.3526	168.777	224.327	195.041	74.5048	169.546	169.839	122.601	200.118
Misin01G148000	249.332	306.866	361.277	205.819	441.859	241.741	222.918	234.996	329.155	162.125	320.364	225.095	262.625	247.37	231.104	189.863	163.183	260.96	228.258	265.053	284.813	319.378	368.224	232.745	201.683	226.054	279.285	288.706	349.194	191.426	428.862	320.841	343.358	168.436	240.661	247.92
Misin01G148100	81.3039	133.168	135.699	110.513	139.829	199.902	129.604	156.014	160.159	142.087	85.3307	147.284	153.198	167.745	216.719	115.97	169.264	173.383	188.328	178.192	175.801	225.661	209.252	72.6055	131.735	143.762	164.123	108.596	224.066	143.569	302.256	175.858	140.756	192.297	130.169	134.492
Misin01G148200	43.3621	0	71.3742	0	26.8471	9.29775	60.4817	28.2775	44.1819	30.9677	0	4.16842	17.3574	41.4053	39.3164	19.4994	21.2847	29.1921	14.3034	21.7152	35.3137	20.3465	44.3644	0	0	11.8976	28.9629	36.1987	0	0	0	10.0682	0	32.2835	16.6495	0
Misin01G148300	269.929	253.599	341.891	214.944	258.404	273.121	191.814	182.341	227.537	188.539	44.9109	244.547	353.185	212.335	303.024	251.44	393.261	315.805	225.278	245.254	434.512	373.019	276.538	208.995	511.786	371.799	430.306	399.068	589.265	421.735	694.619	267.815	290.042	339.678	305.745	294.911
Misin01G148400	0	0	2.64349	0	0	8.13553	0	0	0	0	0	16.6737	0	0	0	0	0	13.2691	0	0	0	3.0828	2.21822	0	0	0	2.75837	0	0	0	0	0	0	0	0	0
Misin01G148500	0	13.8958	21.1479	0	0	0	5.18415	0	0	5.46489	0	0	0	0	0	0	0	0	16.0913	0	2.30307	3.69936	4.43644	0	0	11.8976	0	0	0	0	52.4671	0	0	8.42178	3.02718	0
Misin01G148600	0	39.3715	32.603	0	0	0	10.3683	0	0	0	0	0	0	9.55507	0	0	0	0	3.57584	0	0	16.0306	0	0	0	5.94878	0	0	0	0	0	0	0	4.21089	0	0
Misin01G148700	0	26.6336	44.9393	0	0	6.97331	35.425	0	23.1955	23.6812	0	0	10.5654	0	5.75361	24.6309	53.7186	40.692	51.2537	33.2114	20.7276	31.4445	20.7034	2.71422	0	0	24.1358	0	0	0	0	0	0	25.2653	0	38.8894
Misin01G148800	0	0	0	37.5137	0	0	0	0	0	6.37571	0	0	0	11.6784	0	0	0	0	6.55571	11.4963	0	0	3.69703	16.2853	0	0	0	15.8921	0	0	0	21.4789	0	0	0	0
Misin01G148900	11.9246	1.15798	25.5537	40.5554	0	3.48666	5.18415	14.6263	0	20.9487	0	29.1789	9.05604	9.55507	0	14.368	9.12202	10.6153	0	18.5218	3.07076	6.78216	4.43644	25.7851	8.1606	0	2.06878	17.6579	4.36492	0	84.4037	6.04093	0	7.01815	4.54077	23.4957
Misin01G149000	3383.33	4220.85	3966.11	4947.76	6035.01	5358.99	6529.44	5809.57	3554.43	4155.14	4429.71	4225.39	3568.08	4451.6	4070.68	3806.5	4483.98	4786.62	6508.03	6425.77	4319.02	5673.58	4670.83	6433.39	4912.68	4899.81	4951.97	5131.38	4871.25	4408.78	5196.53	6317.47	4255.72	4711.99	4808.67	4822.28
Misin01G149100	92.1444	42.8454	144.511	122.68	128.642	146.44	100.227	153.089	149.114	50.0948	0	90.3158	112.446	52.0221	93.9757	148.812	56.7593	84.0378	92.3759	144.981	84.4458	69.0547	98.341	187.281	130.57	128.89	102.749	203.949	72.7487	59.8206	55.8889	106.052	0	98.2541	66.5979	116.668
Misin01G149200	1771.34	1394.21	1501.5	1496.49	1340.12	1156.41	1022.14	1443.13	1153.15	1338.9	956.602	1556.21	1040.69	910.917	1179.49	821.029	914.23	825.34	1275.98	1077.46	1065.55	926.073	1214.1	1359.83	1049.22	861.582	895.092	1604.22	1017.03	874.876	1226.13	1083.34	1388.36	842.178	918.748	1020.85
Misin01G149300	7.58836	5.78992	0	11.1527	0	12.7844	6.9122	0	0	16.3947	0	6.94737	0	10.6167	0	12.3154	0	0	0	12.1349	0	20.3465	13.3093	4.74989	0	12.889	14.4815	0	0	0	0	12.7531	0	0	0	9.72234
Misin01G149400	10.8405	0	0	0	0	0	26.7848	0	13.2546	2.73245	0	0	10.5654	0	0	0	12.1627	0	0	5.74813	2.30307	1.84968	0	0	0	25.7781	0	0	104.758	0	0	0	0	0	0	0
Misin01G149500	0	0	0	0	0	0	0	0	0	0	0	0	0	0	0	0	0	0	0	0	0	0	0	0	0	0	0	0	0	0	0	0	0	0	0	0
Misin01G149600	0	0	0	0	0	0	0	0	0	0	0	0	0	0	0	0	0	0	0	0	0	0	0	0	0	0	0	0	0	0	0	0	0	0	0	0
Misin01G149700	0	0	0	0	0	0	0	0	0	0	0	0	0	0	0	0	0	0	0	0	0	0	0	0	0	0	0	0	0	0	0	0	0	0	0	0
Misin01G149800	26.0172	0	0	0	0	0	7.77622	0	9.94092	0	0	30.5684	2.26401	0	0	19.4994	42.5694	0	16.6873	3.83209	20.7276	3.69936	8.13347	0	0	0	0	16.775	0	0	0	14.7667	0	0	0	4.05097
Misin01G149900	0	0	0	0	0	0	0	0	0	0	0	0	0	6.37005	0	0	0	0	0	0	0	0	0	0	0	0	0	0	0	0	0	0	0	0	0	0
Misin01G150000	0	0	0	0	0	0	0	0	0	0	0	0	0	0	0	0	0	0	0	0	0	0	0	0	0	8.92317	0	0	0	0	0	0	0	32.2835	0	0
Misin01G150100	29.2694	19.6857	35.2465	12.1666	29.0844	33.7043	17.2805	41.9288	46.391	0	0	38.9053	54.3362	14.8634	36.4396	44.1303	35.4745	34.4997	38.7383	116.879	77.5366	82.619	79.1164	56.3201	15.1554	24.7866	34.4797	68.8658	16.0047	101.695	25.093	44.9714	10.6633	16.8436	93.8425	11.3427
Misin01G150200	0	0	0	0	0	0	0	0	0	0	0	0	0	0	0	0	0	0	0	0	18.4245	0	0	0	0	0	0	0	0	0	0	0	0	0	0	0
Misin01G150300	0	0	0	0	0	0	0	0	0	0	0	0	0	0	0	0	0	0	0	0	0	0	0	0	0	0	0	0	0	0	0	0	0	0	0	0
Misin01G150400	0	0	0	0	0	0	0	0	0	0	0	8.33684	0	0	0	0	0	0	0	14.051	0	3.0828	0	8.82122	0	0	0	0	0	0	0	0	0	0	0	0
Misin01G150500	0	0	0	0	0	6.97331	0	0	0	0	0	0	0	0	0	0	0	0	0	31.9341	0	0	5.91525	19.6781	0	0	0	0	0	0	0	0	0	0	0	12.9631
Misin01G150600	0	0	0	0	0	0	0	0	0	0	0	0	0	0	0	0	0	0	0	0	0	0	0	0	0	0	0	0	0	0	0	0	0	0	0	0
Misin01G150700	0	0	0	0	0	0	0	0	0	0	0	0	0	0	0	0	0	0	0	0	0	0	0	0	0	0	0	0	0	0	0	0	0	0	0	0
Misin01G150800	494.328	484.037	333.961	339.651	338.945	342.854	231.559	331.53	486.001	386.186	4.49109	247.326	484.498	371.586	338.504	311.991	348.664	341.459	240.177	328.921	417.623	308.28	317.205	202.21	357.901	348.995	389.62	355.806	387.023	149.551	288.569	384.606	462.787	366.347	507.052	298.152
Misin01G150900	0	0	0	0	0	0	0	0	0	0	0	0	0	0	0	0	0	0	0	0	0	0	0	0	0	0	0	0	0	0	0	0	0	0	0	0
Misin01G151000	0	0	0	0	0	0	0	12.6761	0	0	0	0	0	0	0	0	0	0	0	15.3284	0	0	0	3.39278	0	0	0	7.06316	0	0	0	12.7531	0	0	0	0
Misin01G151100	0	0	0	0	0	0	0	0	0	0	0	0	0	0	0	0	0	0	0	0	0	0	0	0	0	0	0	0	0	0	0	0	0	0	0	0
Misin01G151200	185.373	88.0068	80.1858	214.944	133.117	141.791	129.604	416.362	79.5274	142.998	56.8871	205.642	62.6376	113.599	66.1666	298.649	126.695	84.0378	103.699	278.465	75.2336	56.7235	72.4618	192.71	141.062	88.2403	131.023	225.138	39.2843	89.7308	122.043	66.4503	286.843	44.9162	119.574	309.494
Misin01G151300	3441.87	251.283	391.236	235.221	1780.86	1321.44	405.228	1205.21	202.132	1316.13	1628.77	226.484	1895.73	548.886	947.429	226.809	849.362	521.919	391.555	185.218	317.823	136.26	524.978	376.598	490.802	547.288	3161.1	885.543	565.985	830.01	1161.12	263.787	8036.93	513.729	744.686	206.6
Misin01G151400	0	0	0	0	0	0	0	0	0	0	0	0	0	0	0	0	0	0	0	0	0	0	0	0	0	0	0	0	0	0	0	0	0	0	0	0
Misin01G151500	249.332	213.069	380.662	395.415	345.657	331.232	480.398	291.551	346.828	293.282	354.796	361.263	361.487	237.815	300.147	394.094	331.434	298.998	203.823	308.483	299.399	315.679	346.042	297.207	460.491	204.242	265.493	322.256	276.445	221.336	513.266	283.253	307.103	204.93	378.397	400.236
Misin01G151600	93.2285	134.326	72.2554	172.36	142.066	174.333	177.125	238.897	64.0637	133.89	80.8396	144.505	107.163	85.9956	201.377	255.545	105.41	133.576	63.1732	261.221	63.7182	70.9044	59.8919	177.782	41.9688	99.1464	41.3756	219.841	0	186.939	142.574	251.706	69.3114	124.923	133.196	195.257
Misin01G151700	0	6.94791	0	0	0	0	0	0	0	0	0	6.94737	0	9.55507	0	3.07886	0	15.0384	1.78792	19.1604	0	4.93248	0	0	0	0	0	0	0	0	0	4.02729	0	0	0	0
Misin01G151800	0	0	0	0	0	0	0	0	0	0	0	0	0	0	0	3.07886	0	0	9.53558	0	0	0	0	0	0	0	2.06878	0	4.36492	0	0	0	0	0	0	0
Misin01G151900	159.356	506.039	514.599	318.36	236.031	340.53	317.097	241.822	405.369	474.535	465.576	257.053	264.134	553.132	397.958	346.885	247.308	604.188	416.586	458.573	373.097	815.092	644.762	437.668	359.066	486.809	562.018	309.013	341.919	459.123	393.504	326.882	115.164	606.368	731.063	333.8
Misin01G152000	840.14	755.006	660.872	726.955	923.989	1063.43	976.348	1013.12	683.714	516.432	799.414	875.368	695.805	696.458	851.535	1097.1	926.392	798.802	761.654	1099.81	594.959	475.367	865.844	809.517	733.288	538.365	676.491	718.676	851.16	625.125	948.971	1053.81	593.946	794.455	611.49	810.195
Misin01G152100	45.5302	69.4791	17.6233	22.3055	55.9315	41.8399	51.8415	13.6512	40.8682	45.5408	0	16.6737	68.6749	54.1454	36.4396	54.3932	62.8406	87.5763	141.246	75.3644	57.5767	93.1005	86.5105	76.6768	29.145	26.7695	71.7177	19.4237	202.241	13.4596	39.9207	58.3957	103.434	35.0908	0	31.5976
Misin01G152200	58.5388	37.0555	49.3451	53.7359	82.7786	97.6263	50.9775	24.3772	39.7637	13.6622	0	77.8105	50.5629	29.7269	33.5628	96.4709	77.0304	26.5383	61.3853	45.3464	42.2229	57.34	18.4852	42.749	38.4714	6.94025	40.686	65.3342	91.6634	73.2802	92.3878	49.6699	90.638	22.4581	107.465	85.8807
Misin01G152300	6481.55	6651.46	6247.45	6157.32	6489.17	6991.91	6426.62	7189.32	7748.39	7317.49	7028.55	7076.59	6835.04	7467.82	6725.98	6140.27	5547.2	7660.71	6863.83	8583.88	7384.4	7623.14	7484.27	8612.91	7266.43	7196.04	7843.43	7410.13	6605.58	6363.41	6259.56	6386.61	7244.65	6073.51	7913.04	6974.16
Misin01G152400	0	0	0	0	0	0	0	0	0	0	0	0	0	0	0	0	0	0	0	0	0	0	0	0	0	0	0	0	0	0	0	0	0	0	0	0
Misin01G152500	204.886	35.8975	86.354	151.069	224.845	192.928	242.791	158.939	22.0909	105.655	0	41.6842	36.2241	84.934	155.348	161.127	105.41	36.269	157.933	146.258	39.1522	14.1809	19.964	105.855	61.7874	112.035	100.681	422.024	40.7393	0	91.2472	293.321	94.9034	37.898	66.5979	155.557
Misin01G152600	0	0	22.9102	0	6.71178	17.4333	0	0	0	0	0	0	0	0	32.6038	0	13.1763	13.2691	0	0	13.8184	1.84968	0	11.5354	0	0	4.13756	0	33.4644	0	0	0	0	4.21089	13.6223	0
Misin01G152700	58.5388	23.1597	0	2.02777	89.4904	0	23.3287	0	38.6591	9.10815	0	0	33.9601	36.0969	0	6.15772	26.3525	10.6153	3.57584	16.6057	32.243	14.1809	5.17584	2.03567	82.7718	1.98293	15.1711	0	4.36492	4.48654	26.2336	0	33.0562	21.0545	0	13.7733
Misin01G152800	4.33621	4.63194	0	0	0	0	0	0	0	7.28652	0	4.16842	0	0	0	0	0	0	0	0	0	0	0	0	0	0	0	0	4.36492	0	0	0	0	0	0	0
Misin01G152900	0	0	0	0	0	0	0	0	0	0	0	0	0	0	0	0	0	0	1.78792	0	2.30307	0	0	0	0	0	0	0	4.36492	0	0	0	0	0	0	0
Misin01G153000	0	0	0	0	0	0	0	0	0	0	0	0	0	0	0	9.23658	0	0	0	0	0	0	0	0	0	0	0	0	0	0	0	0	0	0	0	0
Misin01G153100	0	0	0	0	0	0	0	0	0	0	0	0	0	0	0	0	0	0	0	0	0	0	0	0	0	0	0	0	0	0	0	0	0	0	0	0
Misin01G153200	0	0	0	0	0	0	0	0	0	0	0	0	0	0	0	0	0	0	0	0	0	0	0	0	0	0	0	0	0	0	0	0	0	0	0	0
Misin01G153300	2766.5	529.199	1281.21	1241	1021.31	397.479	737.013	712.789	768.764	1413.58	1176.66	929.558	989.372	984.172	407.548	639.376	696.315	644.88	1017.33	703.188	625.667	724.458	1202.27	1029.37	466.32	800.111	1317.12	1465.6	750.767	852.443	766.477	727.597	881.855	699.008	784.039	554.173
Misin01G153400	249.332	607.942	656.466	280.846	464.232	713.602	1028.19	875.629	210.968	500.037	962.59	653.052	301.113	702.829	652.076	506.985	614.216	682.033	1004.81	1188.59	292.49	685.614	850.317	1085.69	417.356	757.478	970.258	942.931	488.871	758.226	1148.57	949.769	505.44	875.865	908.153	992.489
Misin01G153500	0	5.78992	0	0	0	0	0	0	3.31364	0	0	0	0	0	0	0	0	0	0	0	0	0	0	11.5354	0	0	4.82715	0	0	0	0	0	0	0	0	0
Misin01G153600	8.67242	0	0	8.11108	0	0	0	0	4.41819	0	0	8.33684	0	0	0	0	0	0	0	0	0	0	0	3.39278	0	0	0	20.3066	0	0	0	0	17.0613	0	0	0
Misin01G153700	21.681	37.0555	19.3856	17.236	11.1863	11.6222	2.59207	0	13.2546	20.0379	0	16.6737	21.8854	10.6167	16.3019	9.23658	13.1763	0	4.76779	19.7991	6.14152	23.4293	47.322	22.3923	16.3212	0	38.6172	0	0	0	0	0	57.5818	0	0	17.8243
Misin01G153800	744.744	611.416	1304.12	266.652	719.279	548.567	622.962	415.387	937.76	625.73	597.315	634.989	590.152	565.873	721.12	307.886	814.901	470.612	796.817	586.309	702.436	707.81	708.351	420.705	875.516	521.51	624.082	339.914	421.943	421.735	565.733	419.509	399.874	432.318	594.84	309.494
Misin01G153900	698.13	641.523	601.834	530.262	560.434	520.674	502.862	367.608	584.305	623.908	711.089	593.305	566.757	467.137	468.92	571.642	494.616	506.881	418.97	655.926	328.571	623.958	645.501	382.027	544.429	582.981	559.26	455.574	603.814	373.879	475.626	514.822	499.042	502.5	970.21	602.785
Misin01G154000	1298.69	1849.3	3935.27	1589.77	1863.64	1462.07	1396.26	1212.03	3333.52	1383.53	2139.25	1517.3	1767.44	1599.94	1480.6	1359.83	2002.79	1115.49	1382.06	1293.33	2060.48	1567.29	3084.06	1486.72	2766.44	1444.56	1342.64	1530.06	939.913	1366.9	1237.54	1386.73	1004.48	1684.36	1581.7	1267.14
Misin01G154100	0	0	0	0	0	0	0	0	0	0	0	0	0	0	0	0	0	0	0	0	0	0	0	0	0	0	0	0	0	0	0	0	0	0	0	0
Misin01G154200	373.998	268.652	434.413	220.013	571.62	366.099	583.217	419.288	292.705	362.504	640.728	323.747	251.305	353.538	320.285	247.335	272.647	391.882	511.941	294.432	309.379	313.829	411.11	310.1	319.429	430.295	308.248	216.309	225.521	393.32	571.436	372.524	447.859	293.359	349.639	295.721
Misin01G154300	9.75647	66.0051	16.7421	57.7914	58.1688	80.1931	66.5299	54.6049	24.3	49.184	118.265	34.7368	36.2241	50.9604	46.9879	73.8926	33.4474	102.615	122.771	65.1455	16.8892	51.791	43.625	56.9987	0	78.3256	48.9611	48.5592	62.5639	85.2443	18.2494	55.7108	31.9899	82.8142	51.462	14.5835
Misin01G154400	31.4375	135.484	75.78	91.2496	67.1178	135.98	42.3372	155.039	58.541	80.1517	98.8039	126.442	49.0535	59.4538	39.3164	113.918	67.9084	63.6918	42.9101	99.6343	96.7289	101.116	139.748	109.926	55.9584	83.283	59.305	68.8658	190.602	43.3699	84.4037	61.0805	36.2552	115.098	42.3805	74.5379
Misin01G154500	0	16.2118	0	0	0	0	0	0	0	0	0	0	3.01868	6.37005	2.87681	13.3417	0	0	4.17182	0	0	0	0	0	0	0	0	0	0	0	0	0	0	16.8436	0	0
Misin01G154600	26.0172	31.2656	22.9102	13.1805	19.0167	84.8419	62.2098	161.865	30.9273	36.4326	0	26.4	22.6401	72.1939	67.1255	31.8149	77.0304	85.8071	182.964	86.222	27.6368	78.3031	80.5953	75.3197	51.2952	70.3939	91.7159	64.4513	0	100.199	38.7801	59.7381	35.1889	65.9706	157.413	15.3937
Misin01G154700	62.875	53.2673	88.1163	115.583	68.2364	105.762	81.2183	101.409	67.3773	33.7002	89.8218	61.1368	70.1843	59.4538	87.2632	54.3932	59.7999	27.4229	97.7397	81.7512	67.5567	78.9196	111.65	70.5698	64.119	52.5476	128.954	52.0908	85.8435	0	132.308	64.4366	49.0512	148.785	0	130.441
Misin01G154800	275.349	350.869	404.454	264.624	508.977	289.392	354.25	375.409	340.2	214.042	673.663	468.253	399.975	259.049	452.618	299.676	333.461	320.228	461.284	389.596	423.765	240.458	298.72	197.46	398.704	320.243	348.934	203.066	334.644	330.509	456.236	315.471	402.006	498.289	390.506	323.268
Misin01G154900	30.3535	94.9547	59.9191	22.3055	0	10.46	0	0	192.191	26.4136	0	37.5158	77.731	56.2687	29.727	6.15772	13.1763	28.3075	9.53558	10.2189	82.9105	67.205	297.241	14.2497	109.585	60.4793	102.749	16.775	0	0	0	0	0	26.669	0	0
Misin01G155000	0	0	0	6.08331	0	0	0	0	0	0	0	0	0	0	0	0	0	0	0	0	0	0	0	0	0	0	0	0	0	0	0	0	0	0	0	0
Misin01G155100	0	0	0	0	0	0	0	0	0	0	0	0	0	0	0	0	0	0	0	0	0	0	0	0	0	0	0	0	0	0	0	0	0	0	0	0
Misin01G155200	32.5216	69.4791	103.977	42.5832	16.7795	137.142	63.0738	50.7046	9.94092	20.9487	0	36.1263	59.6189	73.2555	28.7681	45.1566	30.4067	66.3457	39.9302	35.7662	54.506	56.7235	53.9766	42.749	10.4922	81.3	82.7512	60.0368	56.744	50.8475	78.7007	24.1637	52.2502	110.887	112.006	17.0141
Misin01G155300	0	0	0	0	0	0	0	0	0	0	0	0	0	0	0	0	0	0	0	0	0	0	0	0	0	0	0	0	0	0	0	0	0	0	0	0
Misin01G155400	0	18.5277	32.603	23.3194	0	17.4333	15.5524	7.8007	3.31364	20.0379	0	19.4526	14.3387	66.8855	0	48.2355	0	0	33.9705	48.5398	16.1215	19.7299	21.4428	42.749	32.6424	8.92317	8.27512	29.1355	0	0	0	44.9714	0	0	33.299	46.9913
Misin01G155500	0	11.5798	0	0	15.6608	0	0	0	0	33.7002	0	0	0	0	0	0	0	15.923	0	0	0	9.86495	0	0	0	0	0	0	0	0	46.7642	0	0	0	0	0
Misin01G155600	61.791	60.2152	91.641	145.999	65.9992	134.817	196.134	203.793	103.827	183.074	0	69.4737	190.177	213.397	119.867	231.941	200.685	188.422	275.34	415.143	194.993	138.726	179.676	326.385	67.6164	216.139	140.677	200.417	145.497	222.832	385.519	296.677	42.6532	144.574	181.631	217.942
Misin01G155700	139.843	141.274	158.609	85.1663	220.37	137.142	111.459	117.986	111.559	170.322	113.774	208.421	152.443	141.203	156.307	154.969	160.142	159.23	84.0323	121.349	120.527	122.695	205.555	163.532	169.041	160.617	135.16	120.957	106.213	133.101	209.869	226.199	229.261	195.105	154.386	174.192
Misin01G155800	0	2.31597	3.52465	0	0	0	5.18415	0	0	0	0	0	0	0	7.67149	0	0	2.65383	7.15168	0	0	8.01528	5.91525	0	0	5.94878	2.06878	0	0	8.97308	0	0	0	0	0	0
Misin01G155900	0	0	0	0	0	0	0	0	0	0	0	0	0	0	0	0	0	0	0	0	0	0	0	0	0	0	0	0	0	0	0	0	0	0	0	0
Misin01G156000	0	13.8958	28.1972	156.138	16.7795	75.5442	88.1305	68.2561	0	0	0	41.6842	4.52802	45.652	14.384	119.049	63.8542	49.5381	70.9209	72.171	0	45.0089	58.4131	125.533	0	17.8463	15.8606	128.903	0	0	11.4059	134.243	0	35.0908	87.7882	142.594
Misin01G156100	0	0	0	0	0	0	0	0	0	0	0	0	0	0	0	0	0	0	0	0	0	0	0	0	0	0	0	0	0	0	0	0	0	0	0	0
Misin01G156200	721.979	466.668	528.698	875.996	253.929	212.686	203.046	473.893	1131.06	316.053	375.754	437.684	686.749	196.41	291.516	943.157	454.074	465.304	219.318	474.54	1229.07	652.937	359.351	494.667	1009.58	307.354	444.098	605.666	807.511	342.473	212.15	436.961	449.991	426.704	395.047	592.252
Misin01G156300	130.086	56.7412	51.9886	37.5137	22.3726	105.762	76.8982	38.0284	69.5864	41.8975	0	43.0737	94.3337	42.467	68.0844	11.2892	41.5559	71.6533	16.6873	42.153	69.0921	85.0852	50.2796	16.9639	39.6372	63.4537	55.857	64.4513	24.7346	0	0	8.72579	66.1125	32.2835	57.5164	22.6855
Misin01G156400	0	0	0	0	0	0	0	0	0	0	0	0	0	0	0	0	0	0	0	0	0	0	0	0	0	0	0	0	0	0	0	0	0	0	0	0
Misin01G156500	1481.9	2023	1782.59	1414.37	2658.98	2437.17	3026.68	1657.65	1664.55	1645.84	279.944	1700.72	1929.69	2293.22	2215.14	1539.43	1686.56	2192.95	2510.24	2181.74	1669.72	1779.39	1987.52	1899.96	1787.17	1774.72	1980.51	1965.32	637.279	1820.04	2762.51	2264.01	1664.54	2005.79	1895.01	2489.73
Misin01G156600	11.9246	10.4219	14.9798	0	0	0	6.9122	0	0	0	0	20.8421	9.05604	12.7401	0	0	3.04067	0	4.76779	5.10945	8.44458	6.78216	0	0	5.829	0	4.13756	0	0	0	0	18.794	0	4.21089	0	0
Misin01G156700	8023.07	5528.22	4811.15	6569.97	9848.42	6968.66	7701.05	6731.03	7566.14	5939.42	6277.04	5714.9	7484.06	5349.78	5370.04	6291.14	7084.77	5290.85	6838.2	6558.62	7267.72	5882.6	5303.02	6489.03	6242.86	5881.36	6549.07	5483.66	7941.25	5316.55	6235.61	6861.83	7333.15	5029.21	5400.48	5400.76
Misin01G156800	0	0	6.16814	0	0	0	7.77622	0	0	0	0	0	2.26401	12.7401	0	0	0	2.65383	0	0	0	1.84968	0	0	0	0	4.13756	0	0	0	0	0	0	0	0	0
Misin01G156900	127.918	55.5832	166.54	40.5554	131.998	82.5175	172.805	229.146	102.723	107.476	0	305.684	114.71	111.476	134.251	198.073	58.7864	86.6917	103.103	91.3314	118.992	79.5362	96.8622	137.747	136.399	43.6244	49.6507	92.7039	91.6634	86.7398	258.914	144.311	78.9084	87.0251	42.3805	126.39
Misin01G157000	23.8491	13.8958	21.1479	17.236	95.0836	43.0021	139.972	14.6263	6.62728	20.0379	0	0	17.3574	29.7269	53.7004	27.7097	79.0575	17.6922	73.3048	58.7587	37.6168	33.2942	12.5699	16.2853	44.3004	25.7781	31.0317	22.9553	78.5686	85.2443	59.3107	46.3138	65.0461	23.8617	0	0
Misin01G157100	0	0	0	0	0	0	0	0	0	0	0	0	0	0	0	0	0	0	0	0	0	0	0	0	0	0	0	0	0	0	0	0	0	0	0	0
Misin01G157200	118.162	84.5329	115.432	0	112.982	0	9.50427	0	120.396	11.8406	0	22.2316	77.731	122.093	54.6593	116.997	111.491	91.9993	86.4162	33.8501	87.5166	75.2203	99.8198	100.426	103.756	92.2061	101.37	72.3973	109.123	0	133.449	91.9564	47.9848	51.9343	27.2446	93.9826
Misin01G157300	2299.27	3058.24	2462.85	2420.14	1764.08	2992.71	1859.38	2025.26	3033.09	3315.37	2736.57	2691.41	2734.17	2238.01	3030.24	2720.69	2507.54	3116.48	2412.5	2817.22	3212.01	3351.62	1870.7	2791.58	2168.39	2605.57	2911.46	2490.65	3579.24	4021.44	2957.55	2431.14	2531.47	2759.54	2532.23	2472.71
Misin01G157400	420.612	595.204	722.554	636.72	364.673	546.243	386.219	274.975	649.473	433.548	197.608	591.916	492.045	432.102	558.101	444.382	316.23	545.804	439.233	538.408	557.343	573.4	573.04	513.667	570.076	403.526	522.712	370.816	261.895	376.87	435.705	316.142	441.461	544.609	575.164	418.061
Misin01G157500	222.231	955.337	1228.34	982.454	119.693	268.472	19.0085	1034.57	899.101	428.083	797.917	1117.14	669.392	411.93	693.311	704.032	130.749	567.034	50.0618	299.542	1319.66	742.338	478.396	531.988	568.91	333.132	398.585	463.52	795.871	583.251	133.449	154.379	327.363	752.346	697.764	636.003
Misin01G157600	0	0	0	3.04165	0	3.48666	0	0	0	0	0	0	0	0	0	7.184	0	0	0	0	0	0	0	0	0	0	0	0	0	0	0	0	0	0	0	0
Misin01G157700	70.4634	84.5329	270.517	40.5554	48.1011	43.0021	26.7848	122.861	27.6137	133.89	0	59.7474	67.1656	18.0485	28.7681	49.2617	21.2847	92.8839	29.7987	17.8831	69.0921	82.619	48.0614	58.3558	80.4402	66.4281	37.238	37.9645	7.27487	32.9013	0	15.4379	41.5869	85.6214	42.3805	25.9262
Misin01G157800	0	0	0	0	0	0	0	0	0	0	0	0	0	0	0	0	0	0	0	0	0	0	0	0	0	0	0	0	0	0	0	0	0	0	0	0
Misin01G157900	0	12.7378	7.93047	3.04165	53.6942	0	0	30.2277	0	0	0	6.94737	3.01868	0	0	23.6046	9.12202	0	7.74766	3.19341	10.7477	7.39872	0	24.428	0	0	0	7.94605	0	0	0	0	6.39798	11.229	0	35.6486
Misin01G158000	0	0	0	0	0	0	0	0	0	0	0	0	0	0	0	0	0	0	0	0	0	0	0	0	0	0	0	0	0	0	0	0	0	0	0	0
Misin01G158100	0	0	0	0	0	0	0	0	0	0	0	0	0	0	0	0	0	0	0	0	0	0	0	0	0	0	0	0	0	0	0	0	0	0	0	0
Misin01G158200	23.8491	74.111	247.607	29.4027	30.203	149.926	349.93	325.679	47.4955	127.514	0	143.116	48.2989	170.93	170.691	132.391	121.627	177.806	149.589	293.793	89.052	135.027	173.76	179.817	79.2744	291.49	130.333	148.326	52.3791	224.327	214.431	177.872	21.3266	152.996	187.685	213.081
Misin01G158300	0	3.47395	0	0	0	13.9466	0	0	0	0	0	15.2842	0	16.9868	12.4662	0	0	0	0	0	6.90921	0	0	0	0	0	6.89593	0	0	0	0	0	0	0	0	21.0651
Misin01G158400	331.72	396.031	341.01	298.082	345.657	395.154	346.474	409.537	408.682	483.643	1178.16	357.095	332.055	366.278	498.647	403.331	423.667	403.382	464.86	479.65	436.048	522.226	391.885	341.314	469.817	479.868	492.37	428.204	385.568	442.672	489.313	414.811	403.073	383.191	343.585	377.551
Misin01G158500	0	0	0	7.09719	13.4236	3.48666	0	8.77579	5.52273	0	0	4.16842	0	0	0	0	0	0	8.34363	1.91604	0	0	0	2.03567	0	0	0	0	0	0	0	0	0	0	0	0
Misin01G158600	0	0	0	0	0	0	0	0	0	0	0	0	19.6214	0	0	0	0	16.8076	0	3.83209	0	0	0	0	0	0	9.6543	0	0	0	0	0	0	0	0	0
Misin01G158700	1240.16	2776.85	1729.72	3380.29	2708.2	2465.07	2485.8	2421.14	2146.13	2766.15	2431.18	2466.32	1894.22	2448.22	2454.88	2831.52	2415.31	2484.87	2594.87	2137.03	2441.25	2749.24	1732.43	2216.84	1329.01	2627.38	1968.1	1452.36	3634.53	2730.81	2121.5	1887.46	1660.28	2317.39	2953.01	2066.81
Misin01G158800	720.895	364.765	470.541	403.526	880.362	492.781	708.5	303.252	604.187	540.113	89.8218	244.547	833.91	576.489	546.593	286.334	833.145	367.113	724.108	291.239	618.758	339.108	380.055	259.208	679.661	522.501	381.345	268.4	1395.32	614.656	597.669	296.006	758.161	579.699	516.134	293.291
Misin01G158900	792.442	777.008	599.191	787.788	502.265	876.313	651.475	602.604	768.764	673.092	691.627	728.084	1149.36	874.82	714.407	758.426	811.86	713.879	719.34	609.941	1105.47	863.8	723.878	969.656	1163.47	686.093	829.581	918.21	1015.57	664.008	607.935	626.915	1035.41	873.058	584.245	670.841
Misin01G159000	278.601	319.604	314.575	417.721	360.199	359.125	350.794	335.43	292.705	283.263	200.602	315.41	389.41	352.476	435.357	315.07	236.159	475.92	315.866	297.625	357.743	351.439	380.055	371.17	408.03	384.688	416.514	501.484	366.654	539.881	328.49	575.902	286.843	602.157	382.938	399.426
Misin01G159100	84846.6	105931	58155.9	144446	63417.4	41463.3	21894.4	86107.1	134217	93748.4	74914.3	94081.2	107222	69963.3	79404.7	141033	70673.4	83319.5	38042.8	57001.7	133029	102809	57284	86619.7	125065	91701.5	69475.8	69663.9	160773	97769.2	40479.5	41353.5	110964	94185	94587.2	63226.8
Misin01G159200	403.267	525.725	704.049	410.623	589.518	585.758	554.704	873.679	457.282	419.886	621.267	530.779	691.277	715.569	651.117	538.8	616.243	630.726	794.433	1082.56	581.909	784.264	848.099	966.942	718.133	839.77	733.727	650.693	436.492	693.919	573.717	905.469	637.665	517.94	494.944	670.841
Misin01G159300	0	0	0	0	0	0	2.59207	0	0	0	0	0	2.26401	0	0	0	0	0	4.17182	0	0	0	0	0	0	0	0	0	0	0	13.6871	0	0	0	0	2.43058
Misin01G159400	0	0	5.28698	0	0	0	0	0	0	0	0	15.2842	0	0	0	16.4206	0	0	2.38389	40.2369	0	0	0	56.3201	0	0	0	0	0	0	0	0	0	0	0	51.0423
Misin01G159500	3630.49	3926.72	5011.17	3584.08	4014.76	4373.43	4393.57	5318.13	3565.48	3962.96	4332.4	4611.66	3285.08	3608.63	4052.46	3587.9	4249.85	3840.97	3932.23	4702.61	2767.52	3565.56	4541.43	4071.33	4381.08	3635.7	3132.82	3462.71	4039.01	3880.86	3497.05	4048.1	3320.55	4191.24	4475.68	4319.96
Misin01G159600	0	0	0	0	0	0	0	0	0	0	0	0	0	0	0	0	0	0	0	0	0	0	0	0	0	0	0	0	4.36492	0	0	0	0	0	0	0
Misin01G159700	0	12.7378	1.76233	0	10.0677	15.1088	36.289	1.95018	3.31364	0	13.4733	0	5.28269	12.7401	2.87681	14.368	22.2983	3.53844	18.4752	5.74813	5.37383	23.4293	17.0063	12.214	6.9948	11.8976	12.4127	2.64868	1.45497	7.47757	45.6236	7.38336	0	16.8436	15.1359	8.91214
Misin01G159800	42.278	96.1127	41.4147	22.3055	81.66	132.493	147.748	51.6797	86.1546	102.011	161.679	4.16842	66.4109	163.498	97.8115	6.15772	144.939	130.922	238.985	59.3974	76.0013	215.796	73.9406	19.6781	139.896	98.1549	153.779	17.6579	90.2084	303.589	189.338	67.7927	17.0613	68.7779	104.438	0
Misin01G159900	0	0	0	0	0	0	0	0	0	0	0	0	0	0	0	0	0	0	0	0	0	0	0	0	0	0	0	0	0	0	0	0	0	0	0	0
Misin01G160000	0	0	0	121.666	0	0	0	21.4519	0	0	0	123.663	0	0	0	73.8926	0	0	0	21.0765	0	0	0	54.2845	0	0	0	61.8026	0	0	0	86.5867	0	0	0	58.334
Misin01G160100	11.9246	0	0	9.12496	0	0	0	0	0	0	0	0	0	0	0	0	14.1898	0	0	1.91604	0	0	0	0	0	0	0	0	0	0	0	0	0	0	0	0
Misin01G160200	40.1099	39.3715	7.0493	47.6526	8.94904	119.708	30.2409	76.0568	14.3591	27.3245	267.968	30.5684	22.6401	20.1718	32.6038	95.4446	20.2712	39.8074	54.8296	26.1859	19.9599	38.8433	28.8368	56.9987	8.1606	64.4451	26.8941	29.1355	39.2843	0	83.2631	116.791	71.4441	14.0363	15.1359	59.9544
Misin01G160300	1506.83	1507.7	1293.55	1431.61	1296.49	1238.92	837.24	1069.67	1865.58	1890.85	1643.74	1408.93	1698.01	1469.36	1247.58	1065.29	905.108	1440.14	750.331	675.086	1360.35	1286.14	1035.91	990.013	1248.57	1231.4	853.027	1079.78	1220.72	1226.32	1186.21	850.429	1647.48	1541.19	1413.69	925.243
Misin01G160400	0	0	0	0	0	0	0	0	0	0	0	0	0	0	0	0	0	0	0	7.66418	0	0	0	0	0	0	0	0	0	0	0	0	0	0	0	0
Misin01G160500	0	260.546	140.105	37.5137	24.6099	209.199	324.009	11.7011	39.7637	188.539	282.939	31.9579	0	190.04	133.292	12.3154	8.10847	242.383	293.219	61.3134	0	191.75	297.241	35.2849	23.316	242.909	282.044	41.496	0	180.957	355.864	6.71215	9.59697	161.417	169.522	7.29175
Misin01G160600	0	9.26387	0	0	0	29.0555	0	0	0	0	0	0	0	55.2071	20.1377	7.184	0	55.7304	31.5866	10.2189	3.07076	40.0764	24.4004	2.03567	0	0	4.82715	0	0	0	0	40.9441	0	23.8617	0	0
Misin01G160700	42.278	31.2656	95.1656	98.3468	0	244.066	77.7622	28.2775	131.441	112.03	0	112.547	6.79203	3.18502	0	104.681	55.7457	54.8458	17.8792	96.4409	20.7276	51.791	53.9766	37.3206	0	39.6586	8.27512	27.3697	119.308	25.4237	94.669	98.6686	0	151.592	0	0
Misin01G160800	0	0	0	0	0	0	0	0	0	0	0	0	0	0	0	0	0	0	0	0	0	0	0	0	0	0	0	0	0	0	0	0	0	0	0	0
Misin01G160900	0	0	0	0	0	0	0	0	0	0	0	0	0	0	0	0	0	0	0	0	0	0	0	0	0	0	0	0	0	0	0	0	3.19899	0	0	0
Misin01G161000	0	0	0	0	0	0	0	0	0	0	0	0	0	0	0	0	0	0	0	0	0	0	0	0	0	0	0	0	0	0	0	0	0	0	0	0
Misin01G161100	0	0	0	11.1527	0	0	0	0	0	0	0	0	0	0	0	0	0	0	0	0	0	0	0	1.35711	0	0	0	9.71184	0	0	0	0	0	0	0	0
Misin01G161200	117.078	64.8471	95.1656	127.749	27.9658	70.8953	46.6573	96.5337	54.1228	83.795	68.8633	244.547	25.6588	41.4053	53.7004	75.9452	41.5559	81.384	30.9906	168.612	68.3244	70.2878	112.39	184.567	139.896	72.3769	73.7865	89.1723	4.36492	14.9551	65.0136	142.298	85.3064	57.5488	45.4077	183.914
Misin01G161300	142.011	34.7395	113.67	159.18	33.5589	80.1931	63.0738	111.16	101.618	43.7191	0	205.642	81.5043	38.2203	117.949	135.47	70.9491	76.961	105.487	151.367	74.4659	59.8063	79.1164	181.174	34.974	61.4708	54.4779	131.551	46.5592	104.686	0	185.926	90.638	78.6033	0	192.016
Misin01G161400	13.0086	0	2.64349	0	124.168	0	0	0	5.52273	0	0	129.221	0	0	0	0	0	0	100.124	79.8352	40.6875	3.0828	51.019	0	0	86.2573	66.2009	0	0	0	0	0	0	0	68.1115	0
Misin01G161500	591.892	772.376	937.557	812.122	859.108	617.138	857.977	640.633	713.537	647.589	886.241	1086.57	567.512	682.657	557.142	785.109	487.522	718.302	768.806	699.995	695.527	711.51	760.109	629.021	616.708	633.545	572.362	434.384	531.066	571.286	708.306	647.051	476.649	471.62	590.3	615.748
Misin01G161600	0	0	4.40582	0	0	0	0	0	5.52273	0	0	0	3.77335	0	0	0	5.06779	0	0	1.91604	0	0	0	0	0	0	0	0	0	0	0	2.01364	0	0	0	0
Misin01G161700	42.278	0	726.078	12.1666	68.2364	0	49.2494	0	173.414	0	0	41.6842	21.8854	10.6167	19.1787	0	157.102	10.6153	3.57584	81.7512	59.8798	10.4815	12.5699	2.03567	94.4298	0	25.5149	0	123.673	140.578	0	0	13.8623	54.7416	0	18.6345
Misin01G161800	0	6.94791	0	0	0	0	0	0	0	0	0	0	0	0	0	0	0	0	0	7.66418	14.5861	0	0	5.42845	12.8238	0	4.13756	19.4237	0	0	0	0	0	0	0	0
Misin01G161900	0	0	0	0	0	0	0	0	0	0	0	0	0	0	0	0	0	0	13.1114	0	0	0	0	0	0	0	0	0	0	0	0	0	0	4.21089	0	0
Misin01G162000	94.3125	85.6908	120.719	65.9025	69.3551	119.708	71.7141	78.9821	47.4955	129.336	185.632	72.2526	62.6376	93.4274	114.113	131.365	40.5423	57.4996	95.3558	103.466	53.7383	61.656	103.517	132.318	150.388	72.3769	111.714	27.3697	42.1943	34.3968	95.8096	73.8336	25.5919	54.7416	49.9484	127.201
Misin01G162100	6.50431	71.795	40.5335	139.916	52.5756	75.5442	18.1445	40.9537	27.6137	116.584	0	136.168	53.5816	85.9956	131.374	165.232	58.7864	55.7304	79.8605	71.5323	85.9812	82.0024	94.644	67.177	62.9532	95.1805	156.538	211.012	77.1136	130.11	55.8889	108.066	116.23	30.8799	95.3561	57.5238
Misin01G162200	0	0	0	0	0	0	0	6.82561	0	0	0	0	0	0	0	8.21029	0	0	0	33.8501	0	0	4.43644	11.5354	3.4974	0	0	16.775	0	0	0	0	0	0	0	50.2321
Misin01G162300	0	0	0	0	0	0	0	0	0	0	0	0	0	0	0	0	0	0	0	0	0	0	0	0	0	0	0	0	0	0	0	9.39701	0	0	0	0
Misin01G162400	22.7651	85.6908	43.177	42.5832	22.3726	9.29775	2.59207	30.2277	3.31364	96.5464	0	23.621	12.0747	37.1586	81.5095	24.6309	41.5559	38.9228	45.89	28.102	17.6569	59.1897	16.2669	38.6777	25.6476	70.3939	64.1322	31.7842	21.8246	34.3968	37.6395	29.5334	36.2552	49.1271	37.8397	28.3568
Misin01G162500	28914.9	22505.4	20425.4	23305.2	6554.05	15846.8	10548.9	15950.5	25671.9	29497.7	14332.6	19067.7	17432.1	16413.5	17073.9	28414.8	8161.17	18506	8772.73	9239.16	24129.2	19363.1	14694.2	19561.4	22499.9	19636.9	19327.9	15051.6	12034.1	12738.8	6167.17	9394.99	20773.2	16133.3	14404.8	15886.3
Misin01G162600	123.582	178.33	126.887	59.8192	65.9992	201.064	163.301	117.011	154.637	114.763	152.697	79.2	168.291	178.361	115.072	109.813	140.885	149.499	206.207	213.32	261.782	155.373	135.311	127.568	85.1034	119.967	149.642	216.309	85.8435	293.121	59.3107	146.325	114.097	207.737	28.7582	103.705
Misin01G162700	83.472	154.012	321.625	44.6109	72.711	55.7865	119.235	24.3772	175.623	133.89	407.192	66.6947	206.78	138.018	116.031	23.6046	91.2202	160.999	128.73	178.192	166.589	219.495	232.173	78.7125	221.502	170.532	190.328	163.335	106.213	86.7398	172.229	115.449	52.2502	130.538	101.41	106.136
Misin01G162800	811.955	176.014	186.807	340.665	1030.26	393.992	627.282	492.419	303.75	261.404	47.9049	375.158	553.928	318.502	208.089	416.672	902.067	253.883	383.807	610.579	515.12	149.207	150.099	358.956	398.704	237.951	278.596	477.646	525.246	137.587	411.753	826.265	669.655	145.978	148.332	388.894
Misin01G162900	0	0	0	0	0	0	0	0	0	0	0	0	0	0	0	0	0	0	0	0	0	4.93248	3.69703	0	0	0	0	0	0	0	0	0	0	0	0	0
Misin01G163000	0	0	0	0	0	0	0	0	0	0	0	0	0	0	0	0	0	0	0	0	6.90921	0	0	0	0	0	0	0	0	0	0	0	0	0	0	0
Misin01G163100	0	9.26387	0	18.2499	0	10.46	20.7366	70.2063	0	0	0	4.16842	0	0	15.343	87.2343	2.02712	16.8076	8.93961	23.6312	0.767689	14.7974	11.0911	4.74989	0	2.97439	7.58553	32.6671	0	19.4417	11.4059	8.72579	2.13266	8.42178	0	20.2549
Misin01G163200	11.9246	9.26387	0	16.2222	0	24.4066	0	16.5765	3.31364	16.3947	0	0	12.8294	6.37005	2.87681	40.0252	10.1356	15.0384	3.57584	22.3538	3.83845	20.963	0	12.214	34.974	2.97439	11.7231	2.64868	0	0	3.42177	1.34243	3.19899	0	0	0
Misin01G163300	16.2608	15.0538	20.2667	8.11108	0	49.9754	20.7366	50.7046	7.73183	15.4839	0	20.8421	18.8667	18.0485	6.71255	16.4206	0	25.6537	17.2832	7.02549	6.14152	30.2114	36.9703	7.46411	0	12.889	5.51675	6.18026	20.3696	0	45.6236	0	0	12.6327	21.1902	18.6345
Misin01G163400	205.97	216.543	204.43	123.694	80.5414	146.44	98.4988	87.7579	214.282	178.52	211.081	143.116	200.742	111.476	170.691	102.629	144.939	148.614	141.246	176.276	127.436	225.661	253.616	191.353	191.191	144.754	171.019	130.668	61.1089	113.659	74.1384	155.051	147.154	129.134	196.767	123.96
Misin01G163500	5234.89	2781.48	2320.1	2332.95	6761	2475.53	2904.85	1934.57	4846.75	2486.53	2001.53	1432.55	6494.69	2861.21	2475.97	5041.12	5984.05	3035.98	2606.19	3119.96	6607.5	2518.65	2155.37	2635.51	6804.77	3010.08	2738.37	3226.1	8757.49	3354.44	4081.03	3064.1	6704.02	3850.16	2302.17	2323.64
Misin01G163600	699.214	1222.83	679.377	771.566	732.703	533.458	599.633	551.9	741.151	1060.19	1206.61	633.6	1057.29	741.049	994.416	1064.26	649.691	1525.95	1039.97	937.584	528.17	819.408	772.679	662.27	681.993	641.477	882.679	1112.45	667.833	702.892	520.109	651.078	544.895	477.234	735.604	827.209
Misin01G163700	0	0	0	0	0	0	0	0	0	0	0	0	0	0	0	0	0	0	0	0	0	0	0	0	0	0	0	0	0	0	0	0	0	0	0	0
Misin01G163800	2576.79	3667.34	2963.35	3198.81	4363.78	5571.67	6627.93	5119.21	2922.63	2687.82	3949.16	3059.62	3044.34	3722.23	3618.06	3407.27	3878.89	3644.59	5743.99	5474.14	3437.71	4193.84	3526.23	3863.7	2255.82	3696.18	3682.43	3112.2	3420.64	4915.75	5225.04	4832.07	3116.88	3711.2	4123.02	4217.06
Misin01G163900	0	23.1597	34.3654	41.5693	0	0	43.2012	65.3309	0	0	0	23.621	0	26.5419	6.71255	34.8937	0	21.2306	38.7383	47.9011	0	17.2637	18.4852	15.6068	0	19.8293	8.96471	10.5947	0	0	0	46.3138	0	57.5488	4.54077	0
Misin01G164000	0	0	0	0	0	0	0	0	0	0	0	0	0	0	0	0	0	0	0	0	0	0	0	0	0	0	0	0	0	0	0	0	0	0	0	0
Misin01G164100	0	0	0	0	0	0	0	0	0	0	0	0	0	0	0	0	0	0	0	0	0	0	0	0	0	0	0	0	0	0	0	0	0	0	0	0
Misin01G164200	0	0	0	0	0	0	0	0	47.4955	0	0	0	4.52802	3.18502	0	0	0	7.96148	10.1316	8.30286	4.60614	26.5121	4.43644	0	0	0	0	7.94605	0	0	0	0	0	21.0545	0	0
Misin01G164300	243.912	164.434	170.946	164.249	164.439	156.899	95.9068	249.622	220.909	190.36	185.632	177.853	162.254	209.15	198.5	179.6	212.847	216.729	112.639	178.831	249.499	166.471	95.3834	141.14	289.118	93.1976	170.33	128.02	305.545	158.524	29.6553	103.367	327.363	130.538	131.682	165.28
Misin01G164400	367.494	380.977	553.37	361.957	201.353	274.284	460.525	641.608	387.696	354.307	176.649	519.663	261.87	362.031	319.326	291.465	234.132	363.574	352.816	247.808	208.812	407.546	346.781	409.848	315.932	330.157	266.183	350.509	258.985	140.578	138.011	197.337	263.383	352.311	119.574	284.378
Misin01G164500	203.802	178.33	259.943	181.485	390.402	87.1664	646.291	362.733	110.455	75.5976	173.655	297.347	170.555	314.256	172.608	258.624	226.023	156.576	180.58	120.711	115.921	244.774	127.917	228.673	93.264	55.522	257.908	132.434	206.606	270.688	176.791	482.603	184.475	162.821	163.468	247.109
Misin01G164600	301.366	333.499	399.167	247.388	204.709	407.939	372.395	429.039	225.328	358.861	392.222	409.895	337.337	254.802	249.323	344.832	302.04	420.189	410.03	537.77	251.034	478.45	553.815	537.416	269.3	475.903	342.728	349.626	261.895	357.428	351.302	338.292	195.138	342.486	366.288	229.285
Misin01G164700	218.979	281.39	416.79	226.096	302.03	260.337	359.434	231.096	411.996	283.263	413.18	405.726	254.324	166.683	336.586	335.596	229.064	306.075	291.431	480.288	259.479	226.894	286.15	417.99	192.357	287.524	267.562	273.697	213.881	183.948	252.07	412.126	319.899	155.803	269.419	418.061
Misin01G164800	60.7069	44.0034	19.3856	44.6109	26.8471	37.191	50.9775	39.9786	25.4046	46.4516	0	44.4631	48.2989	52.0221	30.6859	8.21029	73.9898	38.9228	21.4551	41.5143	73.6982	46.242	42.8855	44.7847	44.3004	29.7439	46.8923	21.1895	0	0	12.5465	38.2592	11.7296	11.229	0	25.9262
Misin01G164900	139.843	276.758	324.268	481.595	134.236	217.335	211.686	365.658	140.277	287.818	0	414.063	215.081	277.097	340.422	360.227	142.912	230.883	252.097	352.552	225.701	239.842	222.561	396.277	218.005	262.738	196.534	375.23	104.758	275.175	304.538	361.114	206.868	325.642	314.826	499.08
Misin01G165000	14.0927	0	0	0	19.0167	0	0	7.8007	19.8818	2.73245	0	19.4526	21.1308	0	0	0	0	2.65383	8.93961	0	7.67689	0	0	31.8921	10.4922	0	6.20634	14.1263	0	0	0	0	0	0	0	8.91214
Misin01G165100	258.004	217.701	183.282	363.985	262.878	298.69	272.168	352.007	89.4683	183.985	13.4733	290.4	171.31	183.67	250.282	303.781	223.996	142.422	285.471	265.053	109.012	169.554	193.724	183.21	103.756	208.207	106.887	196.003	192.057	113.659	233.821	321.512	143.955	230.195	84.761	145.835
Misin01G165200	202.718	181.804	423.839	127.749	193.523	599.705	264.392	274.975	109.35	189.45	317.37	207.032	87.5417	283.467	195.623	311.991	220.956	202.575	320.634	577.368	327.036	488.315	173.021	207.638	364.895	164.583	120.679	206.597	171.687	140.578	306.819	201.364	123.694	165.628	196.767	136.113
Misin01G165300	215.726	115.798	183.282	40.5554	114.1	147.602	72.5781	63.3807	212.073	246.831	273.956	45.8526	240.74	130.586	147.676	36.9463	120.613	134.461	110.255	79.1965	224.933	182.502	145.663	61.7486	254.144	168.549	93.7847	84.7579	209.516	198.903	87.8254	46.3138	341.226	175.454	272.446	88.3112
Misin01G165400	17.3448	5.78992	31.7219	96.3191	0	0	47.5214	130.662	13.2546	0	0	0	24.1494	0	54.6593	5.13143	9.12202	29.1921	27.4148	12.7736	26.1014	42.5426	42.1461	77.3553	36.1398	40.65	31.0317	30.0184	0	20.9372	43.3424	10.0682	26.6582	40.7053	66.5979	68.0564
Misin01G165500	224.399	160.96	143.63	277.804	139.829	148.764	208.23	385.16	325.841	159.393	53.8931	247.326	380.354	122.093	163.019	214.494	163.183	44.2304	139.458	31.9341	277.904	133.177	119.044	222.566	132.901	180.446	153.779	86.5237	257.53	224.327	88.966	55.0396	265.516	130.538	180.117	39.6995
Misin01G165600	63.9591	26.6336	59.9191	36.4999	31.3216	51.1376	56.1616	102.384	71.7955	49.184	61.3782	68.0842	89.051	42.467	52.7415	94.4183	43.583	37.1536	39.9302	93.2475	76.7689	63.5056	17.0063	84.1409	99.093	74.3598	37.9276	91.821	68.3838	95.7129	69.576	40.2729	103.434	11.229	0	67.2462
Misin01G165700	24.9332	30.1076	44.9393	15.2083	19.0167	22.0821	8.64025	19.5018	46.391	51.0056	0	80.5895	69.4296	23.3568	13.4251	73.8926	76.0169	27.4229	11.9195	38.9596	56.809	21.5796	30.3156	29.8564	115.414	20.8207	50.3403	41.496	135.313	31.4058	0	34.232	67.1788	51.9343	0	107.756
Misin01G165800	173.448	383.293	316.338	220.013	232.675	238.255	356.842	242.797	266.196	415.332	537.433	330.695	199.987	302.577	227.268	332.517	163.183	357.382	315.27	305.928	179.639	311.979	435.51	324.35	332.253	369.816	422.721	348.743	293.905	465.105	352.442	286.609	94.9034	419.685	230.066	400.236
Misin01G165900	0	0	0	0	0	0	0	0	0	0	0	0	0	0	0	0	0	0	8.93961	0	0	0	0	0	0	0	0	0	0	0	0	0	0	0	21.1902	0
Misin01G166000	23.8491	28.9496	66.0872	68.9442	0	62.7598	36.289	59.4804	23.1955	72.8652	0	86.1473	12.0747	0	43.1521	40.0252	0	33.6151	70.9209	74.7257	9.21227	33.2942	21.4428	64.4628	0	76.3427	61.3738	44.1447	0	127.119	34.2177	78.5321	0	35.0908	68.1115	43.7505
Misin01G166100	633.086	777.008	892.618	663.081	978.801	803.093	956.476	914.632	597.56	847.058	720.071	832.295	960.695	785.639	962.772	710.19	1012.54	1042.07	1052.49	1134.3	771.528	1045.69	854.014	984.584	888.34	888.352	883.369	729.271	1165.43	1491.03	1028.81	931.646	744.298	1000.79	964.156	1037.05
Misin01G166200	2.1681	0	0	0	0	0	0	0	0	0	0	0	0	0	0	0	9.12202	0	3.57584	0	0	4.93248	5.17584	0	0	0	13.1023	0	0	0	0	0	0	0	0	0
Misin01G166300	0	0	0	0	0	0	0	0	0	0	0	0	0	0	0	0	0	0	0	0	0	0	0	0	0	0	0	0	0	0	0	0	0	0	0	0
Misin01G166400	0	0	0	0	0	0	0	0	0	0	0	0	0	0	0	0	0	0	0	0	0	0	0	0	0	0	0	0	0	0	0	0	0	0	0	0
Misin01G166500	13.0086	0	0	0	0	0	0	0	12.15	0	0	0	5.28269	27.6035	0	0	0	0	0	0	0	0	2.95762	3.39278	0	0	2.75837	0	0	0	0	0	0	0	0	0
Misin01G166600	149.599	380.977	982.497	367.026	92.8463	471.861	769.846	293.501	212.073	614.8	332.34	426.568	138.859	374.771	399.876	349.964	141.898	480.343	321.23	187.772	181.175	382.884	349.739	175.067	96.7614	353.953	347.555	247.21	337.554	486.042	610.216	137.599	166.347	467.409	546.406	187.965
Misin01G166700	0	0	0	0	0	0	0	0	0	0	0	0	0	0	0	0	0	0	0	0	0	0	0	0	0	0	0	0	0	0	0	0	0	0	0	0
Misin01G166800	212.474	375.187	863.54	352.832	79.4227	539.269	524.463	200.868	144.696	554.686	148.206	247.326	165.273	323.811	488.098	375.621	141.898	390.997	202.631	236.312	120.527	305.814	533.112	206.959	170.207	255.798	351.693	184.525	221.156	490.529	501.86	119.476	51.1838	297.57	567.596	282.758
Misin01G166900	7.58836	16.2118	0	0	0	19.7577	6.04817	0	0	0	0	0	0	0	30.6859	0	0	0	1.19195	0	0	10.4815	0	0	1.1658	5.94878	0.689593	0	0	10.4686	0	0	10.6633	0	0	0
Misin01G167000	0	0	0	0	0	8.13553	0	0	0	0	0	0	0	0	0	0	0	0	0	0	0	0	0	0	0	0	0	0	0	0	0	0	0	0	0	0
Misin01G167100	113.825	163.276	256.418	60.8331	496.672	303.339	1250.24	156.014	113.768	126.603	0	97.2631	73.9576	94.489	116.031	31.8149	325.352	84.0378	662.127	155.838	63.7182	128.244	98.341	50.2131	54.7926	103.112	102.06	38.8474	197.877	115.155	625.043	161.763	59.7145	206.334	154.386	97.2234
Misin01G167200	0	6.94791	0	0	5.59315	0	2.59207	0	0	0	0	19.4526	0	0	0	0	0	0	0	1.91604	6.90921	0	0	0	0	0	0	0	0	0	0	6.04093	21.3266	0	0	0
Misin01G167300	0	0	9.69279	32.4443	3.35589	11.6222	34.561	13.6512	9.94092	5.46489	0	8.33684	26.4134	0	0	9.23658	0	0	34.5665	16.6057	1.53538	5.54904	7.39406	43.4276	10.4922	6.94025	15.1711	9.71184	0	0	0	38.2592	0	0	39.3533	39.6995
Misin01G167400	0	2.31597	0	0	0	0	0	0	0	1.82163	0	0	0	0	0	0	0	0	0	3.83209	0	0	0	2.71422	0	3.96586	0	6.18026	14.5497	0	0	38.9305	0	0	3.02718	0
Misin01G167500	281.854	427.296	467.016	375.137	495.553	452.103	668.755	698.163	280.555	731.384	836.839	372.379	293.567	436.348	414.26	321.228	416.572	468.843	436.849	409.395	373.097	545.039	366.745	282.958	229.663	539.356	296.525	292.238	270.625	367.896	458.517	514.822	242.057	453.373	429.859	241.438
Misin01G167600	640.675	1334	1276.81	528.234	279.658	911.179	337.834	831.75	1028.33	1038.33	1977.58	990.694	818.817	852.525	1044.28	495.696	582.796	711.226	420.161	395.982	795.326	1372.46	2221.92	1260.76	1076.03	1128.29	1047.49	999.436	547.07	716.351	685.495	293.321	711.242	1284.32	933.884	740.518
Misin01G167700	0	28.9496	12.3363	15.2083	10.0677	31.3799	28.5128	52.6547	2.20909	29.1461	0	18.0632	7.5467	23.3568	23.0145	30.7886	6.08135	22.1152	23.243	37.6822	0	17.8802	17.0063	20.3567	0	0	22.7566	25.6039	0	0	51.3266	10.0682	0	7.01815	9.08153	45.3709
Misin01G167800	67.2112	84.5329	51.9886	71.9858	0	62.7598	311.049	16.5765	174.518	23.6812	0	73.6421	58.1096	125.278	9.58936	10.2629	9.12202	73.4225	22.051	30.6567	32.243	51.1745	295.762	101.105	82.7718	21.8122	119.989	30.0184	29.0995	192.921	39.9207	75.8473	10.6633	56.1452	149.845	46.1811
Misin01G167900	3.25216	0	0	0	4.47452	0	0	0	3.31364	0	0	0	0	6.37005	0	0	3.04067	0	0	0	0	1.23312	0	6.107	0	0	0	1.76579	2.90995	0	45.6236	0	0	11.229	0	0
Misin01G168000	164.776	195.699	189.45	224.069	26.8471	44.1643	53.5695	253.523	192.191	167.59	77.8455	80.5895	181.121	80.6873	91.0989	209.362	103.383	120.307	64.3652	109.853	158.144	125.778	147.142	234.78	242.486	123.933	190.328	294.004	192.057	79.2622	63.873	71.82	94.9034	136.152	90.8153	194.447
Misin01G168100	0	0	0	0	0	0	0	0	0	0	0	0	0	0	0	0	0	0	0	0	2.30307	0	14.7881	0	0	0	0	0	0	0	0	0	0	0	0	0
Misin01G168200	727.399	627.628	489.045	531.276	566.027	563.676	486.446	596.754	637.323	444.478	443.121	502.989	910.132	720.877	547.552	337.648	547.321	517.496	528.033	553.737	818.357	449.472	614.446	269.387	514.118	607.767	626.151	529.737	520.881	675.972	226.977	665.845	658.992	614.79	342.071	290.86
Misin01G168300	0	0	7.0493	0	0	0	0	0	0	31.8785	0	0	0	0	0	0	0	10.6153	7.15168	0	3.07076	14.1809	0	0	0	5.94878	0	0	0	0	0	0	0	0	0	0
Misin01G168400	53.1185	122.746	47.5828	15.2083	83.8973	94.1397	127.012	0	59.6455	78.3301	0	11.1158	52.0722	174.115	139.046	33.8675	27.3661	155.691	87.6081	68.3389	66.0213	94.9502	70.983	35.9635	61.7874	69.4025	72.4073	36.1987	103.303	70.2892	103.794	43.629	7.46431	101.061	78.7066	67.2462
Misin01G168500	9.75647	37.0555	24.6726	0	0	34.8666	6.04817	0	13.2546	30.9677	0	0	3.77335	32.9119	15.343	0	0	13.2691	20.8591	0	3.07076	17.2637	24.4004	0	10.4922	29.7439	13.7919	0	0	85.2443	0	0	0	26.669	13.6223	0
Misin01G168600	18.4289	5.78992	0	2.02777	6.71178	16.2711	11.2323	0	18.7773	23.6812	0	0	18.1121	11.6784	8.63042	9.23658	14.1898	13.2691	0	6.38681	22.263	13.5643	29.5762	2.03567	0	10.9061	13.1023	7.94605	0	1.49551	22.8118	7.38336	21.3266	32.2835	0	9.72234
Misin01G168700	618.994	690.159	708.455	673.22	701.381	652.004	908.954	593.828	767.66	512.789	568.871	873.979	695.805	824.921	686.598	734.821	652.732	553.765	613.257	952.913	664.051	620.876	743.103	807.481	644.687	671.221	551.675	648.927	813.331	658.026	578.279	1021.59	641.931	663.917	643.275	749.43
Misin01G168800	0	0	38.7712	0	0	17.4333	0	0	0	0	0	43.0737	0	0	0	0	0	0	0	0	0	0	0	61.07	0	0	0	0	0	0	0	0	0	0	0	42.9403
Misin01G168900	0	0	0	0	0	0	0	0	0	0	0	0	0	0	0	0	0	0	0	0	0	0	0	0	0	0	0	0	0	0	0	0	0	0	0	0
Misin01G169000	56.3707	6.94791	100.453	30.4165	59.2874	33.7043	10.3683	22.427	57.4364	29.1461	61.3782	47.2421	15.0934	18.0485	43.1521	13.3417	39.5288	15.0384	50.0618	38.9596	36.0814	12.3312	19.2246	11.5354	80.4402	25.7781	19.9982	22.9553	0	0	38.7801	0	59.7145	26.669	0	39.6995
Misin01G169100	19.5129	72.953	55.5133	17.236	67.1178	40.6776	67.3939	26.3274	41.9728	30.9677	0	55.5789	27.1681	15.9251	65.2076	44.1303	119.6	119.422	107.275	75.3644	46.8291	102.965	98.341	34.6063	71.1138	41.6415	56.5466	99.7671	218.246	0	139.152	43.629	39.4542	58.9525	22.7038	11.3427
Misin01G169200	369.662	159.802	235.271	341.679	447.452	199.902	213.414	0	312.587	180.341	0	308.463	154.707	217.643	163.978	241.177	376.03	241.498	221.702	203.101	196.529	155.99	341.606	154.711	275.129	157.643	126.196	192.471	324.459	110.668	199.603	257.746	126.893	186.683	87.7882	195.257
Misin01G169300	66.1272	13.8958	0	26.361	26.8471	17.4333	177.125	8.77579	0	10.9298	0	0	27.1681	0	8.63042	16.4206	14.1898	0	168.661	21.7152	0	17.8802	8.13347	6.107	10.4922	5.94878	11.0335	0	1.45497	0	208.728	128.202	0	28.0726	0	16.2039
Misin01G169400	0	0	0	0	0	0	0	0	0	0	0	0	0	0	0	2.05257	0	0	0	0	0	0.61656	0	4.07133	0	0	1.37919	0	0	0	0	0	0	0	0	0
Misin01G169500	0	0	0	0	0	0	0	0	0	0	0	12.5053	0	0	0	0	0	0	7.15168	29.3793	0	0	4.43644	7.46411	0	0	0.689593	0	0	0	6.84354	0	0	0	0	0
Misin01G169600	0	0	0	0	0	0	0	0	0	0	0	0	0	0	0	7.184	0	0	0	0	0	2.46624	0	0	0	1.98293	4.82715	0	0	0	0	0	0	0	0	0
Misin01G169700	0	0	0	0	0	0	0	0	0	0	0	0	0	0	2.87681	0	0	0	8.93961	0	0	6.1656	0	0	0	0	0	0	0	0	0	0	0	0	0	0
Misin01G169800	0	0	0	0	0	0	0	0	0	0	0	0	0	0	0	0	0	0	0	0	0	0	0	0	0	0	0	0	0	0	0	0	0	0	0	0
Misin01G169900	0	3.47395	0	0	29.0844	12.7844	10.3683	7.8007	0	0	0	8.33684	0	0	8.63042	0	36.4881	9.7307	22.647	14.051	21.4953	0	6.65465	2.03567	6.9948	2.97439	2.06878	0	4.36492	0	6.84354	0	21.3266	15.4399	0	0
Misin01G170000	61.791	75.269	112.789	67.9303	73.8296	41.8399	78.6263	129.687	94.991	59.203	146.709	66.6947	52.8269	95.5507	179.321	29.7623	80.0711	88.4609	117.407	118.795	70.6274	70.2878	101.299	83.4623	20.9844	98.1549	128.954	100.65	114.943	171.984	130.027	72.4912	74.6431	112.29	78.7066	75.3481
Misin01G170100	285.106	310.34	224.697	498.831	246.099	182.468	95.9068	268.149	442.923	207.666	368.269	332.084	472.423	272.85	179.321	369.463	336.501	306.959	150.185	327.005	660.981	260.188	422.201	409.169	355.569	346.021	359.278	432.618	277.9	177.966	101.513	280.568	424.399	210.545	322.394	414.01
Misin01G170200	124.666	268.652	231.746	84.1524	91.7277	198.739	140.836	136.512	173.414	214.952	339.826	175.074	146.406	186.855	206.171	134.444	189.535	150.384	148.397	213.32	178.872	175.719	235.131	166.246	204.015	259.764	191.707	113.893	82.9335	360.419	165.386	240.295	103.434	203.526	307.259	261.693
Misin01G170300	114.91	57.8992	56.3944	40.5554	236.031	52.2998	63.9378	59.4804	72.9001	18.2163	0	22.2316	105.654	16.9868	65.2076	43.104	154.061	45.9997	94.7598	81.1125	43.7583	18.4968	45.1038	26.4637	43.1346	56.5134	60.6842	163.335	151.317	53.8385	19.39	85.9155	139.689	67.3742	43.8941	98.0336
Misin01G170400	59.6229	0	37.89	45.6248	15.6608	37.191	26.7848	14.6263	35.3455	23.6812	0	30.5684	21.8854	41.4053	46.9879	33.8675	38.5152	38.0382	23.8389	37.0435	21.4953	27.1286	37.7097	25.7851	10.4922	20.8207	43.4444	40.6131	18.9147	73.2802	22.8118	65.779	0	70.1815	0	4.05097
Misin01G170500	85.6401	155.17	103.977	254.485	43.6266	178.982	110.595	194.042	67.3773	270.512	0	169.516	45.2802	132.709	94.9346	123.154	41.5559	199.922	135.286	185.856	67.5567	160.306	147.881	137.747	87.435	94.1891	116.541	93.5868	32.0094	155.533	35.3583	224.186	35.1889	115.098	189.199	161.229
Misin01G170600	0	0	0	0	0	0	0	0	0	0	0	0	0	0	0	0	0	0	0	0	0	0	0	0	0	0	0	0	0	0	0	0	0	0	0	0
Misin01G170700	302.451	154.012	182.401	152.083	684.602	430.021	623.826	436.839	269.509	177.609	43.4138	132	444.5	380.079	339.463	247.335	957.813	203.46	729.472	373.629	379.239	342.191	319.423	280.922	214.507	421.372	274.458	271.049	1252.73	345.464	496.157	438.303	765.625	499.692	243.688	304.633
Misin01G170800	359.905	501.407	682.02	476.526	460.876	318.448	312.777	386.135	437.4	510.967	411.683	711.41	399.975	491.555	371.108	319.175	269.606	416.651	286.663	436.858	283.277	339.108	635.15	417.99	481.475	414.432	344.797	408.78	379.748	500.997	554.327	406.756	263.383	453.373	708.36	507.992
Misin01G170900	0	0	0	0	0	0	0	0	0	0	0	0	0	0	0	0	0	0	0	0	0	0	0	0	0	0	0	0	0	0	0	0	0	0	0	0
Misin01G171000	0	0	0	0	0	0	2.59207	0	0	0	0	0	0	0	0	0	0	0	0	0	0	0	0	0	0	0	0	0	0	0	0	0	0	0	0	0
Misin01G171100	59.6229	89.1648	91.641	64.8886	204.709	137.142	191.814	148.213	78.4228	40.0759	0	62.5263	51.3175	61.5771	72.8791	71.84	33.4474	65.4611	140.054	68.9776	24.5661	81.3859	102.038	46.8203	32.6424	96.172	82.7512	59.1539	107.668	100.199	77.5601	98.6686	59.7145	85.6214	33.299	57.5238
Misin01G171200	114.91	62.5312	49.3451	96.3191	38.0334	45.3265	7.77622	33.153	259.568	39.165	188.626	173.684	151.689	112.537	96.8525	143.68	35.4745	61.038	26.2228	44.7077	176.569	57.34	38.4491	166.925	118.912	67.4195	42.0652	125.371	176.052	38.8834	19.39	107.394	46.9185	32.2835	110.492	160.419
Misin01G171300	0	0	0	0	0	0	0	0	0	0	0	0	0	0	0	0	0	0	0	0	0	0	0	0	0	1.98293	0	0	0	0	0	0	0	0	0	0
Misin01G171400	0	0	0	0	0	0	0	0	0	0	0	4.16842	0	0	0	0	0	0	0	0	0	0	0	6.107	0	0	2.06878	0	0	0	0	0	0	0	0	0
Misin01G171500	0	0	0	0	0	0	0	0	5.52273	0	0	4.16842	11.32	0	0	22.5783	6.08135	0	0	1.27736	4.60614	0	0	7.46411	2.3316	0	0	10.5947	0	0	0	0	2.13266	0	0	4.05097
Misin01G171600	0	0	0	0	0	0	0	0	0	0	0	0	0	0	0	0	0	0	0	0	2.30307	0	0	0	0	0	0	0	0	0	0	0	0	0	0	0
Misin01G171700	108.405	67.1631	123.363	184.527	15.6608	89.4908	112.323	85.8077	61.8546	124.782	106.289	84.7579	63.3923	60.5154	168.773	105.707	38.5152	90.2301	120.983	116.879	71.3951	94.9502	103.517	141.818	82.7718	87.2488	90.3367	145.678	157.137	53.8385	117.481	159.078	3.19899	103.869	175.576	93.1724
Misin01G171800	11.9246	5.78992	0	18.2499	44.7452	17.4333	19.8726	11.7011	15.4637	0	0	0	11.32	27.6035	15.343	0	28.3796	0	0	14.6897	9.97996	4.93248	34.0127	6.107	0	0	7.58553	23.8381	0	0	0	13.4243	0	8.42178	49.9484	18.6345
Misin01G171900	0	0	9.69279	0	0	0	0	0	3.31364	0	0	0	0	0	0	0	0	0	0	2.55473	0	8.63183	11.8305	1.35711	0	0	11.0335	0	0	0	0	0	0	0	0	0
Misin01G172000	0	0	0	0	3.35589	10.46	14.6884	0	6.62728	0	0	0	2.26401	0	0	0	0	0	0	0	2.30307	1.84968	0	0	15.1554	0	0	0	0	0	0	0	0	0	0	0
Misin01G172100	45.5302	8.10589	6.16814	2.02777	45.8638	0	11.2323	9.75088	38.6591	4.55408	0	11.1158	16.6027	3.18502	12.4662	7.184	98.3151	0	53.0417	4.47077	5.37383	1.84968	8.13347	0.678556	51.2952	0	34.4797	9.71184	20.3696	0	23.9524	34.232	24.5256	18.2472	0	39.6995
Misin01G172200	201.634	145.906	112.789	149.041	313.216	138.304	266.984	318.854	236.373	149.374	254.495	147.284	301.113	140.141	186.992	125.207	345.623	176.037	414.202	267.607	272.53	175.103	220.343	227.995	242.486	185.404	170.33	253.391	557.255	121.137	158.542	223.515	169.546	216.159	130.169	143.404
Misin01G172300	0	0	0	0	0	0	0	0	0	0	0	0	0	0	0	0	0	0	0	0	0	0	0	0	0	0	0	0	0	0	0	0	0	0	0	0
Misin01G172400	0	13.8958	19.3856	0	0	22.0821	13.8244	22.427	0	0	0	0	0	9.55507	42.1932	30.7886	0	70.7687	33.3745	44.069	0	46.8585	63.5889	47.4989	0	6.94025	6.20634	25.6039	0	16.4507	0	60.4093	0	28.0726	22.7038	4.86117
Misin01G172500	0	0	0	0	0	0	0	0	0	0	0	0	0	0	0	9.23658	0	0	0	0	0	0	0	0	0	0	0	0	0	0	0	0	0	0	0	0
Misin01G172600	1522.01	1316.63	1231.87	2019.66	2907.32	2787	3374.02	2822.88	923.401	2057.53	1597.33	1515.92	1102.57	1623.3	1471.01	1554.82	2410.24	1210.15	3972.16	1964.58	1126.97	1466.8	1416.7	1551.18	1149.48	1808.43	1024.05	1370.25	2774.64	1597.21	3744.56	2341.2	1379.83	1463.99	1238.12	1069.46
Misin01G172700	47544.4	31528.4	20407.7	48107.8	66505.9	39759.5	50024.4	24784.8	42560.4	41585.1	29686.1	39651.4	38664.7	31681.4	44759.3	67007.3	42971.8	49087.8	29988.8	44370.5	52467.7	32261.5	24177.1	40562.7	50271.6	46698.9	53052.5	43107.3	47269.2	47570.8	45659	58020.5	53203.5	32965.7	46450.5	54029.5
Misin01G172800	0	0	0	0	20.1353	10.46	0	0	19.8818	0	0	0	0	5.30837	0	0	0	0	0	0	3.07076	6.78216	2.21822	0	10.4922	13.8805	4.13756	0	0	0	0	0	0	0	0	0
Misin01G172900	39.0259	41.6874	13.2174	67.9303	54.8129	5.81109	19.0085	11.7011	55.2273	0	0	65.3052	27.1681	42.467	0	62.6035	70.9491	77.8456	29.7987	22.9925	43.7583	75.2203	34.7521	24.428	54.7926	18.8378	34.4797	25.6039	65.4738	55.334	44.483	8.72579	30.9236	58.9525	0	0
Misin01G173000	1177.28	679.737	769.255	855.719	1047.04	1286.58	912.41	597.729	1097.92	864.363	1089.84	508.547	1042.2	928.965	878.385	711.216	1109.85	981.916	619.217	203.101	617.99	632.59	815.565	814.267	957.122	1151.09	800.618	731.037	913.724	960.12	881.676	556.437	970.36	1080.8	1011.08	645.725
Misin01G173100	743.66	927.545	906.717	986.51	441.859	758.929	943.515	785.921	630.696	1093.89	537.433	937.894	712.408	771.837	799.752	950.341	508.806	793.494	957.134	963.77	671.728	767	726.836	1034.8	500.128	734.675	900.609	799.902	579.08	1265.2	1069.87	1180.67	711.242	969.908	1003.51	938.206
Misin01G173200	1722.56	1934.99	1609.88	2219.39	2529.22	2310.49	2478.89	1655.7	1720.88	1617.61	534.439	1665.98	2205.9	2328.25	1452.79	1824.74	2001.78	1946.14	2475.08	2172.16	2002.13	2029.1	1839.64	1967.81	1531.86	1896.67	1936.38	2249.61	1789.62	2741.28	2515	2127.08	2688.22	2127.9	1710.36	1990.65
Misin01G173300	0	0	0	0	0	0	0	0	0	0	0	0	0	0	0	0	0	0	0	0	0	0	0	0	0	0	0	0	0	0	0	0	0	0	0	0
Misin01G173400	0	31.2656	40.5335	11.1527	26.8471	62.7598	26.7848	6.82561	23.1955	0	0	11.1158	4.52802	41.4053	37.3985	21.552	24.3254	52.1919	49.4658	16.6057	11.5153	30.2114	60.6313	24.428	0	31.7268	18.619	6.18026	52.3791	0	12.5465	32.8895	13.8623	39.3016	28.7582	0
Misin01G173500	0	0	0	0	0	0	0	0	0	0	0	0	0	0	0	0	0	0	0	0	0	0	0	0	0	0	0	0	0	0	0	0	0	0	0	0
Misin01G173600	0	0	0	0	0	0	0	0	0	0	0	0	0	0	0	0	0	0	0	0	0	0	0	0	0	0	0	0	0	0	0	0	0	0	0	0
Misin01G173700	170.196	144.748	188.569	127.749	215.896	94.1397	105.411	138.462	241.896	224.971	0	213.979	307.151	236.753	138.087	126.233	144.939	244.152	82.2444	98.9956	202.67	106.665	157.493	60.3915	115.414	128.89	73.0969	102.416	123.673	267.697	182.494	84.5731	233.526	138.959	180.117	123.96
Misin01G173800	0	0	0	0	0	0	0	0	0	0	0	0	0	0	0	0	0	0	0	0	0	0	0	0	0	0	0	0	0	0	0	0	0	0	0	0
Misin01G173900	0	0	0	0	0	0	0	0	0	0	0	0	0	0	0	0	0	0	0	0	0	0	0	0	0	0	0	0	0	0	0	0	0	0	0	0
Misin01G174000	74.7996	45.1614	72.2554	70.9719	60.406	48.8132	57.0256	31.2028	36.45	30.9677	0	43.0737	37.7335	35.0353	32.6038	9.23658	47.6372	14.1537	29.7987	22.3538	34.546	38.8433	68.0254	5.42845	23.316	30.7354	27.5837	31.7842	55.289	40.3789	60.4513	67.7927	5.33165	67.3742	4.54077	17.0141
Misin01G174100	1378.91	1214.73	1205.43	919.594	1639.91	1238.92	1445.51	962.412	1483.41	1262.39	1377.27	993.473	1137.29	1090.34	1172.78	1040.65	1048.02	1080.99	1438.68	1156.65	1409.48	1204.76	1316.14	1253.29	1288.21	1280.97	1205.41	1213.98	1393.87	1257.73	1339.05	1099.45	1131.38	1246.42	1073.13	879.872
Misin01G174200	0	0	0	0	0	0	0	0	0	0	0	25.0105	52.8269	0	0	65.6823	0	0	29.2027	0	22.263	38.8433	0	0	24.4818	0	37.238	0	0	0	0	0	0	0	0	0
Misin01G174300	171.28	115.798	118.076	105.444	101.795	82.5175	45.7933	44.854	292.705	219.506	449.109	180.632	163.763	213.397	163.978	99.5498	76.0169	249.46	90.588	94.5248	128.204	85.7018	121.263	116.033	137.564	125.916	141.367	135.966	190.602	100.199	58.1701	85.2443	171.679	254.057	98.3833	192.016
Misin01G174400	442.293	379.819	322.506	308.221	412.775	538.107	293.768	257.423	368.919	486.375	350.305	279.284	284.51	324.872	340.422	296.597	562.525	485.65	299.179	357.662	413.785	394.598	357.133	314.85	326.424	346.021	388.241	379.645	609.634	430.708	411.753	253.048	695.247	367.751	261.851	371.069
Misin01G174500	0	0	0	0	0	0	0	0	0	0	0	0	0	0	0	0	0	0	0	0	0	0	0	0	0	0	0	0	0	0	0	0	0	0	0	0
Misin01G174600	0	0	0	0	0	0	0	0	0	0	0	0	0	0	0	0	0	0	0	0	0	0	0	0	0	0	0	0	0	0	0	0	0	0	0	0
Misin01G174700	0	0	0	0	0	0	0	0	0	0	0	0	0	0	0	0	0	0	0	0	0	0	0	0	0	0	0	0	0	0	0	0	0	0	0	0
Misin01G174800	37.9418	282.548	255.537	106.458	6.71178	220.821	66.5299	124.811	35.3455	229.525	178.146	75.0316	69.4296	352.476	297.27	93.3921	37.5017	389.228	137.074	130.93	72.9305	273.136	210.731	101.783	19.8186	234.977	138.608	34.4329	77.1136	538.385	290.85	117.463	118.363	315.817	301.204	50.2321
Misin01G174900	0	0	0	0	0	0	0	0	0	0	0	0	0	0	0	0	0	0	0	0	0	0	0	0	0	0	0	0	0	0	0	0	0	0	0	0
Misin01G175000	0	0	0	0	0	0	0	0	0	0	0	0	0	0	0	0	0	0	0	0	0	0	0	0	0	0	0	0	0	0	0	0	0	0	0	0
Misin01G175100	4.33621	0	0	0	0	0	0	0	0	0	0	0	0	0	0	0	1.01356	0	1.19195	0	0	0	0	0	3.4974	0	0	0	0	0	0	0	0	0	0	0
Misin01G175200	101.901	98.4287	148.035	26.361	64.8805	84.8419	81.2183	70.2063	205.446	67.4003	176.649	43.0737	156.217	42.467	161.101	40.0252	56.7593	177.806	70.3249	22.3538	171.195	103.582	140.487	49.5346	104.922	49.5732	86.1991	70.6316	48.0142	68.7936	124.324	62.423	119.429	119.309	201.307	57.5238
Misin01G175300	72.6315	59.0572	89.8786	112.541	86.1345	154.575	41.4732	126.761	66.2728	85.6166	160.182	145.895	76.9763	48.837	152.471	127.26	122.641	79.6148	68.537	97.7182	84.4458	108.514	138.269	67.8556	74.6112	131.865	91.7159	67.9829	123.673	0	99.2313	74.5048	121.562	82.8142	90.8153	51.0423
Misin01G175400	31.4375	57.8992	11.4551	58.8053	59.2874	5.81109	57.8897	23.4021	14.3591	33.7002	80.8396	19.4526	9.81071	0	56.5772	33.8675	36.4881	68.9995	100.72	69.6163	13.8184	43.1592	49.5402	8.14267	65.2848	15.8634	6.20634	13.2434	27.6445	13.4596	49.0454	46.3138	0	37.898	0	17.0141
Misin01G175500	30.3535	37.0555	47.5828	86.1802	15.6608	48.8132	67.3939	22.427	46.391	75.5976	0	162.568	54.3362	36.0969	93.0168	75.9452	58.7864	101.73	82.8403	111.769	35.3137	53.0241	96.1228	13.5711	43.1346	51.5561	53.0987	100.65	0	0	126.606	95.3125	0	47.7234	92.3289	92.3622
Misin01G175600	741.492	453.93	756.038	474.498	663.348	538.107	716.277	542.149	778.705	659.43	330.843	447.41	672.411	501.11	592.622	553.168	756.114	651.072	552.468	593.974	881.307	568.468	780.073	559.808	736.786	595.87	644.08	572.116	590.72	320.04	435.705	611.477	758.161	515.132	557.001	481.256
Misin01G175700	200.55	279.074	249.369	429.887	441.859	233.606	444.109	369.558	209.864	322.429	297.909	534.947	282.246	286.652	186.034	296.597	240.213	265.383	348.049	348.72	335.48	273.136	323.86	279.565	269.3	317.268	229.635	374.347	270.625	355.932	199.603	425.55	181.276	254.057	208.875	309.494
Misin01G175800	496.496	701.739	569.231	656.997	693.551	615.976	489.038	545.074	754.405	750.512	534.439	848.968	486.762	500.049	108.36	636.298	140.885	151.268	541.144	735.122	237.984	577.1	488.747	605.95	234.326	637.511	104.129	451.159	676.563	655.035	554.327	630.942	563.022	593.736	609.976	120.719
Misin01G175900	1441.79	1758.98	1639.84	1944.63	1740.59	1589.91	1289.13	1293.94	1496.66	1398.1	1634.76	1603.45	1233.89	1223.05	1434.57	1328.01	1162.55	1195.11	1328.43	1455.55	1200.67	1611.07	1487.68	1552.54	1547.02	1334.51	1470.9	1476.2	1258.55	874.876	1247.81	1608.9	1319.05	1061.14	1015.62	1306.03
Misin01G176000	6.50431	2.31597	5.28698	0	44.7452	0	18.1445	0	14.3591	0	0	8.33684	12.8294	9.55507	12.4662	9.23658	9.12202	2.65383	7.15168	25.5473	20.7276	3.69936	11.0911	2.03567	9.3264	4.95732	5.51675	0	8.72985	0	53.6077	0	9.59697	28.0726	33.299	0
Misin01G176100	1726.89	1982.47	2270.76	1587.74	2937.52	2413.93	3586.57	2148.12	1919.7	1881.74	3175.2	1570.1	2117.6	2309.14	2564.19	1854.5	2693.02	2073.52	4280.88	2882.37	1924.6	2481.04	2685.52	2466.55	2400.38	2474.69	2692.17	1993.58	2121.35	2582.75	3309.99	2888.24	2440.83	2888.67	2284.01	2125.14
Misin01G176200	1965.39	2803.48	4416.39	1540.09	494.435	564.838	84.6744	1440.2	2914.9	2193.24	2190.15	1265.81	2080.62	2677.54	2514.33	1987.92	1307.49	3533.13	1007.2	922.895	3883.74	3177.75	1652.57	958.799	2914.5	2505.43	2640.45	1033.87	842.43	3195.91	587.404	391.989	2401.37	3153.96	2565.53	700.819
Misin01G176300	177.785	77.585	179.757	181.485	363.555	362.612	634.194	202.818	62.9592	155.749	0	265.389	209.044	136.956	127.538	35.92	211.834	126.499	299.775	184.579	53.7383	72.754	435.51	228.673	139.896	963.703	332.384	538.566	672.198	46.3609	546.343	565.834	130.092	147.381	87.7882	202.549
Misin01G176400	0	0	0	0	0	0	0	0	0	0	0	0	0	0	0	0	0	0	18.4752	1.91604	0	0	0	0	6.9948	0	0	0	0	0	0	0	0	0	0	0
Misin01G176500	23.8491	13.8958	0	0	49.2197	0	5.18415	0	23.1955	0	0	0	9.81071	0	0	5.13143	47.6372	8.84609	0	0	63.7182	4.93248	0	0	25.6476	5.94878	0	0	66.9288	14.9551	0	0	0	0	0	9.72234
Misin01G176600	0	0	0	0	0	0	0	0	0	0	0	0	0	0	0	0	0	0	0	0	0	0	0	0	0	0	0	0	0	0	0	0	0	0	0	0
Misin01G176700	1014.67	238.545	142.748	1580.65	353.487	319.61	275.624	1744.43	997.406	329.715	28.4436	1240.8	1174.27	305.762	182.198	1815.5	1200.05	352.959	323.018	1861.76	1344.99	225.044	297.241	1926.42	1172.79	252.823	351.003	1882.33	859.89	346.959	353.583	2155.27	1477.93	320.028	66.5979	2048.98
Misin01G176800	0	31.2656	23.7914	85.1663	0	43.0021	38.0171	110.185	0	29.1461	0	37.5158	0	11.6784	18.2198	95.4446	0	57.4996	13.1114	57.4813	3.83845	32.0611	42.1461	31.8921	0	16.8549	28.2733	64.4513	0	0	123.184	80.5458	0	63.1634	65.0843	68.8666
Misin01G176900	23.8491	15.0538	27.3161	10.1388	32.4403	19.7577	15.5524	31.2028	36.45	0	0	8.33684	2.26401	24.4185	21.0966	35.92	10.1356	33.6151	32.7786	9.58022	8.44458	7.39872	6.65465	2.03567	0	12.889	17.2398	7.06316	36.3744	0	74.1384	0	0	28.0726	0	23.4957
Misin01G177000	114.91	33.5815	75.78	33.4582	156.608	82.5175	117.507	74.1067	65.1683	8.19734	0	31.9579	38.4882	50.9604	81.5095	34.8937	239.2	27.4229	115.023	97.7182	48.3644	70.2878	47.322	58.3558	104.922	54.5305	39.9964	121.839	132.403	34.3968	161.964	110.75	66.1125	89.8323	115.033	64.0054
Misin01G177100	6.50431	1.15798	2.64349	1.01388	17.8981	9.29775	6.9122	0	0	0	0	0	0	0	0	0	13.1763	0	3.57584	7.02549	0	2.46624	3.69703	0	5.829	0	1.37919	0	0	0	13.6871	0	5.33165	0	0	0
Misin01G177200	0	0	0	0	0	0	0	0	0	0	0	0	0	0	0	0	9.12202	0	0	0	0	0	0	7.46411	0	0	0	0	0	0	0	0	0	0	0	0
Misin01G177300	0	0	0	0	0	0	0	0	0	0	0	0	0	0	0	0	0	0	0	0	0	0	0	0	0	0	0	0	0	0	0	0	0	0	0	0
Misin01G177400	104.069	12.7378	445.868	6.08331	110.744	31.3799	54.4336	112.135	18.7773	8.19734	4.49109	73.6421	36.9788	0	84.3864	11.2892	182.44	0	23.8389	265.053	14.5861	13.5643	7.39406	21.7138	170.207	2.97439	0	22.0724	96.0283	0	38.7801	79.2033	0	0	0	8.10195
Misin01G177500	29.2694	11.5798	19.3856	149.041	109.626	74.382	120.099	114.085	15.4637	21.8596	299.406	43.0737	30.1868	27.6035	9.58936	96.4709	42.5694	30.0767	30.3947	107.298	26.1014	4.93248	8.13347	65.8199	38.4714	28.7524	5.51675	45.9105	32.0094	37.3879	42.2018	218.816	69.3114	21.0545	22.7038	136.923
Misin01G177600	24.9332	3.47395	32.603	144.986	148.778	58.1109	200.454	83.8575	70.691	57.3813	0	190.358	45.2802	18.0485	9.58936	211.415	85.1389	80.4994	28.6067	218.429	64.4859	45.6254	55.4555	45.4632	11.658	54.5305	31.7213	144.795	53.8341	19.4417	124.324	225.528	31.9899	43.5125	72.6523	241.438
Misin01G177700	0	0	0	0	0	0	0	0	0	0	0	0	0	0	0	0	0	0	0	0	0	0	0	0	0	0	0	0	0	0	0	0	0	0	0	0
Misin01G177800	0	0	0	0	0	0	0	0	0	0	0	0	0	0	0	0	0	0	0	0	0	0	0	0	0	0	0	0	0	0	0	0	0	0	0	0
Misin01G177900	11.9246	10.4219	70.493	31.4304	0	0	0	90.6832	113.768	40.9867	0	87.5368	44.5255	0	52.7415	17.4469	11.1491	7.96148	0	10.8576	56.809	70.9044	30.3156	29.1779	29.145	29.7439	18.619	25.6039	24.7346	0	0	0	0	37.898	0	9.72234
Misin01G178000	0	0	0	0	0	0	0	0	0	0	0	0	0	0	0	0	0	0	0	0	0	0	0	0	0	0	0	0	0	0	0	0	0	0	0	0
Misin01G178100	504.084	566.254	1554.37	1525.9	435.147	779.849	818.232	710.839	389.905	962.732	829.354	633.6	510.911	641.251	949.346	1412.17	438.871	862.494	708.017	1055.74	661.748	858.868	808.91	887.551	1311.52	1015.26	1089.56	1351.71	937.004	1037.89	1106.37	977.289	844.533	661.11	902.099	837.741
Misin01G178200	57.4548	64.8471	125.125	84.1524	29.0844	29.0555	16.4165	24.3772	47.4955	107.476	0	41.6842	35.4695	123.154	116.031	80.0503	21.2847	80.4994	37.5463	35.7662	82.9105	75.2203	68.0254	42.749	107.254	110.052	114.472	43.2618	0	14.9551	35.3583	78.5321	82.1074	57.5488	72.6523	83.4501
Misin01G178300	605.985	609.1	578.924	794.886	673.415	602.029	529.647	516.797	598.664	980.037	949.117	637.768	713.918	716.63	837.151	737.9	750.033	696.187	681.794	680.834	696.294	774.399	731.273	744.376	870.853	684.11	938.536	905.85	1075.23	939.183	580.56	629.599	632.334	748.135	705.332	538.78
Misin01G178400	0	0	0	0	0	0	0	0	0	0	0	0	0	0	0	0	0	0	0	0	0	0	0	0	0	0	0	0	0	0	0	0	0	0	0	0
Misin01G178500	314.375	113.482	103.096	163.235	125.287	17.4333	60.4817	203.793	325.841	101.1	40.4198	141.726	104.899	0	46.0289	178.574	202.712	41.5766	101.912	145.619	320.127	86.3183	40.6673	147.925	269.3	53.539	74.4761	128.903	200.786	0	14.8277	48.3275	227.128	85.6214	36.3261	0
Misin01G178600	0	0	0	0	0	13.9466	0	0	0	0	0	0	0	0	0	0	0	0	5.36376	0	2.30307	0	0	0	0	2.97439	4.13756	0	53.8341	0	0	0	0	5.61452	0	0
Misin01G178700	8.67242	26.6336	0	13.1805	5.59315	18.5955	25.0567	0	37.5546	34.611	0	18.0632	29.4321	0	18.2198	41.0515	24.3254	18.5768	13.7074	25.5473	17.6569	14.7974	28.0974	53.6059	0	12.889	8.96471	45.0276	0	0	0	42.2865	0	30.8799	0	13.7733
[truncated: 66,002 more rows]
