# Supplementary material for: Physiological and transcriptional response to drought stress among bioenergy grass Miscanthus species
Source: Biotechnol Biofuels. 2021 Mar 6;14:60. doi: 10.1186/s13068-021-01915-z (PMC7937229; doi:10.1186/s13068-021-01915-z)
Supplement: Supplementary file 6 — Additional file 6: Table S5. Differential expression analysis between drought and control conditions. [file 13068_2021_1915_MOESM6_ESM.xlsx]

## Sheet: Sheet1
DIFFERENTIAL EXPRESSION ANALYSIS BETWEEN DROUGHT AND CONTROL CONDITIONS
	(G1) M. sacchariflorus var. Dk-1					(G2) M. sinensis var. genotype-48					(G5) M. x giganteus cv. Illinois					(G6) Miscanthus hybrid ‘3n’
GENE	G1_baseMean	G1_log2FoldChange	G1_lfcSE	G1_pvalue	G1_padj	G2_baseMean	G2_log2FoldChange	G2_lfcSE	G2_pvalue	G2_padj	G5_baseMean	G5_log2FoldChange	G5_lfcSE	G5_pvalue	G5_padj	G6_baseMean	G6_log2FoldChange	G6_lfcSE	G6_pvalue	G6_padj
Misin08G222500	13712.6	-10.4796	0.444357	6.34645e-123	2.53458e-118	732.737	-0.0332923	0.179632	0.105116	0.583746	202.55	-3.31131	0.769027	7.48251e-07	3.92655e-05	4130.45	-0.0110552	0.215626	0.746638	0.982077
Misin05G230400	10364.4	-4.22547	0.305908	1.07549e-44	2.14759e-40	3110.85	0.0148677	0.164136	0.811684	0.981413	2246.39	0.155357	0.407095	0.559708	0.831348	11122.1	-0.212274	0.354412	0.0304745	0.322768
Misin01G486600	1885.9	2.81155	0.209587	3.39357e-42	4.51763e-38	1686.75	0.0987632	0.209848	0.0545823	0.456101	2973.63	2.49343	0.4163	1.23329e-10	1.77018e-08	2305.61	1.44129	0.433258	3.82508e-05	0.00315329
Misin17G015000	4944.13	4.22912	0.326448	1.01332e-39	1.01172e-35	622.203	4.30268	0.431843	1.99411e-24	7.86835e-20	2558.79	4.63317	2.2113	NA	NA	1750.46	-0.0254223	0.218705	NA	NA
Misin05G302700	835.334	-9.07382	0.748548	1.75818e-34	1.40433e-30	151.243	-0.0562797	0.186405	0.0884396	0.545637	80.8978	-0.0435675	0.480139	0.811051	0.941388	641.994	-0.0347244	0.219202	0.342593	0.866945
Misin06G203200	9202.84	-2.96695	0.248564	4.20363e-34	2.79801e-30	3579.34	0.000349983	0.153879	0.998123	0.999485	3026.85	0.0863193	0.306778	0.731091	0.909839	11191.8	-0.181077	0.288997	0.0823225	0.516375
Misin17G013100	1276.02	4.21991	0.398664	1.7821e-27	1.01674e-23	162.298	3.95197	0.708946	1.57353e-09	2.69949e-06	655.873	4.16874	0.987507	NA	NA	895.094	-0.125964	0.258018	0.0881905	0.531168
Misin10G021600	1457.14	-15.4731	3.56515	1.31816e-26	6.5804e-23	469.442	0.0462523	0.170635	0.465027	0.902828	257.347	-0.121433	0.506458	0.473886	0.785762	1172.38	-0.0169186	0.215085	0.676384	0.974353
Misin16G079400	1875.47	3.20402	0.313753	9.75887e-26	4.33044e-22	891.401	1.39329	0.326489	1.12629e-06	0.000415336	1980.16	3.15464	0.577225	2.50721e-09	2.64103e-07	2262.82	0.71961	0.317443	0.00144352	0.0498607
Misin01G088400	6302.81	-3.96677	0.39535	5.24893e-25	2.09627e-21	2531.01	-0.251415	0.272845	0.0437684	0.410919	2012.18	-1.1198	0.252931	1.5468e-06	7.26554e-05	8932.79	-0.070991	0.226492	0.266065	0.814057
Misin09G025200	713.58	-14.3387	3.42211	1.8134e-24	6.58378e-21	76.0358	-0.0141986	0.175161	0.570563	0.933872	42.2632	-0.0690757	0.513863	0.536605	0.820584	569.126	-0.0126598	0.217133	0.639784	0.967528
Misin02G336200	1508.74	-2.5582	0.259218	3.13833e-24	1.04446e-20	2117.39	-0.632088	0.667601	0.00656187	0.162842	2396.9	-3.17818	0.277732	1.34865e-31	5.55562e-28	1984.34	-1.56635	0.275623	8.09415e-10	3.54437e-07
Misin04G162500	1429.66	5.01141	0.510844	4.87416e-24	1.49738e-20	634.144	3.31385	0.651761	2.4591e-08	2.48797e-05	2353.33	5.37427	0.389025	1.30437e-44	1.07464e-40	2294.11	3.2762	0.512784	7.7204e-12	6.98679e-09
Misin07G227000	869.895	-3.11735	0.321854	1.88372e-23	5.37358e-20	1123.16	-0.133525	0.253629	0.00706975	0.169339	1697.41	-4.27619	0.732003	2.23211e-10	3.00489e-08	480.463	-2.25394	0.356789	1.28241e-11	1.00397e-08
Misin11G270000	2018.1	3.82545	0.396838	2.9335e-23	7.81035e-20	856.66	2.21552	0.534559	1.893e-06	0.000612247	2429.12	3.04823	0.418999	1.88235e-14	5.57852e-12	1959.32	2.15369	0.424717	1.60953e-08	4.78442e-06
Misin05G277700	787.744	-3.8829	0.404829	4.71501e-23	1.1769e-19	75.0683	-0.0514491	0.184492	0.100971	0.574492	61.6981	-0.0423457	0.486434	0.804639	0.938983	341.096	-1.07842	0.889717	0.00450205	0.104405
Misin02G085500	520.398	-14.0946	3.42631	9.47616e-22	2.22617e-18	20.6989	-0.0116371	0.176033	0.417382	0.884584	10.6553	-0.13495	0.538832	0.15703	0.485965	525.123	-0.0276845	0.218276	0.409573	0.902078
Misin06G149100	3369.52	3.96588	0.432895	2.43349e-21	5.39923e-18	2898.12	1.47785	0.541478	0.000288817	0.0225245	3715.58	2.1105	0.973587	0.00132902	0.0197359	5143.06	1.5537	0.558269	0.000191558	0.0111125
Misin07G066600	350.586	4.77304	0.531273	1.37033e-20	2.88036e-17	417.883	2.04725	0.600936	3.29331e-05	0.00467437	407.419	0.43087	0.644814	0.111704	0.409499	507.922	1.02649	0.815035	0.00473848	0.108228
Misin15G098600	764.816	4.01932	0.4517	3.0039e-20	5.99833e-17	261.84	0.179513	0.319208	0.0157851	0.254953	767.742	3.03989	0.792266	5.83491e-06	0.00022401	448.234	2.30982	0.444061	8.73876e-09	2.85556e-06
Misin01G077300	4703.58	-2.38483	0.270837	4.63851e-20	8.82135e-17	3520.78	-0.0961546	0.154775	0.304937	0.82466	3216.25	-0.71384	0.385905	0.0176875	0.133887	6549.05	-0.414335	0.468716	0.0222647	0.270738
Misin07G485600	39.0474	-0.108162	0.408482	5.76493e-20	1.04652e-16	3.83798	-0.000345156	0.176008	0.910588	NA	81.8647	0.194256	0.575804	3.38207e-21	3.9806e-18	41.8376	0.0705726	0.235759	4.27924e-06	0.000523327
Misin13G188400	631.79	-3.67075	0.418109	8.57087e-20	1.48824e-16	332.467	-0.862475	0.71993	0.00401329	0.124006	320.496	-2.81606	1.25887	NA	NA	85.0501	-0.192085	0.383194	1.29111e-07	2.73504e-05
Misin14G045600	4492.88	3.65715	0.41767	1.013e-19	1.68568e-16	1171.83	2.5584	0.643775	4.04545e-06	0.00113209	2527.44	4.0131	0.453859	4.97011e-20	4.76136e-17	1552.75	2.40131	0.474171	1.80659e-08	5.22106e-06
Misin16G222600	908.652	-4.02018	0.45952	1.21924e-19	1.94772e-16	751.291	-0.0207121	0.159922	0.76338	0.973954	479.501	-0.428636	0.466028	0.15016	0.476217	975.494	-0.20692	0.341166	0.0389282	0.36569
Misin05G367700	299.922	-13.0027	3.29413	1.90351e-19	2.92386e-16	6.34105	-0.00622045	0.176177	0.130378	0.631047	1.37519	0.0581473	0.523625	0.283538	NA	227.576	0.0489228	0.222284	0.269138	0.81553
MisinT420400	793.701	-2.83546	0.331626	6.46028e-19	9.55571e-16	2198.55	-0.214362	0.374696	0.0177712	0.270949	2168.43	-2.7632	0.527492	8.85424e-09	7.96379e-07	2185.86	-1.95584	0.317624	3.5741e-11	2.20533e-08
Misin07G401800	3586.09	-2.67683	0.314082	8.09276e-19	1.15429e-15	9714.04	-1.14811	0.376067	7.59113e-05	0.00868205	11634.1	-3.25415	0.447381	2.00636e-14	5.82042e-12	16091.4	-1.13396	0.352573	6.18817e-05	0.00458194
Misin12G035300	3279.32	3.23031	0.378226	8.57703e-19	1.18118e-15	679.235	2.43668	0.682808	1.92293e-05	0.00329891	2525.44	5.51703	0.528035	8.58016e-27	2.20907e-23	1317.3	3.16679	0.417501	1.61581e-15	3.46328e-12
Misin14G066100	201.082	7.41898	0.881657	1.15675e-18	1.5399e-15	17.7084	0.0100216	0.176311	0.269943	0.799239	87.5348	0.218103	0.589667	0.00268597	0.034171	166.871	1.97346	0.640958	7.58686e-05	0.00538271
Misin07G225300	718.151	-3.32077	0.393566	1.44758e-18	1.8649e-15	1793.69	-1.42461	0.598095	0.000405213	0.0285007	2225.93	-4.71175	0.390702	7.81879e-35	4.60125e-31	334.088	-2.6273	0.61134	6.74273e-07	0.000113
Misin13G180100	1568.18	3.42678	0.409275	2.44857e-18	3.05589e-15	427.295	2.69667	0.586761	2.62972e-07	0.000144116	860.43	3.62918	0.446635	2.34398e-17	1.28744e-14	496.914	2.0044	0.49677	2.3198e-06	0.00031761
Misin15G071000	443.922	-13.1926	3.36667	3.77775e-18	4.57188e-15	279.145	-0.0089385	0.176234	0.228424	0.759031	113.246	0.0390332	0.503472	0.775728	0.926701	74.086	0.0105742	0.217731	0.619884	0.962446
Misin07G023100	436.83	-2.12922	0.255917	5.75338e-18	6.75802e-15	0	NA	NA	NA	NA	2.55359	-0.00536109	0.519154	0.905438	NA	0.519446	-0.00883831	0.218469	0.404554	NA
Misin08G200600	7107.66	-3.68993	0.446046	6.68434e-18	7.62721e-15	6379.9	-1.25697	0.576336	0.000685716	0.039557	6568.5	-3.86574	0.404639	6.79151e-23	9.64722e-20	3837.19	-2.79375	0.384118	1.74908e-14	3.2377e-11
Misin17G146000	3263.74	3.56637	0.440404	2.56552e-17	2.84609e-14	1242.33	0.734617	0.736606	0.00780481	0.177355	2096.37	3.59547	0.51179	1.16507e-13	2.87388e-11	1047.65	2.09926	0.489786	7.64765e-07	0.000125077
Misin10G038400	929.955	4.4924	0.556821	3.51587e-17	3.79495e-14	217.876	1.42187	1.75711	0.00581749	0.152624	2163.3	6.60454	0.959574	2.6172e-13	6.16073e-11	244.535	0.537062	0.77008	0.013459	0.20708
Misin13G107200	845.28	-2.673	0.333374	5.56702e-17	5.85079e-14	923.045	-0.990344	0.635207	0.00240739	0.0910745	985.989	-3.15853	0.721172	5.72764e-07	3.12509e-05	587.093	-0.130026	0.265923	0.054086	0.426943
Misin07G438800	5651.52	5.34206	0.668664	6.55416e-17	6.71163e-14	1088.36	1.91487	0.783373	0.000588238	0.0358699	8392.53	5.73454	0.379351	6.33978e-53	1.3058e-48	2341.52	3.62992	0.465563	3.03536e-16	7.72576e-13
Misin04G008100	366.658	-3.97999	0.499005	8.28891e-17	8.27586e-14	742.871	-0.577495	0.520635	0.00718131	0.171008	785.366	-3.38798	0.675654	2.36231e-08	1.85712e-06	953.459	-1.6704	0.41395	2.40014e-06	0.000326722
Misin02G413800	851.472	4.10459	0.515598	8.53699e-17	8.31566e-14	280.498	2.77168	0.551201	3.12295e-08	2.93845e-05	863.405	3.94938	0.52524	2.92041e-15	1.01952e-12	495.243	2.75165	0.439252	1.69916e-11	1.21397e-08
Misin02G481700	3793.03	-2.39036	0.302034	1.21185e-16	1.15233e-13	2948.6	-0.126842	0.219375	0.0936811	0.557033	3318.09	-2.04922	0.267846	1.55451e-15	5.71755e-13	6130.61	-1.54548	0.251631	4.17861e-11	2.431e-08
Misin06G319100	21.6247	-0.0815304	0.398498	1.68999e-16	1.56961e-13	68.3792	0.0268862	0.171768	0.577065	0.935195	47.1703	-0.100831	0.518363	0.416076	0.748989	66.9288	-0.00919338	0.210707	0.864799	0.991854
Misin02G482300	1674.69	-2.64849	0.336715	1.88606e-16	1.7119e-13	2234.58	-0.0891701	0.175856	0.274852	0.804284	3084.23	-1.59407	0.526047	0.000184602	0.00402353	2551.12	-0.25484	0.33702	0.0563997	0.435766
Misin06G289700	1662.19	5.42466	0.690916	1.96747e-16	1.74611e-13	432.176	1.81395	0.660639	0.000266896	0.0215516	1741.98	3.69056	0.541364	4.90691e-13	1.10456e-10	972.749	2.94249	0.466219	1.28395e-11	1.00397e-08
Misin08G173400	311.888	2.48333	0.315577	2.04718e-16	1.77735e-13	210.063	0.0951912	0.202067	0.11368	0.601874	360.948	0.977302	0.498639	0.00731382	0.0714572	147.613	1.21903	0.714391	0.00234514	0.0688831
MisinT552400	1156.15	8.88852	1.14525	4.15177e-16	3.52786e-13	50.0236	0.0372011	0.18159	0.0152324	0.249809	1186.77	8.39877	1.03697	2.41755e-17	1.31038e-14	343.042	3.76377	0.784824	6.08917e-08	1.40895e-05
Misin05G090900	653.276	-2.8745	0.370554	4.60982e-16	3.83546e-13	682.411	-2.2719	0.325243	9.6936e-14	9.56225e-10	852.575	-3.42296	0.504585	6.46044e-13	1.42316e-10	450.785	-2.69672	0.490999	1.67929e-09	6.77105e-07
MisinT117900	148.288	-5.7276	0.727758	5.30698e-16	4.32541e-13	77.0779	-0.0140826	0.175362	0.532429	0.92451	48.2264	-5.78608	1.47866	2.72198e-06	0.000116784	140.605	-0.177031	0.351217	1.87312e-07	3.81405e-05
Misin05G217200	223.173	-3.65377	0.472032	5.52584e-16	4.32716e-13	179.933	-0.0493884	0.1848	0.0519479	0.44557	273.789	-5.58078	0.607408	2.51803e-21	3.14327e-18	95.2526	-0.142408	0.293349	0.00057164	0.0258374
Misin05G300400	2057.66	5.93708	0.769553	5.5153e-16	4.32716e-13	592.417	3.82249	0.715073	6.28692e-09	8.85962e-06	2682.1	6.28702	0.729173	3.62891e-19	3.11436e-16	1145.33	3.68072	0.644705	4.96786e-10	2.29899e-07
Misin12G046600	301.355	-12.4331	3.29631	5.83031e-16	4.47779e-13	526.003	-0.013908	0.176402	0.288749	0.813581	619.708	-4.34865	1.13585	4.26102e-06	0.000171407	668.542	-0.0610854	0.230778	0.00355918	0.090147
Misin06G285700	139.292	-11.7972	3.20154	1.71108e-15	1.28935e-12	8.61898	-0.0112471	0.176423	0.179885	0.702473	4.91107	-0.0155672	0.511881	0.858055	NA	108.355	-0.0331268	0.219926	0.279298	0.823438
Misin01G131200	1969.13	-0.257249	0.534632	2.08098e-15	1.53904e-12	75.2756	-0.0372109	0.181034	0.0560767	0.462193	51.5028	-0.381418	0.734483	0.0140044	0.11345	559.137	-0.0052396	0.216854	0.827174	0.990224
MisinT118100	122.776	-10.8062	3.03186	2.44431e-15	1.77488e-12	61.5891	0.0152448	0.175829	0.465272	0.902828	50.3849	-10.1524	3.10992	2.4168e-10	3.23074e-08	123.161	-0.0364533	0.222514	0.0264532	0.299245
Misin03G017100	294.346	-13.0636	3.42651	3.00094e-15	2.14015e-12	113.109	-0.00457106	0.176044	0.413152	0.882805	37.6181	-0.251536	0.61402	0.00301777	0.0374778	157.49	-0.00800486	0.216971	0.751335	0.983146
Misin18G060600	929.473	2.60577	0.348327	4.33773e-15	3.03923e-12	803.427	0.53224	0.686497	0.0116453	0.218084	1693.01	2.5094	0.516157	7.03307e-08	4.88567e-06	1724.79	0.476756	0.303423	0.010921	0.182648
MisinT379500	1608.36	3.70827	0.498622	5.0946e-15	3.50798e-12	525.27	2.44194	0.761784	6.70633e-05	0.00797043	990.169	4.61087	0.414297	5.81112e-30	1.99486e-26	639.182	2.35296	0.535489	4.58828e-07	8.05402e-05
Misin12G163900	2354.08	2.36303	0.31968	8.43356e-15	5.70866e-12	1658.94	1.41651	0.282362	3.12776e-08	2.93845e-05	2649.64	2.00125	0.215258	1.08402e-21	1.39547e-18	2866.33	1.29948	0.207712	2.31834e-11	1.54774e-08
Misin18G163500	75.7424	6.23736	0.833254	9.41981e-15	6.26998e-12	3.60257	0.00710345	0.17622	0.132095	NA	21.2147	8.29476	3.4146	4.03286e-05	0.00115827	10.0216	0.0112008	0.218674	NA	NA
Misin03G183100	77.0137	11.5439	3.15305	9.75416e-15	6.3653e-12	1.46771	0.00683591	0.176197	0.228708	NA	29.7584	9.18943	3.2304	8.37467e-07	4.29087e-05	3.02804	0.00707913	0.217963	0.662086	NA
Misin07G430500	162.663	4.47858	0.606402	9.99793e-15	6.3653e-12	105.492	0.0599032	0.18616	0.14648	0.657477	212.455	0.450379	0.781411	0.0374815	0.219612	133.586	-0.0725406	0.218712	0.34278	0.866987
Misin13G167300	3810.91	1.89267	0.256652	1.00412e-14	6.3653e-12	1466.42	0.0653145	0.179124	0.302852	0.823668	2582.66	0.216301	0.462288	0.400863	0.738079	2177.75	-0.020667	0.212261	0.688444	0.975965
Misin17G140200	111.525	11.9342	3.05489	1.13792e-14	7.1008e-12	1.33428	0.00675966	0.176191	0.24139	NA	37.6413	9.69238	3.18917	6.07483e-08	4.3146e-06	10.3354	0.0184237	0.219401	0.0164197	0.22947
Misin12G170200	1093.97	-1.62761	0.22231	1.77693e-14	1.09177e-11	512.493	-0.0154158	0.164781	0.797271	0.979971	438.451	-0.651609	0.394233	0.0301777	0.19134	632.019	-0.599941	0.398783	0.00737881	0.14426
Misin07G226700	384.73	-4.22863	0.582327	1.83012e-14	1.10742e-11	571.39	-1.47308	0.542111	0.000172485	0.0159763	772.319	-4.26327	0.577481	6.98596e-15	2.26598e-12	87.8743	-0.133867	0.281358	0.00335806	0.0867726
Misin07G402700	4491.34	-3.2125	0.442805	2.24849e-14	1.34027e-11	3082.04	-1.27232	0.630725	0.000941128	0.0486698	3431.71	-3.90995	0.600377	3.32867e-12	6.49864e-10	6559.26	-2.58838	0.293153	5.04706e-20	2.93623e-16
Misin08G200400	10298.3	-3.55972	0.493348	2.52677e-14	1.484e-11	6244.03	-1.33499	0.536767	0.000310135	0.0237157	6220.54	-3.72836	0.372387	7.30923e-25	1.43379e-21	3263.13	-0.0293631	0.220622	0.114302	0.591554
Misin12G192600	1770.82	-1.12981	0.155373	2.81078e-14	1.62687e-11	1542.03	-0.00128862	0.134695	0.998788	0.999608	1692.48	-0.873167	0.258852	0.000176911	0.00389075	1252.99	-0.246934	0.206895	0.0695951	0.478525
Misin02G483200	4346.48	3.78136	0.525026	2.94059e-14	1.67769e-11	1043.61	0.0556596	0.186832	0.0722234	0.50708	5134.49	5.10784	0.416481	7.55039e-36	5.18385e-32	1775.58	2.06668	0.313638	2.25055e-12	2.29128e-09
MisinT117800	121.589	-10.5546	3.01496	3.25552e-14	1.83121e-11	46.3704	-0.0468333	0.184929	0.00581049	0.152624	34.8672	-0.321591	0.685996	6.57212e-05	0.00172785	125.311	-0.092638	0.247838	0.00150549	0.0515205
Misin16G050700	672.293	5.30953	0.740131	3.44907e-14	1.91313e-11	74.9563	0.0372705	0.181021	0.0698202	0.50254	559.969	5.825	0.952815	4.95504e-11	7.76114e-09	268.652	2.93749	0.781877	6.39158e-06	0.000743687
Misin09G189800	126.469	-10.8915	3.08261	4.18067e-14	2.25626e-11	46.6707	-0.0266518	0.178937	0.00726473	0.171751	78.2594	-10.8351	3.2608	4.73581e-10	5.91173e-08	0.988478	-0.000849201	0.218239	0.94112	NA
MisinT157700	4741.28	-2.78899	0.388872	4.13571e-14	2.25626e-11	3874.99	-0.085713	0.196986	0.0757337	0.517363	6497.52	-4.64933	0.627716	5.98625e-15	2.00486e-12	2806.95	-1.58839	0.541613	0.000118948	0.00755697
Misin07G415200	180.438	-11.3868	3.17402	4.55339e-14	2.42465e-11	134.387	-0.046188	0.184387	0.0166453	0.262087	153.454	-6.23683	1.10585	1.51576e-09	1.69674e-07	168.796	-0.109568	0.259497	0.00352727	0.0896099
Misin16G187600	528.368	2.91595	0.408149	4.66867e-14	2.45333e-11	177.87	0.11229	0.207878	0.121131	0.614203	456.806	1.60152	1.02676	0.00515456	0.0556876	206.732	0.920996	0.546074	0.00314624	0.0842389
Misin04G274500	433.902	4.60692	0.645564	4.87645e-14	2.52923e-11	115.398	0.0554041	0.187887	0.0276675	0.336738	645.881	6.03956	0.862203	1.28601e-13	3.11623e-11	401.806	3.97765	0.468578	1.02643e-18	4.18004e-15
Misin19G138600	212.509	-2.75377	0.385979	4.95497e-14	2.53701e-11	121.675	-0.149529	0.271148	0.0131666	0.233566	153.23	-3.66394	1.49126	0.000334953	0.00654867	47.2575	-0.0375968	0.215506	0.487836	0.93122
Misin06G325600	243.646	2.45771	0.344504	5.77292e-14	2.91839e-11	109.891	0.0690589	0.185827	0.209783	0.739231	266.754	1.42192	0.433913	0.000102972	0.00250109	243.118	0.183139	0.280336	0.0982681	0.555121
Misin05G239800	421.478	4.0325	0.567362	6.01986e-14	3.00519e-11	80.3915	0.0624907	0.188334	0.108052	0.589087	242.444	0.365749	0.71417	0.0162937	0.126347	364.471	2.34624	0.519053	2.6788e-07	5.1702e-05
Misin02G118600	229.913	-11.9118	3.27595	7.59278e-14	3.69796e-11	31.9028	-0.00158117	0.174776	0.936722	0.994087	60.3486	-6.90912	1.40759	5.53482e-08	3.99302e-06	47.8686	-4.46051	0.91795	4.17448e-08	1.04033e-05
Misin07G373200	224.68	-6.81262	0.938541	7.5219e-14	3.69796e-11	598.23	-0.0332196	0.176565	0.363207	0.861161	588.408	-0.341691	0.423359	0.230322	0.581673	87.9407	-0.0762505	0.235713	0.0410695	0.375315
Misin02G296300	177	3.38202	0.478466	8.26393e-14	3.94373e-11	108.284	0.040841	0.177227	0.346716	0.853163	163.97	0.188951	0.522976	0.334048	0.686596	119.27	0.011077	0.209279	0.856126	0.990384
Misin11G252200	781.592	3.40395	0.48176	8.39364e-14	3.94373e-11	406.774	1.34739	0.755153	0.00233954	0.089712	1460.38	3.58595	0.354221	2.06315e-25	4.24946e-22	570.637	1.80557	0.604704	0.000102422	0.00678216
Misin17G073700	520.782	2.45015	0.346072	8.38754e-14	3.94373e-11	479.316	0.127867	0.23595	0.0414724	0.401142	807.525	1.40512	0.497983	0.000435065	0.008001	613.741	1.62393	0.496874	4.40816e-05	0.00351921
Misin19G157900	196.874	3.2351	0.458184	8.56429e-14	3.97712e-11	35.4002	0.0125246	0.175879	0.475627	0.906953	200.154	3.50797	1.25595	0.00016918	0.00375697	157.061	1.89967	0.426308	3.63584e-07	6.73026e-05
Misin01G334800	594.668	-1.73119	0.244645	9.94217e-14	4.56391e-11	504.749	-0.0235732	0.165286	0.698222	0.963103	396.798	-0.945832	0.496791	0.00862998	0.0806679	484.683	-0.663733	0.441613	0.00626672	0.130407
MisinT261600	205.022	-12.4729	3.38104	1.08414e-13	4.92016e-11	54.0422	-0.0305291	0.177782	0.268122	0.797529	7.45938	-0.0607903	0.524808	0.0666189	0.308938	303.849	0.00342446	0.215888	0.926666	0.99709
Misin06G288400	253.49	2.97264	0.423923	1.30285e-13	5.84627e-11	64.2281	0.0292162	0.169754	0.592232	0.938938	182.737	0.475542	0.770799	0.0537717	0.274142	231.606	0.120441	0.239942	0.18204	0.716051
Misin02G439700	933.809	-1.80968	0.257428	1.35691e-13	6.02121e-11	819.386	-0.195731	0.355876	0.0109095	0.211866	789.729	-2.2001	0.290909	2.79708e-15	9.8481e-13	690.998	-1.36642	0.378105	1.36128e-05	0.00143248
Misin06G057900	151.167	-11.5622	3.22301	1.42814e-13	6.26764e-11	56.4593	-0.0284883	0.178184	0.19215	0.718387	66.4233	-0.286516	0.628711	0.0359997	0.214221	20.4658	-0.0483968	0.226364	6.27923e-05	0.00462108
Misin14G068800	117.701	-10.8994	3.10325	1.53757e-13	6.67455e-11	92.2384	-0.0784324	0.197921	0.0498583	0.43718	30.468	-0.320385	0.684149	0.000106309	0.00257016	122.083	0.00169251	0.217891	0.919169	0.99636
MisinT228100	217.52	-2.83905	0.407544	1.62454e-13	6.97627e-11	220.775	0.0106246	0.167961	0.836319	0.985705	216.691	-1.83895	0.882912	0.00171146	0.0240258	55.7664	-2.22754	0.650597	2.31465e-05	0.0021521
Misin17G249200	1648.68	3.61998	0.523114	2.27898e-13	9.68249e-11	838.962	1.85358	0.507455	1.35757e-05	0.00254382	1460.41	2.23791	0.394692	9.69875e-10	1.14479e-07	523.341	1.63567	0.315786	1.10729e-08	3.4687e-06
Misin05G340800	1175.14	2.99899	0.433414	2.37291e-13	9.97547e-11	638.846	0.146595	0.251181	0.0477147	0.427892	1158.61	2.43951	0.352397	2.53764e-13	6.00779e-11	1018.1	1.50799	0.296177	1.86117e-08	5.33761e-06
MisinT262500	674.406	3.23334	0.468848	2.77084e-13	1.1527e-10	96.0232	0.0883686	0.205542	0.0336423	0.366138	499.297	3.6975	1.0631	1.89786e-05	0.000625133	443.295	1.20304	0.257626	1.70637e-07	3.49198e-05
Misin19G252300	179.19	-11.9179	3.28422	2.7998e-13	1.15274e-10	171.776	-0.0921004	0.213437	0.000346925	0.0255716	240.969	-1.53052	0.938678	0.00494373	0.0540478	70.4315	-0.0348027	0.214941	0.517261	0.940767
Misin07G056700	135.191	2.43791	0.353353	3.14511e-13	1.2817e-10	122.383	3.24543e-05	0.169692	0.996944	0.999485	273.517	2.09046	0.439186	1.37604e-07	8.92668e-06	95.9024	0.145668	0.269997	0.0841931	0.519576
Misin04G015500	77.8892	-10.2321	2.98757	3.187e-13	1.28565e-10	10.3268	0.00118922	0.175587	0.930369	0.9936	44.9297	0.0776181	0.488355	0.677215	0.886751	34.7751	0.0189281	0.21828	0.430568	0.909071
Misin12G281500	174.402	3.21591	0.468557	3.27536e-13	1.30808e-10	46.6819	0.0621807	0.190855	0.0281444	0.339031	218.139	2.31907	0.840481	0.000267854	0.00543279	103.652	0.163435	0.294493	0.0503949	0.414129
Misin12G160100	312.789	6.66414	0.975154	3.40356e-13	1.34582e-10	29.9941	0.0265714	0.178131	0.167942	0.685704	360.753	7.53104	0.919813	8.97897e-17	4.45638e-14	116.502	0.0532715	0.223588	0.221212	0.765338
Misin17G164600	410.274	6.71819	0.980169	3.45454e-13	1.35259e-10	57.8571	0.041867	0.182639	0.0427606	0.406522	247.975	3.91309	1.24667	5.22257e-05	0.00143139	137.746	3.03214	0.666199	2.29246e-07	4.51005e-05
Misin19G012700	1875.26	1.50575	0.218308	4.30868e-13	1.67064e-10	1954.58	0.0662366	0.165462	0.388011	0.87124	3123.77	1.10469	0.295598	2.86811e-05	0.000882367	2704.01	0.482184	0.289681	0.00959407	0.169696
Misin16G176500	80.93	-10.4671	3.03759	4.46686e-13	1.71532e-10	155.262	-0.141152	0.277328	1.47516e-05	0.00270729	90.5818	-0.212239	0.582264	0.0208906	0.150154	109.985	-0.0221358	0.219166	0.268306	0.815471
Misin06G339700	180.69	-12.3958	3.39533	4.82366e-13	1.83469e-10	6.50513	-0.00645892	0.17619	0.11032	0.593552	0	NA	NA	NA	NA	12.4664	0.0131175	0.218537	NA	NA
Misin07G112000	96.8801	8.12941	1.1382	5.55239e-13	2.09194e-10	4.53657	0.00716158	0.176225	0.113366	NA	311.107	13.1683	3.2109	6.50999e-16	2.52993e-13	82.301	0.0207516	0.219727	0.00040867	0.0200756
Misin03G113300	881.457	7.88518	1.17294	6.7367e-13	2.51443e-10	125.757	0.0269165	0.179012	0.00829557	0.182152	991.544	9.24608	0.953959	2.84798e-24	4.88833e-21	219.956	5.29811	0.80423	2.05043e-12	2.24038e-09
Misin10G038500	879.381	4.50172	0.6667	7.14327e-13	2.64149e-10	153.383	1.835	0.842593	0.00105218	0.0523544	1556.66	6.64752	0.942181	7.82568e-14	2.00231e-11	155.997	2.3506	0.704159	3.07293e-05	0.0026626
Misin07G505000	2025.61	2.85506	0.4223	7.31949e-13	2.68182e-10	927.636	0.147356	0.249844	0.0478515	0.428669	1804.14	2.10092	0.30371	3.42636e-13	7.88523e-11	1586.93	1.42112	0.423538	3.4784e-05	0.0029147
Misin10G028200	24.8268	-0.0535298	0.391186	7.46399e-13	2.7099e-10	0	NA	NA	NA	NA	12.7124	0.0648678	0.525213	0.0734211	0.326515	11.3119	-0.00998083	0.218602	NA	NA
Misin12G221600	312.702	-3.19391	0.472472	7.62105e-13	2.742e-10	267.037	-0.10975	0.218547	0.0493166	0.434457	334.679	-3.38118	1.11593	8.15141e-05	0.0020664	664.025	-0.830562	0.339456	0.000768798	0.0319149
Misin06G289800	255.637	5.96969	0.8888	9.43064e-13	3.36278e-10	43.7671	0.0297716	0.175958	0.406862	0.879933	186.306	3.78519	1.01647	8.38625e-06	0.000307625	171.697	2.59133	0.742253	1.78244e-05	0.00178349
Misin05G153100	161.753	2.394	0.355269	9.56991e-13	3.38224e-10	176.295	0.127337	0.225642	0.078222	0.523044	231.213	0.226318	0.539273	0.263705	0.617597	255.302	0.292502	0.288927	0.0520594	0.4194
Misin12G273500	297.723	2.84764	0.423943	1.04872e-12	3.67392e-10	76.2272	0.0765443	0.192931	0.124078	0.620203	416.133	4.12389	1.01469	1.87255e-06	8.43961e-05	117.495	0.242589	0.422733	0.0193872	0.250961
Misin06G256100	296.226	2.07349	0.309166	1.27606e-12	4.43133e-10	127.854	0.0693244	0.184278	0.232461	0.763417	214.828	1.26026	0.568533	0.00255515	0.0326986	320.639	0.802625	0.362688	0.00141085	0.049086
Misin17G172100	122.182	-10.8252	3.12461	1.28711e-12	4.43133e-10	3.31328	-0.00304636	0.175996	0.565099	NA	4.43899	-0.0532841	0.523152	0.27892	NA	4.54254	-0.00462168	0.217926	0.733081	NA
Misin10G038000	971.284	4.64754	0.702245	1.76989e-12	6.04139e-10	203.312	1.40659	1.09374	0.00436378	0.130247	1414.32	5.2354	0.479554	5.47018e-29	1.60956e-25	118.118	0.256383	0.436767	0.022746	0.273409
Misin04G374400	4483.94	-1.92826	0.290068	1.8064e-12	6.11375e-10	3401.99	-0.276178	0.349929	0.0285952	0.341188	6020.37	-1.36968	0.551353	0.0011242	0.0172607	3324.87	-0.735296	0.432442	0.00403338	0.0978294
MisinT364600	1558.11	-2.05484	0.309804	1.9037e-12	6.3889e-10	0.512744	0.00617967	0.176141	0.39923	NA	0.300367	0.0466818	0.520935	0.615643	NA	2.07779	-0.00965112	0.218569	0.173342	NA
MisinT581500	788.709	5.28602	0.801765	1.96077e-12	6.52559e-10	22.1	0.0233276	0.17813	0.0484434	0.431485	637.455	14.2029	3.24113	1.97722e-17	1.10067e-14	419.248	3.68784	0.561035	2.36793e-12	2.35199e-09
Misin06G074000	7455.84	4.07731	0.618355	1.99928e-12	6.59877e-10	3775.32	2.18259	0.39917	2.98939e-09	4.53674e-06	11015.6	4.69349	0.645088	1.76934e-14	5.28617e-12	11394.9	4.57817	1.08079	7.7378e-07	0.000126046
Misin03G044600	180.653	-2.32069	0.350768	2.21813e-12	7.26109e-10	129.811	-0.00018295	0.170381	0.995606	0.999446	130.069	0.0327852	0.477973	0.870373	0.961682	115.093	0.00798643	0.203475	0.920775	0.996536
MisinT358700	202.19	3.2074	0.486519	2.30532e-12	7.48518e-10	132.501	-0.00195887	0.173126	0.945168	0.994992	209.352	0.81143	1.45025	0.0188085	0.13992	228.473	0.19465	0.330842	0.0370275	0.355723
Misin02G377100	622.809	-3.40956	0.520305	2.5492e-12	8.21027e-10	453.557	-3.08184	0.36689	1.44817e-18	2.8571e-14	581.181	-5.59635	0.677143	7.66034e-18	4.70985e-15	374.743	-2.3421	0.514	2.07711e-07	4.1669e-05
Misin19G145100	347.689	2.65167	0.403438	2.72873e-12	8.71819e-10	104.384	0.0118529	0.174853	0.634909	0.950569	332.086	2.84906	1.25871	0.000713008	0.0119058	422.844	1.47219	0.493365	0.000110246	0.00712914
Misin06G359100	22.7307	0.0570241	0.391841	2.9878e-12	9.47014e-10	22.7617	0.00665356	0.176197	NA	NA	20.3182	0.031554	0.515453	0.68831	0.892457	0	NA	NA	NA	NA
Misin05G303700	855.269	1.90629	0.28956	3.03233e-12	9.53559e-10	493.583	0.644072	0.351619	0.00338482	0.111391	667.44	1.45038	0.536319	0.000595684	0.0103451	1181.65	0.719279	0.251604	0.000307558	0.0160577
Misin01G352700	27.2499	-0.0547945	0.391401	3.35503e-12	1.0468e-09	0	NA	NA	NA	NA	0	NA	NA	NA	NA	0	NA	NA	NA	NA
Misin11G274000	459.354	2.3902	0.365199	3.56753e-12	1.10447e-09	197.593	1.54278	0.395856	5.1571e-06	0.00137492	350.003	1.2807	0.507738	0.00119464	0.0181193	328.079	0.38913	0.313013	0.0238041	0.280717
Misin18G172800	1455.09	-2.5735	0.394781	3.67684e-12	1.12955e-09	2834.23	-0.657957	0.686652	0.00623726	0.157763	2359.67	-1.98692	0.611789	6.88708e-05	0.00179107	1380.32	-0.816954	0.524411	0.0043107	0.10202
MisinT218700	599.883	-1.92296	0.294565	4.03136e-12	1.22901e-09	302.068	0.0117153	0.160658	0.862169	0.987601	353.633	-1.12904	0.386989	0.000483166	0.00871815	332.273	-0.406533	0.384774	0.0229392	0.274843
Misin17G244400	255.645	-11.5069	3.27631	4.23932e-12	1.28262e-09	37.1719	0.00103274	0.175758	0.928198	0.993221	165.179	-0.0070846	0.519072	0.900729	0.970236	192.109	-0.0375536	0.222107	0.109323	0.581515
Misin09G184200	228.833	-4.62365	0.716589	5.46505e-12	1.64103e-09	323.029	-0.12726	0.254573	2.62254e-05	0.00398001	258.915	-3.18256	0.912851	1.86002e-05	0.000614448	335.164	-5.46526	0.759352	2.5941e-14	4.59313e-11
MisinT494700	256.3	3.29861	0.511962	5.87841e-12	1.75198e-09	181.07	1.71848	0.667253	0.000419907	0.0290321	296.17	0.428006	0.708993	NA	NA	116.03	3.58315	1.16266	5.99083e-05	0.00446016
MisinT178900	1599.3	7.06884	1.10583	6.3562e-12	1.88035e-09	174.735	0.0281117	0.179053	0.047614	0.427183	960.016	6.54998	0.924905	6.34925e-14	1.67661e-11	349.36	4.14163	0.622973	1.37144e-12	1.64266e-09
Misin17G013000	220.768	3.95724	0.618237	7.21193e-12	2.11782e-09	42.0847	3.90968	1.14219	3.13068e-05	0.00452492	215.987	8.41593	1.32155	3.15601e-11	5.20034e-09	409.364	-0.025927	0.218259	0.411284	0.90293
Misin12G100600	449.276	-3.23547	0.506315	7.80128e-12	2.27416e-09	71.7834	-1.71844	0.7562	0.000504216	0.0329939	41.0934	-0.45741	0.908839	4.13785e-05	0.00117799	180.4	0.0448858	0.208109	0.561759	0.951437
Misin02G122600	621.252	-0.216877	0.486723	8.37907e-12	2.42489e-09	58.1371	-0.0287157	0.177864	0.238428	0.770457	36.2007	-0.258303	0.579536	0.143513	0.465406	133.086	-0.00193189	0.216943	0.895739	0.99347
Misin01G100800	15.1301	-0.0491446	0.3903	9.48165e-12	2.72423e-09	11.9797	-0.00525265	0.176125	NA	NA	30.5863	-0.00267336	0.496594	0.987249	0.996149	19.5595	0.0125938	0.218785	NA	NA
MisinT331000	71.7558	-6.81816	1.01868	1.11057e-11	3.16805e-09	30.0392	0.0045634	0.174285	0.857547	0.987601	27.5632	-0.142589	0.500321	0.464729	0.779681	16.8417	-0.0224137	0.219196	0.265238	0.813923
Misin12G147900	450.273	1.31393	0.204286	1.18833e-11	3.36585e-09	266.735	0.120407	0.222514	0.0728317	0.508997	401.101	1.27856	0.324699	1.09617e-05	0.000388939	449.726	0.929635	0.347768	0.00039362	0.0195963
Misin02G068400	3547.44	-2.91007	0.459941	1.2148e-11	3.41658e-09	1889.66	-0.423323	0.28885	0.00958843	0.19682	1492.93	-0.862034	0.365763	0.00395143	0.0456848	4071.15	-0.11388	0.241952	0.158901	0.682062
Misin10G089100	435.233	-2.46114	0.387855	1.24799e-11	3.48538e-09	579.687	-0.0322173	0.179373	0.111341	0.595572	675.027	-3.39065	0.551008	3.8462e-11	6.18907e-09	511.281	-0.245924	0.360365	0.0471225	0.401216
MisinT331400	1299.78	4.14599	0.656294	1.26034e-11	3.49544e-09	359.443	0.15633	0.286294	0.00967879	0.197981	1159.53	3.43589	0.666236	1.2706e-08	1.09044e-06	1029.02	2.37679	0.375916	1.24459e-11	1.00397e-08
Misin18G059600	215.461	1.84829	0.290629	1.33119e-11	3.66646e-09	107.991	0.126664	0.235209	0.0397334	0.393665	142.439	0.267243	0.555546	0.216873	0.565725	156.207	0.244055	0.303761	0.0705397	0.481437
Misin02G325100	2074.24	3.92764	0.623172	1.39286e-11	3.81004e-09	1054.95	1.43438	0.533775	0.00031241	0.0238435	3569.53	3.81897	0.536656	6.05077e-14	1.61854e-11	1250.13	2.0768	0.560915	8.59638e-06	0.000980613
Misin15G149900	475.863	3.81706	0.606607	1.53339e-11	4.16591e-09	140.597	0.0986438	0.213906	0.0255773	0.325873	625.553	4.468	0.521824	5.16358e-19	4.34099e-16	226.884	2.01414	0.701861	0.00013582	0.00848335
Misin03G135900	297.555	3.10553	0.494022	1.63662e-11	4.41633e-09	254.473	0.818249	0.528861	0.0041962	0.127462	465.567	1.87431	0.411888	4.12867e-07	2.35889e-05	303.791	1.71788	0.361711	9.90932e-08	2.18134e-05
Misin04G153900	215.663	3.49046	0.555189	1.8003e-11	4.79324e-09	257.684	0.995733	0.534986	0.00226516	0.0874774	421.232	2.27841	0.457777	4.10851e-08	3.03401e-06	277.816	0.944871	0.483383	0.00200339	0.0624224
Misin17G099500	1471.78	-1.3615	0.214291	1.79321e-11	4.79324e-09	852.976	-0.111557	0.191779	0.183101	0.707115	886.008	-0.328761	0.307122	0.188345	0.530477	1491.01	-0.152707	0.222286	0.18499	0.720202
Misin16G035300	352.091	4.70642	0.753428	1.95344e-11	5.16653e-09	51.9157	0.0676894	0.194086	0.0187451	0.279088	372.545	6.04134	1.26075	7.69873e-08	5.29451e-06	647.151	0.940494	0.521882	0.00261684	0.0746023
Misin05G228300	429.775	4.35532	0.697896	2.08492e-11	5.478e-09	98.6505	0.0635915	0.18898	0.100874	0.574108	289.196	2.74188	0.712572	6.15015e-06	0.000234149	96.97	1.32754	0.616339	0.00104319	0.0394822
Misin12G154000	1098.09	-1.80821	0.287897	2.19591e-11	5.73191e-09	1947.51	-0.936131	0.438118	0.000972332	0.0498911	2034.21	-2.25658	0.391741	5.86391e-10	7.1256e-08	1766.54	-1.00163	0.217755	2.57123e-07	4.98624e-05
Misin16G012300	1073.04	2.27931	0.363673	2.38848e-11	6.19408e-09	644.82	0.31474	0.497652	0.02219	0.302339	1266.38	2.01393	0.598383	4.74732e-05	0.00132136	697.603	-0.0113784	0.196706	0.891059	0.993122
Misin07G477600	539.406	2.99528	0.483327	2.75381e-11	7.09542e-09	367.899	0.787088	0.397801	0.00213678	0.0843132	535.88	1.61374	0.29012	2.67312e-09	2.76086e-07	522.934	1.37459	0.485012	0.00018467	0.0108365
Misin09G095500	71.0724	-10.0544	3.0342	2.79645e-11	7.12082e-09	52.7222	-0.0402865	0.182053	0.0398184	0.393871	97.561	0.0764865	0.504141	0.614177	0.858194	66.1611	-0.051872	0.224087	0.179226	0.713701
Misin16G200500	24.978	0.0561971	0.391605	2.79933e-11	7.12082e-09	0	NA	NA	NA	NA	24.7847	-0.00635786	0.519095	0.891545	0.967589	49.7641	0.00776797	0.218294	0.439904	0.914453
Misin16G238400	182.148	-10.818	3.18712	2.85941e-11	7.22761e-09	25.7328	-0.0151125	0.176982	0.00328379	0.109182	63.1608	-0.0557704	0.523922	0.111974	0.409905	197.451	-0.0505675	0.227066	0.000213012	0.0120148
Misin13G194300	555.072	3.47194	0.562209	3.16685e-11	7.95438e-09	145.578	0.066011	0.188416	0.140057	0.646433	455.468	3.63742	0.490728	6.40866e-15	2.11199e-12	287.394	1.08738	0.736306	0.00355923	0.090147
Misin14G014100	146.662	-5.15429	0.830157	4.0051e-11	9.99698e-09	62.324	-0.0155063	0.175203	0.535033	0.925262	52.7022	-0.203501	0.561685	0.13576	0.452321	198.135	-0.161551	0.286596	0.0632469	0.457177
Misin07G186000	891.276	-1.98557	0.322015	4.24771e-11	1.05367e-08	438.699	-0.151752	0.253046	0.0487973	0.432707	354.763	-0.246536	0.444837	0.357703	0.706591	660.219	-0.614272	0.531343	0.00971314	0.170475
Misin12G113800	688.499	2.39698	0.390095	4.54687e-11	1.12092e-08	290.413	0.000316265	0.167362	0.995548	0.999446	619.107	1.40785	0.459863	0.000218258	0.00460364	809.204	1.0823	0.309955	2.57631e-05	0.0023315
Misin12G078900	100.856	8.13973	1.27922	6.00102e-11	1.47032e-08	2.03815	0.00306167	0.175902	0.72515	NA	30.4784	9.24602	3.22235	6.1596e-07	3.3299e-05	18.7814	0.0246115	0.22032	0.00242859	0.0707453
Misin04G153800	2119.56	2.95291	0.48602	6.09234e-11	1.4836e-08	2074.19	1.36371	0.297733	2.76867e-07	0.000149652	3876.75	2.573	0.322718	1.00063e-16	4.8494e-14	2556.76	1.17032	0.372845	8.02852e-05	0.00556198
Misin01G126400	1733.53	1.97617	0.324356	6.3729e-11	1.54251e-08	1246.05	1.38342	0.294718	1.55865e-07	9.31835e-05	2875.11	2.49528	0.290821	6.79805e-19	5.49096e-16	2472.4	1.13481	0.286465	4.19194e-06	0.000514194
Misin07G094600	1198.6	-1.12105	0.181432	7.00886e-11	1.68622e-08	1124.75	-0.10687	0.165865	0.248893	0.780521	1015.14	-0.998407	0.291753	0.000115746	0.00276088	1506.95	-0.185866	0.166531	0.12482	0.616514
Misin06G174200	948.804	2.41689	0.398354	7.31679e-11	1.74976e-08	399.098	0.299685	0.473999	0.023702	0.313837	714.735	1.88088	0.342681	3.3215e-09	3.31298e-07	753.017	1.34095	0.405905	4.31394e-05	0.00346511
Misin04G336500	196.037	2.2252	0.368141	8.64842e-11	2.0559e-08	60.8608	0.13019	0.23937	0.0367395	0.381191	161.871	1.60468	1.65242	0.0079252	0.0757297	80.2524	0.0874892	0.231448	0.200369	0.741938
Misin17G035400	501.916	1.27438	0.208245	9.06495e-11	2.14217e-08	389.522	0.0195655	0.151145	0.807212	0.981153	583.534	0.235764	0.176436	0.154586	0.482163	319.264	0.811833	0.401312	0.00207912	0.0636138
Misin07G344400	193.18	6.09757	1.02142	9.49138e-11	2.22975e-08	11.4569	0.0141212	0.176687	0.165167	0.681212	132.154	11.6435	3.05233	1.24442e-12	2.60216e-10	54.6006	0.0669627	0.232661	0.0162362	0.228401
Misin18G054600	588.651	1.49599	0.246298	9.91891e-11	2.31656e-08	361.99	0.0622767	0.175212	0.352514	0.85639	484.699	0.692118	0.970945	0.0375207	0.219705	640.86	0.453351	0.413439	0.0190092	0.249176
Misin04G130300	1138.29	-2.24847	0.373741	9.98606e-11	2.31868e-08	1198.43	-0.716021	0.256083	0.000265195	0.0215231	1221.92	-1.10154	0.479134	0.00270604	0.0343627	1062.25	-0.830813	0.276345	0.000161292	0.00971663
Misin05G014900	548.773	4.66406	0.781958	1.08946e-10	2.51479e-08	137.203	2.18553	0.835277	0.000369232	0.0266347	744.367	3.99336	0.737198	2.8074e-09	2.85858e-07	235.686	4.10159	0.984628	1.10724e-06	0.00017145
Misin07G215000	1387	2.00586	0.333002	1.09566e-10	2.51479e-08	1209.24	0.195332	0.27809	0.0556406	0.460838	2615.26	1.8721	0.351184	8.17853e-09	7.42085e-07	1764.81	1.70977	0.324027	6.73851e-09	2.26793e-06
Misin06G339600	11487.5	-2.83253	0.474842	1.19851e-10	2.73513e-08	7727.67	0.0779735	0.144283	0.397966	0.874152	7219.61	-0.0212072	0.345508	0.934464	0.97915	9874.04	-0.352349	0.344171	0.0327488	0.334817
Misin11G155800	497.449	-2.0415	0.340861	1.23627e-10	2.80528e-08	1231.03	-0.112647	0.200093	0.145306	0.655418	1511.46	-1.17998	0.3381	7.10618e-05	0.00183877	855.055	-0.241443	0.346178	0.0523849	0.42094
Misin02G161500	190.552	1.8224	0.303428	1.25026e-10	2.821e-08	78.6244	0.0834113	0.195376	0.130929	0.631697	119.62	1.73049	0.503674	4.5853e-05	0.00128146	107.597	1.37876	0.705071	0.00145812	0.0503225
Misin15G034600	789.032	3.82981	0.643983	1.28477e-10	2.88259e-08	205.52	0.0118334	0.175895	0.481873	0.908681	941.491	4.66163	1.08069	6.19711e-07	3.34244e-05	248.962	2.21874	0.408466	2.71506e-09	1.06316e-06
Misin12G112700	1715.75	-4.23075	0.715517	1.32482e-10	2.95583e-08	494.576	-0.148634	0.286991	0.000273756	0.0218096	1153.89	-0.363242	0.742687	2.12416e-07	1.2925e-05	312.278	-0.166661	0.322791	NA	NA
Misin05G092100	1195.91	1.83135	0.30651	1.56141e-10	3.46435e-08	1328.85	0.0459062	0.15006	0.586238	0.937327	2079.58	0.430582	0.37607	0.128041	0.439178	1403.64	0.0645667	0.156279	0.539508	0.946693
Misin09G130800	329.857	3.3653	0.569415	1.59872e-10	3.52753e-08	49.1039	-0.00697866	0.174844	0.749165	0.972365	168.94	1.06737	5.49474	0.00878787	0.0818281	139.698	2.83731	1.34411	0.000695404	0.0299072
Misin18G105500	47.5075	-9.24945	2.90928	1.69881e-10	3.72776e-08	54.9273	-0.038586	0.181297	0.0650692	0.490636	35.5734	-0.00345245	0.507738	NA	NA	52.1846	-0.0771412	0.218783	0.335378	0.861358
Misin06G165200	5059.71	2.40739	0.406129	1.89759e-10	4.1412e-08	2273.51	0.845423	0.508726	0.00358296	0.116455	4014.22	2.11107	0.691804	0.000117455	0.00279678	3789.72	2.33347	0.292165	6.69059e-17	1.81645e-13
Misin06G200900	216.474	3.15109	0.535199	1.9876e-10	4.31406e-08	76.6521	0.0586263	0.184642	0.181737	0.705109	229.717	3.48797	1.00815	2.14156e-05	0.000696287	98.6148	0.209144	0.364493	0.0210012	0.261785
Misin12G278500	632.949	2.04733	0.345811	2.00292e-10	4.32383e-08	229.075	1.09921	0.460458	0.000727734	0.0409616	387.635	1.63325	0.557405	0.00025574	0.00522827	418.561	0.510157	0.420889	0.0135387	0.207229
Misin07G402000	3235.37	-2.21221	0.373684	2.02738e-10	4.3531e-08	1366.49	-0.0663797	0.184748	0.210252	0.740352	1194.02	-2.93956	0.647457	2.77371e-07	1.6464e-05	2104.65	-1.40438	0.323677	6.78343e-07	0.000113217
Misin07G383400	62.919	3.82998	0.652256	2.12334e-10	4.53476e-08	15.2178	0.0137627	0.176204	0.380066	0.867209	58.0502	0.197377	0.569889	0.0551933	0.27911	38.7928	0.0505159	0.21836	0.383111	0.889044
Misin08G198300	3172.55	2.68612	0.456567	2.18142e-10	4.63402e-08	653.741	1.36119	0.529018	0.00043521	0.0296752	2508.15	3.56543	0.504226	8.67938e-14	2.20703e-11	2173.03	2.34038	0.307608	1.41342e-15	3.19777e-12
Misin06G215900	194.645	-3.51351	0.599002	2.23057e-10	4.71334e-08	3.73804	-0.000334052	0.175697	0.973723	NA	4.67915	-0.0865611	0.529938	0.0719686	NA	179.238	-3.1223	0.528191	1.35706e-10	6.9081e-08
Misin04G321600	491.123	2.11149	0.359427	2.57259e-10	5.40744e-08	522.763	0.100916	0.217101	0.0164794	0.261247	836.873	3.11345	0.597889	1.02167e-08	9.03143e-07	278.104	0.413545	1.34181	0.0102956	0.176128
Misin07G226400	144.897	-3.33126	0.573134	2.85101e-10	5.96131e-08	256.62	-0.141981	0.263624	0.00899671	0.189628	375.774	-4.06648	0.491587	7.6334e-18	4.70985e-15	33.3967	-2.09036	0.760426	0.000205737	0.0117675
Misin16G019700	48.2895	-9.28935	2.93126	2.96991e-10	6.17756e-08	64.3169	-0.00130608	0.175186	0.932777	0.99386	61.814	0.00612141	0.504942	0.967954	0.989894	36.3971	0.068265	0.228963	0.149959	0.66536
Misin04G085300	991.663	-1.31572	0.223131	3.22279e-10	6.66884e-08	701.045	-0.0167557	0.158069	0.808231	0.9812	718.177	-0.531459	0.361165	0.0581821	0.287105	1583.64	-0.510179	0.190678	0.000734242	0.0310179
Misin07G350100	540.132	-2.48377	0.428371	3.40891e-10	7.0176e-08	100.642	-0.0396598	0.177149	0.338631	0.84775	165.88	-0.620013	0.746799	0.059847	0.291963	391.319	-2.92691	0.608808	5.81751e-08	1.36943e-05
MisinT476800	49.4561	10.6621	3.18438	3.46545e-10	7.09742e-08	19.1564	0.026543	0.178593	0.0728109	0.508997	105.503	5.0943	0.838801	1.23942e-10	1.7728e-08	50.6581	0.0738627	0.233419	0.0759148	0.497375
Misin12G154100	2550.4	-2.10263	0.360885	3.73859e-10	7.61776e-08	2723.77	-0.200526	0.316074	0.0314367	0.356343	3097.51	-2.66651	0.41325	5.73438e-12	1.06888e-09	745.844	-2.6152	0.311104	2.05416e-18	7.60489e-15
Misin16G104100	376.586	2.015	0.346848	3.86891e-10	7.84328e-08	132.595	0.0445122	0.181695	0.158249	0.673309	212.824	2.93143	1.27159	0.000637592	0.0109183	0	NA	NA	NA	NA
Misin05G234100	1338.65	-6.9167	1.21722	4.38167e-10	8.83791e-08	726.675	-0.0329157	0.178974	0.177395	0.699507	487.708	-3.16376	0.747194	1.03932e-06	5.16372e-05	1286.55	-0.00692079	0.21497	0.843526	0.990384
Misin03G244300	989.905	-2.95907	0.515678	4.54423e-10	9.11975e-08	699.745	-1.10297	0.354431	6.64165e-05	0.00793753	788.063	-3.03184	0.396104	1.01994e-15	3.92669e-13	560.062	-0.524221	0.597783	0.0141167	0.211278
Misin08G200000	1261.8	-1.9667	0.340752	4.6258e-10	9.23703e-08	0.512744	0.00617967	0.176141	0.39923	NA	2.05951	-0.0544337	0.523514	0.201458	NA	168.493	-0.144484	0.294148	0.00174897	0.0570256
Misin08G068100	904.075	1.33189	0.227914	4.65777e-10	9.25459e-08	673.776	0.66527	0.574116	0.00764534	0.176209	1030.86	1.66766	0.477561	4.13498e-05	0.00117798	1097.81	0.861673	0.238257	1.99207e-05	0.00192929
Misin05G176900	690.428	2.471	0.430855	4.77643e-10	9.44337e-08	579.733	0.288354	0.674827	0.0130506	0.232589	893.649	2.30769	0.34366	1.3419e-12	2.76392e-10	917.973	1.27788	0.304374	1.40536e-06	0.000209641
Misin17G017200	1695.51	-1.10289	0.18809	5.02801e-10	9.89181e-08	1968.09	-0.0480752	0.151282	0.564918	0.93213	1856.34	-0.643237	0.226457	0.00175818	0.0245181	1730.3	0.0413291	0.159825	0.707365	0.977623
Misin07G022300	352.927	-1.65438	0.285828	5.0569e-10	9.89987e-08	2.95716	-0.000340017	0.176009	0.910587	NA	0	NA	NA	NA	NA	0	NA	NA	NA	NA
Misin03G136000	462.263	2.56329	0.448362	5.32752e-10	1.03788e-07	350.633	1.47781	0.339638	7.71624e-07	0.000327301	718.15	2.38599	0.319949	6.10608e-15	2.0285e-12	458.61	1.27972	0.387264	4.48091e-05	0.00356408
Misin18G125700	57.6928	-4.66046	0.808395	6.20721e-10	1.20339e-07	153.87	-0.252467	0.463266	0.0165432	0.261508	137.539	-2.70274	0.562112	7.36411e-08	5.08988e-06	60.255	-2.20176	0.874419	0.000347368	0.017794
Misin06G349000	165.256	-11.1336	3.33643	6.3961e-10	1.23402e-07	8.3794	-0.00418903	0.176085	0.298249	0.819677	12.9358	-0.154283	0.548903	0.107098	0.400854	134.934	-0.156618	0.315336	1.17216e-05	0.00126284
Misin02G119200	462.961	1.71369	0.298677	6.66703e-10	1.2801e-07	273.54	0.230197	0.273217	0.0528495	0.449619	513.307	1.32426	0.281612	4.02324e-07	2.31149e-05	363.57	0.186937	0.28664	0.090586	0.537837
Misin19G069400	157.339	5.91407	1.04474	6.88493e-10	1.31561e-07	51.6585	0.0276132	0.178189	0.183779	0.707722	112.122	2.79445	1.50168	0.00153222	0.0220323	132.295	3.03985	0.992734	6.78138e-05	0.00489654
Misin11G171000	911.441	3.50803	0.619411	7.02628e-10	1.33623e-07	188.82	0.92823	0.599826	0.00388273	0.122295	1480.91	4.91794	0.44594	1.34884e-29	4.27417e-26	668.833	1.59167	0.327992	6.26997e-08	1.44259e-05
Misin02G086900	260.603	2.77646	0.489855	7.41858e-10	1.40415e-07	156.746	0.0189514	0.169793	0.702395	0.963899	280.629	0.640012	1.04572	0.0281716	0.182842	289.069	1.30827	0.320335	2.32413e-06	0.00031761
Misin08G035600	724.988	-2.13678	0.376405	7.79833e-10	1.46907e-07	467.932	-0.107688	0.222898	0.0140065	0.23987	442.286	-0.649873	0.489488	0.047846	0.254713	249.758	-0.0170752	0.190768	0.854099	0.990384
Misin02G489100	1370.31	-1.1343	0.196245	7.8875e-10	1.47889e-07	1274.99	-0.222786	0.273971	0.0496388	0.436418	1205.61	-1.15175	0.336911	9.51342e-05	0.00234387	1558.86	-0.78443	0.305339	0.000602551	0.0268766
Misin07G136000	813.027	-1.6144	0.283336	8.37069e-10	1.56215e-07	3085.58	-0.0901459	0.187814	0.216507	0.748265	3195.97	-1.70538	0.469758	2.17963e-05	0.000704216	6439.98	-0.955577	0.332132	0.000210765	0.011971
Misin09G111400	301.014	-2.28647	0.404795	8.76146e-10	1.62747e-07	273.968	-1.81063	0.502407	9.62064e-06	0.00205631	237.848	-2.64617	0.424075	2.68063e-11	4.45266e-09	197.304	-0.1262	0.257636	0.0878147	0.52996
Misin05G170700	53.487	-9.72515	3.05481	9.29413e-10	1.71479e-07	20.449	-0.0240624	0.178349	0.0167272	0.262852	24.3305	-0.115623	0.53899	0.00335583	0.0405753	22.2484	-0.0610268	0.228467	0.0859864	0.524732
Misin19G147900	826.638	-1.51936	0.266847	9.31744e-10	1.71479e-07	1054.35	-0.0177002	0.155078	0.811168	0.981283	1131.73	-1.66611	0.356224	2.39793e-07	1.44415e-05	1586.81	-0.473941	0.418192	0.0162982	0.228424
Misin18G205400	75.7692	4.028	0.71804	9.95231e-10	1.82324e-07	7.99672	0.00374204	0.175772	0.727198	0.969345	25.8413	5.56444	1.54935	3.23011e-05	0.000972395	62.8809	4.7012	1.61078	9.48804e-05	0.00638627
Misin10G076200	724.678	-2.02522	0.360681	1.06406e-09	1.94042e-07	346.825	-0.0453789	0.178226	0.310402	0.829461	447.561	-2.55388	0.472177	4.12567e-09	4.03689e-07	1171.43	-0.975531	0.346239	0.000240517	0.0133263
Misin03G299900	3580.31	1.52728	0.270345	1.09888e-09	1.99482e-07	2749.49	0.495698	0.967367	0.0122629	0.224157	3068.53	0.479517	0.420757	0.108513	0.403546	3978.22	0.492518	0.369887	0.0133596	0.206082
Misin04G072200	381.638	-2.30867	0.412665	1.13912e-09	2.0585e-07	121.159	-1.65645	0.441705	6.20058e-06	0.00151935	150.201	-3.05624	1.02345	0.000105824	0.0025613	294.573	-1.54763	0.408504	6.40989e-06	0.000743693
Misin03G303200	11.2578	0.045869	0.389574	1.16732e-09	2.09997e-07	0.96461	-0.00396038	0.176071	0.428508	NA	3.61598	0.0563336	0.523574	0.181013	NA	0	NA	NA	NA	NA
Misin04G200200	272.213	-1.86302	0.331239	1.18864e-09	2.12873e-07	262.609	-0.0208836	0.161817	0.750658	0.972365	293.175	-0.376619	0.427784	0.198851	0.54461	573.173	-0.0285216	0.173429	0.774191	0.985846
Misin08G217900	659.737	6.89292	1.24927	1.29602e-09	2.31067e-07	177.926	3.52794	1.00133	2.21533e-05	0.00361208	655.345	3.69876	1.24962	9.85973e-05	0.00241619	456.801	1.77506	0.957345	0.00150943	0.0516122
Misin08G305800	544.994	1.83042	0.326568	1.36518e-09	2.42317e-07	471.37	0.154738	0.222367	0.105107	0.583746	537.661	1.45091	0.334807	1.6277e-06	7.56789e-05	376.118	0.212521	0.283275	0.0911048	0.539099
Misin03G201800	624.513	3.42445	0.618533	1.45981e-09	2.57967e-07	172.741	0.0705665	0.19401	0.0518941	0.44557	673.641	5.68987	0.879039	4.72055e-12	8.9201e-10	230.981	2.44119	0.442125	1.57657e-09	6.42044e-07
Misin14G154700	5244.32	-2.27462	0.410806	1.51343e-09	2.66263e-07	9764.47	-0.0946252	0.170529	0.297014	0.818862	7662.58	-2.22626	0.652402	3.43119e-05	0.00102054	8720.57	-1.37212	0.303192	3.01255e-07	5.70618e-05
MisinT513500	273.489	-2.74519	0.494723	1.53069e-09	2.6812e-07	400.168	-0.144921	0.261619	0.0187806	0.279219	348.138	-2.58441	0.452478	6.60997e-10	7.91544e-08	580.313	-0.838493	0.472824	0.00296555	0.0812167
Misin16G222700	963.013	-6.0202	1.1009	1.67557e-09	2.92216e-07	119.953	-0.117788	0.228673	0.0297721	0.348074	112.473	-0.281529	0.587915	0.141094	0.461177	434.926	-0.212657	0.37514	0.0165326	0.230398
Misin08G304900	228.518	3.71524	0.674967	1.75352e-09	3.04479e-07	39.4531	0.123369	0.240261	0.0112675	0.215822	99.9194	4.69392	0.949142	5.05407e-08	3.67191e-06	167.746	0.158345	0.306567	0.00745634	0.145358
Misin12G223700	358.591	2.31915	0.419871	1.87866e-09	3.24797e-07	166.786	0.0175188	0.166876	0.757118	0.973175	273.669	2.23565	0.591542	9.73389e-06	0.000350199	213.47	1.35548	0.427004	6.52785e-05	0.00475563
Misin06G097900	5533.58	1.6198	0.291371	2.18066e-09	3.75384e-07	1898.56	0.0139094	0.162985	0.82767	0.983815	4050.73	0.420811	0.51869	0.156361	0.484879	2675.99	1.29166	0.375183	2.69248e-05	0.00240457
Misin02G380400	40.3734	10.2911	3.16767	2.34919e-09	4.0266e-07	0.422317	-0.00365351	0.176047	0.594279	NA	2.40657	0.0604431	0.524232	0.200657	NA	23.5595	0.0407837	0.223737	0.0116025	0.1906
Misin07G226500	1179.98	-3.25104	0.597657	2.36862e-09	4.04254e-07	1588.55	-1.73826	0.484685	9.70142e-06	0.00205631	2182.21	-4.92097	0.55239	2.33973e-20	2.3508e-17	591.29	-2.1765	0.431476	2.00107e-08	5.69872e-06
Misin04G160100	1748.45	-1.78062	0.324138	2.38602e-09	4.05491e-07	1762.82	-0.144501	0.235988	0.0713104	0.505346	1799.34	-0.947841	0.537024	0.0108796	0.0951133	2431.73	-0.145662	0.233159	0.194681	0.734202
Misin05G036200	1597.44	-1.80026	0.328676	2.4893e-09	4.2125e-07	930.522	-0.0779951	0.191818	0.195388	0.723092	794.972	-2.47667	0.602929	2.25722e-06	9.913e-05	826.603	-1.89463	0.317362	1.13879e-10	5.87039e-08
Misin15G144500	67.2903	7.46738	1.31352	2.63127e-09	4.43396e-07	20.8148	0.0143085	0.17688	0.00389346	0.12251	662.881	0.0951418	0.532446	5.85777e-05	0.001571	210.554	12.1044	3.64491	1.53065e-07	3.18032e-05
Misin02G012800	791.754	14.4535	3.81922	2.71752e-09	4.56007e-07	19.4469	0.0142088	0.176821	0.0607193	0.477054	996.718	10.3906	1.13416	6.70324e-20	6.27575e-17	82.2262	0.022734	0.220002	0.00485749	0.110143
Misin19G191900	451.499	3.94697	0.730583	2.83262e-09	4.73332e-07	124.55	0.174562	0.315813	0.011507	0.216965	764.971	3.86317	1.27213	7.5506e-05	0.00193553	143.256	0.207006	0.364774	0.0182642	0.244026
Misin02G310500	37.5803	-8.8991	2.90697	2.90906e-09	4.84079e-07	58.8182	-0.0453456	0.18175	0.156912	0.671724	72.2088	-0.122879	0.52461	0.335362	0.68762	54.7398	-0.112367	0.263089	0.000706653	0.0302605
Misin03G021500	235.579	-2.37967	0.437502	2.93157e-09	4.85801e-07	294.216	-0.101294	0.206153	0.0973211	0.566577	268.648	-2.22205	0.565549	4.82246e-06	0.00018992	148.718	-1.74811	0.530332	3.65173e-05	0.00304714
Misin17G003000	112.809	-3.94959	0.726377	3.21742e-09	5.26616e-07	87.4443	-0.0897639	0.208488	0.0115923	0.217503	73.0802	-5.294	1.0528	4.5478e-08	3.32461e-06	6.98007	-0.0141277	0.218869	0.195078	0.734343
MisinT292700	2839.86	1.70345	0.311744	3.21243e-09	5.26616e-07	1020.42	0.427861	0.387363	0.014755	0.246279	1514.72	1.5455	0.376221	4.0545e-06	0.000164553	2333.33	0.782996	0.349821	0.00127153	0.0454226
MisinT388400	45235.3	-2.58017	0.477416	3.21004e-09	5.26616e-07	33516.7	-0.0665138	0.185196	0.204447	0.732927	31058.9	-3.67903	0.384591	6.01524e-23	8.84971e-20	28552.8	-2.678	0.383997	1.40671e-13	2.20334e-10
Misin04G135100	50.2561	10.6143	3.24738	3.40576e-09	5.55167e-07	1.33428	0.00675966	0.176191	0.24139	NA	19.2839	0.0859041	0.529919	0.0188519	0.140102	6.88522	0.0144496	0.218952	0.0479793	0.404869
Misin17G021700	56.6287	-9.03946	2.94892	3.43702e-09	5.57986e-07	34.7302	0.00393435	0.170469	0.929507	0.993421	30.7108	-0.252464	0.596476	0.0698284	0.316866	71.1779	0.0241219	0.203844	0.755644	0.983541
Misin01G094900	511.129	1.93945	0.357227	3.48788e-09	5.59419e-07	258.644	0.0962206	0.208225	0.0594534	0.47373	881.922	2.32581	0.378341	5.02281e-11	7.83748e-09	628.569	0.259931	0.313601	0.0624261	0.455107
Misin02G292400	65.8003	-10.0952	3.17799	3.48337e-09	5.59419e-07	114.046	-9.37373	2.91824	4.22134e-09	6.1691e-06	146.485	-0.223521	0.588889	0.0215449	0.153252	85.2512	-0.0239149	0.220147	0.0225353	0.272026
Misin12G017000	57.9077	5.93378	1.10662	3.47136e-09	5.59419e-07	3.09938	0.00733456	0.175788	0.574323	NA	18.1101	0.34956	0.700606	0.0125588	0.104853	66.6727	0.0623768	0.228691	0.0970763	0.5521
Misin07G401400	5897.77	-2.34667	0.435082	3.72202e-09	5.94585e-07	6043.97	-1.39281	0.372295	6.23788e-06	0.00151935	6928.14	-2.83714	0.470467	9.12353e-11	1.34708e-08	3950.7	-0.533601	0.394314	0.0103685	0.176598
Misin19G130300	27.3221	-8.89792	2.91849	3.93371e-09	6.25899e-07	27.4225	-0.024484	0.178552	0.000640894	0.0377439	2.24149	-0.0053357	0.519157	0.905439	NA	13.2793	0.0178195	0.218617	0.348371	0.870581
Misin17G132100	292.633	-1.36219	0.249779	4.10841e-09	6.51102e-07	295.996	-0.050493	0.174141	0.406864	0.879933	374.666	-0.460025	0.401688	0.113172	0.41188	343.937	-0.0310051	0.184537	0.76978	0.985368
MisinT477200	460.248	-2.56299	0.478394	4.22977e-09	6.67685e-07	502.524	-0.123312	0.225511	0.0629693	0.482924	504.184	-2.30391	0.486117	1.16406e-07	7.72177e-06	1131.57	-1.31117	0.388567	3.29279e-05	0.00280702
Misin01G442700	4554.34	-1.68613	0.31233	4.36439e-09	6.83532e-07	3669.91	-0.0498299	0.149603	0.555136	0.929184	3233.54	-0.168229	0.347429	0.514001	0.80877	7683.97	-0.0468578	0.181919	0.642154	0.967528
Misin17G137700	201.481	2.46501	0.459295	4.35814e-09	6.83532e-07	121.253	0.0700502	0.188734	0.161058	0.676675	103.397	0.0874413	0.438371	0.722535	0.906338	182.244	-0.0544873	0.214104	0.44207	0.915626
Misin19G051900	2306.24	-2.63473	0.492955	4.39641e-09	6.85858e-07	2715.93	-0.287763	0.419985	0.0233498	0.310528	3488.62	-2.59467	0.365643	6.78701e-14	1.76952e-11	2507.28	-0.840412	0.439229	0.00232068	0.0684341
Misin08G305000	401.268	3.88827	0.730462	4.50379e-09	6.99875e-07	61.3008	0.064628	0.185332	0.199915	0.72772	191.301	2.57434	0.824187	8.49184e-05	0.00214084	176.475	2.49382	0.765444	3.92796e-05	0.00322505
Misin07G052900	4718.14	2.26495	0.420711	4.70725e-09	7.28656e-07	2500.71	0.0891197	0.193459	0.171588	0.691318	5742.32	2.48108	0.302548	1.78741e-17	1.00864e-14	3365.55	1.34801	0.420447	6.13849e-05	0.00455344
Misin02G197100	187.723	3.17938	0.597816	4.89284e-09	7.54462e-07	180.486	0.0136714	0.166212	0.817207	0.982971	188.975	0.0697308	0.39739	0.789053	0.932556	197.434	0.0509447	0.211708	0.493726	0.933142
Misin07G295100	149.167	-5.09679	0.95148	5.06433e-09	7.77901e-07	141.044	-3.29072	0.809732	1.24904e-06	0.000443718	209.591	-1.29554	1.6613	0.0110123	0.0958263	66.1791	-2.30959	0.678283	2.37029e-05	0.00219881
Misin09G002600	230.475	5.98604	1.1407	5.09691e-09	7.79905e-07	29.2641	0.00607204	0.176115	0.337073	0.846713	163.131	3.75071	2.37259	0.00145277	0.0211618	168.43	0.132291	0.260311	0.0946767	0.54619
Misin04G304200	827.549	-3.09767	0.582431	5.14837e-09	7.84773e-07	907.233	-0.0675316	0.190551	0.0950132	0.559891	1636.02	-4.11334	0.75769	2.49029e-09	2.63039e-07	1122.56	-0.0922471	0.245622	0.0157387	0.224513
Misin10G118400	39.0996	-8.64221	2.87018	5.3856e-09	8.17813e-07	81.0835	-0.0911524	0.204593	0.0598391	0.474794	116.377	-0.462664	0.619751	0.112217	0.410355	22.0902	-0.0624029	0.231622	0.000393337	0.0195963
Misin04G033400	39.7021	-8.88058	2.92145	5.48718e-09	8.30082e-07	65.2453	-0.035034	0.178498	0.24856	0.780369	59.9594	-0.255284	0.586586	0.114298	0.413708	6.61409	-0.0160757	0.21914	0.0270895	0.303158
Misin02G406300	1331.75	-0.390528	0.83069	5.58594e-09	8.38669e-07	2368.64	0.000825072	0.174798	0.977448	0.997753	2495.97	0.0605233	0.473135	0.776398	0.926857	2611.95	-0.0158146	0.215722	0.66648	0.971846
Misin19G204400	39.3455	-8.58916	2.85871	5.58165e-09	8.38669e-07	49.0721	-0.0298767	0.178777	0.13639	0.640218	57.4791	-0.23444	0.590225	0.0484349	0.256654	6.78583	-0.0131915	0.218849	0.0633418	0.457312
Misin06G028000	5819.09	2.24953	0.41907	5.63011e-09	8.39871e-07	3069.37	0.222789	0.279466	0.058002	0.467929	4113.04	1.64999	0.315275	1.64762e-08	1.37393e-06	3915.32	0.434296	0.361364	0.0206107	0.259145
Misin15G106600	1955.84	-1.93993	0.36285	5.63602e-09	8.39871e-07	2716.29	-0.098267	0.189048	0.202465	0.731134	2808.88	-3.01732	0.401682	3.3239e-15	1.15063e-12	3214.43	-1.22682	0.348955	2.08363e-05	0.00197794
Misin02G273500	38.2775	-9.10244	2.97655	5.74943e-09	8.5249e-07	20.6466	-0.0134533	0.176779	0.00757523	0.175207	4.33118	-0.0056194	0.519145	0.905437	NA	16.1525	-0.0261457	0.220599	0.00270689	0.0762347
Misin04G386500	43.1083	10.3608	3.2151	5.76338e-09	8.5249e-07	0	NA	NA	NA	NA	0	NA	NA	NA	NA	0	NA	NA	NA	NA
Misin08G286100	47.657	-8.54788	2.85301	6.2905e-09	9.27025e-07	2.59657	-0.00409584	0.176082	0.337847	NA	9.13593	-0.238774	0.600786	0.015851	0.123832	0	NA	NA	NA	NA
Misin19G158100	340.466	-3.37574	0.64294	6.32566e-09	9.2878e-07	307.25	-1.76272	0.369014	6.80033e-08	5.47607e-05	340.448	-2.94437	0.533733	1.75814e-09	1.9469e-07	110.69	-7.02867	0.954614	1.60741e-13	2.42445e-10
Misin01G020900	12579.7	1.02278	0.187262	6.58293e-09	9.56139e-07	13114.9	0.24295	0.197169	0.0448305	0.415794	17313.4	0.872103	0.243506	8.25094e-05	0.00208764	12631.1	0.672772	0.131259	3.13407e-08	8.15557e-06
Misin06G257300	965.326	3.1326	0.594645	6.59854e-09	9.56139e-07	166.212	1.22144	0.895254	0.00421376	0.127603	505.263	3.12204	0.520139	1.01859e-10	1.49324e-08	305.948	2.0344	0.527273	4.75668e-06	0.000571419
Misin11G184100	1671.22	-1.11029	0.204999	6.54291e-09	9.56139e-07	1372.09	-0.350765	0.294504	0.0179324	0.271853	1528.27	-1.02681	0.247606	6.20185e-06	0.000235899	1439.71	-0.336077	0.229506	0.0259458	0.295593
MisinT110600	535.824	0.976612	0.179085	6.60777e-09	9.56139e-07	324.27	0.00797078	0.158996	0.91026	0.991064	331.561	0.51657	0.596697	0.101341	0.389534	577.384	0.290526	0.236559	0.0473918	0.40185
Misin18G214100	344.523	1.60115	0.300028	6.94672e-09	1.00156e-06	524.074	-0.0149821	0.166809	0.787765	0.978783	798.369	1.59633	0.373418	1.86908e-06	8.43316e-05	703.134	1.58483	0.49135	5.0193e-05	0.00388605
Misin03G002600	367.052	-2.58065	0.489025	7.23436e-09	1.03928e-06	470.361	-0.0234251	0.172937	0.573293	0.934432	832.564	-2.05406	0.803932	0.000522385	0.00928349	678.788	-0.828047	0.461537	0.00292651	0.0806354
Misin01G226100	44.4061	-9.44063	3.06057	7.38001e-09	1.0564e-06	29.6074	-0.0462079	0.185207	1.76598e-05	0.00309697	21.0125	-0.257811	0.621851	0.000155673	0.00351067	70.5878	0.0505358	0.219857	0.342508	0.866808
Misin04G201300	1613.62	-1.36714	0.255812	7.50533e-09	1.0705e-06	634.861	-0.080767	0.168687	0.329839	0.842256	798.812	-0.0146139	0.193584	0.934149	0.979123	975.322	-0.278451	0.282327	0.0575192	0.43923
Misin01G265800	421.549	-1.26111	0.235398	7.61669e-09	1.08252e-06	339.681	-0.0574871	0.179976	0.283403	0.810907	386.834	-0.086047	0.395713	0.73388	0.911	269.022	0.07002	0.205404	0.456224	0.920394
Misin06G164600	246.06	2.63562	0.501942	7.65121e-09	1.08357e-06	94.3915	0.0935009	0.202765	0.0992691	0.571313	360.913	3.0582	0.390787	3.12516e-16	1.35514e-13	177.122	1.39351	0.651904	0.00103299	0.0392055
Misin03G347000	57.14	5.91825	1.13563	7.6917e-09	1.08545e-06	9.2568	0.00564007	0.17571	0.663766	0.955854	80.562	4.57653	1.40859	4.98669e-05	0.0013796	22.2005	0.00425588	0.216626	0.875749	0.992166
Misin15G192000	3109.4	-1.50101	0.282234	7.72138e-09	1.08581e-06	1213.63	0.100413	0.195233	0.176962	0.698721	1269.23	-0.37531	0.415784	0.19119	0.533668	834.053	-0.429216	0.329456	0.0178915	0.240705
MisinT526900	1791.26	1.82317	0.344697	7.81506e-09	1.09512e-06	1111.56	0.117744	0.206037	0.139308	0.645089	1862.44	1.7541	0.310766	1.48814e-09	1.67036e-07	1308.69	0.9425	0.373295	0.000566912	0.0257666
Misin11G016000	117.699	6.06959	1.16257	7.99648e-09	1.11441e-06	15.9704	0.0134032	0.17673	0.0664431	0.494214	131.851	11.8008	3.08601	1.03296e-13	2.5789e-11	100.385	11.4197	3.08952	2.77954e-11	1.79673e-08
MisinT261500	36.9526	-5.41407	1.0004	8.00853e-09	1.11441e-06	29.7734	-0.00958974	0.175745	0.53802	0.925887	34.2165	0.366875	0.707211	0.025461	0.171585	151.834	-0.0165278	0.210333	0.777151	0.986078
MisinT322000	22713.7	2.10119	0.393163	8.12151e-09	1.12621e-06	13339.7	1.32794	0.445498	0.000144108	0.0138015	18988.8	1.94505	0.624322	0.000114656	0.00274123	12576.9	2.00054	0.502024	3.21047e-06	0.000413317
Misin06G321000	984.162	2.5936	0.495315	8.15388e-09	1.12679e-06	507.885	0.667045	0.607836	0.00812776	0.180398	941.891	1.90406	1.73029	0.00562288	0.0593172	950.671	1.56768	0.246926	1.30226e-11	1.00397e-08
Misin10G121100	161.964	-5.13352	0.98066	8.45474e-09	1.16033e-06	59.9706	-0.0223877	0.177106	0.252985	0.784986	91.1657	-0.363198	0.742877	2.18048e-07	1.32092e-05	49.9064	-0.0701739	0.235647	3.89728e-07	7.0539e-05
Misin13G066700	918.019	1.89523	0.359309	8.43188e-09	1.16033e-06	468.3	0.784912	0.319978	0.000741507	0.0414425	600.188	1.48599	0.298054	6.78247e-08	4.73554e-06	700.027	0.927271	0.254163	1.68199e-05	0.00170816
Misin02G129500	3393.75	1.48353	0.279008	8.53884e-09	1.16786e-06	1809.9	0.705296	0.325644	0.00159929	0.0699324	3442.92	2.41234	0.811334	0.000139172	0.0031939	2637.55	0.760635	0.31653	0.00100697	0.0385413
Misin16G155900	234.423	2.2889	0.436326	8.61794e-09	1.17466e-06	152.664	0.0841997	0.200789	0.0612637	0.477442	447.359	2.32547	1.36954	0.00247037	0.0320115	577.838	1.51924	0.538199	0.000181269	0.0106522
Misin09G074200	44.5721	-8.50407	2.85415	8.76057e-09	1.19004e-06	1.41201	0.00512657	0.176033	0.486284	NA	2.94785	-0.0541526	0.523421	0.22561	NA	17.029	-0.017961	0.218255	0.428635	0.908254
Misin18G192300	242.299	2.63561	0.505379	9.35658e-09	1.26669e-06	11.3279	0.000935839	0.175648	0.947411	0.994992	20.9454	0.0676943	0.504267	0.643373	0.872445	190.736	1.0352	0.781084	0.00430299	0.101952
Misin11G046300	775.056	-1.98098	0.379671	1.02027e-08	1.37657e-06	630.574	-0.233132	0.323547	0.0378273	0.383831	591.676	-1.59711	0.443443	2.66479e-05	0.000829732	807.317	-1.51052	0.354765	9.33531e-07	0.000147927
Misin01G455200	94.8207	2.32267	0.446884	1.10942e-08	1.49182e-06	29.1756	-0.00266028	0.175314	0.858941	0.987601	52.6022	0.179708	0.537783	0.264593	0.618546	63.2856	2.44174	1.69642	0.00193468	0.0609762
Misin14G086000	138.329	5.21076	1.0155	1.1531e-08	1.54535e-06	70.036	0.0520512	0.185092	0.0907715	0.550517	357.639	4.38842	0.999325	4.71598e-07	2.64997e-05	133.479	1.7446	0.873215	0.00117074	0.0427982
Misin07G498300	26.4326	8.45079	2.68712	1.28059e-08	1.71047e-06	0	NA	NA	NA	NA	7.05425	0.04016	0.517776	0.557769	0.830606	66.6193	0.0881317	0.224959	0.27146	0.817634
Misin13G145500	894.344	1.16109	0.219526	1.28806e-08	1.71471e-06	454.066	0.0980674	0.201687	0.126715	0.624626	687.492	1.72116	0.465866	1.71884e-05	0.000575003	592.426	1.37444	0.465367	0.000127717	0.00802646
Misin05G230900	1174.1	3.5221	0.687199	1.33728e-08	1.77432e-06	332.97	0.830285	0.952994	0.00739735	0.172917	1029.57	2.73543	0.321515	1.18836e-18	8.74164e-16	278.655	0.755449	0.383683	0.00252991	0.0729785
Misin17G229400	496.475	-1.21744	0.231459	1.37211e-08	1.8145e-06	216.77	-0.0299973	0.169177	0.590602	0.938714	226.613	-0.200586	0.484246	0.400139	0.737823	512.904	-0.0269438	0.176684	0.79498	0.987803
Misin02G076500	905.679	-2.46594	0.48062	1.38209e-08	1.82166e-06	1084.79	-1.6594	0.225105	6.92891e-15	9.11336e-11	1064.92	-1.20921	0.447592	0.000805269	0.0131532	946.31	-0.107663	0.209188	0.310462	0.846667
Misin01G368200	688.415	-1.30076	0.248427	1.39924e-08	1.83821e-06	729.885	-0.0224332	0.16836	0.675458	0.958506	769.411	-1.12106	0.352421	0.000209658	0.00445648	985.314	-0.492792	0.191161	0.00122833	0.0444251
Misin07G548500	111.928	5.27782	1.04109	1.4169e-08	1.85531e-06	71.1767	0.0319361	0.177904	0.27958	0.807881	246.631	3.71003	1.08388	2.23434e-05	0.000717953	14.3278	7.24506	2.81096	9.91118e-06	0.00109383
Misin02G331500	1217.55	-6.02982	1.19432	1.45399e-08	1.89146e-06	330.68	0.0351272	0.17496	0.435491	0.891541	233.447	-0.0409421	0.399531	0.87029	0.961682	916.491	-0.0942782	0.229463	0.230682	0.774968
Misin07G033100	1716.92	1.40842	0.26971	1.452e-08	1.89146e-06	1281.36	0.0395365	0.161135	0.590651	0.938714	2033.26	1.1296	0.187612	3.05476e-10	3.99485e-08	2001.22	0.403668	0.31327	0.0211041	0.262666
Misin19G198600	32.3897	-8.75744	2.93078	1.46792e-08	1.90339e-06	33.4186	-0.00462183	0.174791	0.82345	0.983672	24.66	-0.135542	0.546436	0.00131728	0.0195851	20.0428	-0.0313788	0.220326	0.214308	0.758316
Misin05G041500	258.734	2.176	0.423351	1.62894e-08	2.10534e-06	242.547	0.0999923	0.205837	0.100736	0.573987	530.887	0.756134	1.4245	0.0171282	0.130717	198.102	0.166763	0.302867	0.0346727	0.344477
Misin11G263800	101.521	5.69096	1.11967	1.63651e-08	2.1083e-06	31.453	0.0335238	0.180684	0.0051874	0.142637	149.744	6.01531	1.16187	1.19686e-08	1.03797e-06	7.92249	0.0151673	0.219026	0.0375523	0.358313
Misin01G344100	1026.68	-1.82619	0.35598	1.73503e-08	2.22804e-06	1128.01	-0.0648162	0.181913	0.257155	0.789452	1091.47	-2.51519	0.431579	3.45667e-10	4.46377e-08	1409.37	-1.05488	0.324562	5.87926e-05	0.00440933
Misin01G418000	676.592	1.21075	0.231919	1.75145e-08	2.23475e-06	595.153	0.531795	0.507689	0.0107527	0.210413	819.269	0.909443	0.312776	0.000780013	0.0128066	613.807	0.496027	0.341986	0.0115202	0.189785
Misin10G085200	340.358	-2.66001	0.523045	1.75005e-08	2.23475e-06	155.406	0.00338781	0.172933	0.91921	0.992221	130.194	-0.0199954	0.478403	0.909734	0.971981	321.955	-1.10366	0.42098	0.000371239	0.018734
Misin05G049200	887.073	-2.41918	0.474991	1.77594e-08	2.25878e-06	543.741	-1.46583	0.393684	6.57403e-06	0.00155328	624.845	-3.215	0.544267	1.93651e-10	2.65908e-08	637.815	-1.70222	0.351729	6.04461e-08	1.40895e-05
Misin18G110200	1919	-1.1927	0.227945	1.78401e-08	2.26185e-06	3082.65	-0.328223	0.206791	0.0119216	0.22021	2512.71	-1.15084	0.287571	9.46896e-06	0.000343367	4313.51	-1.03474	0.230215	4.87108e-07	8.44127e-05
Misin11G078500	199.839	2.93707	0.578171	1.80009e-08	2.275e-06	48.4971	0.0330829	0.179721	0.105271	0.583865	204.433	6.356	1.12257	1.29082e-09	1.47706e-07	47.6201	0.0666742	0.232988	0.00694052	0.138785
Misin18G223600	61.8398	-9.72503	3.16384	1.85055e-08	2.3314e-06	28.8465	-0.026991	0.179095	0.000566067	0.0351836	96.7599	-5.64278	1.31242	8.33237e-07	4.27451e-05	15.2571	-0.0771689	0.239156	3.45048e-05	0.00291303
Misin07G289800	191.409	-5.82352	1.12859	2.00607e-08	2.51939e-06	66.7141	-0.0542546	0.187746	0.0112496	0.215584	74.0467	-0.13924	0.524317	0.341455	0.692866	185.687	-1.99125	0.830205	0.000444223	0.0215107
Misin06G089100	53.2279	7.58364	1.4032	2.04179e-08	2.54822e-06	32.722	0.0561404	0.18839	0.0210542	0.295223	318.113	7.12563	0.681612	2.42395e-26	5.54735e-23	38.7424	0.0516301	0.225131	0.123719	0.613739
Misin19G052900	384.457	1.16592	0.223991	2.03611e-08	2.54822e-06	353.395	0.0235535	0.149635	0.767228	0.974624	417.033	0.58293	0.600885	0.0778645	0.337495	305.171	0.0771985	0.200406	0.440282	0.914589
Misin10G168300	559.462	1.61646	0.31514	2.08629e-08	2.59564e-06	287.687	0.504907	0.707501	0.0123338	0.224996	406.633	1.42247	0.458327	0.000183341	0.0040043	369.827	1.49713	0.481361	7.49191e-05	0.00532462
Misin12G278600	84.6364	-9.6913	3.16177	2.20423e-08	2.73386e-06	114.305	-0.0169541	0.175656	0.465174	0.902828	85.2075	-4.92195	1.09555	2.41592e-07	1.45287e-05	66.829	-0.151424	0.305419	0.000274799	0.0146862
Misin04G128200	1071.01	10.3621	2.06786	2.4801e-08	3.0665e-06	211.216	0.00929889	0.176375	0.0223384	0.302795	2019.66	10.7099	2.93608	2.72225e-06	0.000116784	426.865	4.76636	2.31919	0.000485213	0.0230839
Misin07G438000	100.522	4.65863	0.929976	2.49935e-08	3.08076e-06	145.292	0.103378	0.211098	0.0745351	0.515153	193.757	1.20102	1.73656	0.012981	0.107507	118.536	0.659633	0.739256	0.009898	0.172191
Misin14G168800	2193.22	1.07124	0.206651	2.57625e-08	3.16578e-06	2352.78	-0.0160707	0.150308	0.834987	0.985366	3047.13	0.471704	0.358893	0.0908113	0.36794	3095.97	0.337053	0.287289	0.0350036	0.346244
Misin04G040300	359.8	-0.31218	0.622727	2.63759e-08	3.23121e-06	165.494	-0.0159251	0.177072	0.00782965	0.177355	13.4613	-0.0472463	0.509076	0.683103	0.890188	926.583	-0.00815319	0.214958	0.821451	0.989868
Misin16G214500	655.953	-4.04416	0.813337	2.67415e-08	3.26598e-06	547.589	-1.43979	0.679759	0.000716155	0.040707	617.071	-3.9635	0.759156	7.54753e-09	6.94002e-07	306.564	-1.71901	0.525828	4.12106e-05	0.00334315
Misin04G317100	36.474	0.0328979	0.387623	2.73721e-08	3.32268e-06	2.72328	-0.00409383	0.176084	0.306392	NA	33.2901	0.0716401	0.512007	0.556508	0.830163	18.3554	-0.0226694	0.218189	0.443909	0.916072
Misin08G215900	241.056	-1.40663	0.275977	2.73586e-08	3.32268e-06	203.134	0.000861238	0.155577	0.988738	0.998837	249.599	-0.320404	0.387541	0.247224	0.600522	278.207	-0.159744	0.219275	0.183106	0.717623
Misin12G192100	1193.14	3.11552	0.623772	2.74834e-08	3.32607e-06	339.989	0.159089	0.287222	0.0134805	0.235404	1091.27	3.53836	0.634151	1.23884e-09	1.4255e-07	753.718	1.58421	0.386397	1.92427e-06	0.000268887
Misin09G184300	931.347	-3.71444	0.751041	3.04738e-08	3.67683e-06	725.447	-0.130353	0.258475	6.32542e-05	0.00763267	634.396	-4.16332	0.460437	6.87175e-21	7.44934e-18	532.534	-0.137683	0.291953	6.56018e-10	2.93579e-07
Misin01G494700	320.994	2.53001	0.506762	3.09898e-08	3.72784e-06	207.416	0.0284136	0.17185	0.567784	0.932747	285.259	0.0707649	0.252038	0.750517	0.917439	204.38	0.147763	0.262815	0.114255	0.591523
Misin07G103800	43.9969	0.0324978	0.387572	3.21168e-08	3.85179e-06	71.6307	0.000137995	0.175786	0.995729	0.999446	133.639	0.11077	0.489766	0.575693	0.839664	145.107	0.00104534	0.213319	0.984563	0.999226
Misin18G108100	43.2628	3.52429	0.706828	3.33762e-08	3.99086e-06	21.0137	0.0260856	0.177479	0.258782	0.790634	33.4476	0.120001	0.525605	0.33865	0.690486	32.4752	0.0966926	0.247122	0.0299062	0.319676
Misin08G196000	235.063	-1.69884	0.337803	3.34891e-08	3.9924e-06	94.9233	-0.107403	0.22334	0.0114424	0.21687	88.2641	-2.75784	1.47642	0.00149287	0.0216007	125.78	-0.135388	0.27231	0.041944	0.379089
Misin01G340900	788.428	1.74782	0.34788	3.37026e-08	4.00589e-06	417.568	1.2719	0.591101	0.00119961	0.0573054	519.248	1.45139	0.646498	0.00190807	0.0262265	1253.59	0.874546	0.488496	0.00299564	0.0814926
Misin16G131800	2024.34	-1.89694	0.380002	3.46407e-08	4.10518e-06	1407.13	-0.801383	0.512638	0.00299657	0.102393	1327.98	-2.5637	0.429953	1.50576e-10	2.10265e-08	1444.38	-2.33654	0.381019	3.91436e-11	2.31027e-08
Misin06G201600	26.2692	-8.37364	2.87393	3.65824e-08	4.32246e-06	41.5395	-0.0157467	0.175911	0.434246	0.890456	13.2354	-0.247036	0.61092	0.00200199	0.0271907	14.7567	-0.0134548	0.218159	0.471501	0.925431
Misin05G338300	3154.32	5.23627	1.07169	3.7238e-08	4.38694e-06	760.257	2.55727	0.718559	1.97948e-05	0.00333787	4373	5.3971	0.381508	1.02593e-46	1.40874e-42	2525.61	3.87551	0.444551	1.38834e-19	6.28209e-16
Misin03G078600	1018.72	-2.32951	0.47101	3.85332e-08	4.52618e-06	0	NA	NA	NA	NA	0	NA	NA	NA	NA	0.865744	-0.00925323	0.218518	0.303034	NA
Misin18G236800	321.568	2.6466	0.535708	3.86609e-08	4.52786e-06	133.228	0.0625248	0.187155	0.142759	0.65122	303.969	1.87611	1.59116	0.00565227	0.0595651	167.928	3.72279	0.48137	3.55791e-16	8.52309e-13
Misin02G171100	1093.92	1.44256	0.287075	3.97022e-08	4.63622e-06	377.573	-0.068939	0.176935	0.314828	0.832448	599.094	0.123685	0.396827	0.639356	0.870492	737.936	0.164785	0.27111	0.106589	0.575845
Misin04G035500	5918.95	-2.16798	0.4384	4.06372e-08	4.73156e-06	5466.63	-0.00353321	0.175515	NA	NA	7578.07	-0.193984	0.507561	0.361307	0.708882	3073.71	-0.20832	0.347897	0.0340002	0.340956
Misin07G152700	138.361	-1.7779	0.35867	4.46855e-08	5.18781e-06	85.188	0.0852953	0.195038	0.143672	0.652252	86.8707	0.23712	0.544901	0.245893	0.598725	90.1425	-0.0269678	0.207353	0.697979	0.976417
Misin07G335300	147.249	4.78085	0.982304	4.79334e-08	5.53717e-06	15.581	0.0207993	0.177578	0.101515	0.575764	48.3054	4.21134	2.95488	0.00175757	0.0245179	90.6476	1.83172	0.893019	0.00106787	0.0401181
Misin12G201100	780.397	-1.3	0.259841	4.79721e-08	5.53717e-06	534.437	-0.0397239	0.167241	0.538116	0.925887	516.152	-0.925048	1.09839	0.0230066	0.160715	497.218	-1.31909	0.482872	0.000247626	0.0135724
Misin05G036600	1582.56	-1.34737	0.269809	5.06445e-08	5.81204e-06	1794.97	-0.0125824	0.153243	0.867442	0.987824	2144.98	-0.386144	0.348805	0.15188	0.478694	1632.38	-0.997046	0.229834	8.73256e-07	0.000141121
Misin10G149500	1253.6	-1.12238	0.223029	5.06425e-08	5.81204e-06	1230.45	-0.428503	0.304961	0.00969073	0.19802	1323.37	-1.89345	0.437372	1.09508e-06	5.40247e-05	382.848	-0.009912	0.218606	1.87495e-11	1.31647e-08
Misin03G087500	38.7154	-8.69032	2.96532	5.16257e-08	5.85732e-06	4.45125	-0.00523953	0.176111	0.357387	NA	4.28161	-0.07786	0.527697	0.128907	NA	3.15127	0.00237566	0.217932	0.853954	NA
Misin05G324100	262.075	2.44283	0.499773	5.12265e-08	5.85732e-06	122.211	0.0932176	0.204322	0.0814146	0.533052	313.488	3.08981	0.678061	2.80984e-07	1.66305e-05	192.971	2.07914	0.488624	8.8982e-07	0.000142665
Misin18G164400	102.199	2.55289	0.521575	5.15393e-08	5.85732e-06	43.7494	0.0196527	0.176022	0.41922	0.884804	48.1612	0.118672	0.519078	0.402719	0.739367	49.1921	0.145224	0.279589	0.0454281	0.394207
MisinT266700	1083.29	1.48258	0.298018	5.14042e-08	5.85732e-06	24.6248	-0.00120728	0.171783	0.97064	0.997181	25.2809	0.127547	0.522239	0.36805	0.714286	99.1195	0.936083	1.16238	0.00659899	0.134427
Misin07G217400	315.98	-3.34633	0.690435	5.53716e-08	6.26451e-06	311.452	-0.0449449	0.175879	0.387027	0.870725	198.755	-2.35841	0.741076	7.35357e-05	0.00189209	335.87	-2.4377	0.324745	2.82467e-15	5.7516e-12
Misin08G168700	47.413	-9.17092	3.08321	5.582e-08	6.29742e-06	25.9932	-0.0155676	0.176749	0.179811	0.702473	39.9357	-0.31288	0.674808	0.000236223	0.00491464	8.44616	-0.00491588	0.217557	0.767621	0.985368
Misin07G031800	90.6964	-4.78052	0.982492	6.012e-08	6.76342e-06	123.005	-0.0226333	0.172214	0.601417	0.941318	170.216	-0.836397	0.559715	0.0223106	0.157185	137.743	-0.133321	0.257458	0.110652	0.584384
Misin07G286700	2320.11	1.85992	0.379205	6.13895e-08	6.88684e-06	1167.04	0.108164	0.207213	0.121439	0.614721	2862.25	3.25943	0.34668	3.54236e-22	4.70723e-19	3651.24	0.326503	0.204261	0.0238102	0.280717
Misin05G328800	1225.14	-1.18133	0.237678	6.50391e-08	7.27582e-06	616.428	-1.1345	0.467092	0.000439887	0.029926	869.815	-1.07294	0.674951	0.0109291	0.095324	1120.68	-0.0734824	0.205004	0.428381	0.908205
Misin12G036100	22.9726	-8.06544	2.8246	6.5446e-08	7.30088e-06	20.0166	-0.0298663	0.178692	0.149962	0.661519	27.7255	-0.334653	0.675185	0.0237345	0.164058	38.6976	-0.0605739	0.229761	0.0266176	0.299875
Misin02G115600	38.199	-8.32035	2.88739	6.68239e-08	7.43383e-06	19.0242	-0.0231728	0.178273	0.00160405	0.0700141	53.1988	-0.232925	0.593453	0.0275834	0.180217	39.879	-0.0274416	0.218995	0.33869	0.863996
Misin16G135200	82.7045	2.4004	0.496836	6.75458e-08	7.49326e-06	93.0607	0.17446	0.289741	0.0358436	0.377118	110.577	0.0407155	0.414452	0.875354	0.962889	107.098	-0.018073	0.206919	0.787793	0.986929
Misin07G036000	269.874	-1.68573	0.345398	6.85648e-08	7.58525e-06	153.64	-0.0758532	0.196861	0.0447835	0.415487	138.809	-0.148833	0.445745	0.547668	0.826328	91.0594	0.00813424	0.206483	0.909172	0.99497
MisinT518000	2460.27	-1.7979	0.370071	6.92336e-08	7.63807e-06	1725.15	-0.00339925	0.174243	0.868662	0.987824	1488.91	-0.643354	0.56154	0.0568782	0.283676	1816.82	-1.4266	0.44613	5.73666e-05	0.00434237
Misin01G008800	478.562	-1.44521	0.294279	6.94659e-08	7.64259e-06	456.879	-0.051313	0.180564	0.25539	0.786961	530.043	-0.215907	0.312929	0.385148	0.72758	440.418	-0.0444771	0.203915	0.588455	0.956035
Misin01G229200	501.99	1.532	0.312699	7.06702e-08	7.75372e-06	574.829	0.294235	0.435424	0.0261578	0.327983	872.486	0.976262	0.28511	0.000123239	0.00291263	1015.67	0.243483	0.339294	0.0577817	0.439914
Misin06G173600	100.156	-5.91739	1.21146	7.11912e-08	7.78949e-06	72.047	-0.0692036	0.194615	0.0192096	0.282825	85.8905	-3.84768	0.861821	4.05394e-07	2.32588e-05	35.2846	-0.123669	0.271803	0.00244791	0.0711553
Misin05G053900	115.126	3.23613	0.67433	7.21937e-08	7.87759e-06	106.666	0.0608305	0.183345	0.225919	0.756451	88.7359	0.147779	0.50643	0.440184	0.764039	102.05	0.0745001	0.223711	0.284284	0.827946
Misin01G099700	203.684	3.86837	0.808082	7.28384e-08	7.92628e-06	64.5824	0.0314847	0.174505	0.463479	0.902351	162.295	3.6955	1.09201	2.85984e-05	0.000881651	144.343	0.820243	0.879858	0.00744217	0.145151
Misin15G036300	1503.7	-1.81065	0.373417	7.50506e-08	8.14482e-06	46.8176	-0.00677452	0.17094	0.86763	0.987824	55.4632	0.324873	0.611722	0.12589	0.435754	603.324	-1.01948	0.352758	0.000188438	0.0109785
Misin01G349100	295.253	-1.88261	0.38913	7.68416e-08	8.31659e-06	159.844	-0.073277	0.186368	0.208995	0.737681	130.697	-0.124438	0.49982	0.499107	0.801511	219.868	-0.721935	0.408886	0.00385366	0.0947105
Misin11G013000	142.42	1.75455	0.360787	7.73421e-08	8.34813e-06	87.3129	0.0295216	0.17281	0.535751	0.925262	172.538	0.961026	1.69804	0.0163316	0.126489	156.765	0.403403	0.482417	0.0237182	0.280053
MisinT388900	29.0451	-8.01364	2.82089	8.07981e-08	8.69767e-06	0.633476	-0.00383075	0.17606	0.506804	NA	0.15889	-0.00434167	0.519212	0.905445	NA	15.6504	-0.00480452	0.21719	0.817333	0.98982
Misin15G087500	63.8361	10.4707	3.22068	8.25279e-08	8.85999e-06	29.0139	0.0484717	0.182899	0.146212	0.656884	52.1082	1.82491	2.02804	0.00632427	0.0643851	96.6389	0.482282	1.04793	0.0128249	0.201588
Misin08G235000	523.186	3.30342	0.692888	8.38955e-08	8.98267e-06	108.391	0.0214695	0.176638	0.339264	0.847798	1120.1	6.19159	1.05806	2.1741e-10	2.95577e-08	157.721	1.69587	0.789121	0.000895498	0.0353804
Misin01G381900	363.06	1.39837	0.28631	8.49111e-08	9.0671e-06	368.859	0.123609	0.21452	0.115105	0.603804	564.839	1.63481	0.442827	1.90618e-05	0.000626683	503.834	0.671885	0.25233	0.000588552	0.0263967
MisinT585300	28.0827	-8.14775	2.85646	8.63447e-08	9.1956e-06	0	NA	NA	NA	NA	0	NA	NA	NA	NA	6.12476	-0.0195056	0.219522	0.0424176	0.381075
Misin01G190000	24.7097	-8.24282	2.88072	8.7338e-08	9.25204e-06	10.0561	-0.0124861	0.176303	0.313935	0.831758	20.9481	-0.0503411	0.519451	0.45356	0.77311	21.5377	-0.0538105	0.228238	0.000201192	0.0115562
Misin06G338800	382.514	1.73871	0.359668	8.71327e-08	9.25204e-06	367.515	0.143305	0.224161	0.10253	0.577615	556.806	1.6373	0.614129	0.000546996	0.00962535	478.888	0.881305	0.260349	4.51749e-05	0.00358617
Misin10G026300	36.5727	-8.29991	2.89426	8.97314e-08	9.45541e-06	5.19688	-0.00877218	0.17633	0.0805397	NA	7.33423	-0.0552639	0.523783	0.141905	0.462692	3.92131	0.00286025	0.217942	0.828928	NA
Misin18G192700	327.664	-2.30376	0.482898	8.95495e-08	9.45541e-06	250.777	-0.857346	0.525519	0.00252446	0.0933554	294.492	-4.55955	0.686041	1.10657e-12	2.3497e-10	219.316	-1.58514	0.45184	1.86367e-05	0.0018426
Misin03G077500	633.675	-1.9285	0.402477	9.04207e-08	9.50297e-06	1150.88	-0.11703	0.220346	0.0619614	0.48014	1153.42	-2.42624	0.470609	1.53438e-08	1.2847e-06	1512.18	-0.211313	0.281368	0.0913393	0.539557
Misin03G238800	18832.7	-1.85896	0.386976	9.14537e-08	9.58632e-06	11215.8	-0.0710978	0.18061	0.296474	0.818611	10743.7	-2.43833	0.333515	1.77087e-14	5.28617e-12	10719.3	-2.24334	0.314612	3.41972e-14	5.57058e-11
Misin12G165000	363.928	2.76081	0.579623	9.25708e-08	9.67801e-06	135.829	0.000553707	0.174305	0.991293	0.998837	324.505	1.58538	0.806656	0.00286038	0.0359239	290.591	0.177347	0.294148	0.0720165	0.486202
Misin15G152900	564.402	-1.57173	0.323828	9.57078e-08	9.97985e-06	171.294	-0.123994	0.237371	0.0194044	0.283945	139.125	-2.01534	1.32029	0.00357439	0.0423967	288.013	-0.794165	0.538015	0.00492521	0.111126
Misin07G409500	2007.21	-2.21857	0.465558	9.76726e-08	1.01318e-05	9047.78	-0.210053	0.390381	0.0107633	0.210413	10270.7	-1.52393	0.444093	5.34219e-05	0.00145836	10391	-1.74903	0.514328	2.59073e-05	0.00233936
MisinT195700	582.96	-1.79311	0.373373	9.75054e-08	1.01318e-05	788.171	-1.10765	0.462324	0.000478272	0.0318241	789.214	-2.46611	0.55549	5.24278e-07	2.91066e-05	629.016	-0.097419	0.216938	0.308449	0.845468
Misin09G105000	930.789	-2.51816	0.530281	9.79618e-08	1.01355e-05	375.039	-0.513417	0.440796	0.00853593	0.184655	331.325	-0.976818	0.622871	0.013964	0.113232	809.62	-1.47285	0.362958	2.24997e-06	0.000309553
Misin11G107800	31.3448	-8.21208	2.87822	9.94616e-08	1.02641e-05	21.9783	-0.0446997	0.184197	0.00532606	0.144536	48.5892	-0.24569	0.612357	3.17705e-05	0.000959498	11.7885	-0.0200586	0.218776	0.331216	0.859093
Misin11G026400	1091.68	2.47723	0.520871	1.00097e-07	1.0303e-05	315.794	0.182818	0.328998	0.0133252	0.234727	892.949	3.32931	0.498127	1.31543e-12	2.723e-10	325.798	2.00067	0.534305	7.35197e-06	0.000850573
Misin14G063600	422.635	-2.79264	0.590909	1.09054e-07	1.11961e-05	992.662	-0.0410351	0.175102	0.401086	0.875874	715.545	-2.23038	0.466418	1.11429e-07	7.43953e-06	961.69	-0.865582	0.942907	0.00658696	0.13434
Misin02G323700	247.025	-2.97168	0.630486	1.10314e-07	1.12837e-05	231.825	-0.156832	0.299939	0.000788203	0.0431957	242.728	-3.29462	0.550264	1.22849e-10	1.76946e-08	133.482	-2.25327	0.590937	5.07093e-06	0.000603826
Misin11G025400	483.416	1.17178	0.240526	1.10472e-07	1.12837e-05	310.389	0.16331	0.202399	0.117081	0.607705	412.237	0.59555	0.339303	0.029969	0.190427	536.764	0.338782	0.270084	0.0326032	0.333769
Misin03G300300	258.564	1.2789	0.263684	1.12038e-07	1.14145e-05	85.8742	0.0335674	0.167855	0.583864	0.936938	190.716	0.464481	0.502675	0.130281	0.443134	105.464	1.24297	0.551667	0.000835043	0.0338371
Misin07G534200	241.746	-2.16655	0.456705	1.15844e-07	1.17696e-05	64.6524	-0.053079	0.187182	0.0132439	0.234189	81.7276	0.138602	0.49175	0.503705	0.804064	443.797	-2.00916	0.463074	5.82865e-07	9.89025e-05
MisinT216600	89.7215	-6.6201	1.37703	1.16113e-07	1.17696e-05	3.08741	-0.000428021	0.176009	0.910588	NA	8.66126	-0.055869	0.523961	0.0968637	0.379875	12.2458	-0.00309353	0.217392	0.858976	0.990598
Misin02G324200	281.204	12.5588	3.6926	1.16544e-07	1.17833e-05	72.2404	1.17593	1.44791	0.00620315	0.157301	463.757	3.69997	1.31977	0.000151416	0.00343282	253.28	0.0448739	0.224757	0.0192004	0.249734
Misin05G313500	884.06	-1.29966	0.26978	1.24622e-07	1.25682e-05	619.89	-0.555429	0.310575	0.00361897	0.117024	547.266	-0.52155	0.357987	0.061694	0.297034	923.125	-0.213373	0.258936	0.102431	0.565479
Misin07G049600	18.9749	-8.21787	2.89164	1.26528e-07	1.27283e-05	2.85212	-0.00415872	0.176088	0.27652	NA	6.67679	0.159639	0.553655	0.0432568	0.240313	0	NA	NA	NA	NA
Misin02G111100	1323.48	-1.73428	0.365324	1.2719e-07	1.27628e-05	1108.62	-0.67194	0.439633	0.00393666	0.123265	1084.04	-1.55052	0.409694	1.39766e-05	0.000480997	1387.99	-0.239687	0.365449	0.0436402	0.386601
Misin16G229800	1147.96	0.814611	0.164323	1.291e-07	1.29219e-05	903.525	0.363412	0.252906	0.0151242	0.249242	1125.92	-0.111901	0.189003	0.517705	0.810726	1788.39	0.151809	0.169436	0.20454	0.747661
Misin01G412200	402.548	-2.62514	0.561629	1.36138e-07	1.35923e-05	388.242	-1.61672	0.358458	2.30975e-07	0.000130197	450.258	-2.64552	0.488896	3.57098e-09	3.51921e-07	274.722	-0.158998	0.274015	0.0936211	0.544279
Misin06G351600	86.3745	-4.05457	0.862887	1.37099e-07	1.36542e-05	50.2348	-0.0359468	0.180413	0.0882477	0.545442	52.3941	-0.247783	0.532082	0.26555	0.61936	58.4253	-0.12426	0.270025	0.00949962	0.169009
Misin19G064200	396.784	2.19329	0.467794	1.41235e-07	1.40311e-05	399.374	0.978993	0.394857	0.000616796	0.0367365	633.731	1.86676	0.180186	3.27485e-26	7.10021e-23	1230.82	0.953977	0.254165	1.07752e-05	0.00117643
Misin01G365000	796.503	1.03995	0.214114	1.42074e-07	1.40794e-05	630.849	0.071191	0.176877	0.317545	0.834422	922.778	1.30813	0.249034	1.99864e-08	1.6183e-06	657.86	0.649267	0.28503	0.00163225	0.054559
Misin15G106700	199.003	-2.10805	0.449427	1.43086e-07	1.41447e-05	267.162	-0.0959237	0.206251	0.0710164	0.504951	244.669	-2.40985	0.642824	9.00864e-06	0.000328859	305.455	-0.298927	0.457099	0.0293383	0.317595
Misin11G187100	51.2521	10.1551	3.19669	1.44458e-07	1.4245e-05	10.4339	0.0085798	0.176071	0.423981	0.886564	39.4967	0.142395	0.548973	0.000924578	0.0147168	2.35095	0.0106067	0.218614	0.182144	NA
Misin19G088300	30.0539	9.67013	3.21701	1.47306e-07	1.44901e-05	0.578122	-0.00325177	0.176023	0.750645	NA	2.39538	0.0560675	0.523435	0.221744	NA	26.1837	8.72054	3.29478	1.28792e-05	0.00136587
Misin17G112500	1074.74	1.57811	0.332607	1.47928e-07	1.45155e-05	1126.08	0.0554833	0.176432	0.352158	0.85639	2009.87	1.41821	0.356508	7.89992e-06	0.000292916	1341.66	0.884413	0.328578	0.000388387	0.0194233
Misin03G239300	30.732	-8.6351	3.00274	1.51153e-07	1.47956e-05	16.7275	-0.0176786	0.176967	0.170553	0.689437	22.1338	0.0147094	0.51025	0.895299	0.968537	23.7396	0.0130014	0.216674	0.673519	0.973081
Misin02G229200	477.945	2.49835	0.535295	1.52566e-07	1.48974e-05	180.11	1.48507	0.757103	0.00165309	0.0715216	416.962	2.23044	0.595899	1.05719e-05	0.000376697	270.675	0.258634	0.455537	0.0196491	0.252696
Misin08G181500	33.6683	-8.73962	3.02974	1.53971e-07	1.49979e-05	21.2817	-0.0542822	0.1887	5.14293e-05	0.00640157	66.1349	-0.27243	0.635746	8.3544e-06	0.00030673	11.623	-0.0395286	0.223117	0.0400685	0.371528
Misin05G304800	506.23	3.06024	0.659322	1.59048e-07	1.54547e-05	103.273	0.0328143	0.178531	0.233527	0.765198	295.673	3.32808	1.2913	0.000292621	0.00584024	158.849	0.144331	0.287935	0.0136674	0.20794
Misin04G380000	666.659	-2.4175	0.520417	1.5982e-07	1.54594e-05	753.176	-1.05199	0.355593	0.000110163	0.0113791	563.701	-2.38317	0.477452	4.10977e-08	3.03401e-06	463.377	-1.1136	0.32302	2.87878e-05	0.00253208
Misin06G302700	308.486	1.67845	0.355917	1.5987e-07	1.54594e-05	202.934	0.289604	0.626157	0.0147234	0.246105	228.238	0.408045	0.691256	0.0760228	0.333155	170.277	0.0951104	0.231413	0.217543	0.760867
Misin13G129900	145.476	-4.07037	0.887105	1.60862e-07	1.55178e-05	24.8117	-0.0238371	0.178413	0.000991699	0.0504909	31.6541	-0.070615	0.509445	NA	NA	114.705	-0.195896	0.358197	0.00896314	0.162085
Misin07G446500	75.8919	3.68346	0.797935	1.6217e-07	1.56062e-05	32.6721	0.0298498	0.177619	0.285533	0.812887	36.6327	0.273764	0.583274	0.152706	0.48016	70.8511	0.0890784	0.222527	0.291407	0.833141
MisinT111700	4713.83	-1.30668	0.274619	1.63192e-07	1.56669e-05	5455.71	-0.288699	0.312161	0.0300292	0.349847	4459.86	-1.29801	0.342198	1.86362e-05	0.000615145	8368.01	-1.05148	0.294437	1.99545e-05	0.00192929
Misin15G144600	203.084	2.74509	0.5906	1.64051e-07	1.57115e-05	41.9189	0.0185125	0.174551	0.560056	0.930789	106.222	1.44366	1.17665	0.00870233	0.0811539	0.155537	0.00727936	0.218303	0.731727	NA
MisinT318800	38.9739	-8.2501	2.91153	1.65713e-07	1.58327e-05	8.34103	-0.0176969	0.177293	0.0166313	0.262087	5.47037	-0.0882617	0.530107	0.10085	0.388265	9.23465	-0.0408826	0.223953	0.00131204	0.0464637
Misin03G173400	876.143	-1.5382	0.326286	1.69232e-07	1.61304e-05	621.587	-0.130261	0.220389	0.0935941	0.556683	735.809	-0.709626	0.448132	0.0285406	0.184395	441.904	0.054863	0.204209	0.53577	0.945866
Misin17G166600	480.853	2.03837	0.437332	1.7679e-07	1.68106e-05	217.072	0.0566598	0.180101	0.286445	0.813228	512.508	1.42183	0.688364	0.00285558	0.0358746	524.957	1.48985	0.705806	0.0010189	0.0387792
Misin02G136100	49.4772	-4.61597	0.96882	1.81455e-07	1.72132e-05	199.201	-0.0969326	0.193498	0.164533	0.680964	216.032	-2.30646	0.672374	3.0243e-05	0.000924205	216.486	-1.05958	0.408283	0.000410411	0.0201126
Misin18G178000	1233.64	0.776638	0.158534	1.84947e-07	1.75029e-05	718.584	0.0574635	0.162022	0.468736	0.903982	1053.45	0.689513	0.225734	0.000832134	0.0135223	1155.33	0.729908	0.267246	0.00043574	0.0211755
Misin01G290400	90.5424	7.07611	1.51476	1.8586e-07	1.75478e-05	34.6617	0.0241335	0.17734	0.253987	0.785574	116.903	3.3022	0.679208	6.00319e-08	4.27108e-06	27.1991	0.0557755	0.226289	0.114693	0.592124
Misin18G163300	184.717	1.70446	0.363807	1.88316e-07	1.77239e-05	82.565	-0.0114145	0.17202	0.761961	0.97369	95.2256	0.236806	0.422506	0.387705	0.729419	139.939	-0.0362182	0.20584	0.638487	0.96729
MisinT215000	291.221	2.05863	0.442549	1.88614e-07	1.77239e-05	138.901	0.0129387	0.165405	0.825749	0.983768	271.303	0.29246	0.352946	0.277572	0.631685	238.543	0.0518507	0.207575	0.526988	0.943749
Misin02G414900	778.207	1.16279	0.244183	1.93212e-07	1.81134e-05	826.316	0.0256795	0.15428	0.743058	0.97101	1113.6	0.820136	0.184659	2.51846e-06	0.000109321	1023.04	0.148982	0.201349	0.220263	0.7636
Misin15G027700	262.999	-1.32627	0.281567	2.03689e-07	1.90509e-05	320.671	-0.0719701	0.181029	0.270007	0.799245	287.429	-2.55984	0.375683	5.92752e-13	1.31988e-10	109.313	-0.155982	0.286835	0.0488604	0.408665
Misin16G252700	1911.87	-1.64637	0.353841	2.08959e-07	1.94832e-05	2175.47	-0.093215	0.198425	0.13269	0.634399	2185.83	-2.16336	0.371908	4.33864e-10	5.45575e-08	1467.89	-1.38864	0.346316	2.87893e-06	0.000378199
MisinT280400	336.412	1.20633	0.254705	2.09287e-07	1.94832e-05	232.75	-0.00922024	0.158182	0.893027	0.989983	364.749	0.730313	0.402264	0.0181266	0.136429	258.005	0.127529	0.238337	0.19074	0.72735
MisinT054800	559.991	2.47812	0.539123	2.13104e-07	1.97924e-05	518.877	0.0151856	0.152536	0.844885	0.98651	800.877	0.395631	0.263048	0.0830481	0.350557	679.623	0.491645	0.227894	0.00346889	0.0887355
Misin01G172600	1591.63	1.14159	0.240798	2.2095e-07	2.04735e-05	1619.47	0.111553	0.187806	0.204282	0.732927	2195.67	1.35004	0.212577	2.5351e-11	4.26248e-09	2013.22	0.607888	0.278215	0.00226198	0.0672878
Misin03G187700	137.993	2.61063	0.568714	2.24353e-07	2.07407e-05	641.892	0.0364255	0.161712	0.607792	0.942603	722.547	0.849248	0.472567	0.0143413	0.115454	243.169	0.187102	0.301445	0.0696397	0.478732
Misin03G237800	504.849	2.75441	0.602409	2.27862e-07	2.10164e-05	291.721	0.126316	0.243247	0.0127242	0.229256	733.448	2.07425	2.13789	0.00509316	0.0552562	568.704	1.72788	0.591491	0.000121755	0.00771129
Misin16G243400	452.251	2.17134	0.47285	2.35333e-07	2.16555e-05	459.62	-0.0131079	0.167035	0.79998	0.979991	855.109	1.48347	0.781057	0.00356495	0.042309	399.512	0.186286	0.322393	0.0346426	0.344346
Misin01G337900	2178.75	1.0619	0.223898	2.40985e-07	2.21006e-05	2364.83	0.106179	0.181021	0.225792	0.756371	3705.15	1.03935	0.257013	9.41799e-06	0.000341819	2974.41	0.411674	0.324267	0.020675	0.259467
Misin02G026000	1049.85	1.37796	0.294752	2.41276e-07	2.21006e-05	1281.83	0.0937117	0.1795	0.252428	0.784107	1571.75	0.453257	0.32614	0.0868813	0.360073	2127.17	0.087186	0.19368	0.418916	0.905613
Misin02G277500	623.444	-2.30301	0.502441	2.42296e-07	2.21432e-05	532.563	-0.0900566	0.198346	0.123744	0.619314	537.893	-0.265673	0.378795	0.327629	0.68097	940.636	-0.0717143	0.223171	0.285253	0.82892
Misin18G215900	369.218	-1.42476	0.306351	2.51654e-07	2.29459e-05	271.701	-0.844092	0.550238	0.00302905	0.103035	212.103	-0.0741393	0.482869	0.690576	0.893379	429.568	-0.511819	0.648938	0.0145441	0.214677
Misin01G043800	99.6917	2.18667	0.477442	2.53711e-07	2.30808e-05	42.2527	0.0400688	0.180206	0.191373	0.71731	70.3567	0.0066914	0.47371	0.979017	0.993823	304.01	0.691792	0.385818	0.00390634	0.0955446
Misin06G060400	255.963	-1.87618	0.409873	2.55909e-07	2.32278e-05	102.177	-0.809314	0.762604	0.00499597	0.140207	90.2285	-0.345888	0.613299	0.129003	0.440572	179.54	-1.10844	0.539679	0.00136473	0.0479527
Misin09G170300	100.525	-1.82599	0.395732	2.58357e-07	2.33969e-05	5.93731	-0.00329289	0.175857	0.702543	NA	5.56688	0.153738	0.550272	0.0632287	0.300559	141.833	-0.566128	0.361167	0.00760362	0.146893
Misin05G032600	734.585	1.0623	0.224746	2.61756e-07	2.35976e-05	644.095	0.299453	0.450689	0.0253091	0.324447	868.228	0.845114	0.419456	0.00890494	0.0825545	1004.64	0.611625	0.179004	6.28641e-05	0.00462108
Misin12G169900	201.399	1.22383	0.261156	2.61331e-07	2.35976e-05	229.499	0.0470081	0.178466	0.313676	0.831585	435.744	0.405363	0.365005	0.143294	0.465266	311.906	0.169382	0.236226	0.157816	0.679538
Misin04G175200	1403.25	1.55842	0.336573	2.71229e-07	2.43418e-05	173.194	1.74738	0.601883	0.000164992	0.0155006	320.411	2.87018	0.864465	3.95621e-05	0.00114206	380.879	1.28639	0.256606	2.90674e-08	7.82274e-06
Misin09G000700	178.617	2.43241	0.534178	2.70835e-07	2.43418e-05	86.1536	0.00481998	0.171455	0.905982	0.990789	172.785	1.31444	0.737982	0.0055571	0.0589086	81.805	0.0904766	0.242567	0.0450825	0.392894
Misin18G051300	255.398	-1.74888	0.382024	2.82796e-07	2.53229e-05	312.488	-0.174445	0.304151	0.017032	0.265213	384.978	-3.36732	0.378751	3.50615e-20	3.43887e-17	578.257	-1.75222	0.405324	6.89043e-07	0.000114533
Misin02G180500	993.281	-1.78159	0.389673	2.88986e-07	2.58193e-05	877.244	-0.351906	0.488428	0.0173727	0.268084	1172.56	-2.11911	0.60439	2.61226e-05	0.000816826	448.692	-0.164053	0.289789	0.0599342	0.448175
Misin08G054300	1622.86	0.920615	0.193717	2.94646e-07	2.62663e-05	1001.82	0.0688272	0.173254	0.34831	0.853764	1368.05	1.33734	0.319222	3.35248e-06	0.000139356	1317.17	0.661165	0.265228	0.000943287	0.0370429
Misin10G189200	801.064	-2.14087	0.471913	2.98911e-07	2.65871e-05	1320.35	0.0234683	0.175804	0.43487	0.89115	1451.06	-0.671305	0.684843	0.0508253	0.264434	1640.6	-0.701541	0.57235	0.00718354	0.141736
Misin16G103700	1786.13	1.65678	0.362287	3.07422e-07	2.72833e-05	1600.38	0.121132	0.210291	0.123209	0.618187	3082.53	1.5394	0.285147	5.57229e-09	5.28906e-07	2042.59	0.97213	0.286478	4.00271e-05	0.00327258
Misin18G107300	477.977	-1.0934	0.23356	3.09862e-07	2.7439e-05	297.803	0.00646969	0.163545	0.917656	0.991882	256.558	-0.101166	0.385432	0.69627	0.895786	329.11	-0.310516	0.389662	0.0387984	0.364857
Misin09G069900	546.665	1.47034	0.319125	3.13431e-07	2.76936e-05	274.299	0.0248131	0.168604	0.654177	0.953885	414.244	1.37028	0.408314	8.41229e-05	0.00212208	643.221	0.210615	0.28044	0.093642	0.544279
Misin17G172200	406.308	1.3192	0.285116	3.18228e-07	2.80494e-05	764.017	0.0350594	0.166704	0.584397	0.936938	1354.37	1.25766	0.48288	0.00099563	0.0156303	929.243	0.221847	0.311634	0.0691871	0.477258
Misin19G002300	177.971	11.9399	3.66656	3.18862e-07	2.80494e-05	18.5856	0.0105852	0.176399	0.181626	0.704945	283.281	8.76657	2.48808	1.34883e-05	0.000466921	37.8184	9.31868	3.41479	8.70261e-06	0.000989959
Misin03G191100	23.6917	-8.03517	2.89208	3.22523e-07	2.82537e-05	0	NA	NA	NA	NA	1.14781	-0.051245	0.522558	0.37681	NA	0	NA	NA	NA	NA
Misin03G248400	23.5905	-8.14431	2.91847	3.226e-07	2.82537e-05	2.37879	-0.00420535	0.176089	0.273633	NA	6.21598	-0.0547949	0.523639	0.175506	0.513296	18.9289	-0.0300689	0.220081	0.230742	0.774968
Misin03G330700	705.394	1.28623	0.277369	3.32354e-07	2.90442e-05	450.606	0.167355	0.236254	0.0879505	0.545406	522.021	0.874138	0.407241	0.00632691	0.0643851	310.245	0.451528	0.51658	0.0193687	0.250894
MisinT556700	606.373	-0.977515	0.208411	3.43053e-07	2.99138e-05	109.255	-0.00620362	0.165892	0.909178	0.991	102.994	-0.0454206	0.478392	0.806219	0.939724	883.932	-0.316269	0.306455	0.0425435	0.381785
Misin06G216000	524.196	-2.3122	0.514686	3.48978e-07	3.03641e-05	458.949	-0.209421	0.314148	0.0390606	0.389758	629.589	-1.95509	0.630161	0.000111204	0.00267422	392.613	-0.256927	0.409671	0.0309774	0.32541
Misin06G308700	11269.4	-1.39498	0.30444	3.51751e-07	3.05388e-05	8210.97	-0.493294	0.33644	0.00685773	0.166518	6859.87	-1.39888	0.209209	2.89111e-12	5.75344e-10	11822.3	-0.49696	0.546259	0.0155732	0.223398
Misin11G246000	24.6671	-8.27837	2.95907	3.54941e-07	3.07312e-05	21.5511	-0.0158067	0.176642	0.235258	0.76729	30.8555	-5.48856	1.38567	4.29988e-06	0.000172641	16.8674	-0.0119375	0.217699	0.590785	0.956777
Misin19G249000	23.6954	-8.23712	2.94913	3.55505e-07	3.07312e-05	84.5327	-0.126855	0.239688	0.0219448	0.300241	130.332	-3.30206	1.17259	0.000157149	0.00353362	170.532	-0.0887155	0.23329	0.176489	0.70916
Misin06G203600	962.801	1.47574	0.322519	3.57445e-07	3.08321e-05	746.178	0.419275	0.230923	0.00651445	0.162277	1064.07	0.985342	0.634415	0.0147882	0.117763	1548.56	1.25229	0.357977	2.37581e-05	0.00219892
Misin09G100400	1176.74	-1.24136	0.269391	3.62261e-07	3.11802e-05	1284.22	-0.0124899	0.151936	0.876329	0.988771	1647.03	-1.18388	0.423678	0.000643278	0.0109955	1082.3	-0.0155615	0.168896	0.882307	0.992744
Misin05G318500	83.3136	5.56297	1.23896	3.66471e-07	3.14747e-05	23.242	0.000351431	0.174409	0.986375	0.998837	65.1874	-0.0732064	0.503651	0.587431	0.845095	23.7583	0.017797	0.217311	0.558358	0.950898
Misin16G207700	20.5912	-7.66489	2.80356	3.73262e-07	3.19892e-05	25.2971	-0.0101059	0.175199	0.62736	0.948305	28.82	-0.0486122	0.508966	0.674754	0.886048	47.1318	-0.0193746	0.216852	0.561975	0.951437
MisinT246500	201.273	2.52598	0.565014	3.79399e-07	3.24455e-05	176.697	1.17608	0.625229	0.00206816	0.0825964	315.953	2.71056	1.2528	0.000918929	0.0146601	152.338	1.14662	0.788453	0.00346579	0.0887121
Misin06G081700	418.896	1.60328	0.353359	3.86024e-07	3.29413e-05	660.775	0.0571577	0.172199	0.399528	0.875163	1059.47	0.413896	0.344829	0.126149	0.436292	1197.69	0.119309	0.233681	0.211891	0.755857
Misin08G265000	402.945	2.17743	0.485082	3.86846e-07	3.29413e-05	213.374	0.0018469	0.169992	0.969005	0.997042	324.162	1.37428	0.330442	3.71144e-06	0.000151977	218.299	1.98733	0.421656	1.16204e-07	2.49067e-05
Misin01G000600	39.4731	-5.29798	1.12075	4.00202e-07	3.40061e-05	40.4525	-0.0396172	0.182035	0.0264885	0.330545	67.3042	-0.8137	1.34696	0.0204215	0.147846	37.0161	-0.0770341	0.235865	0.045536	0.394723
Misin04G050700	87.343	-4.37263	0.974209	4.01715e-07	3.40622e-05	121.311	-0.127138	0.24909	0.00226307	0.0874774	124.995	-0.679372	1.37896	0.0103776	0.0923519	89.3209	-0.245759	0.43807	0.0151995	0.220122
Misin07G022600	33.9227	-7.75761	2.83511	4.33497e-07	3.66791e-05	11.6451	-0.0356222	0.181263	0.00206144	0.0824116	7.08444	-0.0549756	0.523687	0.166585	0.501249	27.0202	-0.0991224	0.251802	0.00105239	0.039683
Misin07G501400	384.39	-1.53713	0.340546	4.42614e-07	3.73714e-05	310.693	-0.242845	0.319199	0.0375033	0.383229	236.496	-0.0733727	0.482943	0.694812	0.895377	287.239	-0.1219	0.207842	0.274654	0.820556
Misin11G191900	574.531	3.39885	0.771661	4.49235e-07	3.78504e-05	46.9542	0.0210821	0.175919	0.429722	0.888678	341.879	4.78736	1.57844	6.39508e-05	0.0016898	309.152	1.9871	1.02853	0.0012356	0.0445693
Misin04G034900	499.144	-1.94914	0.437032	4.50784e-07	3.7901e-05	776.216	-0.160776	0.231836	0.0873294	0.544604	733.763	-2.41284	0.477899	2.62054e-08	2.02915e-06	524.048	-1.37569	0.345544	3.40511e-06	0.000434701
MisinT471700	196.798	2.67118	0.604153	4.59584e-07	3.85597e-05	116.227	0.0382122	0.179328	0.226406	0.757215	342.239	1.36836	1.08463	0.00932002	0.0852418	174.352	2.0887	0.692662	8.76078e-05	0.00597611
Misin12G022400	72.2782	7.01772	1.60743	4.67888e-07	3.91741e-05	22.2063	0.0127694	0.176303	0.33803	0.847557	58.8183	10.1282	3.088	1.80145e-08	1.48418e-06	54.88	0.0578769	0.226776	0.12148	0.608391
Misin12G191600	470.849	-1.94277	0.435967	4.70826e-07	3.93376e-05	193.404	-0.076999	0.201523	0.000576032	0.0355391	228.088	-1.16834	0.788135	0.010351	0.0921748	253.47	-1.40465	0.820524	0.00209037	0.0638118
Misin07G401600	766.984	-2.39243	0.542372	4.80994e-07	3.99365e-05	1025.04	-0.0859691	0.201049	0.0687166	0.50063	1113.36	-4.10069	0.446798	2.84768e-21	3.45022e-18	1050.22	-1.03085	0.28236	1.44081e-05	0.0015045
Misin11G164000	801.063	-1.19588	0.262513	4.79336e-07	3.99365e-05	666.369	-0.273623	0.39665	0.0250665	0.3227	707.952	-0.201751	0.389236	0.450407	0.770901	774.771	-0.0895132	0.184161	0.416997	0.904988
Misin14G149700	247.713	8.00647	1.87525	4.80345e-07	3.99365e-05	25.6979	0.0854091	0.206427	0.00614983	0.156523	116.529	0.303691	0.647136	0.0253232	0.171002	32.5012	0.0866152	0.24127	0.0328149	0.334842
Misin02G332900	27.8348	-8.24249	2.96903	4.89373e-07	4.05479e-05	19.5448	-0.0131414	0.17674	0.0129028	0.231451	32.7661	-0.145258	0.550557	0.000670823	0.0113766	7.71021	-0.0354573	0.222361	0.0187458	0.247236
Misin02G038500	383.274	1.39645	0.309145	4.94202e-07	4.08632e-05	295.337	0.189006	0.309011	0.0331697	0.36449	510.323	2.09506	0.888766	0.00083806	0.0136036	302.5	1.13938	0.3751	0.000114038	0.00733662
Misin06G334200	213.853	1.71484	0.384133	5.08711e-07	4.19011e-05	255.086	0.09781	0.198405	0.15248	0.664521	338.304	0.19918	0.39583	0.460455	0.777867	249.739	0.0481912	0.199175	0.60023	0.959023
Misin19G127500	410.148	-2.83347	0.647667	5.08853e-07	4.19011e-05	375.048	-0.204494	0.402833	0.00472825	0.136081	574.316	-2.81009	0.649464	7.65755e-07	3.99297e-05	809.336	-1.64295	0.60655	0.000227396	0.012696
Misin01G205700	98.9996	7.45485	1.72632	5.13881e-07	4.22281e-05	34.4089	0.0134189	0.173814	0.682005	0.959857	84.6691	4.61953	1.68671	0.000160851	0.0036031	29.8402	0.0283269	0.216771	0.503244	0.935822
Misin11G119600	1404.41	0.969532	0.210177	5.21036e-07	4.27281e-05	975.041	0.0943224	0.163841	0.296488	0.818611	1265.08	0.598962	0.180623	0.00040924	0.00764892	1826.39	0.706292	0.216182	8.68604e-05	0.00594505
Misin19G210900	325.909	-1.76872	0.398263	5.26021e-07	4.30486e-05	128.741	-0.0320166	0.172585	0.509786	0.917822	113.591	-0.0704654	0.500332	0.645889	0.8739	0	NA	NA	NA	NA
Misin02G408000	65.9684	-0.212286	0.481633	5.38097e-07	4.39468e-05	19.8021	-0.013622	0.176788	0.0171571	0.266297	65.7006	-10.7222	3.43947	4.5369e-08	3.32461e-06	52.2923	-0.218416	0.451755	1.8039e-06	0.000256196
Misin17G175800	273.441	1.13246	0.248751	5.49923e-07	4.48209e-05	203.817	0.0378464	0.170905	0.509439	0.91758	222.459	0.624266	0.445742	0.0483356	0.256392	115.154	0.0694017	0.215798	0.381663	0.888281
Misin01G416800	200.798	-1.90921	0.432329	5.59489e-07	4.55077e-05	389.799	-0.153769	0.238687	0.0769962	0.519694	361.916	-1.77723	0.269523	3.66276e-12	7.08375e-10	293.98	-0.898301	0.538442	0.00327906	0.0857102
Misin15G109700	383.64	-1.84926	0.418331	5.61322e-07	4.5564e-05	296.692	-0.0686109	0.178192	0.304402	0.82448	349.712	-1.80603	0.403078	5.4731e-07	3.01819e-05	381.799	-0.934686	0.381051	0.000667047	0.0289913
Misin05G275700	64.8678	-0.266035	0.545587	5.62791e-07	4.55907e-05	69.0886	0.00938498	0.17477	0.698543	0.96324	55.9679	-0.154251	0.553602	0.00885392	0.0822572	7.54741	-0.0132475	0.218842	0.0997792	0.559159
Misin04G330100	437.116	-2.47429	0.565251	5.65365e-07	4.57064e-05	147.499	-0.0913946	0.207184	0.0334025	0.365636	123.369	-3.71206	0.856323	6.83893e-07	3.6373e-05	425.214	-1.11517	0.579165	0.00173777	0.0568882
Misin16G239400	2908.49	2.39417	0.547549	5.74207e-07	4.61411e-05	2871.22	0.871764	0.374917	0.000960029	0.049324	6671.33	2.4864	0.363584	7.13264e-13	1.56288e-10	5756.03	1.41368	0.359558	4.0831e-06	0.000505411
Misin17G207800	343.699	2.12951	0.484357	5.74095e-07	4.61411e-05	210.197	0.0605185	0.179778	0.293189	0.816772	316.212	1.94932	0.54188	2.16733e-05	0.000701894	400.41	0.776526	0.450425	0.00385596	0.0947105
Misin19G186300	1113.28	-2.51196	0.575592	5.73965e-07	4.61411e-05	690.286	-0.107764	0.214551	0.0640684	0.486624	819.823	-3.31072	0.455777	1.96157e-14	5.73084e-12	823.205	-0.903661	0.21604	1.88238e-06	0.000266174
Misin03G042800	35.8346	-8.72584	3.10448	5.83389e-07	4.6691e-05	12.9077	-0.00389178	0.175867	NA	NA	20.5875	-0.124076	0.541854	0.00595359	0.0617453	19.1013	-0.254968	0.612515	1.9315e-06	0.000268887
MisinT063000	311.651	-4.28854	0.993603	5.83282e-07	4.6691e-05	1224.99	-0.0185869	0.175208	0.501079	0.914796	1404.84	-3.87835	0.695527	1.09215e-09	1.28177e-07	115.582	-0.0709861	0.235397	0.00181727	0.0586887
Misin01G162500	17350.1	-1.31096	0.292198	5.91652e-07	4.71633e-05	17445.4	-0.251159	0.301835	0.0385565	0.387262	14432.9	-0.668607	0.231656	0.00129228	0.0193087	19397.4	-0.380972	0.325746	0.0257646	0.294398
Misin02G339300	49.321	5.14438	1.16748	5.91176e-07	4.71633e-05	2.26828	0.00696064	0.176209	0.176891	NA	25.6904	7.84676	3.79322	0.000283377	0.00567498	6.75554	0.0147539	0.218852	0.180562	0.714884
Misin05G002500	2347.87	-0.854351	0.184937	6.03837e-07	4.80387e-05	2609.75	-0.133347	0.192061	0.158105	0.673049	2172.71	-0.741478	0.557162	0.0352053	0.211345	2584.36	-0.120426	0.226227	0.236639	0.781698
Misin12G046300	2962.11	-1.43139	0.319841	6.07002e-07	4.81945e-05	3724.26	-0.679442	0.341709	0.00199052	0.0804734	3450.66	-2.24456	0.269319	5.53354e-18	3.61823e-15	3185.19	-0.820777	0.392589	0.0017093	0.0562273
Misin01G499100	445.76	-1.58234	0.357053	6.09262e-07	4.8278e-05	453.198	-0.954068	0.364633	0.000321766	0.0243223	558.847	-1.71618	0.44762	1.02646e-05	0.000367688	718.447	-0.269262	0.195991	0.0472997	0.401622
Misin03G172500	30.3467	-8.21998	2.97638	6.12592e-07	4.83832e-05	12.6545	-0.0229422	0.178206	0.00365203	0.117347	18.5576	-0.0710904	0.526771	0.0414016	0.234301	1.70157	-0.00102102	0.218239	0.941119	NA
Misin17G252700	134.787	-1.37603	0.307839	6.13012e-07	4.83832e-05	320.633	0.188621	0.235534	0.080432	0.529973	425.823	0.199221	0.349391	0.450979	0.771271	338.419	0.0540337	0.195824	0.577709	0.953887
Misin07G225600	389.738	-2.79704	0.644698	6.25092e-07	4.92392e-05	581.126	-0.112883	0.230864	0.00454262	0.133278	663.838	-2.41344	1.28987	0.00165462	0.0234309	14.9732	-0.0081374	0.217446	0.701105	0.977138
Misin07G540300	34.5883	6.42987	1.40953	6.33699e-07	4.9819e-05	0	NA	NA	NA	NA	1.16891	0.0573801	0.523419	0.311423	NA	9.55213	0.00331179	0.217091	0.904851	0.994265
Misin01G176200	1962.57	-1.67097	0.378627	6.38846e-07	5.01249e-05	2322.93	-0.0600458	0.181429	0.25544	0.786961	2024.19	-1.38517	0.777967	0.00471733	0.0522521	1274.39	-0.0184058	0.196738	0.829717	0.990333
Misin17G026900	464.767	-2.37426	0.545889	6.51134e-07	5.09889e-05	288.956	0.0340989	0.176703	0.365862	0.862266	497.41	0.215305	0.483457	0.384363	0.72716	863.555	-0.088535	0.227347	0.246483	0.794066
Misin17G002500	28.848	-8.21765	2.97515	6.53682e-07	5.10883e-05	30.645	-0.0318074	0.180323	0.000125261	0.0125446	17.0574	0.0247277	0.511065	0.807916	0.940563	16.692	0.00302969	0.217454	0.883539	0.992871
Misin13G011900	681.468	-1.41764	0.318946	6.59637e-07	5.1453e-05	670.67	-0.261469	0.379317	0.0278126	0.337671	614.862	-1.21769	0.320116	1.89991e-05	0.000625133	632.223	-0.53885	0.585651	0.013146	0.204648
Misin05G344400	2562.29	-1.24654	0.278448	6.65429e-07	5.18036e-05	1742.5	-0.097966	0.167742	0.279476	0.807869	2353.61	-0.675893	0.368489	0.0211807	0.151479	2725.21	-1.08602	0.323878	3.95236e-05	0.00323855
Misin07G463200	32.113	5.95533	1.32046	6.71379e-07	5.21651e-05	11.8549	0.0183246	0.177279	0.0875658	0.545058	23.85	4.99124	1.9197	0.000430674	0.00795212	34.8226	0.0607012	0.22981	0.0265655	0.299862
Misin14G007400	62.2392	-4.01806	0.910524	6.82615e-07	5.29352e-05	30.1352	-0.0440379	0.183918	0.00530778	0.144463	38.6917	-0.235131	0.603799	0.000108853	0.00262228	21.775	-0.034126	0.221723	0.0676944	0.472619
Misin02G338600	25.7324	-7.72981	2.85361	6.87118e-07	5.3181e-05	21.1638	-0.0220479	0.174866	0.498568	0.913874	20.2339	-0.240489	0.591434	0.0645309	0.303769	32.9817	-0.0431422	0.221306	0.254329	0.801918
Misin13G199000	920.821	1.32451	0.296986	6.89728e-07	5.32798e-05	418.898	0.174166	0.289845	0.0331614	0.36449	496.217	0.433822	0.401484	0.134481	0.450424	378.231	1.25	0.243224	1.5832e-08	4.77586e-06
Misin03G346400	11921.4	1.20381	0.268534	6.99834e-07	5.39561e-05	7546.23	0.140599	0.227837	0.0948993	0.559638	10906.9	1.17983	0.31752	3.16391e-05	0.000956229	10062.1	0.989715	0.248368	4.06678e-06	0.000505411
Misin02G359400	145.089	3.18291	0.738593	7.02587e-07	5.4064e-05	133.938	0.0643783	0.183954	0.22745	0.757783	535.133	1.02781	2.55681	0.0117217	0.100117	268.921	0.589069	0.293566	0.00343643	0.0882251
Misin04G034000	432.287	-1.81015	0.414864	7.27934e-07	5.55245e-05	54.9647	0.116914	0.230991	0.019634	0.284995	35.2456	0.129049	0.504871	0.477149	0.787822	131.607	-1.66572	0.619289	0.000239116	0.0132667
Misin05G259300	337.924	-1.21738	0.272639	7.27594e-07	5.55245e-05	229.368	-0.0717052	0.178747	0.29296	0.816772	194.686	-1.61095	0.498186	9.65488e-05	0.00237589	228.572	-0.176632	0.267584	0.113833	0.590438
Misin07G085500	31.6607	-8.00903	2.93213	7.29909e-07	5.55245e-05	21.5297	-0.0108098	0.175931	0.465061	0.902828	74.4853	-3.13028	1.5957	0.00105526	0.0164163	30.3645	-0.0311737	0.221061	NA	NA
Misin13G167400	18.3753	-7.52144	2.80242	7.27938e-07	5.55245e-05	3.03569	-0.00407406	0.176071	0.456941	NA	5.52821	-0.0952659	0.531771	0.0973594	0.380882	14.1775	-0.008447	0.217707	0.655108	0.970491
Misin17G123000	2032.58	-4.9086	1.16293	7.29773e-07	5.55245e-05	4140.69	-0.043865	0.182329	0.0970914	0.566385	2265.86	-5.75875	0.89133	4.09261e-12	7.80513e-10	6591.08	-0.246088	0.577928	1.23192e-08	3.82968e-06
MisinT398000	48.4179	5.37873	1.26661	7.28497e-07	5.55245e-05	21.7169	0.000772034	0.172887	0.984287	0.998611	42.415	0.218234	0.534072	0.279871	0.633461	45.1429	2.84571	1.26658	0.000607778	0.0270504
Misin07G140400	1779.03	1.8531	0.424398	7.35112e-07	5.57081e-05	930.293	0.162852	0.267584	0.0464068	0.422356	1668.39	1.94811	0.305552	1.54287e-11	2.6931e-09	1426.29	1.21081	0.245281	4.56011e-08	1.08634e-05
MisinT290600	1797.13	2.42176	0.559577	7.33806e-07	5.57081e-05	389.545	1.0578	0.732131	0.00410835	0.126055	1217.46	1.60555	0.899505	0.00380178	0.0444054	982.741	1.189	0.433325	0.000257397	0.0139392
Misin08G108800	3449.71	-0.977041	0.215979	7.40274e-07	5.58085e-05	3435.64	-0.035172	0.153059	0.657006	0.954449	3365.51	-0.991316	0.297082	0.000155134	0.00350168	4272.31	-0.62812	0.181105	4.96594e-05	0.00385205
Misin09G170400	442.066	-1.6858	0.385566	7.38064e-07	5.58085e-05	0	NA	NA	NA	NA	0.52252	-0.0498968	0.522196	0.412089	NA	2943.53	-0.111799	0.144052	0.312744	0.847609
Misin11G082400	1390.28	1.09025	0.24232	7.40629e-07	5.58085e-05	929.075	0.0284161	0.167092	0.638877	0.951273	1557.74	0.257437	0.39141	0.347464	0.697511	1279.19	0.025902	0.191833	0.781227	0.9869
Misin07G529200	157.696	1.37899	0.311777	7.56708e-07	5.69127e-05	65.8026	-0.0156443	0.175716	0.469452	0.904121	128.612	0.697055	1.12094	0.0272408	0.178887	98.6471	0.168601	0.300616	0.0433233	0.385302
Misin03G032700	87.1028	-4.49286	1.03851	7.72881e-07	5.77169e-05	91.2877	-0.100416	0.207676	0.0819636	0.534091	109.827	-0.139727	0.539131	NA	NA	96.1143	-0.0784126	0.235336	0.0718172	0.485747
Misin03G061600	571.469	1.15107	0.257204	7.72084e-07	5.77169e-05	654.107	0.533645	0.342169	0.00659731	0.162955	820.199	0.732097	0.350419	0.0100617	0.0903401	925.363	0.558748	0.238852	0.00181645	0.0586887
Misin16G103100	719.098	-1.3921	0.315194	7.69298e-07	5.77169e-05	759.591	-0.158839	0.213232	0.108437	0.589826	948.085	-1.42657	0.312812	5.57719e-07	3.05514e-05	1007.8	-0.412021	0.191147	0.00492542	0.111126
Misin17G264800	5584.58	-1.36904	0.309555	7.73182e-07	5.77169e-05	5280.53	-0.192	0.284911	0.0442033	0.413606	6442.52	-1.26332	0.414253	0.000261388	0.00532523	5011.42	0.000414604	0.198198	0.999714	0.999886
Misin01G299800	321.192	-3.92695	0.930226	8.15198e-07	6.07398e-05	313.661	-0.0480583	0.181615	0.195973	0.723371	362.257	-5.71784	0.701805	3.41902e-17	1.80568e-14	1300.34	-2.07198	0.530847	3.71401e-06	0.000466818
Misin06G011700	674.865	-1.30327	0.295368	8.20859e-07	6.10203e-05	652.232	-0.455571	0.30334	0.00777409	0.17721	563.18	-0.615669	0.401952	0.0410669	0.233146	1620.64	-0.779911	0.281241	0.000348892	0.0178272
Misin16G132500	969.587	-0.779188	0.169785	8.22017e-07	6.10203e-05	776.849	-0.0295021	0.15074	0.746884	0.971576	791.287	-0.380396	0.25884	0.0898796	0.365771	1087.09	-0.108104	0.166491	0.347355	0.870188
Misin04G236800	696.713	-1.28514	0.290999	8.27169e-07	6.12888e-05	420.082	-0.121443	0.21104	0.116537	0.606876	400.06	-1.20101	0.463739	0.00111165	0.0171254	504.236	-0.577423	0.291613	0.00368356	0.0918612
Misin05G363800	187.096	-3.6481	0.859097	8.44538e-07	6.24598e-05	80.6894	-0.0257712	0.178617	0.0271914	0.333723	54.6893	0.104769	0.504771	0.529719	0.818256	82.324	-0.072609	0.230268	0.145556	0.657451
Misin07G269400	43.9424	-8.16422	2.98317	8.48641e-07	6.26473e-05	26.8913	0.00224357	0.174691	0.920937	0.992461	11.4548	0.0136059	0.51321	0.868148	0.961304	0	NA	NA	NA	NA
Misin06G362300	898.479	1.27455	0.288446	8.68302e-07	6.39804e-05	893.63	0.164252	0.210831	0.109781	0.592307	1206.21	0.831285	0.275169	0.000627274	0.0108026	522.408	0.153824	0.232419	0.182296	0.716319
Misin01G118000	824.613	1.5072	0.343792	8.78429e-07	6.46074e-05	299.545	0.0468282	0.180531	0.2387	0.77069	554.629	1.1856	0.459016	0.00116029	0.0176829	755.293	0.218902	0.265243	0.0968314	0.552098
Misin06G319300	2203.57	-1.1114	0.249925	8.91113e-07	6.54198e-05	1879.61	-0.258622	0.18796	0.0302144	0.350685	1807.95	-0.629706	0.255919	0.00527905	0.0566906	1934.86	-0.363124	0.241913	0.0205553	0.259012
Misin04G036500	408.494	2.50899	0.586677	9.01922e-07	6.60919e-05	387.058	0.108261	0.20613	0.124578	0.621179	618.273	0.556925	0.502237	0.0830443	0.350557	249.564	0.250642	0.403633	0.0316104	0.328477
Misin02G205400	188.912	4.4878	1.06606	9.04451e-07	6.61558e-05	44.6899	0.0802596	0.202548	0.00786313	0.1777	384.135	5.25841	1.23521	8.15417e-07	4.20914e-05	105.761	4.53107	0.622076	1.46845e-14	2.84767e-11
Misin05G258700	1195.42	-0.949739	0.211312	9.08116e-07	6.61814e-05	778.691	-0.000948244	0.155128	0.984601	0.998678	794.599	-1.11853	0.311565	4.9583e-05	0.00137337	1002.66	-0.744325	0.212576	3.49519e-05	0.00292276
Misin19G140800	766.285	0.812807	0.178316	9.06694e-07	6.61814e-05	806.879	0.163925	0.239046	0.0807628	0.531358	991.512	0.447497	0.203272	0.016675	0.128466	1273.8	0.00263336	0.150219	0.98197	0.999226
MisinT350900	38.4208	-0.360562	0.731814	9.13374e-07	6.64434e-05	10.4184	-0.0316602	0.179737	0.0518691	0.44557	22.0913	-0.314409	0.677615	8.30718e-05	0.00209942	42.3436	-0.231393	0.506998	3.36357e-08	8.61496e-06
Misin07G086900	1783.49	1.19455	0.269959	9.16864e-07	6.6576e-05	1983.36	0.303161	0.382756	0.0284185	0.340248	2746.33	1.10171	0.401179	0.000880075	0.0141672	2213.42	0.620551	0.310109	0.00319527	0.0848117
Misin08G298500	415.865	2.01407	0.468735	9.18965e-07	6.66074e-05	236.521	0.0542819	0.181639	0.244091	0.775869	426.111	1.95952	0.28342	3.83784e-13	8.73458e-11	564.351	1.14676	0.334897	3.12732e-05	0.00269824
Misin12G238300	95.197	-2.37237	0.55428	9.2235e-07	6.66702e-05	40.2413	-0.0195203	0.175957	0.417217	0.884584	10.9895	-0.197042	0.564792	0.0898561	0.365764	11.4555	-0.0336734	0.22187	0.0334811	0.337588
Misin16G148100	301.511	1.4288	0.326552	9.23169e-07	6.66702e-05	384.938	0.00984807	0.165354	0.869069	0.987871	461.066	0.513302	0.458385	0.0968473	0.379875	419.697	0.310757	0.380516	0.0406379	0.373677
Misin04G099800	1466.69	-1.7415	0.403576	9.51403e-07	6.85852e-05	1724.63	-0.103329	0.205657	0.109099	0.590513	1255.42	-1.54703	0.442111	4.10471e-05	0.00117202	2981.29	-0.191231	0.241983	0.120847	0.607579
Misin03G138000	761.097	-1.18979	0.269903	9.60208e-07	6.90952e-05	720.067	-0.242338	0.320153	0.0346023	0.370915	618.334	-0.759416	0.426402	0.0176219	0.133489	1115.02	-0.907829	0.296523	0.000123832	0.0078185
Misin18G047400	62.1819	5.0294	1.17886	9.62149e-07	6.91103e-05	13.7614	0.00903719	0.175998	0.465488	0.902828	74.1856	0.212957	0.533401	0.28674	0.640049	0.933224	0.0100273	0.218547	0.321123	NA
MisinT587100	70.9027	-0.23922	0.510768	1.00652e-06	7.21678e-05	47.7391	-0.00430938	0.174835	0.83266	0.984773	121.836	-11.9523	3.32908	8.49549e-13	1.84191e-10	22.0192	-0.0687453	0.234742	NA	NA
Misin04G025000	1479.29	-1.48884	0.343309	1.01028e-06	7.23077e-05	752.87	-0.864686	0.523036	0.00245274	0.0918982	685.678	-1.04304	0.39092	0.00118846	0.0180322	1503.24	0.039999	0.140479	0.712636	0.978666
Misin07G509200	431.473	1.15462	0.261652	1.02861e-06	7.34873e-05	148.958	0.0367952	0.171764	0.502012	0.914937	204.742	0.609673	0.54111	0.066949	0.309615	179.851	0.0960981	0.232232	0.211364	0.755857
Misin13G187400	1275.52	-2.42888	0.5738	1.0707e-06	7.63579e-05	439.294	-0.126281	0.223652	0.0779012	0.522315	627.409	-2.96266	0.802808	9.98092e-06	0.000358148	262.535	-1.77131	0.423436	1.21251e-06	0.000186333
Misin19G037400	269.811	-1.31912	0.302482	1.07545e-06	7.65603e-05	279.908	0.071119	0.176205	0.319488	0.835706	315.252	-0.665928	0.386599	0.0258731	0.173162	275.539	-0.0864002	0.213144	0.352791	0.872912
Misin09G183600	23.1028	-8.04679	2.96757	1.07835e-06	7.65776e-05	0	NA	NA	NA	NA	0	NA	NA	NA	NA	0	NA	NA	NA	NA
Misin12G134500	379.426	2.4059	0.56667	1.07953e-06	7.65776e-05	66.1371	0.0106923	0.174938	0.653434	0.953697	213.306	3.15568	1.04905	0.000100255	0.00244663	184.522	2.02772	0.474576	8.03827e-07	0.000130419
Misin02G416700	511.883	-1.89453	0.44407	1.08623e-06	7.69163e-05	899.511	-0.221763	0.46852	0.00410277	0.125982	538.153	-2.23807	0.506502	6.19901e-07	3.34244e-05	627.218	-0.104996	0.254637	0.0103315	0.176264
Misin07G545400	2417.81	-0.765489	0.168861	1.08989e-06	7.70388e-05	3382.32	-0.249263	0.235581	0.0427767	0.406522	3548.79	-0.995155	0.170846	1.20591e-09	1.39283e-07	3733.72	-0.517103	0.17489	0.000398163	0.019716
MisinT477300	220.832	-1.95266	0.458857	1.1166e-06	7.87871e-05	297.091	-0.0735424	0.191543	0.125793	0.623597	306.598	-2.19415	0.599277	1.42665e-05	0.000489745	599.352	-1.78074	0.341518	8.76497e-09	2.85556e-06
Misin01G417800	1071.46	-0.701497	0.153662	1.12733e-06	7.94044e-05	1158.09	-0.109914	0.176579	0.225559	0.755848	1326.29	-0.47634	0.295725	0.0542182	0.275941	1500.05	-0.218644	0.236378	0.101486	0.563299
Misin19G096600	1626.93	-1.80318	0.422723	1.13567e-06	7.9851e-05	918.509	-0.0669892	0.180822	0.269574	0.798736	1096.15	-3.35691	0.55076	5.4184e-11	8.39118e-09	1543.94	-1.99818	0.386522	1.03634e-08	3.29718e-06
Misin17G089600	148.982	2.8237	0.670135	1.14502e-06	8.03667e-05	63.9075	0.0252408	0.175809	0.427277	0.887349	157.018	3.12562	1.11281	0.000176639	0.00388701	96.6951	0.0250996	0.195031	0.781989	0.986929
Misin18G018700	1813.96	1.22065	0.27968	1.15561e-06	8.09676e-05	2449.05	0.0636808	0.154811	0.466116	0.903112	3684.27	0.82375	0.300217	0.00134464	0.0199105	2472.23	0.562199	0.311048	0.00549808	0.119352
Misin11G226600	20.3428	-8.15167	3.00118	1.16735e-06	8.11332e-05	8.41944	-0.00359135	0.175523	0.775582	0.97626	2.52509	0.0038953	0.514753	0.957183	NA	3.8056	0.00605954	0.218137	0.597816	NA
Misin12G210400	272.805	2.90722	0.691838	1.16739e-06	8.11332e-05	89.9141	0.972655	1.01778	0.00634991	0.159285	218.949	0.583383	1.02486	0.0204004	0.147797	71.8554	0.268349	0.500889	0.0128716	0.201873
Misin16G067700	277.949	1.75128	0.409307	1.1666e-06	8.11332e-05	152.952	0.0175217	0.16824	0.740751	0.97101	236.288	-0.0515236	0.381302	0.838521	0.950847	161.48	0.0190847	0.208894	0.768359	0.985368
Misin19G040600	906.044	-0.95543	0.215294	1.16671e-06	8.11332e-05	477.369	-0.00878769	0.156701	0.902082	0.99013	478.778	-0.177557	0.244951	0.409282	0.7443	735.944	-0.368392	0.311131	0.0278414	0.307934
MisinT069100	760.144	0.760819	0.168044	1.16813e-06	8.11332e-05	677.121	0.127765	0.167557	0.211785	0.742261	1032.81	0.0827255	0.304072	0.736841	0.912401	1060.1	0.291819	0.234923	0.0460185	0.396626
Misin09G194600	442.079	-1.59696	0.372547	1.17998e-06	8.18139e-05	370.796	0.214937	0.247989	0.0653368	0.491246	420.872	-0.953579	0.417622	0.00367344	0.04326	334.983	-0.0122597	0.189289	0.891739	0.99318
Misin06G078000	112.774	-3.37403	0.80275	1.21033e-06	8.34838e-05	11.9601	-0.0216661	0.177957	0.00617679	0.156938	16.6836	-0.113076	0.528883	0.265839	0.61954	85.9825	-0.983382	0.664284	0.00385869	0.0947205
Misin09G092000	56.8489	-2.45091	0.578565	1.20936e-06	8.34838e-05	55.7847	-0.0504754	0.186039	0.0157632	0.254953	21.3684	-0.0753168	0.508953	0.569947	0.836404	75.6802	-1.27413	0.933046	0.00347346	0.0887603
Misin17G164800	170.005	2.08494	0.491348	1.20979e-06	8.34838e-05	34.0415	0.0181777	0.176037	0.420457	0.884824	85.2249	0.315476	0.655044	NA	NA	82.2853	1.42002	0.851664	0.00231899	0.0684341
Misin16G104700	323.687	1.40232	0.324968	1.2132e-06	8.35372e-05	251.049	0.197249	0.277313	0.0566741	0.463722	369.251	0.476119	0.77266	0.0550368	0.278627	380.406	0.0772963	0.171879	0.491413	0.93213
Misin06G355200	250.274	-2.05234	0.484123	1.2177e-06	8.37026e-05	185.917	-0.0430321	0.174623	0.408152	0.880277	225.962	-0.605963	0.493125	0.0616752	0.296978	410.968	-0.171969	0.25547	0.131923	0.630474
Misin01G494100	2300.95	-2.4625	0.586002	1.27776e-06	8.76805e-05	1447.3	-1.38179	0.669087	0.000802396	0.0436703	1184.71	-2.8931	0.411382	1.14346e-13	2.83758e-11	667.544	-1.81091	0.700135	0.000288745	0.0152514
Misin10G035100	579.482	-1.37181	0.318843	1.28475e-06	8.80086e-05	569.209	-0.355967	0.744406	0.0126979	0.228991	1543.51	-1.62476	0.467511	4.10551e-05	0.00117202	4748.8	0.0339145	0.180598	0.746579	0.982071
Misin04G085400	40.5706	4.31752	1.02587	1.29271e-06	8.84024e-05	39.8772	0.0580425	0.187923	0.0625685	0.481911	31.8336	2.65086	1.78855	0.00324801	0.0396323	7.28573	0.0119721	0.218463	0.354077	0.873227
Misin10G104600	3180.63	-0.85094	0.191414	1.31541e-06	8.98008e-05	2437.63	-0.108943	0.16159	0.260568	0.79186	2141.02	-0.315038	0.35394	0.238504	0.590582	2402.08	-0.596883	0.187219	0.000144266	0.00883474
Misin09G111100	3527.09	-0.8432	0.189494	1.36301e-06	9.28919e-05	2303.92	-0.364316	0.212983	0.00909778	0.190947	2289.08	-1.19091	0.26722	1.2194e-06	5.93553e-05	2439.62	-0.660293	0.217127	0.000194642	0.0112434
Misin07G475200	475.454	0.925227	0.209015	1.37343e-06	9.34425e-05	363.68	0.175156	0.23847	0.0845833	0.538796	577.187	1.25117	0.507726	0.00143508	0.0209708	537.856	0.192538	0.203651	0.134261	0.633854
Misin03G300600	365.188	1.13954	0.261975	1.37819e-06	9.36066e-05	382.321	0.012578	0.150598	0.874629	0.988732	435.958	1.32008	0.251337	1.9996e-08	1.6183e-06	359.576	0.523685	0.302453	0.00693297	0.138741
Misin11G110900	839.178	1.18843	0.273749	1.39561e-06	9.46291e-05	880.016	-0.114908	0.178999	0.211473	0.742178	1122.43	-0.305812	0.294042	0.210575	0.559351	1511.91	0.0279483	0.165689	0.797639	0.988258
Misin07G320000	767.41	-0.967143	0.220703	1.47349e-06	9.97401e-05	975.78	-0.0911399	0.186758	0.209384	0.738305	1072.13	-0.602021	0.300691	0.017761	0.134271	1161.7	-0.0605019	0.193728	0.542115	0.947252
Misin03G014300	2503.1	1.27641	0.297101	1.51756e-06	0.000102549	3178.79	1.00523	0.331832	0.000127927	0.0127147	3854.67	0.658241	0.337459	0.0173926	0.13204	4640.8	0.703401	0.219049	0.000106618	0.00694703
Misin03G077400	831.247	-2.07278	0.496101	1.52498e-06	0.000102877	1378.52	-0.436515	1.18239	0.00942276	0.195159	1401.84	-2.30399	0.478143	9.0127e-08	6.15703e-06	1656.64	-0.248435	0.317832	0.0635757	0.457593
Misin01G202900	160.29	-3.1549	0.763205	1.53117e-06	0.00010312	153.153	-3.5054	0.718573	4.0357e-08	3.70327e-05	84.2417	-0.291805	0.572031	0.182627	0.522193	44.1735	-0.00598481	0.214475	0.875395	0.992063
Misin08G278400	1444.06	1.21446	0.283413	1.54369e-06	0.000103614	1085.8	0.254894	0.379012	0.031972	0.359519	1634.08	1.41569	0.310133	5.52671e-07	3.03557e-05	1457.46	0.839698	0.310346	0.00039801	0.019716
MisinT121400	61.9032	4.7632	1.1681	1.54163e-06	0.000103614	7.55956	0.0083885	0.176238	0.237944	0.769724	41.4202	3.2437	2.56308	0.00270161	0.0343276	17.8176	4.13899	2.64864	0.00137594	0.048305
Misin17G245600	658.474	2.34859	0.56468	1.54877e-06	0.00010378	533.406	1.09992	0.684406	0.00332718	0.110138	1392.86	2.99017	0.532828	1.13872e-09	1.33254e-07	1275.72	1.88079	0.375845	3.04353e-08	8.04837e-06
Misin06G225900	4220.13	-1.55879	0.368602	1.55169e-06	0.000103802	2788.7	0.034722	0.157499	0.661212	0.955615	2526.24	0.751875	0.440058	0.0207064	0.149242	4763.93	-0.034124	0.17579	0.744524	0.981859
MisinT371800	4348.42	-1.63035	0.386533	1.55728e-06	0.000104002	3450.98	-0.122345	0.207665	0.134034	0.636877	2395.34	-1.50253	0.346798	1.46861e-06	6.94582e-05	3830.69	-0.200676	0.265706	0.108237	0.579752
Misin09G018000	46.6541	-0.318581	0.633243	1.58864e-06	0.000105919	51.5652	0.0283906	0.178007	0.223588	0.754238	74.4276	-0.249017	0.600973	0.0412145	0.233566	36.3561	0.0236858	0.214913	0.614886	0.96174
Misin12G093100	60.4456	-2.18843	0.526257	1.61382e-06	0.000107419	91.5004	0.0208741	0.170994	0.655319	0.953889	54.8994	-0.329152	0.62676	0.100946	0.388524	42.0274	-0.0971743	0.236363	0.167302	0.694806
Misin01G406200	963.928	0.87675	0.19906	1.62015e-06	0.00010766	904.952	0.128752	0.196134	0.165561	0.681527	1156.17	0.906559	0.161539	5.07346e-09	4.86037e-07	854.753	0.357459	0.383892	0.0320011	0.330367
Misin02G336100	25.8836	-7.94769	2.97099	1.67769e-06	0.000111299	29.8124	-0.0371805	0.180987	0.060037	0.475214	45.3155	-0.00503386	0.486097	0.972969	0.991695	102.103	-0.0613676	0.212697	0.43182	0.909859
Misin11G204800	37.3127	3.48325	0.843309	1.7051e-06	0.00011293	12.2048	0.00499858	0.175693	0.69682	0.962982	43.4937	4.27861	1.94717	0.000680654	0.0115115	81.8274	0.0722795	0.219119	0.340403	0.865619
Misin06G203900	653.797	3.35133	0.818791	1.71975e-06	0.000113712	121.555	0.0319721	0.179062	0.16202	0.677942	689.693	4.96074	1.00104	2.95032e-08	2.25483e-06	158.746	0.792551	0.56432	0.00546784	0.11914
Misin14G094900	378.5	1.24577	0.291689	1.72549e-06	0.000113902	258.614	0.0241104	0.167297	0.67758	0.95889	437.873	0.732581	0.249645	0.00106372	0.0165354	423.971	0.21911	0.293047	0.0839947	0.519066
Misin01G392400	14010.5	-0.645082	0.145858	1.76388e-06	0.000116244	12635.7	-0.104308	0.152134	0.261305	0.79306	11571.4	-0.757755	0.260171	0.00105371	0.0163984	13955.5	-0.38823	0.173285	0.00412226	0.0992756
Misin07G436400	69.9374	-3.82309	0.946136	1.82168e-06	0.000119683	28.8342	-0.0131136	0.175649	0.503391	0.915465	35.5948	-5.73927	1.26779	9.85379e-07	4.94418e-05	26.8803	-0.121113	0.270643	0.000944173	0.0370429
Misin16G153800	532.324	2.67947	0.651986	1.82206e-06	0.000119683	535.508	0.17769	0.305041	0.0242637	0.316814	919.158	1.26431	0.658201	0.00476672	0.0526576	1056.52	0.955468	0.685273	0.00446857	0.104166
Misin07G411800	851.907	2.63537	0.642943	1.84753e-06	0.000121158	250.451	0.100853	0.204691	0.113964	0.602139	581.923	1.18347	0.790236	0.0102732	0.0916858	871.202	0.129674	0.216958	0.245308	0.792787
Misin08G324500	173.481	11.8469	3.88355	1.85481e-06	0.000121435	43.5649	0.00721252	0.176197	0.221545	0.752432	173.889	6.53517	1.11914	3.6251e-10	4.63765e-08	92.0778	0.0259232	0.220093	0.148782	0.663246
Misin02G447000	17097.8	1.83973	0.441906	1.86967e-06	0.000122208	16828.8	0.075304	0.196416	0.0535229	0.451938	26628.8	2.91202	0.364033	6.76025e-17	3.43805e-14	9712.03	2.78954	0.477416	2.23055e-10	1.10777e-07
Misin07G267000	1828.15	-1.19338	0.280211	1.87438e-06	0.000122315	1116.83	-0.0719985	0.180188	0.280099	0.808436	803.865	-1.31576	0.629011	0.00297797	0.0370954	1775.55	-0.943947	0.295266	7.70732e-05	0.00542764
Misin05G079200	155.086	4.352	1.07602	1.89459e-06	0.000123433	38.2297	0.0104449	0.175131	0.640079	0.951273	158.427	2.81635	0.7198	4.68584e-06	0.000186141	53.0929	1.295	2.35526	0.00482405	0.109507
Misin11G159500	375.605	1.66678	0.399146	1.90844e-06	0.000124132	155.949	-0.0533252	0.184501	0.128041	0.62652	292.707	1.884	0.54506	3.84228e-05	0.00111386	355.446	0.0642136	0.212859	0.425141	0.907793
Misin11G226900	23.3199	-4.64087	1.06929	1.91244e-06	0.000124191	2.53123	-0.00801493	0.175725	0.571001	NA	6.17663	-0.166584	0.554943	0.0657628	0.306624	1.83248	0.00184263	0.217707	0.918042	NA
Misin17G113800	18.6478	-7.63904	2.89734	1.94187e-06	0.000125897	17.6084	-0.00100179	0.175564	0.931177	0.9936	39.9113	-0.468025	0.908008	0.00145158	0.021152	6.08966	-0.0122653	0.218775	0.0509861	0.415978
Misin01G076300	2842.64	-0.660533	0.14797	1.96806e-06	0.000127388	3391.21	-0.133276	0.19571	0.144056	0.652775	3801.96	-0.683638	0.208934	0.000396989	0.0074982	4444.37	-0.345967	0.316027	0.0337284	0.338962
Misin07G218300	17.7809	-7.47335	2.85035	1.97611e-06	0.000127702	7.48454	-0.0241035	0.17814	0.069766	0.502524	4.54851	-0.148048	0.542006	0.165843	NA	21.8765	-0.0628554	0.229431	0.0709864	0.483226
Misin02G368100	327.543	1.55398	0.37164	1.99103e-06	0.00012826	609.095	0.102221	0.177344	0.247706	0.779589	960.851	1.41517	0.254721	3.44189e-09	3.41651e-07	789.763	0.467668	0.225123	0.00458503	0.105911
Misin09G192700	1449.74	1.08813	0.255431	1.99117e-06	0.00012826	932.585	0.296313	0.706131	0.0132532	0.234189	1017.97	0.532179	0.609183	0.0940475	0.374593	183.682	-0.198026	0.311661	0.0630654	0.456988
Misin03G293900	888.529	-0.772598	0.175722	2.02655e-06	0.000130329	731.194	-0.569038	0.227712	0.000785433	0.0431351	854.373	-0.534569	0.400539	0.0701079	0.317679	926.282	-0.276625	0.193015	0.0414234	0.377426
Misin03G236900	1898.35	-1.16414	0.274086	2.03909e-06	0.000130505	1335.74	-0.0794358	0.176793	0.293395	0.816772	1239.6	-0.921028	0.278433	0.000200381	0.00429698	1497.12	-0.394122	0.269863	0.0179903	0.241635
Misin17G182700	326.095	0.918569	0.211932	2.03904e-06	0.000130505	290.23	0.0100007	0.160726	0.881844	0.989623	375.429	0.315883	0.330886	0.228582	0.579386	410.899	0.0812888	0.201192	0.423917	0.907521
Misin18G276200	802.778	-2.67083	0.656438	2.03517e-06	0.000130505	629.139	-2.37154	0.642396	5.70593e-06	0.00142767	675.92	-4.90705	0.456452	2.83746e-28	7.79242e-25	331.06	-0.07199	0.235629	0.00423356	0.100802
Misin11G220700	4337.19	-0.889656	0.206097	2.06444e-06	0.000131916	1819.8	-0.776832	0.263662	0.000149955	0.0142577	1947.85	-1.52111	0.296658	3.12704e-08	2.38547e-06	1838.39	-0.0642166	0.159195	0.555655	0.949774
Misin03G171000	3296.7	-2.16784	0.530551	2.09686e-06	0.000133773	4.02595	0.00611719	0.175854	0.58654	NA	6.88852	-0.167439	0.553591	0.0895054	0.364959	14483.8	-0.269571	0.387764	0.0410365	0.375291
Misin04G175900	90.6138	5.84905	1.4482	2.14197e-06	0.000136433	15.4166	8.50437	3.70427	0.000183537	0.0167252	74.8615	6.29943	1.62295	7.01504e-06	0.000262707	10.4062	0.0184642	0.219406	0.0161995	0.228352
Misin04G094200	245.286	1.50006	0.359614	2.16272e-06	0.000137536	171.13	0.157721	0.249615	0.0668425	0.495393	234.395	0.377003	0.647418	0.103081	0.393243	171.489	0.186907	0.299713	0.0720677	0.48623
Misin06G289300	21.9516	-8.22977	3.06888	2.1733e-06	0.000137989	7.10311	-0.00692813	0.176218	0.0856266	0.540757	4.2296	-0.0555006	0.523824	0.139012	NA	6.05047	-0.0200711	0.219559	0.0703954	0.480818
Misin02G114700	186.323	-1.4454	0.346524	2.19967e-06	0.000139442	154.73	-0.0426082	0.167368	0.516696	0.920151	138.383	-0.564345	0.570774	0.0822566	0.348557	197.711	-0.092075	0.210045	0.351058	0.872127
Misin02G332400	144.019	5.57276	1.40264	2.27509e-06	0.000143994	38.3317	0.0263973	0.178498	0.0920263	0.553281	217.927	0.396709	0.735199	0.02916	0.187047	122.386	4.10966	1.24889	2.8594e-05	0.00252048
Misin02G101000	1139.71	-1.30872	0.312869	2.29241e-06	0.000144861	944.471	-0.17155	0.311177	0.00926261	0.193071	885.261	0.126482	0.394681	0.626836	0.86403	913.932	0.222762	0.322543	0.0640082	0.458517
Misin02G086600	656.479	6.97289	1.79024	2.32244e-06	0.000146145	42.6243	0.00739686	0.17623	0.140132	0.646555	756.875	8.90133	0.907529	9.45748e-25	1.77087e-21	104.091	11.5219	3.03681	2.09053e-12	2.24038e-09
Misin02G359800	637.624	-0.986704	0.23102	2.32371e-06	0.000146145	277.365	-0.0331426	0.17228	0.509163	0.91758	534.057	0.519102	0.440355	0.0897353	0.365489	343.511	-0.285804	0.354144	0.0464792	0.398656
MisinT453600	38.9618	-8.21112	3.06829	2.31845e-06	0.000146145	0	NA	NA	NA	NA	3.12602	-0.0505545	0.522371	0.408147	NA	0	NA	NA	NA	NA
Misin05G014500	2647.7	1.48953	0.358682	2.34909e-06	0.000147509	1403.92	0.141356	0.225369	0.102144	0.576753	1955.54	0.745581	0.19914	5.95794e-05	0.00159164	1374.43	1.04654	0.386429	0.000318863	0.0165841
Misin12G006800	49.797	-0.206578	0.475872	2.37584e-06	0.000148954	21.8042	-0.00884931	0.17635	0.0218144	0.299487	6.3053	-0.0552988	0.523813	0.128612	0.440035	0.63695	-0.000825468	0.21824	0.941121	NA
Misin08G210700	28.2217	-7.79879	2.95942	2.46598e-06	0.000154364	29.2004	-0.0182916	0.177052	0.157008	0.671724	61.0079	-6.06469	1.46893	2.46931e-06	0.0001073	23.2839	0.0156164	0.215917	0.673742	0.9731
Misin04G034400	28.3129	-7.74962	2.94254	2.47227e-06	0.000154515	31.9296	-0.0669315	0.195645	1.3603e-05	0.00254382	31.2593	-8.91899	3.16732	6.77517e-07	3.61993e-05	11.5373	-0.0157148	0.218011	0.483397	0.93007
Misin07G429000	94.8442	-0.303911	0.605474	2.48688e-06	0.000155185	9.37835	-0.00718037	0.176235	0.0610659	0.47743	5.48033	0.146619	0.549479	0.0236127	0.163589	32.9706	-0.0138886	0.21782	0.526361	0.943749
Misin01G087300	860.594	-1.27538	0.305876	2.52019e-06	0.000157018	1252.61	-0.189008	0.279144	0.0437838	0.410919	952.503	-1.47793	0.389497	1.43991e-05	0.000492654	1102.31	-0.534856	0.261598	0.00373811	0.0926542
Misin03G078500	482.504	-2.29359	0.568745	2.56595e-06	0.000159621	0	NA	NA	NA	NA	0	NA	NA	NA	NA	51.8475	-0.0231977	0.218296	0.406418	0.901125
Misin09G133700	510.924	1.04733	0.24737	2.57616e-06	0.000160006	598.581	-0.0348415	0.158074	0.639811	0.951273	696.861	0.540352	0.271306	0.0215704	0.153334	519.058	0.225366	0.304027	0.0751824	0.495836
Misin01G135300	81.7794	4.04216	1.01556	2.58703e-06	0.000160432	63.1868	0.0713763	0.1917	0.109704	0.592307	141.921	2.94129	1.17743	0.000413117	0.0077039	78.7267	2.37665	1.01198	0.000486546	0.0230934
Misin03G001400	145.622	2.51937	0.626493	2.69267e-06	0.000166724	84.8671	0.0152694	0.175211	0.546609	0.928414	125.524	0.325546	0.662307	0.0326084	0.201088	136.064	0.212143	0.340782	0.0455081	0.394616
Misin01G486500	70.0842	-4.52813	1.1182	2.7013e-06	0.000167	73.6625	-0.0420643	0.182266	0.0658658	0.493017	74.8743	-0.267159	0.615063	0.0337294	0.205661	77.0155	-0.0899043	0.243743	0.0221856	0.270586
Misin18G253400	39.7307	-4.40749	1.07006	2.73322e-06	0.000168712	8.44661	-0.010771	0.176492	0.0453591	0.418075	6.4119	0.0879407	0.526252	0.370374	0.716133	57.6998	-0.0309064	0.218258	0.406232	0.90097
Misin06G216200	201.596	-3.16262	0.796151	2.75768e-06	0.000169959	269.804	-1.7032	0.565956	6.9561e-05	0.00821778	373.323	-3.55748	0.654485	2.58902e-09	2.71294e-07	147.949	-0.138564	0.287993	0.00129792	0.0462438
Misin19G215500	1098.46	1.15869	0.277426	2.78931e-06	0.000171643	818.534	0.0258659	0.159844	0.720744	0.967396	1091.26	0.32729	0.313652	0.196288	0.540858	891.693	0.368466	0.218309	0.0156767	0.224007
Misin01G205600	33.8833	5.28733	1.33967	2.86412e-06	0.000175706	5.91899	-0.00416285	0.175645	0.740246	NA	30.8034	0.282829	0.63682	0.00910631	0.0839019	10.4756	0.0136935	0.217769	0.540306	0.946693
Misin04G175800	68.0785	2.68296	0.669384	2.86089e-06	0.000175706	53.4169	0.0558358	0.182982	0.211891	0.742261	102.658	0.685726	1.10271	0.0271577	0.178582	109.859	0.653523	0.531921	0.00852935	0.157528
Misin17G187700	211.574	1.31088	0.316636	2.86958e-06	0.000175771	85.728	0.00773153	0.168906	0.875862	0.988771	191.606	-0.0986299	0.402318	0.699546	0.897272	127.465	0.265472	0.416413	0.0327779	0.334817
Misin11G144500	208.271	3.69743	0.935397	2.87725e-06	0.000175971	92.3752	0.0732238	0.195786	0.0428178	0.406522	307.854	3.52011	0.522425	8.80167e-13	1.88855e-10	177.676	0.0414591	0.223713	0.0296216	0.319214
Misin05G004800	14.6188	-7.47291	2.88219	2.97962e-06	0.000181953	29.1689	-0.0259054	0.178764	0.00827482	0.182	24.9035	-0.222499	0.590894	0.0101234	0.0906967	19.6381	-0.0331643	0.221087	0.142432	0.652464
Misin02G417300	1409.03	1.84699	0.457176	3.05384e-06	0.0001862	974.492	0.0446953	0.176499	0.358584	0.85833	1777.47	1.65731	0.623869	0.000538144	0.00951021	528.979	0.0628969	0.214705	0.411486	0.90293
Misin17G155800	69.7696	-4.54565	1.13722	3.12457e-06	0.000190222	51.9784	-0.0492176	0.183926	0.0941152	0.557765	82.8993	-0.415035	0.742257	0.0364821	0.215926	39.9213	-0.101024	0.253246	0.00294146	0.0808376
Misin02G001600	15582.7	0.86663	0.204391	3.14238e-06	0.000191016	13443.9	0.231591	0.168405	0.0460077	0.421295	16873.1	0.701959	0.191485	9.29869e-05	0.00230516	13680.3	0.587998	0.133993	1.9015e-06	0.000267947
Misin01G367700	270.257	2.94778	0.744562	3.15225e-06	0.000191325	208.487	0.0655327	0.184853	0.214737	0.74587	851.861	1.42869	0.946449	0.00687588	0.0684663	378.394	1.64261	0.473349	2.15785e-05	0.00203417
Misin02G176700	144.224	1.415	0.345627	3.18045e-06	0.000192743	82.895	0.0161916	0.171464	0.703435	0.964111	163.092	0.490469	0.587855	0.112259	0.410437	160.053	-0.00963089	0.199074	0.903731	0.99424
Misin03G272800	296.877	-1.44595	0.354954	3.26653e-06	0.00019766	28.4732	0.0120191	0.173415	0.715107	0.966192	57.5853	0.147755	0.500099	0.461763	0.778538	22.8283	-0.00502426	0.216944	0.842241	0.990384
Misin01G081300	2192.11	-0.782976	0.182755	3.28747e-06	0.000198626	1682.27	-0.10776	0.164991	0.246822	0.778444	1870.95	-0.214872	0.191978	0.223293	0.573284	2000.22	-0.244376	0.15696	0.0459043	0.396229
Misin01G358800	1464.53	2.0784	0.521518	3.32354e-06	0.0002002	1090.72	1.79987	0.412659	7.35731e-07	0.000322698	2873.68	2.60974	0.365817	7.37722e-14	1.89936e-11	1158.76	2.21176	0.536927	1.51601e-06	0.000222079
Misin15G125700	212.063	-1.36264	0.33302	3.32332e-06	0.0002002	220.78	-0.125833	0.232456	0.0435107	0.409221	172.938	-1.62326	0.46782	4.15212e-05	0.00118123	291.685	0.0139876	0.200953	0.863829	0.991496
Misin04G231700	1371.16	0.968529	0.230381	3.3611e-06	0.000202125	701.016	-0.0373229	0.166422	0.56264	0.931517	941.011	1.05642	0.334696	0.000264456	0.0053771	727.543	0.501599	0.595266	0.015706	0.224346
Misin07G225400	44.9723	-0.245755	0.518271	3.36563e-06	0.000202125	771.886	-0.0361816	0.179904	0.140652	0.647559	946.355	-5.60626	0.939242	7.95542e-11	1.18738e-08	5.38187	-0.0129898	0.218833	0.0603957	0.449398
Misin07G233100	103.422	-4.54124	1.15113	3.38251e-06	0.000202834	431.112	-3.37641	0.686371	2.34952e-08	2.43967e-05	636.023	-6.63884	1.23685	2.78788e-09	2.85681e-07	63.2399	-0.0832247	0.243057	2.939e-08	7.82274e-06
Misin06G249400	17.7564	8.11006	2.94631	3.4042e-06	0.000203829	24.0167	0.000197178	0.174523	0.998794	0.999608	60.6611	0.180799	0.527988	0.311943	0.665256	22.8634	0.0496194	0.217436	0.403689	0.899699
Misin07G116200	1497.77	1.25232	0.304077	3.44156e-06	0.000205757	2153.41	0.438605	0.361893	0.0130166	0.232087	2267.33	0.67833	0.25794	0.00301765	0.0374778	343.515	-0.0601313	0.194163	0.544312	0.947594
Misin03G321300	916.328	1.78335	0.444362	3.45279e-06	0.00020612	440.169	0.0545921	0.17696	0.344388	0.851823	922.665	1.86255	0.444054	2.01824e-06	8.98995e-05	489.305	0.951064	0.37913	0.000588482	0.0263967
Misin06G234900	1144.1	2.07594	0.520915	3.46435e-06	0.000206193	706.621	0.937455	0.341412	0.000309508	0.0237137	1308.8	2.05629	0.471774	8.87776e-07	4.51495e-05	1878.48	0.264331	0.31036	0.0616084	0.452469
Misin14G095700	1308.76	-1.46168	0.361379	3.46087e-06	0.000206193	1383.72	-0.149709	0.219976	0.107992	0.589087	1415.52	-1.52986	0.410794	1.82293e-05	0.000603279	1375.29	-0.202371	0.246648	0.113738	0.590313
Misin08G169800	1814.39	-0.634808	0.1458	3.49579e-06	0.000207755	1947.82	-0.17214	0.156043	0.104705	0.582964	2186.16	-0.57327	0.238338	0.00736516	0.0718107	2461.36	-0.157819	0.169007	0.188153	0.723818
Misin09G150200	86.5609	-4.20773	1.06254	3.56874e-06	0.000211776	29.0978	0.0185515	0.17638	0.358198	0.858204	15.4378	-0.277739	0.63663	0.0016984	0.023903	0.253488	-0.00815415	0.218397	0.55668	NA
Misin19G062800	1899.67	-1.54809	0.383995	3.58641e-06	0.000212508	4801.99	-0.0155469	0.160315	0.828313	0.983815	5277.6	-1.26446	0.405595	0.000193605	0.00417778	9427.63	-1.00692	0.252752	3.96394e-06	0.000495176
Misin14G007500	89.9512	-4.28909	1.08289	3.5968e-06	0.000212808	4.38278	-0.00526572	0.176129	0.202805	NA	21.7296	-0.0818368	0.517979	0.445035	0.766965	26.0508	-0.0716121	0.235517	0.00352235	0.0895408
Misin17G122200	1176.09	2.20873	0.557899	3.62875e-06	0.00021438	273.679	0.0757535	0.195971	0.0655905	0.491561	1413.01	4.8397	1.06886	2.31748e-07	1.3998e-05	707.426	1.30095	0.653111	0.00139399	0.0488124
Misin04G202800	135.238	-2.01486	0.507441	3.64058e-06	0.000214762	174.575	-0.111989	0.217856	0.0623119	0.481172	98.1575	-0.157453	0.51034	0.403122	0.739541	174.888	-0.0126545	0.208388	0.838772	0.990384
Misin06G335300	395.834	2.08296	0.52352	3.64812e-06	0.000214889	181.096	0.0742359	0.188533	0.185405	0.709112	481.565	1.9461	1.77184	0.00542471	0.0578626	279.338	0.10031	0.244388	0.0901386	0.536141
Misin09G052900	446.188	2.25289	0.569805	3.7175e-06	0.000218653	205.648	0.112619	0.226325	0.0225015	0.30387	467.045	1.95165	1.61631	0.00524788	0.0564596	362.189	1.31394	0.416935	7.15406e-05	0.00512024
Misin05G292900	680.753	-1.18717	0.289599	3.72964e-06	0.000219045	863.83	-0.0869287	0.159743	0.332263	0.84387	970.95	-1.1348	0.21132	1.2921e-08	1.10659e-06	1541.77	-0.252477	0.178313	0.0518748	0.418642
Misin02G417200	908.023	1.19477	0.291058	3.7471e-06	0.000219748	684.299	0.000474687	0.158633	0.997932	0.999485	1035.2	0.290241	0.284396	0.226711	0.576971	776.326	0.215162	0.302947	0.0783091	0.50396
Misin09G116200	83.2377	5.8282	1.4941	3.76581e-06	0.000220198	14.549	0.0169727	0.176951	0.157958	0.673049	131.847	2.9546	1.8177	0.00193878	0.0265778	10.2922	0.0170344	0.219233	0.0208345	0.260745
Misin15G013000	223.605	-1.67095	0.417216	3.76375e-06	0.000220198	22.8529	0.0141723	0.173984	0.652689	0.9534	25.693	-0.00851343	0.502413	0.944896	0.982387	278.567	-0.815878	0.35934	0.00120058	0.0436685
Misin05G016000	20.3359	7.54786	2.79531	3.80651e-06	0.000221814	3.56859	0.00790202	0.176261	0.147807	NA	8.18362	0.000607721	0.509661	0.992052	0.997577	15.3149	0.029553	0.220201	NA	NA
Misin12G084000	453.486	0.970363	0.232545	3.8017e-06	0.000221814	363.413	0.0970199	0.177622	0.260331	0.791564	548.122	0.291412	0.246034	0.179224	0.517897	545.656	0.341816	0.322026	0.035832	0.350102
MisinT252300	277.575	1.88122	0.471829	3.81011e-06	0.000221814	116.825	0.00679579	0.170534	0.882695	0.989623	297.633	0.40795	0.479487	0.173272	0.510423	180.197	0.0848314	0.230477	0.208437	0.753582
Misin05G371500	18.6682	-7.24642	2.8382	3.87006e-06	0.000224976	9.37875	-0.00706131	0.175957	0.4921	0.911909	5.2452	-0.0113829	0.511634	0.89235	0.967838	3.5107	0.0142425	0.218848	0.19944	NA
Misin11G222800	817.022	-1.70922	0.428592	3.88406e-06	0.000225462	617.992	-0.0878012	0.200747	0.0818057	0.533712	553.087	-2.76446	1.21521	0.000659976	0.0112329	999.089	-0.411744	0.642458	0.0187083	0.247041
Misin13G081900	395.547	1.46466	0.363163	3.93067e-06	0.000227836	608.615	0.434729	0.416866	0.0147295	0.246105	891.181	1.30438	0.551471	0.0017118	0.0240258	735.737	0.378658	0.298248	0.0248206	0.287811
Misin06G140100	961.295	-1.27082	0.312637	3.95333e-06	0.000228399	1533.46	-0.15094	0.224181	0.0969015	0.565966	1786.88	-2.22499	0.260663	1.0076e-18	7.83151e-16	1145.14	-0.47751	0.485696	0.0170044	0.234027
Misin08G235900	655.673	1.05663	0.255437	3.95753e-06	0.000228399	820.079	0.0639673	0.167094	0.404966	0.878217	1332.31	0.910675	0.451252	0.00786821	0.0754476	562.628	0.223282	0.33112	0.0610282	0.450439
Misin17G167900	1431.65	-1.41975	0.350905	3.94859e-06	0.000228399	706.538	-0.157891	0.260026	0.0445749	0.415016	988.473	-1.03296	0.598799	0.0096206	0.0873584	708.197	-0.738859	0.689589	0.00764473	0.147372
Misin02G345300	16.329	7.40941	2.7652	4.01461e-06	0.000231358	27.6464	0.00749671	0.175471	0.659759	0.955443	35.1343	0.250854	0.590168	0.0925711	0.371131	25.6046	0.0426916	0.217373	0.422899	0.907319
Misin06G031200	1194.17	1.0745	0.261648	4.10842e-06	0.000236424	744.732	0.116663	0.193728	0.180838	0.703699	1378.15	1.25415	0.403106	0.000223807	0.00470144	1167.48	0.505523	0.315269	0.00887182	0.161437
Misin01G339200	1475.19	-0.381447	0.789547	4.18641e-06	0.000240565	490.079	0.0709468	0.182955	0.255782	0.787414	517.779	-0.0606828	0.442164	0.788991	0.93255	1622.57	-2.99319	0.44237	6.00663e-13	7.41255e-10
MisinT171400	867.963	1.22885	0.302202	4.23322e-06	0.000242905	740.835	0.0177254	0.137357	0.830399	0.984197	960.589	0.194114	0.264604	0.396513	0.735193	1034.87	0.148213	0.225639	0.197751	0.737688
Misin02G027500	459.462	3.77079	0.978313	4.25767e-06	0.000243888	32.7232	0.0533101	0.186015	0.0684879	0.500477	190.702	3.39043	1.26453	0.000234458	0.00489161	8.03569	0.032357	0.218862	0.37306	0.883995
Misin04G086200	17.5518	-6.97071	2.7653	4.26866e-06	0.000243888	21.8961	0.0105562	0.175408	0.595296	0.939321	11.484	-0.192515	0.565531	0.0741143	0.328569	4.52053	-0.0110672	0.218656	0.180085	NA
Misin15G060300	216.65	12.2995	4.2033	4.26526e-06	0.000243888	8.93971	0.00861676	0.176324	0.0488064	0.432707	127.796	11.7482	3.4089	3.258e-10	4.24715e-08	9.66891	0.0173199	0.219265	0.02066	0.259438
Misin04G007800	53.4238	-3.48199	0.889199	4.32862e-06	0.00024627	27.8098	-0.0453941	0.184247	0.0113388	0.216137	30.5001	-0.012797	0.498635	0.921561	0.975303	48.1068	-0.187076	0.324671	0.0326949	0.334623
Misin19G166800	1184.44	-1.26051	0.311562	4.32885e-06	0.00024627	454.571	-0.346185	0.392247	0.0199094	0.287216	515.944	-0.749894	0.354065	0.00904921	0.0834692	979.769	-0.102247	0.175113	0.369766	0.88205
MisinT252000	160.786	2.24209	0.570492	4.31814e-06	0.00024627	34.6812	0.0188931	0.173734	0.598225	0.94071	91.3297	0.495317	0.803056	0.0476156	0.254082	43.0231	0.0959486	0.23507	0.179911	0.714162
MisinT297000	25.2268	-7.27503	2.85695	4.45349e-06	0.000253	28.688	-0.0964614	0.218762	5.69501e-06	0.00142767	33.3931	-0.349671	0.720518	8.06626e-05	0.00204985	31.2916	-0.0389012	0.221264	0.217213	0.760338
Misin12G077500	1040.8	-1.74596	0.442532	4.46454e-06	0.000253268	956.039	-0.000713529	0.173289	0.975261	0.997592	887.23	-2.33019	0.598667	5.49339e-06	0.000213284	1672.6	-0.302738	0.457372	0.0314528	0.327759
Misin08G160600	723.351	1.31089	0.324775	4.47355e-06	0.000253419	524.567	0.288358	0.348703	0.0322711	0.360521	961.647	1.73848	0.408281	1.73511e-06	7.95947e-05	636.908	0.822159	0.235874	3.4217e-05	0.00290909
Misin11G106300	160.661	2.43291	0.624	4.506e-06	0.000254895	109.616	0.0513912	0.179524	0.291109	0.815765	258.177	2.109	1.44238	0.00370061	0.0435426	117.332	1.00221	1.85297	0.00622492	0.129869
Misin06G170700	112.915	1.51616	0.379504	4.56721e-06	0.000257992	105.42	-0.0053337	0.168866	0.910293	0.991064	130.76	0.272528	0.562326	0.20288	0.550338	227.833	0.0988727	0.1956	0.369342	0.881874
Misin01G509400	11.2883	7.52244	2.82364	4.61178e-06	0.000260142	0	NA	NA	NA	NA	0.397225	-0.00450552	0.51919	0.905443	NA	7.37243	0.0154471	0.21781	0.523695	0.943215
Misin10G053600	4320.74	1.1545	0.28359	4.71549e-06	0.000265617	2370.9	0.0866055	0.182186	0.261762	0.79328	3548.74	1.02287	0.25257	1.05312e-05	0.000375602	3573.99	0.656231	0.230208	0.000340962	0.0175542
Misin01G379000	191.639	2.34134	0.602057	4.76694e-06	0.000268137	40.262	0.0184835	0.176802	0.266636	0.795869	116.773	3.9857	1.2004	2.94023e-05	0.000901188	31.5014	0.0596289	0.227357	0.117887	0.600406
Misin07G134600	2060.31	-1.9014	0.486617	4.80678e-06	0.000269997	4924.73	-0.0161929	0.168696	0.742676	0.97101	4058	-2.13437	0.66363	6.67922e-05	0.00174806	4792.37	-1.62273	0.454718	1.48582e-05	0.00154359
MisinT296100	129.055	-1.30007	0.323499	4.83802e-06	0.000271371	392.532	-0.0132602	0.172534	0.717095	0.966529	234.26	0.0570619	0.463035	0.79492	0.935091	154.71	-0.0321901	0.214595	0.540223	0.946693
Misin08G211700	29.9377	8.80573	3.16566	4.87338e-06	0.000272971	33.516	-0.00102648	0.175886	0.874011	0.988613	90.1997	0.266987	0.598532	NA	NA	2.87744	0.0108378	0.218634	0.15844	NA
Misin03G127500	2684.55	1.33674	0.333234	4.93733e-06	0.000276166	1514.83	0.138074	0.226363	0.0959583	0.562603	3143.75	1.64571	0.224126	2.55469e-14	7.3593e-12	1928.86	0.573853	0.519452	0.0116383	0.190881
Misin19G198200	65.4153	4.7795	1.26335	5.15066e-06	0.000287695	16.5869	0.013943	0.176682	0.157181	0.671724	86.8706	10.6492	3.20874	2.57761e-08	1.99966e-06	25.359	0.0405921	0.223698	0.0103523	0.17647
Misin07G000200	426.445	-1.50789	0.381839	5.19483e-06	0.000289757	512.267	-0.199327	0.30317	0.0391757	0.390465	502.251	-0.164952	0.373321	0.534483	0.819763	552.95	-0.311333	0.216417	0.031864	0.329934
Misin15G144200	163.103	1.3918	0.35016	5.33193e-06	0.000296989	120.637	0.0478459	0.179202	0.294519	0.8177	175.524	0.292482	0.576553	0.176765	0.515046	146.13	0.0460723	0.177277	0.666213	0.971701
Misin19G030700	28.8389	-5.06866	1.24934	5.37769e-06	0.000299121	0.703862	-0.00387226	0.176063	0.48514	NA	0	NA	NA	NA	NA	49.1758	-0.06832	0.225807	0.229719	0.773815
Misin03G366900	43.9668	-3.92725	1.01332	5.42625e-06	0.000300983	70.2956	-0.0176443	0.175816	0.443093	0.894623	93.2428	-0.0980368	0.503024	0.543869	0.824193	81.9631	-0.0282048	0.206453	0.694496	0.975965
Misin04G367800	16434.5	1.13698	0.285055	5.42484e-06	0.000300983	6680.37	0.168863	0.26223	0.0599378	0.474794	9849.33	1.4403	0.257868	2.75959e-09	2.83488e-07	8283.11	1.20002	0.31787	8.04359e-06	0.000925331
Misin06G270200	59.6542	3.17217	0.833896	5.45917e-06	0.000302389	24.2332	-0.000495839	0.175266	0.969677	0.997181	53.2373	1.77871	1.35949	0.00560299	0.0592123	89.875	0.121744	0.256993	0.0793916	0.507877
Misin03G265900	345.424	-2.70984	0.7095	5.50465e-06	0.000304486	613.095	-0.040684	0.182178	0.0408165	0.398006	970.104	-0.121454	0.44664	0.610733	0.856163	662.855	-0.0397326	0.221259	NA	NA
Misin04G334600	316.67	-2.17109	0.563696	5.61963e-06	0.000310402	639.653	-0.290448	0.389625	0.0249674	0.322114	978.748	-1.67308	0.605409	0.000391118	0.00742133	626.795	-0.054944	0.199303	0.556337	0.950056
Misin09G064200	4282.98	0.910703	0.221721	5.62714e-06	0.000310402	2129.46	0.0596031	0.159794	0.465074	0.902828	2974.17	0.389467	0.163461	0.0122679	0.10322	1336.29	0.183316	0.20409	0.150783	0.666832
Misin04G366400	15883.5	1.88119	0.476022	5.64102e-06	0.000310738	8214.95	0.773843	0.716786	0.00705135	0.169339	13725.9	2.31598	0.505339	3.03197e-07	1.78173e-05	6370.71	1.9028	0.301097	1.33126e-11	1.00397e-08
Misin17G158700	46.9149	-4.55423	1.19398	5.65028e-06	0.00031082	105.015	-0.946807	0.668462	0.0031749	0.106708	126.199	-0.469349	0.81706	0.0292004	0.18714	60.0606	-0.194472	0.323699	0.0444317	0.390638
Misin10G178200	165.662	-1.1064	0.274402	5.68785e-06	0.000312456	91.4166	-0.0555753	0.18811	0.0170112	0.265203	123.15	-0.144013	0.500889	0.457212	0.77541	53.1599	-0.0786474	0.227442	0.230594	0.774842
Misin06G405800	781.881	1.04398	0.2576	5.70279e-06	0.000312641	440.184	0.0555006	0.167365	0.447119	0.896556	666.661	0.439449	0.655584	0.10571	0.398109	560.982	0.931672	0.323613	0.000216525	0.0121457
Misin18G207300	317.488	-1.42934	0.362966	5.70687e-06	0.000312641	495.28	-0.0670658	0.177111	0.314831	0.832448	390.358	-0.896122	0.408163	0.00535163	0.0572462	857.938	-0.114858	0.215812	0.275405	0.821037
Misin04G392000	21.3673	7.75712	2.89187	5.72936e-06	0.000313443	8.05306	-0.00224572	0.175889	0.762923	0.973887	17.3943	-0.0240235	0.503813	0.843076	0.952384	83.4682	0.0526003	0.225598	0.108735	0.580667
Misin04G253900	470.956	2.01114	0.520541	5.7704e-06	0.000315257	217.511	0.145415	0.250591	0.0466149	0.422684	481.42	1.93463	0.457141	1.71453e-06	7.88618e-05	325.923	0.105314	0.20289	0.334305	0.860299
Misin04G259200	1139.84	-1.08813	0.271644	5.80912e-06	0.000316938	903.812	-0.0440334	0.158139	0.56835	0.932839	936.497	-0.512347	0.225971	0.0119294	0.101303	1036.48	-0.504075	0.288734	0.00717772	0.14169
Misin17G173400	445.563	-1.41267	0.3587	5.8177e-06	0.000316973	306.514	-0.0781003	0.187707	0.202206	0.730584	295	0.158307	0.345362	0.546929	0.826039	170.237	0.0636397	0.212207	0.432953	0.910454
Misin04G264500	868.494	0.982069	0.241396	5.85912e-06	0.000318795	426.985	0.00976344	0.161092	0.885912	0.989849	566.284	1.39128	0.323002	1.93208e-06	8.6626e-05	743.327	1.13511	0.263173	9.26476e-07	0.000147382
Misin05G314100	2611.52	-1.39652	0.354271	5.89889e-06	0.000320522	1700.86	-0.918447	0.334075	0.000225782	0.0192834	1466.48	-1.23914	0.199247	7.33565e-11	1.09885e-08	2270.1	-0.509505	0.536833	0.0148525	0.217049
Misin18G036500	1008.89	1.10436	0.274821	6.03551e-06	0.0003275	607.908	0.0087664	0.161518	0.899059	0.989983	948.095	0.989298	0.265197	3.78621e-05	0.00110316	712.933	0.320009	0.284191	0.0404914	0.37307
Misin05G037300	472.44	2.29866	0.600196	6.06161e-06	0.00032842	423.463	0.301059	0.435125	0.0257441	0.326141	534.005	0.545354	0.427015	0.0734722	0.326601	309.463	0.212427	0.304279	0.0776486	0.501933
MisinT574400	3094.49	-0.850885	0.207022	6.0689e-06	0.00032842	3446.14	0.178858	0.180454	0.101484	0.575668	3560.16	-0.355557	0.293977	0.145701	0.468871	3458.17	-0.704075	0.156441	4.86258e-07	8.44127e-05
Misin12G216300	143.206	1.97679	0.512329	6.09351e-06	0.000329305	130.359	0.0215842	0.17101	0.64461	0.951894	157.69	0.345441	0.613459	0.13178	0.445912	273.379	-0.00248565	0.181379	0.978088	0.999226
Misin04G078600	898.458	1.01905	0.251962	6.12291e-06	0.000330447	482.893	0.0517463	0.171084	0.434332	0.890556	815.41	0.947697	0.549153	0.0120936	0.102191	751.92	0.122938	0.214402	0.261322	0.809467
Misin12G231100	762.291	-0.917621	0.225487	6.13208e-06	0.000330495	701.384	-0.127632	0.183329	0.178113	0.700365	850.014	-0.457088	0.294214	0.0636808	0.30156	986.292	-0.10739	0.176465	0.346406	0.869356
Misin06G099800	80.7156	-4.06026	1.07647	6.14887e-06	0.000330508	125.264	0.0389116	0.174572	0.424333	0.886814	111.021	-1.39211	1.07366	0.00841225	0.0791174	67.1086	-1.19748	0.963385	0.00402738	0.097742
MisinT059700	204.168	3.22359	0.852494	6.14195e-06	0.000330508	171.562	0.93238	0.665027	0.00458202	0.133857	247.119	0.675414	0.676537	0.0545509	0.277018	165.681	2.13837	0.734444	0.000117612	0.00749552
Misin11G226300	18.3981	-7.25792	2.88079	6.24841e-06	0.000335024	12.8433	-0.0505775	0.186717	0.00079314	0.0433389	10.7346	-0.247839	0.610529	0.00357589	0.0424022	0.25478	-0.000749551	0.218241	0.941123	NA
Misin19G127000	36.5512	-7.61304	2.98486	6.24966e-06	0.000335024	1.16473	-0.00370307	0.176051	0.576782	NA	9.50837	-0.00600058	0.5191	0.871542	0.962106	17.9732	-0.0263182	0.220575	NA	NA
MisinT542700	193.969	2.26124	0.590541	6.27286e-06	0.000335816	51.0025	0.0948014	0.208944	0.0430343	0.407844	102.8	0.283941	0.569217	0.189927	0.532198	80.8462	0.0386117	0.212608	0.548408	0.948464
Misin01G292300	309.484	-1.36974	0.348794	6.39736e-06	0.000342023	221.299	-0.460681	0.494601	0.0114131	0.216833	200.814	-0.715627	0.524245	0.0368381	0.217315	466.97	-0.0764352	0.193486	0.453513	0.919921
Misin18G256900	216.681	1.12407	0.280961	6.42623e-06	0.000343107	493.308	0.0844889	0.172969	0.306736	0.826721	446.767	0.0745366	0.323074	0.772543	0.925309	628.076	0.00126155	0.153979	0.993873	0.999335
MisinT512900	57.5038	-0.226251	0.495538	6.45574e-06	0.000344223	33.9326	-0.0707751	0.196998	0.00210668	0.0835429	59.0821	-5.23906	1.00545	1.84071e-08	1.51189e-06	15.085	-0.110137	0.262612	4.56038e-06	0.000549458
Misin19G189800	17.2067	-7.08298	2.83235	6.48224e-06	0.000344971	17.3508	-0.0181395	0.176656	0.280422	0.808447	17.3951	-0.283618	0.641086	0.00247151	0.0320161	14.1088	-0.0334563	0.221578	0.0722421	0.486525
Misin19G244300	55.5479	2.85366	0.753385	6.48706e-06	0.000344971	45.0491	-0.0103884	0.17295	0.758397	0.973335	39.1512	0.354787	0.680351	0.044861	0.245382	36.5717	0.0776708	0.223863	0.281482	0.824855
Misin08G075400	1590.11	-0.813412	0.19775	6.49656e-06	0.000345017	2850.96	-0.198112	0.259312	0.0611586	0.47743	2775.26	-1.08606	0.398063	0.000919832	0.0146639	1964.92	-0.585406	0.250422	0.00164611	0.054813
Misin05G285000	1385.96	2.13294	0.559017	6.52846e-06	0.000346251	514.162	0.100315	0.209492	0.0720099	0.506451	922.184	3.01017	1.27484	0.000542406	0.00957186	922.982	2.53142	0.473467	4.01886e-09	1.43565e-06
Misin09G201800	24.6781	-0.476328	1.29918	6.56849e-06	0.000347912	138.754	-1.77522	0.675117	0.000211126	0.0184626	167.049	-3.86207	0.654375	2.10528e-10	2.88123e-08	8.10695	-0.0161931	0.218656	0.322614	0.85355
Misin07G278400	421.843	-1.37819	0.351984	6.66897e-06	0.000352766	495.093	-0.2341	0.347826	0.0318351	0.358695	432.45	-0.257072	0.510258	0.293669	0.646919	337.898	-0.348282	0.38156	0.0330269	0.335523
Misin14G041100	65127	-1.55561	0.416848	6.69808e-06	0.000353418	104659	-0.484755	0.408509	0.00909631	0.190947	87914.4	-1.78224	0.209995	1.18677e-18	8.74164e-16	100884	-1.41621	0.361642	4.13772e-06	0.00051062
Misin16G148500	1010.67	1.36246	0.346941	6.69899e-06	0.000353418	420.583	0.00142024	0.168108	0.989315	0.998837	524.807	1.0923	0.56089	0.00594454	0.0616831	558.266	0.894993	0.357792	0.00064391	0.0283181
Misin08G067700	1307.52	-0.895021	0.220151	6.74054e-06	0.000355141	1657.26	-0.131042	0.206232	0.131483	0.63214	1929.61	-1.74029	0.250866	3.72424e-13	8.52313e-11	1483.97	-0.108913	0.177574	0.35003	0.871738
Misin02G324500	31.0637	-4.7561	1.17951	6.78185e-06	0.000356739	11.7267	-0.00077259	0.175596	0.942804	0.994603	27.9584	-8.83172	3.03384	1.07395e-07	7.20524e-06	82.8708	-0.0613377	0.224828	0.222787	0.767126
Misin11G098300	5440.21	-0.637114	0.151626	6.78873e-06	0.000356739	4488.7	-0.150034	0.174041	0.150712	0.662331	5198.07	-0.400945	0.227715	0.0495132	0.260093	6007.12	-0.189089	0.142058	0.0882342	0.531168
Misin01G353300	2963.6	0.729893	0.175801	6.84841e-06	0.000358978	2506.85	0.086092	0.158425	0.342717	0.850177	3644.72	0.872264	0.217204	1.24163e-05	0.000433822	3577.18	0.197318	0.236604	0.134055	0.633625
Misin02G210500	107.493	-0.275196	0.557528	6.84932e-06	0.000358978	2.14287	-0.00468255	0.176093	0.341084	NA	8.94645	0.0520399	0.52269	NA	NA	8.89376	-0.0183329	0.219161	0.165145	0.691669
Misin06G267500	200.817	1.50415	0.386309	6.88601e-06	0.000360428	116.113	-0.0193076	0.165359	0.744887	0.97101	134.69	0.448421	0.707485	0.0779283	0.337665	253.139	0.00307119	0.202307	0.971518	0.999226
Misin08G154500	265.551	-3.029	0.808057	6.92561e-06	0.000361553	143.06	-0.0521847	0.187344	0.00202166	0.081046	338.704	-3.81067	1.19697	4.41193e-05	0.00124058	208.885	-0.0379667	0.222998	NA	NA
Misin18G270300	472.969	1.20745	0.305191	6.92385e-06	0.000361553	296.895	-0.0806231	0.187261	0.209837	0.739264	355.805	0.108682	0.490775	0.580727	0.84131	467.696	0.0383655	0.161943	0.749856	0.983055
Misin19G083700	3449.48	1.19797	0.302977	7.04585e-06	0.00036735	4146.2	0.500728	0.403821	0.0104219	0.206232	5749.48	0.834827	0.370994	0.00579578	0.0605968	2534.06	0.643561	0.417884	0.00641031	0.132294
Misin02G415600	802.289	1.28698	0.327447	7.05575e-06	0.000367386	308.942	0.00284098	0.171789	0.944263	0.994992	436.592	0.356406	0.647698	0.0914421	0.368867	545.121	0.276973	0.41969	0.0352	0.347155
Misin07G449800	265.535	1.00886	0.251484	7.11509e-06	0.000369994	247.671	0.0346949	0.169202	0.555702	0.929184	308.977	0.205543	0.363772	0.442306	0.765303	218.456	-0.039964	0.193473	0.670773	0.973018
Misin04G277300	103.882	-2.09559	0.549732	7.16042e-06	0.000371739	138.414	-0.0271587	0.17103	0.583923	0.936938	76.5646	-1.86252	0.699992	0.000450369	0.00823093	87.3918	-0.229904	0.377611	0.0314398	0.327716
Misin07G068300	1072.02	0.896863	0.220896	7.1746e-06	0.000371739	733.154	0.0427561	0.168417	0.50994	0.917842	1033.38	1.17598	0.334419	6.19801e-05	0.00164511	1141.41	0.873022	0.208801	2.17552e-06	0.000300325
Misin07G481100	1674.77	1.8425	0.479814	7.17657e-06	0.000371739	595.445	0.152421	0.2597	0.0422562	0.405029	1372.99	2.69109	0.972184	0.000224022	0.00470355	989.979	1.9495	0.359427	2.79938e-09	1.08573e-06
Misin07G244300	553.66	1.60328	0.415336	7.21621e-06	0.000373308	456.727	0.0412736	0.173621	0.438682	0.892481	728.251	0.860832	0.287233	0.000669014	0.01136	594.134	0.0161114	0.172879	0.880568	0.992744
Misin04G033500	18.0067	-7.15137	2.86307	7.26922e-06	0.000375564	7.13886	-0.00648039	0.176182	0.18779	0.712224	13.5102	-0.0367114	0.513362	0.684546	0.890885	67.5137	-0.0809792	0.235592	0.0911195	0.539099
Misin05G251600	130.215	2.57162	0.680502	7.29543e-06	0.000376412	67.7314	0.0483154	0.182251	0.175652	0.696639	150.017	1.29473	1.31455	0.012046	0.101957	116.66	0.171783	0.291734	0.0701179	0.480231
Misin07G422000	1184.4	-1.21556	0.308392	7.30449e-06	0.000376412	183.468	-2.17359	0.618633	1.25253e-05	0.0024346	265.366	-2.87293	0.562781	1.84243e-08	1.51189e-06	456.985	-0.0325057	0.1869	0.740218	0.981334
Misin10G074500	287.964	-1.68129	0.438034	7.44934e-06	0.000383382	327.095	-0.106415	0.203781	0.129065	0.628815	257.304	-2.81565	0.455363	3.74511e-11	6.12207e-09	236.425	-0.624552	0.419294	0.00697897	0.139277
Misin02G199800	323.88	-3.09293	0.83218	7.49862e-06	0.000385285	648.184	-0.0514837	0.186721	0.00735901	0.172503	967.448	-7.041	0.706384	1.51058e-24	2.70551e-21	101.409	-0.0260311	0.220539	0.00892013	0.161738
MisinT212100	676.239	1.16617	0.295018	7.50561e-06	0.000385285	677.872	0.0595089	0.177507	0.32566	0.841315	944.457	1.05336	0.328526	0.000226527	0.00474648	715.387	0.393789	0.332279	0.024218	0.28365
Misin09G118400	2074.3	-0.996257	0.249337	7.53342e-06	0.000386216	1833.65	-0.0557211	0.166099	0.441926	0.894499	1643.48	-1.02906	0.267573	2.16369e-05	0.000701269	2144.08	-0.0898994	0.204385	0.383747	0.889207
Misin07G495100	86.8603	-3.05463	0.810413	7.65106e-06	0.0003917	45.3659	0.014577	0.175116	0.565529	0.93213	33.4149	-0.194912	0.562709	0.104339	0.395897	95.4832	-0.205941	0.391064	0.00222386	0.0665425
Misin15G096800	448.802	-0.193913	0.464053	7.66001e-06	0.0003917	996.739	-0.0511612	0.185821	0.0343955	0.370577	2302.8	-2.75633	0.931328	0.000119824	0.00284826	1732.76	-0.163792	0.317106	0.00303549	0.0823017
Misin11G099600	1553.41	1.23624	0.314818	7.68528e-06	0.000392455	1182.97	0.022765	0.161063	0.754628	0.972762	1753.96	1.03617	0.325881	0.000236855	0.00492528	1404.39	0.211943	0.316575	0.0666348	0.468595
Misin14G074500	1499.25	-1.69634	0.443829	7.69442e-06	0.000392455	1545.89	-1.28244	0.547777	0.000484137	0.0320522	1859.55	-2.29369	0.593832	6.31445e-06	0.000239298	502.106	-1.56807	0.394513	3.10688e-06	0.000402945
Misin09G145100	324.256	1.43209	0.369224	7.74344e-06	0.000394451	158.922	0.0328861	0.176226	0.388314	0.871443	191.247	0.286119	0.577402	0.173434	0.510532	282.805	0.406001	0.655869	0.0190548	0.249398
Misin14G138900	741.592	-0.928906	0.231447	7.84742e-06	0.000399239	772.408	-0.487514	0.271242	0.00445284	0.131343	887.439	-0.908133	0.296364	0.00046375	0.00843102	1021.12	-0.0373275	0.185811	0.707574	0.977623
Misin05G102400	2414.8	-0.891926	0.222768	7.86907e-06	0.000399323	1144.04	-0.579017	0.288082	0.00226575	0.0874774	1403.55	-1.58499	0.253386	4.05546e-11	6.45636e-09	2842.59	-0.574445	0.228532	0.00110434	0.0410714
Misin13G161700	305.244	1.54971	0.402601	7.86597e-06	0.000399323	305.791	0.823822	0.448576	0.00269295	0.0961616	418.167	1.15461	0.367049	0.000229709	0.00480338	602.547	0.384705	0.312708	0.024583	0.285988
Misin06G004500	608.069	2.5823	0.689335	7.87996e-06	0.000399368	205.382	1.7349	0.504214	2.84376e-05	0.00424992	1101.65	3.96442	0.471579	2.21102e-18	1.59791e-15	414.846	3.51578	0.581789	7.22214e-11	3.86993e-08
Misin02G437700	928.3	-1.12811	0.286823	7.99238e-06	0.000404552	501.021	-0.0443083	0.172204	0.458881	0.900061	639.055	-1.50541	0.483601	0.000158076	0.00354865	647.159	-0.401128	0.419952	0.0233744	0.277773
Misin17G184000	5087.08	0.838341	0.206831	8.15478e-06	0.00041225	4604.51	0.175646	0.207483	0.114885	0.603291	6384.98	1.02074	0.269201	2.66444e-05	0.000829732	4468.19	0.479657	0.261267	0.00686512	0.137654
Misin12G161400	21.7408	-0.463199	1.18271	8.18166e-06	0.000413086	24.0735	-0.0519747	0.187518	0.000195045	0.017412	49.8775	-10.043	3.33749	1.22519e-07	8.04949e-06	21.3311	-0.0492822	0.226436	0.00388912	0.0952952
Misin04G067600	13.2717	-6.91938	2.80375	8.19336e-06	0.00041314	18.1822	-0.00589701	0.175186	0.746968	0.971576	20.3928	-0.138208	0.506719	0.445559	0.76735	27.2711	-0.0207419	0.216579	0.568004	0.952097
MisinT402200	185.71	1.36433	0.35161	8.20343e-06	0.00041314	216.703	0.0583302	0.174596	0.369821	0.862981	269.844	0.403221	0.67939	0.0832484	0.350971	165.691	0.658772	0.349807	0.0035819	0.0904489
Misin17G257100	125.414	1.73151	0.453472	8.23826e-06	0.000414372	127.715	0.22562	0.378427	0.0258569	0.326758	144.533	0.405821	0.524709	0.166573	0.501249	133.376	0.109795	0.242998	0.142964	0.653065
Misin05G044400	19.6468	-4.78642	1.2064	8.27928e-06	0.000415911	55.4869	0.0261815	0.173848	0.521068	0.921283	72.2779	-0.00925303	0.479505	0.954702	0.985761	91.9346	-0.100855	0.225966	0.256241	0.803792
Misin06G332300	139.159	2.0215	0.535739	8.4467e-06	0.000423789	135.507	0.0141482	0.168942	0.781716	0.977548	179.876	1.13986	0.458541	0.00165939	0.0234741	112.142	0.0204492	0.199062	0.814339	0.989638
Misin19G131600	15.9154	-7.34397	2.93601	8.63285e-06	0.000432585	74.6071	-0.0642381	0.191515	0.0316052	0.357348	53.1151	-2.4508	1.49392	0.00241756	0.0314944	57.248	-0.0757056	0.236896	0.0119767	0.19372
Misin01G412300	3644.69	-1.11936	0.285663	8.70162e-06	0.000435484	1775.09	0.0092248	0.173734	0.767285	0.974624	1790.22	-0.570655	0.586405	0.0774526	0.336699	2456.44	-0.145908	0.229188	0.178212	0.711871
Misin01G204900	1405.02	0.891221	0.222277	8.74345e-06	0.00043703	754.263	0.0317694	0.147327	0.701986	0.963899	1112.52	1.34208	0.201901	3.9149e-12	7.53599e-10	1306.17	0.431921	0.203677	0.00496258	0.111717
Misin12G022500	96.4659	5.72845	1.60447	8.77662e-06	0.00043814	20.7743	0.0174227	0.177089	0.121392	0.614642	62.0816	4.55492	1.64221	0.000136555	0.00314964	43.8521	1.68494	0.91983	0.00155687	0.0528791
Misin02G351600	1291.59	0.940665	0.235613	8.83135e-06	0.000440322	1249.12	0.0678138	0.161711	0.418018	0.884746	1433.87	0.993928	0.20444	2.47767e-07	1.48351e-05	1481.25	0.0731101	0.183734	0.502449	0.935784
MisinT282800	767.897	1.31294	0.339639	8.88498e-06	0.000442443	814.154	0.152302	0.237549	0.0823957	0.534787	1632.74	1.34586	0.296625	7.07453e-07	3.74106e-05	1012.86	1.05454	0.310314	3.6589e-05	0.00304714
Misin07G377000	21.2879	-7.07145	2.85823	8.94454e-06	0.000444854	21.9009	0.0251694	0.177315	0.270579	0.799966	6.27318	0.0286221	0.514663	0.711781	0.901865	5.47341	0.00607704	0.218144	0.586138	0.955182
Misin02G010900	447.075	-0.968101	0.244321	9.06536e-06	0.000450303	578.166	-0.0697709	0.170463	0.358144	0.85818	629.104	-0.830458	0.330718	0.00281323	0.0354614	544.345	-0.55971	0.269706	0.00326938	0.0856772
Misin16G094900	70.8773	2.28791	0.612186	9.16431e-06	0.000453525	74.7307	0.049826	0.182562	0.178081	0.700362	176.996	1.08908	0.71782	0.0120497	0.101966	110.505	0.189131	0.321715	0.0419697	0.379089
MisinT360400	148.032	1.41631	0.369588	9.15863e-06	0.000453525	32.0792	0.0267288	0.177409	0.276969	0.805325	59.4082	0.203629	0.545379	0.236441	0.588197	81.7163	0.197305	0.350755	0.0177983	0.239835
MisinT453800	21.4853	8.70526	3.24865	9.16331e-06	0.000453525	9.93324	0.00872499	0.176086	0.431299	0.889329	34.2999	0.18287	0.559011	0.0988779	0.383972	22.1809	0.0305646	0.219819	0.275574	0.821109
Misin05G336600	264.892	1.06422	0.270688	9.2126e-06	0.000455351	292.385	0.0637841	0.178089	0.317352	0.834329	301.564	0.246469	0.548897	0.235074	0.586566	374.166	0.106312	0.206416	0.320816	0.852405
Misin04G130400	65.4617	-4.55345	1.23284	9.36325e-06	0.00046203	57.5307	-0.0419662	0.18218	0.0699758	0.502656	70.0229	-0.152276	0.517871	0.373679	0.718709	66.382	-0.234459	0.372457	0.0366846	0.354494
Misin06G069400	114.941	3.51805	0.963265	9.37086e-06	0.00046203	10.0693	0.00250102	0.1754	0.882341	0.989623	12.6522	0.0344325	0.515835	0.66752	0.882812	137.621	1.05276	1.12563	0.00559871	0.120764
Misin03G366800	660.925	-1.05672	0.269769	9.42371e-06	0.000464063	841.4	-0.397673	0.385988	0.0151493	0.249483	998.057	-1.62517	0.363716	7.27908e-07	3.82956e-05	895.253	-0.0435869	0.196188	0.637369	0.967034
Misin19G257400	476.323	-2.15563	0.57954	9.44985e-06	0.000464777	562.387	-1.75644	0.411124	6.30451e-07	0.00028926	727.698	-3.18358	0.62883	1.98131e-08	1.60983e-06	296.641	-3.03882	0.499484	5.33784e-11	2.93754e-08
Misin14G035400	430.634	1.03264	0.262555	9.50472e-06	0.000466715	774.461	0.126777	0.207719	0.137777	0.642697	956.319	0.441055	0.347658	0.106983	0.400568	1122.94	0.288194	0.326695	0.0507588	0.415389
Misin17G055400	275.872	-1.33726	0.348953	9.51263e-06	0.000466715	341.808	-0.158316	0.22441	0.0957675	0.562066	274.378	-0.632537	0.429174	0.0424985	0.237477	411.474	-0.215655	0.303196	0.0768089	0.500074
Misin02G335300	234.413	1.32851	0.347588	9.59636e-06	0.000470245	196.376	-0.0151627	0.17061	0.731327	0.970068	319.156	1.29233	0.29786	1.8386e-06	8.32302e-05	250.224	0.382115	0.32143	0.0259562	0.295593
Misin01G398700	20.3162	-7.12348	2.8801	9.61114e-06	0.000470392	12.4032	-0.0205281	0.17776	0.00657793	0.16293	22.972	-0.133084	0.543758	0.0365571	0.216242	4.28341	-0.000952633	0.218237	0.941117	NA
MisinT237700	225.453	-2.44207	0.663209	9.6404e-06	0.000471247	729.836	-1.27492	0.400731	4.76633e-05	0.00611158	1171.48	-3.89426	0.549414	6.51631e-14	1.70976e-11	262.108	-5.55355	0.629728	7.48174e-20	3.80858e-16
Misin01G403500	1248.46	1.22995	0.318526	9.70699e-06	0.000473922	989.995	-0.087009	0.184595	0.232687	0.763589	1369.07	0.378412	0.435259	0.194057	0.538121	1347.85	0.0713851	0.210719	0.415573	0.90468
Misin05G393600	585.847	2.11927	0.570283	9.76285e-06	0.000476067	1046.86	0.0684044	0.176061	0.32999	0.842336	2031.08	1.84674	0.316683	4.77247e-10	5.93949e-08	481.793	0.0603235	0.214778	0.42305	0.907319
Misin06G398900	1714.49	-0.222857	0.49175	9.85845e-06	0.000478974	513.273	-0.0303447	0.17944	0.0482152	0.430132	440.03	-0.642072	1.18691	0.0152119	0.120161	4316.68	-0.00275513	0.216307	0.911338	0.995056
Misin08G270100	1967.49	1.64839	0.436723	9.85188e-06	0.000478974	1090.4	0.13694	0.238363	0.0607436	0.477054	1728.84	2.21138	0.373325	2.20421e-10	2.97705e-08	1366.77	1.2981	0.284949	2.83678e-07	5.44929e-05
Misin10G201200	18.6369	-7.48838	2.99247	9.84763e-06	0.000478974	2.55074	-0.0031337	0.175922	0.663687	NA	0.804596	0.0378502	0.519661	0.725119	NA	7.47775	0.00344218	0.217133	0.883142	0.992825
Misin01G443500	1522.01	-1.12144	0.288831	9.99534e-06	0.000485035	1385.58	-0.547515	0.327094	0.00436896	0.130303	1516.46	-1.28607	0.310989	4.39857e-06	0.000175917	1644.71	-0.643967	0.342303	0.00366402	0.0914859
Misin08G209600	17.8849	8.57355	3.28396	1.02084e-05	0.000494173	12.6112	0.0280567	0.179346	0.000599018	0.0360841	35.9196	4.21734	1.38514	0.000111837	0.0026863	13.995	0.0139477	0.218063	0.515181	0.939943
Misin18G028200	183.423	-4.17051	1.15814	1.02035e-05	0.000494173	413.832	-0.114527	0.233964	0.0022288	0.0870733	381.365	-5.1409	0.65062	9.11971e-17	4.47235e-14	13.6467	-0.0314536	0.221248	0.0634654	0.457364
Misin07G254800	452.467	0.999137	0.254491	1.02242e-05	0.000494339	387.145	0.294065	0.319679	0.032024	0.35965	487.049	0.290413	0.283365	0.224768	0.574813	806.658	0.135994	0.200366	0.24925	0.796429
Misin16G179600	464.588	-1.10038	0.283362	1.02372e-05	0.000494371	447.139	0.00423148	0.153364	0.957013	0.996059	437.942	-1.54995	0.414839	1.69932e-05	0.000570048	521.031	-0.193432	0.23743	0.126584	0.620382
Misin18G185300	1534.02	-1.13465	0.293667	1.05403e-05	0.000508393	1622.98	-0.418608	0.391657	0.0129047	0.231451	1408.12	-1.56061	0.203254	1.69652e-15	6.18464e-13	1961.06	-0.232737	0.197314	0.079265	0.507625
Misin05G368300	1432.34	-1.4904	0.394997	1.0574e-05	0.000508789	804.908	-0.0647493	0.186928	0.163184	0.678995	758.54	-1.8176	0.672487	0.0004061	0.00759714	960.277	-0.253592	0.454446	0.0147876	0.216542
Misin17G201000	70.2223	-0.388113	0.809469	1.05699e-05	0.000508789	20.3931	-0.0124572	0.17667	0.00675213	0.164969	23.4701	-0.159917	0.539739	0.220145	0.569603	22.1502	-0.00237374	0.212898	0.951793	0.998373
Misin08G205800	241.863	-1.46623	0.38801	1.06042e-05	0.000509625	216.295	-0.157749	0.26597	0.0359898	0.378084	202.097	-1.04109	0.445729	0.0027574	0.0348751	327.546	-0.183746	0.283716	0.0976089	0.553507
Misin15G153000	62.9541	4.295	1.19846	1.06719e-05	0.000512262	6.71256	0.00357488	0.175637	0.7836	0.977995	65.8778	3.4601	1.23489	0.000157954	0.00354786	11.3747	0.0342262	0.221643	0.0872205	0.528395
Misin06G366300	33.6153	-5.24127	1.36912	1.07217e-05	0.000514038	20.2676	-0.0244494	0.177909	0.136062	0.639365	19.2948	-0.0887869	0.530371	NA	NA	8.73847	-0.00932066	0.217941	0.579059	0.953887
Misin02G407600	279.107	1.46412	0.386349	1.08318e-05	0.000518693	162.13	0.498904	0.53158	0.0121672	0.223508	336.095	0.736186	0.539972	0.0354849	0.212409	194.606	0.181763	0.267389	0.116377	0.595771
Misin11G181000	113.249	1.71308	0.457138	1.08469e-05	0.000518796	65.4554	0.0223912	0.176733	0.330024	0.842362	163.778	0.475853	0.792221	0.0445518	0.244341	93.7784	0.128688	0.256632	0.105631	0.573808
Misin19G262600	17.3433	-7.5481	3.02163	1.08628e-05	0.000518931	35.7275	-0.037626	0.181089	0.0610418	0.47743	48.0654	-0.0798138	0.488476	0.658488	0.879466	8.53823	-0.0158184	0.218682	0.306469	0.844545
Misin03G002900	441.811	-2.13049	0.578669	1.09374e-05	0.000520337	772.812	-0.0428477	0.176995	0.346526	0.853031	1711.04	-3.17087	0.885748	1.37747e-05	0.000474787	1132.16	-0.107819	0.235313	0.195179	0.734541
Misin03G119200	11.2051	7.37406	2.86609	1.09176e-05	0.000520337	47.2688	-0.0301294	0.174318	0.470793	0.904805	54.1894	0.0918601	0.41921	0.718925	0.904761	179.679	0.172452	0.24287	0.147571	0.660987
Misin11G110100	23.9693	-7.50166	3.00858	1.09361e-05	0.000520337	19.1384	-0.00713486	0.175663	0.616948	0.944841	6.36187	-0.0305237	0.51626	0.668262	0.883226	27.7119	-0.119633	0.270923	4.75822e-05	0.0037336
Misin15G019100	12853.3	-1.32082	0.348336	1.09443e-05	0.000520337	41005.7	-0.107072	0.174483	0.234898	0.766598	38612.7	-0.923469	0.403617	0.00411566	0.0472784	19773.2	-0.756623	0.207893	1.79191e-05	0.00178857
Misin17G216300	285.953	-2.78737	0.768107	1.10125e-05	0.000522954	376.41	-1.78261	0.697596	0.000232791	0.0197537	392.407	-2.23581	0.883678	0.000486996	0.00877957	253.046	-1.03133	0.690968	0.00361226	0.0910871
Misin02G208300	18.0111	-7.56899	3.03001	1.10922e-05	0.000526116	5.75634	-0.00953479	0.176292	0.281953	NA	3.43616	-0.0257614	0.516595	0.690426	NA	2.99232	0.000213342	0.21784	0.995203	NA
Misin10G041800	321.152	-1.52063	0.404851	1.1139e-05	0.00052771	32.1414	-0.027806	0.178058	0.196615	0.723496	54.7363	-0.160892	0.521414	0.346759	0.697173	1518.52	-1.28637	0.257463	3.16418e-08	8.15557e-06
Misin01G040500	1270.58	1.52955	0.406477	1.12185e-05	0.000530843	1460.59	0.984354	0.395451	0.000599909	0.0360841	2095.87	1.08108	0.324932	0.000132893	0.00307897	1810.99	0.34819	0.417026	0.0319936	0.330367
MisinT580600	410.082	-1.9009	0.51494	1.12334e-05	0.000530923	21561.5	-0.805144	0.422598	0.00204568	0.0818646	24885	-2.41354	0.448892	4.65987e-09	4.49552e-07	11518.5	-0.704446	0.349349	0.00245216	0.071196
MisinT296500	67.4453	5.34407	1.50081	1.1358e-05	0.000536177	0	NA	NA	NA	NA	7.29811	0.063534	0.525011	0.0909812	0.368234	57.7166	1.87648	1.01894	0.00144283	0.0498607
Misin05G242700	349.595	-2.31051	0.63223	1.13808e-05	0.000536617	715.768	-0.963791	0.602358	0.00238102	0.0902501	1696.16	-4.15598	0.512415	2.64427e-17	1.41465e-14	1285.11	-0.939913	0.449996	0.00150079	0.0514463
Misin03G095900	1284.97	1.71218	0.459695	1.14089e-05	0.000536753	149.513	0.107165	0.212602	0.0798456	0.527745	259.367	1.12797	0.67628	0.00896979	0.0829036	1084.27	1.49281	0.349199	9.23507e-07	0.000147382
Misin12G217200	3879.04	-0.867317	0.2193	1.14106e-05	0.000536753	3463.34	-0.282728	0.357621	0.0282872	0.33956	3169.5	-1.41548	0.318121	9.58801e-07	4.81669e-05	5097.62	-0.962218	0.219281	7.00668e-07	0.000115522
Misin16G042800	589.591	1.13377	0.294395	1.14616e-05	0.000538521	412.027	0.546592	0.401635	0.00809219	0.180398	600.336	0.532531	0.394959	0.070486	0.318762	482.565	0.238118	0.217245	0.0799422	0.509817
Misin08G331500	1335.24	-1.78003	0.479861	1.16095e-05	0.000544827	915.394	0.147066	0.229845	0.093447	0.556285	976.409	-0.291623	0.417564	0.292912	0.646059	1362.78	-0.0974947	0.189791	0.382555	0.888665
Misin02G298500	606.434	-1.46932	0.391476	1.17538e-05	0.000550953	1202.67	-0.258149	0.289452	0.0374772	0.383229	1297.44	-1.19527	0.311588	1.72357e-05	0.000575624	1089.12	-0.805252	0.237405	4.69656e-05	0.00369233
Misin17G118100	929.045	13.7746	4.97668	1.1885e-05	0.000556451	136.854	0.0145613	0.176904	0.00729727	0.17184	3161.83	10.0054	1.44465	1.26214e-13	3.07648e-11	613.471	0.0243156	0.220243	0.00773674	0.148627
Misin01G401300	120.701	3.08369	0.852527	1.19615e-05	0.000559373	57.0689	-0.0146672	0.172424	0.701649	0.963899	181.859	2.43594	1.24228	0.00154743	0.0221953	224.53	2.75993	0.582814	9.29984e-08	2.07045e-05
MisinT121700	47.1377	-0.219152	0.487905	1.21125e-05	0.000565775	0	NA	NA	NA	NA	0.31778	-0.00458726	0.519197	0.905443	NA	0	NA	NA	NA	NA
Misin01G325900	5197.81	-1.18249	0.31011	1.21886e-05	0.000568664	5540.6	-0.232775	0.220368	0.0507345	0.441332	6247.3	-1.42072	0.293376	1.41292e-07	9.09432e-06	5659.95	-0.230719	0.235562	0.0995054	0.558162
Misin01G176300	210.316	2.06552	0.563717	1.22378e-05	0.000569629	225.245	0.0223353	0.175275	0.477384	0.907004	304.72	0.237104	0.553098	0.221143	0.571114	298.542	0.0358628	0.213469	0.551272	0.948735
Misin01G340300	1495.75	1.16899	0.305268	1.22307e-05	0.000569629	667.864	0.177907	0.20658	0.0998317	0.572586	1006.36	1.49833	0.309297	1.3335e-07	8.70559e-06	1395.08	1.20625	0.149414	4.44759e-17	1.29374e-13
Misin08G210300	72.2896	-4.05734	1.11619	1.22979e-05	0.000571758	55.3714	0.000246396	0.174684	0.99458	0.999245	30.9697	-0.180902	0.559513	0.0824678	0.349109	7.22455	-0.017006	0.218352	0.406549	0.901125
Misin06G359200	41.3917	-0.187143	0.458281	1.24887e-05	0.000579956	72.4347	-0.129855	0.261477	8.92339e-08	6.77113e-05	74.745	-0.140547	0.529202	0.297382	0.650784	127.473	-0.000997839	0.203575	0.98558	0.999226
Misin02G456200	895.424	0.984268	0.253503	1.25283e-05	0.000581118	554.673	0.039632	0.169858	0.515045	0.919517	717.746	1.34231	0.246034	6.37394e-09	5.95393e-07	566.88	0.187785	0.254208	0.125085	0.61745
Misin06G116700	284.606	1.26311	0.33323	1.25525e-05	0.000581566	384.521	0.067385	0.169607	0.380038	0.867195	475.002	0.644405	0.3571	0.0236341	0.163683	451.318	0.368463	0.336317	0.0293203	0.317595
Misin14G010400	2187.66	-0.91773	0.234515	1.25896e-05	0.000582606	1625.31	-0.546645	0.481997	0.00767833	0.176312	1453.23	-2.03235	0.359494	9.9714e-10	1.17361e-07	2426.49	-0.0348927	0.190043	0.716697	0.979443
Misin08G324100	1154.38	1.60241	0.428113	1.2613e-05	0.000583014	1237.19	0.568971	0.33916	0.00506519	0.141046	1824.86	1.4656	0.294548	7.30235e-08	5.05568e-06	823.862	0.24799	0.378521	0.0412832	0.376617
Misin01G193500	597.267	1.05143	0.273974	1.28361e-05	0.00059264	331.634	0.481754	0.572521	0.0131014	0.232709	500.635	0.649267	0.395612	0.0312781	0.195876	518.235	0.240047	0.285855	0.0784473	0.50423
Misin16G240700	91.9614	3.29186	0.918891	1.30879e-05	0.000603571	14.8422	-0.00570584	0.174969	0.774719	0.97626	44.0758	2.89397	1.58995	0.0017225	0.0241349	41.0025	2.93381	0.921608	5.37335e-05	0.00412876
Misin05G167300	138.584	2.7011	0.750824	1.31644e-05	0.000606399	127.99	0.142652	0.25314	0.034032	0.368708	296.674	0.33739	0.591628	0.157274	0.486136	198.518	-0.0421378	0.209895	0.551411	0.948743
Misin16G200600	16.1893	6.99968	2.76311	1.31848e-05	0.000606636	0.266857	0.00561117	0.176097	0.531078	NA	21.7069	0.0262717	0.509906	0.797346	0.936127	7.75155	0.00494207	0.217854	0.750462	0.983074
Misin06G317700	324.831	2.63166	0.731085	1.34736e-05	0.00061921	229.368	1.86288	0.455731	2.39634e-06	0.000727344	817.059	3.13576	0.410753	1.31543e-15	4.97135e-13	160.291	0.160853	0.29802	0.0321528	0.330988
Misin05G337800	1027.34	2.65062	0.738321	1.38503e-05	0.000635794	528.764	1.15449	0.30027	6.63996e-06	0.00155952	893.701	1.70199	0.443543	9.6734e-06	0.000348937	1072.13	0.746632	0.298553	0.000799282	0.0327549
Misin17G113100	336.041	1.03622	0.269993	1.39321e-05	0.000638812	264.076	0.117349	0.204914	0.139698	0.645994	290.685	0.723925	0.389708	0.0169432	0.129876	265.764	0.914957	0.38722	0.000871912	0.0347806
Misin19G112300	260.063	2.09511	0.577296	1.39915e-05	0.000640802	85.9858	0.00441562	0.174282	0.868062	0.987824	207.807	1.49828	0.509154	0.000283308	0.00567498	130.829	-0.00184878	0.195051	0.980069	0.999226
Misin08G101400	28.2159	8.93046	3.35786	1.40152e-05	0.000640971	8.66697	0.00210016	0.175618	0.867891	0.987824	29.4579	8.61972	3.04307	2.0209e-06	8.99016e-05	3.30476	0.0108127	0.218635	0.143851	NA
Misin15G018300	862.026	-1.06294	0.278477	1.40273e-05	0.000640971	213.642	0.0354494	0.160556	0.626445	0.94793	200.365	-0.356964	0.270603	0.123614	0.430807	395.937	-0.0241989	0.185013	0.80974	0.989287
Misin14G115500	373.299	-1.30519	0.349463	1.41081e-05	0.000643924	717.066	-0.420245	0.27507	0.00879884	0.187769	637.368	-1.30847	0.312782	3.54122e-06	0.00014661	355.367	-0.226208	0.320774	0.064367	0.459761
Misin07G533600	957.218	1.05272	0.275195	1.41634e-05	0.000645712	845.559	0.122611	0.177808	0.20179	0.730147	1145.14	0.730709	0.219179	0.00028388	0.00568228	1390.55	0.213735	0.142192	0.0605514	0.449981
MisinT573000	19.3892	8.31133	3.17391	1.436e-05	0.000653927	3.53699	0.00813079	0.176279	0.125948	NA	22.6689	4.18846	1.23078	3.10214e-05	0.000941705	3.30128	0.0103597	0.218595	0.163803	NA
Misin02G033700	1514.57	0.82751	0.210736	1.44793e-05	0.000657859	1259.52	-0.0331235	0.153367	0.677896	0.958905	1696.64	0.3657	0.269494	0.116382	0.417463	1549.15	-0.129143	0.187777	0.273451	0.819937
Misin12G183800	29.2701	9.0287	3.39733	1.44719e-05	0.000657859	0	NA	NA	NA	NA	0.582131	0.0449552	0.520835	0.57436	NA	0	NA	NA	NA	NA
MisinT232000	16.7714	8.43754	3.28852	1.45703e-05	0.000661245	1.13421	0.00552124	0.176104	0.445042	NA	0	NA	NA	NA	NA	2.24712	0.00926661	0.218502	0.294816	NA
MisinT541400	41.0723	-0.195376	0.46527	1.46347e-05	0.000663412	45.293	-0.0115521	0.175041	0.612618	0.944393	38.9377	-9.76193	3.2833	1.5274e-07	9.72485e-06	37.6454	-0.04444	0.224416	0.0345226	0.343824
MisinT157400	15.5476	-6.93807	2.8675	1.4681e-05	0.000664756	0	NA	NA	NA	NA	0	NA	NA	NA	NA	0	NA	NA	NA	NA
Misin03G022700	315.97	-2.81083	0.79515	1.50197e-05	0.000678553	283.517	-1.9574	0.653692	6.75771e-05	0.00800738	415.826	-6.6868	0.591479	1.61249e-30	6.03862e-27	665.22	-0.102301	0.256173	5.85449e-06	0.000687696
Misin19G242400	43.8463	3.61934	1.02639	1.50161e-05	0.000678553	14.7341	0.0104635	0.175858	0.503395	0.915465	73.2672	0.314616	0.621002	0.101211	0.389218	55.8728	2.10908	0.877035	0.000484845	0.0230839
Misin18G163700	188.066	2.22196	0.617177	1.51134e-05	0.000682013	83.2102	0.106021	0.215256	0.0559223	0.462193	192.494	2.83974	1.16343	0.000497577	0.00893124	230.51	2.14917	0.386847	1.34504e-09	5.5936e-07
Misin18G084400	99.0974	-2.85285	0.80632	1.51328e-05	0.000682119	108.459	-0.0603507	0.189715	0.0309403	0.353486	160.44	-6.72411	1.28106	5.77563e-09	5.46945e-07	22.3135	-0.0133578	0.218551	0.325224	0.855225
Misin16G215000	2888.85	1.85491	0.509414	1.54968e-05	0.000697743	1970.88	1.08637	0.501776	0.00121504	0.0575938	2619	1.78911	0.592716	0.00017012	0.00377298	2400.66	0.213446	0.310696	0.0718712	0.48587
Misin13G193400	99.9368	1.71311	0.469111	1.5596e-05	0.000701414	43.8442	0.0770984	0.193246	0.12396	0.619845	91.3736	0.65641	0.753259	0.0554106	0.279831	126.323	0.67191	0.778411	0.00984336	0.171528
Misin04G295600	389.714	-1.15722	0.307888	1.57224e-05	0.000706306	264.534	0.031293	0.167443	0.606488	0.942256	312.785	-0.257572	0.284375	0.277966	0.632102	141.117	-0.00699959	0.203514	0.918831	0.996359
Misin08G176300	7637.88	-1.39435	0.378029	1.5776e-05	0.000707918	9630.46	-0.516774	0.464919	0.00892207	0.189069	10215.1	-2.30367	0.277044	5.92138e-18	3.81133e-15	8734.46	-0.756973	0.279004	0.000438945	0.0213058
Misin07G028700	7122.84	-1.66488	0.457686	1.5831e-05	0.000709586	21947	0.0531317	0.157257	0.516124	0.919913	21500.3	-0.442406	0.463311	0.147886	0.472444	28595.2	-0.22028	0.281046	0.0874376	0.528938
Misin02G002400	1029.26	1.41632	0.382943	1.59228e-05	0.000712719	943.02	0.154573	0.211296	0.118607	0.609623	1352.43	1.38155	0.328792	2.99741e-06	0.000126382	974	0.380004	0.555711	0.0229645	0.274843
Misin19G027500	212.372	-1.3522	0.36586	1.59366e-05	0.000712719	141.269	-0.143156	0.252076	0.0335603	0.366138	118.917	-1.16749	0.587466	0.00487263	0.0534264	162.773	-1.38655	0.569926	0.000533427	0.0246575
Misin01G075000	1396.54	-1.30976	0.352768	1.6314e-05	0.000728784	1926.3	-0.0591878	0.172638	0.381143	0.867486	2015.8	-1.17944	0.459953	0.00121853	0.0183936	1639.17	-0.416734	0.503196	0.0208506	0.260866
Misin16G021400	273.735	1.66486	0.459585	1.67618e-05	0.00074795	132.02	0.14296	0.255425	0.0297248	0.348023	239.129	0.38221	0.671676	0.0806297	0.344729	197.037	0.0528389	0.208971	0.510098	0.93787
Misin01G488900	822.545	-1.76883	0.489641	1.68434e-05	0.000750755	818.281	-0.118045	0.21053	0.114304	0.602788	1073.42	-1.16252	0.646023	0.00665459	0.066763	1190.37	-0.15714	0.200158	0.198194	0.738382
Misin05G271700	480.949	1.517	0.415189	1.70418e-05	0.000758748	281.418	0.251582	0.476709	0.017145	0.266297	387.076	1.97057	1.27531	0.00374171	0.0439133	576.913	0.150673	0.267035	0.106342	0.575505
Misin01G319600	38.786	-0.224284	0.493111	1.72097e-05	0.000765372	8.42845	0.00536174	0.175957	0.553207	0.928884	9.64293	0.0367188	0.50945	0.741553	0.914095	15.6795	0.0130915	0.218143	0.48827	0.931519
Misin04G051000	1229.43	-2.02153	0.567424	1.738e-05	0.000771229	1773.51	-0.0864695	0.195146	0.146544	0.657477	1707.35	-1.96414	0.954666	0.0016125	0.0229404	1012.83	-1.51662	0.469425	4.9056e-05	0.00383447
Misin16G208600	500.14	1.05718	0.280261	1.73626e-05	0.000771229	601.002	0.297367	0.241386	0.0284301	0.340248	614.669	0.0571161	0.304263	0.815281	0.943094	451.633	0.0820528	0.220504	0.316534	0.849984
Misin11G160000	1749.32	0.845545	0.218334	1.74976e-05	0.000775582	1372.74	0.679912	0.342366	0.00243594	0.0916322	2026.52	0.874062	0.31837	0.00142297	0.0208456	1455.51	0.632108	0.226633	0.00045496	0.0218746
Misin04G254000	199.51	1.17551	0.315068	1.75288e-05	0.000776106	146.495	0.00369612	0.169453	0.938985	0.994376	199.928	0.31047	0.250879	0.158939	0.488791	202.279	-0.0306295	0.189737	0.745657	0.981911
Misin05G027400	70.1764	-2.91587	0.827042	1.76332e-05	0.000778143	94.5383	0.0357428	0.17541	0.415973	0.883869	74.013	-0.494337	0.628462	0.100298	0.387296	69.1144	-0.855999	0.910135	0.0068849	0.137915
Misin06G380900	32056.3	-1.05736	0.281209	1.75954e-05	0.000778143	29437.7	-0.526857	0.163825	0.000105334	0.0110539	25273	-0.983496	0.168693	1.19269e-09	1.38399e-07	31097.8	-0.199535	0.211933	0.123125	0.612375
Misin07G362500	2107.31	-1.23118	0.332235	1.76263e-05	0.000778143	3438.75	-0.0829155	0.175765	0.292069	0.81612	2781.17	-1.62359	0.307284	1.17539e-08	1.0215e-06	4358.61	-0.901104	0.35322	0.000585022	0.0263836
Misin04G023500	18.5428	-6.65606	2.79651	1.7674e-05	0.00077908	97.5092	0.00211644	0.171976	0.957474	0.996059	137.156	0.828113	0.427815	0.0111847	0.0968134	13.6902	-0.00398174	0.216996	0.862558	0.991436
Misin08G100000	223.665	4.38126	1.27828	1.77124e-05	0.000779911	18.0193	0.0170223	0.177139	0.0657053	0.492141	169.602	12.1137	3.00569	1.79619e-15	6.49054e-13	62.8494	0.0846793	0.241809	0.00963722	0.169759
Misin02G385400	222.912	0.94435	0.247712	1.77793e-05	0.000781996	115.66	0.0378147	0.16972	0.526182	0.922727	113.912	0.285383	0.576601	0.174521	0.512037	166.11	0.0158371	0.184825	0.876636	0.992492
Misin05G107200	482.527	1.40535	0.383454	1.7867e-05	0.000784989	431.957	0.0650108	0.182864	0.249936	0.7822	636.379	0.375442	0.416018	0.191321	0.533796	450.306	0.114081	0.19406	0.31956	0.852077
Misin06G171500	656.303	-1.07185	0.285295	1.79293e-05	0.000786861	462.93	-0.01422	0.166699	0.793872	0.979544	468.367	-0.00821897	0.344977	0.971774	0.991399	540.963	0.0729065	0.21686	0.364718	0.878923
Misin04G180100	3765.79	0.777665	0.199675	1.79703e-05	0.000787794	2810.44	-0.0405654	0.144204	0.634761	0.950469	3747.05	-0.224781	0.260003	0.324743	0.678061	3305.27	-0.124921	0.191769	0.284798	0.828491
MisinT186800	774.776	0.997882	0.26357	1.80671e-05	0.00079117	639.654	0.013114	0.153914	0.86394	0.987824	771.334	0.263917	0.351305	0.324327	0.677672	827.925	0.20753	0.24904	0.11072	0.584667
Misin02G369100	623.322	1.27793	0.346206	1.8155e-05	0.000794094	534.129	0.134739	0.201006	0.150825	0.66243	856.797	0.364411	0.334667	0.16789	0.502987	588.169	0.0467491	0.192833	0.638042	0.967129
Misin15G159600	1674.58	1.20467	0.324404	1.81737e-05	0.000794094	1384.47	0.445952	0.368845	0.0130616	0.232679	1378.3	0.293538	0.366161	0.282918	0.636512	1208.01	0.743909	0.417047	0.00358051	0.0904489
Misin02G086300	386.077	-1.05884	0.281999	1.82589e-05	0.000796075	435.165	-0.0829838	0.17892	0.279333	0.807869	505.163	-0.185717	0.392841	0.485216	0.792994	554.124	-0.188317	0.221127	0.139953	0.647369
Misin15G163000	135.234	1.52684	0.420112	1.82489e-05	0.000796075	85.5036	0.00927878	0.170214	0.83772	0.985736	100.655	0.0597187	0.344515	0.819664	0.944422	173.29	-0.0221449	0.213428	0.660487	0.970878
Misin05G309300	72.1613	3.39207	0.974513	1.84451e-05	0.000803315	63.1336	0.0140554	0.173222	0.68378	0.959976	130.362	2.09286	1.34234	0.00342298	0.0410857	56.4199	0.157854	0.295279	0.0315396	0.32806
Misin01G296700	114.775	-2.01121	0.564271	1.84764e-05	0.000803803	62.472	-0.0192352	0.172384	0.637246	0.951228	73.7477	-0.0157471	0.496535	0.908699	0.971656	179.52	-0.282982	0.437475	0.030771	0.324626
Misin05G301000	18.3477	-0.248592	0.520873	1.85095e-05	0.000804368	1.12618	-0.00401782	0.176075	0.394609	NA	3.01476	-0.00546385	0.51915	0.90355	NA	5.33259	-0.0125189	0.218716	0.270188	0.816366
Misin02G301700	6467.1	-0.79306	0.204963	1.85448e-05	0.00080494	5692.86	-0.428955	0.317553	0.0101655	0.202889	4628.81	-0.407869	0.257526	0.0693639	0.315454	7853.3	-0.22119	0.211641	0.096314	0.550888
Misin04G244200	916.738	1.71991	0.478206	1.85645e-05	0.00080494	258.977	0.0757054	0.190931	0.155098	0.669658	1012.68	1.51381	0.697431	0.00202493	0.0274482	812.471	0.0732631	0.194453	0.49	0.931687
MisinT333300	90.6013	-1.94872	0.545847	1.85831e-05	0.00080494	40.4979	0.03367	0.178192	0.270315	0.799744	30.7986	-0.116925	0.511501	0.45279	0.77257	64.7417	-0.0819952	0.230399	0.193907	0.733142
Misin01G506100	534.184	1.78085	0.497073	1.86848e-05	0.000808467	314.924	0.00573307	0.175337	0.76149	0.973597	1161.41	3.09704	0.632216	5.02867e-08	3.65991e-06	570.51	0.179644	0.260808	0.126843	0.620916
Misin03G368100	957.526	1.03298	0.274518	1.8749e-05	0.000810367	614.591	0.118707	0.20299	0.156673	0.671465	589.665	1.49043	0.610075	0.00110777	0.0170763	746.446	0.242633	0.237254	0.0808549	0.512089
Misin07G495300	17.0217	-7.10422	2.94178	1.93408e-05	0.000835041	7.16937	-0.0103838	0.176462	0.0409132	0.398704	6.68743	-0.0553692	0.523833	0.124015	0.431439	3.03322	-0.00957003	0.218559	0.20392	NA
Misin07G477800	58.8872	5.35713	1.57634	1.94425e-05	0.000838527	4.77135	0.0130009	0.176714	0.0306432	NA	34.3437	8.66063	3.60664	6.57265e-05	0.00172785	7.1035	0.0380776	0.222605	0.0610785	0.450439
Misin01G486700	1951.98	0.748261	0.192413	1.96175e-05	0.000845163	1531.59	0.157672	0.171062	0.134384	0.637087	2074.94	0.271933	0.140252	0.0437342	0.241889	2238.02	0.170293	0.197132	0.172542	0.703211
Misin04G234700	172.257	-2.97025	0.857926	1.96403e-05	0.000845225	123.676	-0.0277168	0.177341	0.283739	0.811214	279.223	-0.571618	1.17486	0.00238978	0.0312225	132.083	-0.0387832	0.22317	0.0158178	0.225311
Misin12G112000	41.6971	-0.201377	0.470549	1.96613e-05	0.000845225	16.0232	-0.0572218	0.190075	0.000102984	0.0108876	38.1614	-0.070845	0.521563	0.37072	0.716195	19.1316	-0.053279	0.22755	0.0116583	0.190957
Misin07G382600	193.38	-3.48945	1.02114	1.97603e-05	0.000848565	317.524	-1.44321	0.385635	6.38357e-06	0.00153587	451.916	-4.10875	0.425498	2.5833e-23	4.09295e-20	174.957	-3.22393	0.911101	1.31911e-05	0.00139169
Misin06G004300	756.957	1.18076	0.319398	1.98335e-05	0.000850793	539.235	0.0699943	0.159855	0.414403	0.882936	658.38	0.717773	0.557566	0.0404917	0.231315	1239.31	1.16592	0.187176	2.93937e-11	1.87036e-08
Misin11G076000	2129.25	-1.59936	0.446	1.98695e-05	0.000851424	966.778	-1.64825	0.389384	7.63725e-07	0.000327301	993.814	-1.05655	0.503581	0.004632	0.0516402	708.536	-1.44065	0.314601	2.31313e-07	4.52884e-05
Misin04G004900	408.677	-3.19876	0.932369	2.00112e-05	0.000856577	216.059	-0.0143311	0.174379	0.619236	0.9454	220.201	-2.62308	1.12563	0.000638892	0.0109342	758.276	-2.21248	0.445616	2.93769e-08	7.82274e-06
Misin01G142900	841.42	1.06535	0.285528	2.02053e-05	0.000863962	482.043	0.18691	0.254388	0.071014	0.504951	558.09	0.738434	0.191596	3.87431e-05	0.00112156	703.223	0.449341	0.390942	0.0184359	0.245066
Misin06G232800	669.579	1.20458	0.327016	2.02724e-05	0.000865062	719.26	0.0750355	0.176185	0.314081	0.831802	752.722	0.639188	0.286323	0.00930098	0.0851243	843.361	-0.012782	0.195406	0.885566	0.993051
MisinT529400	423.392	-1.41005	0.389161	2.02744e-05	0.000865062	566.782	-0.0151909	0.176099	0.426896	0.887248	669.874	-0.867995	0.520234	0.0157095	0.122936	989.157	-0.916579	0.278313	5.80243e-05	0.00438401
Misin09G094000	3636.8	-0.76677	0.198561	2.03006e-05	0.000865258	1758.09	0.0624644	0.159699	0.454131	0.898908	1343.19	-0.0197408	0.501644	0.868061	0.961304	3287.98	-0.000117991	0.215967	0.983823	0.999226
Misin01G048800	262.601	-1.48987	0.412782	2.03789e-05	0.000867669	119.862	-0.0122185	0.172075	0.749143	0.972365	172.141	0.152838	0.499946	0.452813	0.77257	86.4961	-1.67195	0.787302	0.000936139	0.0368341
Misin02G071100	139.59	-1.41127	0.390083	2.05847e-05	0.000875452	217.564	1.0379	0.415799	0.000569254	0.0352616	202.783	-0.131906	0.348719	0.61069	0.856163	239.142	-0.0526579	0.170837	0.62834	0.964767
Misin04G375300	791.867	-1.55665	0.434377	2.06056e-05	0.000875452	872.828	-1.06503	0.416763	0.000335613	0.024986	649.478	-2.68244	0.293511	3.59045e-21	4.10847e-18	801.1	-1.2642	0.422229	0.000115695	0.00739649
Misin11G137100	13.2195	7.09394	2.84811	2.07221e-05	0.000879466	0.397033	-0.000382945	0.176011	0.910583	NA	1.99219	0.046505	0.521276	0.493487	NA	19.7325	-0.000916806	0.216165	0.966135	0.999108
Misin08G324400	141.156	11.455	4.27514	2.09221e-05	0.000886074	0	NA	NA	NA	NA	0	NA	NA	NA	NA	0	NA	NA	NA	NA
Misin14G167400	102.999	-3.40395	0.983072	2.09135e-05	0.000886074	68.9643	-0.0353918	0.179916	0.127823	0.626462	91.369	-3.6673	0.785196	1.52202e-07	9.70556e-06	76.7821	-2.42695	0.728586	3.15314e-05	0.00271477
Misin07G311300	117.023	-1.4435	0.400316	2.09779e-05	0.000886554	236.746	-0.0478195	0.174105	0.399805	0.875163	230.713	-0.961356	0.478499	0.00668805	0.0669846	268.25	-1.55719	0.309187	2.3496e-08	6.46522e-06
Misin17G058400	674.858	5.35575	1.60917	2.09621e-05	0.000886554	22.793	0.0160667	0.176927	0.130594	0.631337	231.591	0.136644	0.544366	NA	NA	111.757	2.37563	0.683068	1.88526e-05	0.00185001
Misin05G234000	30.0728	-0.184988	0.456402	2.10861e-05	0.000890187	15.7407	-0.0218732	0.178022	0.00259237	0.0943633	8.06363	-0.159728	0.556486	0.00637394	0.0646728	29.031	-0.0109173	0.216622	0.704359	0.977623
Misin10G154000	709.566	-1.91981	0.547695	2.12504e-05	0.000896175	810.396	-0.384362	0.337677	0.0150663	0.248842	936.002	-1.26872	0.369446	7.11539e-05	0.00184	992.765	-0.999512	0.381544	0.000413887	0.0202343
MisinT216500	65.4979	-4.61517	1.35981	2.16317e-05	0.000911294	2.89395	-0.00400414	0.176073	0.427139	NA	3.62805	-0.0166654	0.515418	0.801407	NA	14.3341	-0.0155749	0.218903	0.186206	0.720705
Misin04G395100	739.733	1.83148	0.519062	2.25727e-05	0.000949932	906.228	1.22693	0.208004	2.33942e-10	7.10069e-07	973.137	0.992599	0.518335	0.00806148	0.0766939	970.645	0.784312	0.412109	0.00269746	0.0761272
Misin01G494400	611.357	-1.66983	0.471686	2.27967e-05	0.000957342	397.37	-0.249572	0.51356	0.0103286	0.205327	418.841	-1.69949	0.615097	0.000381005	0.0072635	783.181	-1.159	0.3777	9.90331e-05	0.0066007
Misin05G323800	134.41	1.27301	0.350604	2.27874e-05	0.000957342	92.8469	0.069676	0.191545	0.097335	0.566577	159.87	1.64997	0.282983	5.32227e-10	6.54465e-08	134.169	0.122881	0.243218	0.167209	0.694698
Misin04G012800	30.5967	5.88664	1.658	2.30135e-05	0.000964591	0.611606	-0.00028041	0.17601	0.910584	NA	48.0981	9.87479	3.08038	3.28621e-08	2.4839e-06	22.7207	0.00939607	0.218474	0.266054	0.814057
Misin05G336900	38.8064	-0.204087	0.472988	2.30176e-05	0.000964591	43.4007	-0.0244467	0.178357	0.0289691	0.343056	78.5185	-0.121531	0.535619	NA	NA	15.9121	-0.0174104	0.219294	0.0177435	0.239188
Misin04G183600	2337.46	1.3141	0.36417	2.30841e-05	0.000966362	1490.33	0.149253	0.189317	0.141212	0.647978	2324.67	0.396859	0.2352	0.0588483	0.289146	3000.82	0.0860999	0.162974	0.446218	0.917079
Misin03G284800	890.88	-1.10517	0.301297	2.34099e-05	0.000978977	688.41	-0.231647	0.296502	0.0434891	0.409201	715.605	-1.58238	0.303203	1.73164e-08	1.43239e-06	1667.21	-0.136655	0.21709	0.224239	0.769172
Misin09G018700	792.878	1.29367	0.357575	2.35846e-05	0.00098525	297.049	0.00635217	0.164455	0.910713	0.991079	445.279	0.984792	0.674302	0.0162729	0.126226	1128.78	1.10765	0.425552	0.000399273	0.019716
Misin04G406900	25.5664	-4.77402	1.31188	2.36156e-05	0.000985514	84.3291	0.0757369	0.189963	0.168905	0.687007	88.704	0.133469	0.498611	0.494382	0.798405	92.4645	0.0758476	0.215908	0.366037	0.879238
Misin05G362100	162.013	-1.96404	0.561542	2.3683e-05	0.000987296	185.538	-0.0709991	0.185445	0.21503	0.746296	178.099	-0.312588	0.329043	0.22861	0.579386	110.185	-0.130497	0.252324	0.129656	0.627015
Misin18G044900	14.518	-7.10549	2.97417	2.3908e-05	0.000995635	5.51966	-0.000533807	0.175765	0.954743	NA	8.29334	-0.0108531	0.507638	0.914535	0.973225	9.22369	0.0277774	0.220136	0.177534	0.710865
Misin09G017600	15.8552	-6.58774	2.80781	2.40148e-05	0.000999041	7.41794	0.00151857	0.175423	0.932716	0.993846	13.0094	-0.07855	0.523103	0.330806	0.683857	10.0202	-0.0238557	0.219509	0.219801	0.762659
Misin04G280300	86.4406	2.21188	0.638842	2.41986e-05	0.00100494	39.948	0.00142971	0.174428	0.985798	0.998837	64.7296	-0.00302001	0.483283	0.984187	0.995461	91.9605	-0.00756348	0.213213	0.864905	0.991854
Misin12G129500	342.978	-0.965958	0.260012	2.4207e-05	0.00100494	580.866	-0.189408	0.294899	0.0389859	0.389543	438.068	-0.433446	0.345669	0.10906	0.404639	550.025	-0.136558	0.252431	0.141827	0.650862
Misin08G203100	35.6105	-0.216028	0.484463	2.43678e-05	0.00101057	27.9504	-0.0272816	0.179153	0.000831986	0.0447865	28.6564	-0.128156	0.540723	0.0723876	0.32401	40.1041	-9.75736	2.99256	6.81909e-11	3.70268e-08
MisinT028600	194.974	-1.81435	0.517733	2.44253e-05	0.0010119	740.39	-1.74844	0.256545	3.77349e-13	2.97789e-09	612.272	-2.64106	0.582503	3.10638e-07	1.81768e-05	0	NA	NA	NA	NA
Misin06G392100	7519.43	-0.692299	0.180554	2.46857e-05	0.00102057	7341.02	-0.04809	0.150445	0.563036	0.931517	6047.81	-0.980229	0.294227	0.000163891	0.00365728	8625.99	-0.33467	0.287271	0.0350433	0.346469
Misin08G138000	16.1322	-6.44638	2.76532	2.46685e-05	0.00102057	0	NA	NA	NA	NA	1.00122	0.0565288	0.523189	0.341324	NA	0	NA	NA	NA	NA
Misin17G163800	561.328	1.92021	0.55068	2.52313e-05	0.00104205	218.667	-0.00459315	0.161095	0.937527	0.994087	501.797	0.709508	0.449619	0.0286105	0.184615	309.52	1.03158	0.40891	0.000527679	0.0245031
Misin06G018100	2720.36	1.44593	0.40623	2.56606e-05	0.00105868	4234.96	0.113367	0.18889	0.193977	0.720914	5556.77	-0.111143	0.297883	0.643781	0.872625	4398.29	0.45051	0.256915	0.00922729	0.165393
Misin18G063100	635.973	1.17603	0.324198	2.57437e-05	0.00106102	703.318	-0.0376269	0.151802	0.64181	0.951302	1172.82	1.37126	0.325145	2.97638e-06	0.000125624	1100.91	0.626256	0.265225	0.00143062	0.0494991
Misin05G111600	1840.91	-0.975519	0.263496	2.58622e-05	0.0010648	1498.66	-0.00484851	0.160009	0.938013	0.994217	1953.67	-0.512779	0.302517	0.0419107	0.235567	2797.19	0.00222593	0.177441	0.98778	0.999226
Misin02G274300	55.899	-0.23315	0.502946	2.58981e-05	0.00106518	61.4343	-0.053301	0.188346	5.4978e-06	0.00141786	21.728	-0.212844	0.587553	0.000425045	0.00787998	11.5284	-0.022169	0.219926	0.0120889	0.194911
Misin03G028900	21.3388	-0.211653	0.480118	2.59737e-05	0.00106719	143.71	-0.0449128	0.179836	0.248976	0.780679	70.062	-2.37014	1.20197	0.00147427	0.0213918	10.5798	-0.0200707	0.218725	0.343406	0.867394
Misin04G219400	6182.4	-1.62572	0.463847	2.60744e-05	0.00107023	9328.18	0.145899	0.224222	0.103646	0.580521	9444.56	-0.779602	0.444424	0.0178236	0.134646	14364.7	-0.173267	0.253286	0.147714	0.661054
Misin13G011800	119.438	-3.64011	1.0921	2.64317e-05	0.00108156	136.194	-0.0625308	0.19047	0.0374363	0.383229	172.04	-3.7766	1.44431	0.000214304	0.00454501	75.3305	-3.91113	0.754831	9.99798e-09	3.20596e-06
Misin16G183600	3110.69	0.921192	0.246509	2.64074e-05	0.00108156	2681.42	0.0699324	0.172439	0.353938	0.85639	3742.1	0.460068	0.260611	0.0431986	0.240151	3277.16	0.431831	0.281146	0.0138318	0.209245
MisinT556900	1138.4	0.746119	0.195585	2.63972e-05	0.00108156	1171.49	0.043675	0.149384	0.605277	0.942167	1419.57	-0.0827326	0.247356	0.703245	0.898641	1809.09	-0.0137887	0.164454	0.896995	0.99347
Misin06G030000	282.405	-2.15804	0.629314	2.64837e-05	0.00108258	80.3388	-2.07244	0.716634	9.99081e-05	0.0107254	142.721	-3.42898	0.959867	1.37847e-05	0.000474787	66.0782	-2.08913	0.836141	0.00034867	0.0178272
Misin05G262600	303.549	2.55699	0.749011	2.65814e-05	0.00108546	158.752	0.0140155	0.167549	0.804317	0.980346	238.864	0.950579	0.395671	0.00292104	0.0364966	253.678	0.12358	0.23255	0.212221	0.756257
Misin13G155400	248.059	-1.71453	0.49199	2.67089e-05	0.00108955	325.52	-0.081879	0.193922	0.135877	0.639159	299.544	-2.15899	0.529798	2.80124e-06	0.000119209	187.113	-0.435977	0.580982	0.0191508	0.249672
Misin19G086300	719.931	0.990907	0.268728	2.677e-05	0.00109093	386.332	-0.0401687	0.161881	0.573432	0.934451	605.598	-0.0315295	0.280724	0.888609	0.966511	335.791	0.231183	0.263852	0.0875991	0.529337
Misin06G169800	89.8614	-2.88711	0.849322	2.72883e-05	0.00111029	23.1567	-0.0550671	0.188992	0.00013305	0.013092	20.8945	-0.133132	0.545225	NA	NA	36.9832	-0.0369427	0.221493	0.1678	0.695825
MisinT473800	896.414	0.914823	0.246177	2.73007e-05	0.00111029	550.226	0.0118718	0.16017	0.859699	0.987601	1028.86	0.889199	0.268343	0.000215832	0.0045665	774.502	0.150402	0.194326	0.214396	0.758497
Misin12G109700	27.984	4.71216	1.41652	2.7831e-05	0.00113071	13.3985	0.0354974	0.180471	0.0772345	0.520765	34.0393	2.57984	2.00228	0.00369594	0.0435002	23.5071	0.110926	0.259316	0.00865881	0.158767
Misin04G304300	1418.78	-0.99502	0.271726	2.79598e-05	0.00113479	1094.33	-0.110101	0.196407	0.168677	0.686364	1030.55	-0.952077	0.306983	0.000379418	0.00724271	551.387	-0.841497	0.364364	0.00105545	0.0397615
Misin07G111100	7831.57	0.934065	0.251781	2.80481e-05	0.00113722	4782.97	0.0581658	0.162118	0.463327	0.902278	7414.37	0.994959	0.341528	0.000684989	0.0115645	3413.06	-0.0047824	0.147296	0.964302	0.998608
Misin15G032900	440.557	2.06202	0.600142	2.81456e-05	0.00114001	133.713	0.0523305	0.182253	0.212028	0.742408	340.939	1.77425	0.690986	0.000648379	0.0110735	182.835	1.06415	0.90589	0.00480036	0.109212
Misin03G137200	33.6362	9.00661	3.50437	2.82488e-05	0.00114303	32.2879	0.0185564	0.176802	0.268066	0.797529	82.9682	0.418023	0.764479	0.0250942	0.170078	44.3707	0.0822851	0.238612	0.0399368	0.37056
Misin11G226700	83.3723	-1.94223	0.562283	2.83153e-05	0.00114456	16.5359	0.0334205	0.178063	0.27396	0.80371	8.24938	0.00266937	0.502894	0.988394	0.996352	15.0143	-0.0145924	0.216269	0.667439	0.972166
Misin07G418600	1549.29	0.818444	0.218643	2.84214e-05	0.00114769	1657.38	0.910293	0.26432	3.43052e-05	0.00481713	2530.77	0.971043	0.292706	0.000180572	0.00395665	3803.92	0.230465	0.31198	0.0690169	0.476993
MisinT298500	153.147	-2.01462	0.588284	2.87665e-05	0.00116045	36.229	-0.0218717	0.173407	0.571997	0.934126	50.8373	-0.143404	0.539733	0.175921	0.51365	21.2979	-0.0546788	0.227495	0.0345565	0.344016
Misin03G158800	228.233	-1.95833	0.570694	2.88462e-05	0.00116249	156.141	-0.0870936	0.199207	0.0956102	0.561712	116.787	-0.814394	0.563206	0.0251758	0.170401	210.746	-2.03177	0.310412	2.93242e-12	2.84333e-09
Misin03G129900	162.385	1.43575	0.40653	2.91193e-05	0.00117024	228.316	0.0845977	0.183649	0.245858	0.776949	225.132	0.163405	0.504078	0.421994	0.752036	285.362	0.154733	0.205135	0.203676	0.746299
Misin04G122900	20.4239	-6.45688	2.78582	2.91307e-05	0.00117024	135.883	-0.139628	0.233625	0.0706782	0.503875	133.205	-0.61904	0.593696	0.065295	0.305632	228.197	-0.635491	0.415091	0.00665504	0.135239
Misin17G021400	294.175	1.22466	0.342311	2.90876e-05	0.00117024	231.054	0.0487639	0.17282	0.424718	0.886814	426.415	1.06789	0.434028	0.00202812	0.0274824	255.678	0.235329	0.292809	0.0785129	0.504356
MisinT288400	94.072	3.48903	1.04172	2.91557e-05	0.00117024	56.2847	0.0396311	0.17589	0.391021	0.872787	152.882	2.59383	1.184	0.000941022	0.0149274	118.478	0.874867	0.505957	0.00322564	0.0851334
MisinT484900	466.319	1.68437	0.484856	2.95653e-05	0.00118549	323.07	0.0746724	0.187051	0.208596	0.736864	729.244	1.89642	0.436203	1.06503e-06	5.27952e-05	495.986	0.0435687	0.18987	0.661841	0.970898
Misin03G194900	702.985	1.27413	0.357955	3.00376e-05	0.00120322	348.282	0.0176326	0.165603	0.765962	0.974443	564.605	0.00298063	0.312623	0.994041	0.998126	232.728	-0.0674051	0.204251	0.466814	0.924022
Misin04G402200	135.903	-1.80214	0.524044	3.03296e-05	0.0012137	194.414	-0.241081	0.439101	0.0159131	0.256111	213.053	-2.06819	0.502561	2.61898e-06	0.00011297	420.161	-0.807389	0.233986	3.78318e-05	0.00313143
Misin15G203000	709.199	2.3181	0.684683	3.05082e-05	0.00121963	234.537	0.141204	0.25512	0.0260322	0.327544	437.723	2.4119	0.688136	2.51746e-05	0.00079467	510.205	1.02272	0.404746	0.00051854	0.0242725
Misin12G226300	88.2047	-3.14729	0.942359	3.05921e-05	0.00122176	171.459	-0.204255	0.386144	0.00821653	0.181021	200.467	-2.13716	1.15978	0.0020929	0.0282117	158.874	-0.063162	0.195638	0.523538	0.94318
Misin03G359800	1151.2	-0.807873	0.216361	3.07703e-05	0.00122765	748.578	-0.0467845	0.152414	0.569924	0.933586	745.509	-0.962758	0.338793	0.000836714	0.0135913	1187.09	-0.507584	0.272067	0.00575535	0.122648
Misin06G372700	428.094	-1.43428	0.409394	3.08018e-05	0.00122768	743.259	-0.180179	0.241226	0.0752601	0.516633	1076.72	-1.32922	0.257469	3.5097e-08	2.6287e-06	729.202	-0.0639892	0.193966	0.526986	0.943749
Misin04G324900	23.8987	8.57944	3.38641	3.08543e-05	0.00122781	0.800571	0.00650435	0.176169	0.31791	NA	1.80841	0.0482491	0.520598	0.443095	NA	0	NA	NA	NA	NA
Misin07G217300	1188.9	1.6813	0.485877	3.08667e-05	0.00122781	1022.28	0.4085	0.514705	0.0171379	0.266297	1189.67	0.32537	0.409778	0.250686	0.604339	616.026	-0.00473197	0.204787	0.940135	0.99709
Misin16G198900	66.1297	2.3232	0.682444	3.10738e-05	0.00123482	122.92	-0.00590295	0.173131	0.852703	0.987601	208.773	0.735923	0.488745	0.0296947	0.189386	95.5478	0.475023	0.616338	0.0169534	0.233799
Misin05G245900	215.945	2.61718	0.777881	3.11129e-05	0.00123514	36.0959	0.0440805	0.179921	0.247112	0.77886	172.578	4.0129	0.868606	1.88024e-07	1.16936e-05	119.31	0.685313	0.896467	0.00960952	0.169759
Misin05G090400	954.749	-1.33498	0.379845	3.22883e-05	0.00128053	622.055	-0.252341	0.340637	0.0326944	0.36247	763.572	-1.25887	0.3846	0.000126291	0.00296487	725.601	-0.105927	0.19545	0.341477	0.866004
Misin02G054900	1047.12	1.11259	0.310572	3.26377e-05	0.00129311	910.411	0.155593	0.237148	0.0868686	0.542953	1447.06	1.08059	0.382394	0.000717861	0.0119723	1345.32	0.33701	0.380796	0.0352346	0.34718
Misin06G130500	645.11	1.63076	0.472086	3.27844e-05	0.00129763	618.695	0.143	0.230678	0.0875201	0.545052	801.297	0.849105	0.488485	0.014917	0.118468	1080.02	0.293734	0.409562	0.0380464	0.360661
Misin01G167100	155.782	1.83703	0.53733	3.33068e-05	0.00131701	142.21	0.0431547	0.174479	0.416704	0.884499	377.042	2.45701	1.36375	0.00194957	0.0266911	105.282	0.316397	0.459897	0.030771	0.324626
Misin03G294900	152.012	1.19697	0.337488	3.37944e-05	0.00133496	214.649	0.0806175	0.190537	0.179036	0.70118	233.756	0.24717	0.549996	0.231758	0.58306	181.885	-0.0315479	0.202596	0.690919	0.975965
Misin06G345200	347.266	-1.0654	0.297078	3.38593e-05	0.0013362	419.945	-0.21066	0.30869	0.0402635	0.396323	566.787	-2.05475	0.675733	0.000129213	0.00301745	249.109	-0.0768029	0.215443	0.360753	0.876569
Misin04G003200	1527.29	-0.679129	0.180431	3.40233e-05	0.00134135	1918.55	-0.0666239	0.141124	0.413147	0.882805	1842.06	-0.702032	0.273433	0.00314553	0.0387259	1663.2	-0.288075	0.168795	0.025098	0.290037
Misin01G321200	911.614	-1.06405	0.297065	3.42499e-05	0.00134895	899.508	-1.30617	0.523484	0.000334941	0.0249832	921.659	-1.76073	0.591497	0.000194579	0.00419525	1264.42	-1.1275	0.298361	8.20862e-06	0.000941656
Misin16G185400	149.91	1.94066	0.570409	3.43563e-05	0.00135181	87.496	0.0451599	0.178429	0.311166	0.829636	104.249	3.14198	1.19287	0.000283093	0.0056749	308.726	1.46189	0.374457	4.534e-06	0.000547901
Misin06G367000	174.078	1.52699	0.440744	3.44954e-05	0.00135595	111.02	0.100372	0.20512	0.107577	0.589087	175.851	0.246946	0.554595	0.219187	0.568374	114.27	0.0425034	0.205405	0.599608	0.95894
Misin01G012600	28.1478	-4.43286	1.24093	3.46556e-05	0.00135957	0.264689	-0.000282555	0.176011	0.910582	NA	1.10798	-0.00504011	0.519171	0.90544	NA	15.3727	0.000797377	0.215887	0.983331	0.999226
Misin13G084400	648.779	-1.08336	0.303116	3.46486e-05	0.00135957	596.599	-0.0677197	0.183748	0.235327	0.76729	522.327	-0.042655	0.485417	0.801212	0.937544	488.633	-0.0520908	0.21221	0.44893	0.917581
Misin14G116200	160.615	-3.47544	1.06256	3.46924e-05	0.00135968	308.877	-1.63546	0.432148	4.99746e-06	0.00134796	392.207	-0.544687	1.0207	0.00946616	0.0862147	150.164	-0.0894954	0.234551	0.162043	0.687685
MisinT434100	293.313	1.81359	0.531807	3.47809e-05	0.00136181	156.85	0.149536	0.266359	0.0237699	0.314314	243.518	0.206155	0.547302	0.229868	0.581173	333.862	0.479945	0.271454	0.00779475	0.14938
Misin01G257500	1102.38	-1.15203	0.325097	3.49697e-05	0.0013675	608.8	-0.0924406	0.189058	0.204261	0.732927	539.685	-0.544281	0.283558	0.0244629	0.16734	898.712	-0.136694	0.225587	0.215824	0.759523
Misin03G298300	2419.76	-1.44698	0.418032	3.49946e-05	0.0013675	3037.77	-0.147164	0.230368	0.0844935	0.538796	2700.42	-1.82565	0.493133	1.51948e-05	0.000516021	3404.22	-1.14881	0.391699	0.00014829	0.00902685
MisinT042500	205.743	-2.52431	0.757672	3.52107e-05	0.00137459	20.0192	0.0014995	0.174259	0.954924	0.995726	13.9907	-0.481736	0.843968	0.0253197	0.171002	45.5331	-0.0429348	0.215818	0.457052	0.920794
Misin07G524400	1344.74	1.16236	0.327919	3.57914e-05	0.0013959	1574.66	0.0996426	0.185114	0.227024	0.757555	2323.04	0.403106	0.29058	0.0990208	0.384237	3416.71	0.056404	0.158267	0.609363	0.960662
Misin01G428900	13.5566	-6.74257	2.90715	3.59347e-05	0.00140012	23.2572	0.0131779	0.175324	0.560085	0.930789	23.6434	0.105498	0.493009	0.5779	0.840729	40.8032	-0.0242702	0.211606	0.673637	0.973081
Misin04G380300	13.3771	7.62173	3.10333	3.6013e-05	0.00140181	3.69782	0.0130241	0.176681	0.0829188	NA	1.02685	-0.0461171	0.521275	0.565021	NA	0.233306	0.00811632	0.218363	0.631865	NA
Misin05G209300	21.3945	-0.216176	0.484416	3.68071e-05	0.00143132	30.8398	-0.0128718	0.175664	0.504658	0.915995	51.9938	0.0471847	0.485726	0.797385	0.936146	15.688	-0.0379331	0.220841	0.243111	0.788881
Misin16G105400	177.01	-1.06176	0.29782	3.71685e-05	0.00144397	139.568	-0.0486571	0.169503	0.459087	0.900256	157.989	-0.255467	0.40533	0.350328	0.700078	159.704	-0.0563617	0.21127	0.464165	0.923111
Misin05G363200	2185.58	-0.890667	0.245133	3.77432e-05	0.00146487	1811.66	-0.0102883	0.147057	0.891002	0.989983	1855.13	-0.678903	0.265658	0.00364301	0.0429877	2767.96	-0.234339	0.170237	0.0619299	0.453352
Misin01G463700	1242.3	0.719958	0.192339	3.78477e-05	0.0014675	1744.56	0.168358	0.176722	0.114904	0.603311	2632.22	0.549119	0.248478	0.0115194	0.0987945	2076.09	0.0593321	0.174326	0.589313	0.956249
Misin18G220800	1103.57	1.31798	0.378492	3.8029e-05	0.0014731	1257.08	0.112777	0.193147	0.171107	0.690838	1856.72	1.0271	0.308647	0.000149487	0.00339656	953.614	0.196313	0.228693	0.129051	0.625487
Misin07G406800	1966.46	-0.709145	0.189686	3.81088e-05	0.00147476	1818.27	-0.132511	0.195132	0.153127	0.665795	1549.78	-1.1688	0.229142	5.28451e-08	3.81913e-06	2030.04	-0.183696	0.231315	0.14376	0.654451
Misin04G138400	62.4451	-0.194233	0.463863	3.86397e-05	0.00149386	75.6549	-0.00517749	0.174615	0.837706	0.985736	83.4624	-0.0619555	0.484169	0.732338	0.910345	119.571	0.0682118	0.224027	0.270371	0.816628
Misin18G026600	353.523	-1.15046	0.32765	3.86807e-05	0.001494	276.185	-0.0147263	0.163631	0.809474	0.98126	256.308	-0.448184	0.276936	0.0578904	0.286524	324.821	-0.126118	0.201935	0.272822	0.818887
Misin04G372600	8090.82	-0.898043	0.24773	3.87418e-05	0.00149491	7387.15	-0.0101169	0.148729	0.895154	0.989983	6665.16	-0.740612	0.197916	5.69452e-05	0.00153421	8301.74	-0.362615	0.284127	0.0245746	0.285988
Misin05G082000	1099.06	-0.745594	0.200883	3.89929e-05	0.00150315	581.81	0.0309602	0.157129	0.681452	0.959559	593.847	-0.756318	0.315682	0.00448377	0.050335	101.033	-0.195422	0.296953	0.0805877	0.511591
Misin04G313600	1164.94	0.799468	0.216749	3.90463e-05	0.00150375	856.503	0.0341632	0.133425	0.696109	0.962748	905.338	-0.0747444	0.25929	0.736593	0.912401	1102.73	0.0622928	0.170024	0.568464	0.952167
Misin07G198300	2944.93	-1.08332	0.306614	3.92724e-05	0.001511	2400.28	-0.17596	0.239183	0.0754891	0.516975	2066.39	-0.876914	0.247244	9.27671e-05	0.00230347	2274.08	-1.20712	0.33471	1.49905e-05	0.00155336
Misin02G439600	600.71	0.738921	0.198705	3.94633e-05	0.00151689	606.863	0.0588401	0.145318	0.510644	0.917986	911.432	1.09172	0.286654	2.31871e-05	0.000741015	754.004	0.115146	0.197369	0.307074	0.844545
Misin11G084200	3010.94	0.574028	0.149812	3.95425e-05	0.00151847	2318.43	0.208992	0.185389	0.067667	0.498018	3031.84	0.195089	0.240703	0.362078	0.709549	2656.25	0.221241	0.229735	0.0997708	0.559159
Misin01G050800	3221.35	0.666735	0.178829	3.98026e-05	0.00152699	2726.82	0.25702	0.217582	0.0416178	0.401701	3220.64	1.05531	0.243733	2.75836e-06	0.000117871	2796.67	0.47862	0.192915	0.00171941	0.0564232
Misin16G173600	63.21	-1.87072	0.556629	3.99139e-05	0.00152979	42.6927	0.0582582	0.185482	0.151546	0.663437	27.982	-0.452092	0.766605	0.043872	0.24211	21.2363	-0.0393221	0.220082	0.306217	0.844491
Misin03G107200	769.467	1.18448	0.337471	4.04127e-05	0.00154742	445.607	0.0777772	0.188757	0.19412	0.720938	879.047	1.67075	0.432282	9.0234e-06	0.000328947	804.178	0.00523917	0.193069	0.960466	0.998465
Misin01G300300	76.9682	-4.34642	1.34217	4.06435e-05	0.00155477	44.0784	-0.10097	0.223506	1.83354e-06	0.000597916	77.4537	-0.435261	0.8433	0.0015318	0.0220323	51.8608	-0.0611211	0.230788	0.00358251	0.0904489
Misin06G359800	232.473	1.72288	0.510736	4.11716e-05	0.00157347	103.676	0.030679	0.169325	0.585073	0.936938	156.135	2.06178	1.21623	0.00291289	0.0364058	133.412	1.36151	0.4486	0.000104201	0.0068228
Misin07G508600	1015.48	0.84552	0.231903	4.12927e-05	0.00157658	728.371	0.422954	0.298388	0.0114746	0.216965	585.701	-0.0645736	0.406634	0.793865	0.934597	563.408	0.560889	0.302206	0.00499445	0.11216
Misin02G034300	229.429	1.90853	0.570613	4.15357e-05	0.00158435	142.606	0.159497	0.288321	0.0127561	0.229517	379.294	2.35391	0.743925	8.01461e-05	0.00203925	130.921	0.116914	0.238637	0.186085	0.720705
Misin01G244400	10.1473	-6.40708	2.81452	4.15967e-05	0.00158438	11.7468	0.00237203	0.175721	0.806911	0.981153	7.30961	-0.0280918	0.51157	0.770261	0.924323	4.59342	0.00388399	0.217997	0.751306	NA
Misin06G077800	106.902	-2.98846	0.918152	4.16159e-05	0.00158438	77.0054	-0.022923	0.177134	0.257447	0.789849	99.6061	-0.305532	0.658263	0.00736372	0.0718107	30.8603	-0.040073	0.222759	0.0932612	0.54311
Misin04G198100	900.596	1.92086	0.575026	4.16646e-05	0.00158472	663.436	0.214305	0.337713	0.0349563	0.372785	954.13	1.53539	0.448292	5.55221e-05	0.00150176	2434.08	0.102307	0.212289	0.322195	0.853516
Misin15G019200	308.042	-1.26628	0.365979	4.19303e-05	0.00159331	1697.74	0.0607533	0.165532	0.435129	0.891311	1557.39	-1.34884	0.406043	9.46879e-05	0.00233638	1423.84	-0.6435	0.268735	0.00125518	0.0451555
Misin05G313400	23.34	-4.65483	1.34366	4.21663e-05	0.00160076	42.7704	-0.0341364	0.179884	0.101438	0.575526	20.9524	-0.244734	0.599801	0.0361257	0.214711	38.8971	-0.115549	0.244791	0.143127	0.653369
Misin01G418300	3219.87	1.70827	0.506023	4.22083e-05	0.00160083	2482.08	0.0349831	0.16964	0.551347	0.928884	3921.63	1.48775	0.466632	0.000125335	0.002952	1353.14	0.166763	0.284029	0.0760539	0.497545
Misin12G069400	943.996	0.949549	0.264623	4.2273e-05	0.00160176	1021.96	0.314206	0.243005	0.0240639	0.315436	1224.64	0.392405	0.294008	0.111658	0.409476	1004.88	0.0498807	0.146746	0.650255	0.969327
Misin07G064100	529.804	1.03539	0.292085	4.23937e-05	0.00160481	397.677	0.0977972	0.192194	0.196978	0.724047	681.235	1.30937	0.199352	7.1532e-12	1.30384e-09	445.606	0.0910903	0.188123	0.411639	0.90293
Misin01G047700	1146.48	0.747516	0.202588	4.25305e-05	0.00160694	1295.84	0.243668	0.203279	0.0455825	0.419351	1599.32	0.294409	0.199912	0.110511	0.407116	1720.23	0.109445	0.141954	0.323739	0.854005
Misin07G465100	496.053	1.34404	0.390356	4.24914e-05	0.00160694	266.79	0.025473	0.167357	0.664127	0.955937	332.967	0.0939394	0.280657	0.690314	0.893255	374.481	0.0948048	0.192445	0.389924	0.893205
Misin19G029500	269.335	-2.07601	0.627992	4.29106e-05	0.00161977	175.377	-0.0910028	0.207394	0.0290775	0.343618	201.069	-0.281048	0.546471	0.224921	0.574919	196.843	0.0240963	0.210788	0.693119	0.975965
MisinT147900	1030.52	1.4052	0.410435	4.30132e-05	0.00162211	190.155	1.13871	0.437671	0.000410176	0.028607	267.119	1.0628	0.448422	0.00248989	0.0321531	573.945	0.207856	0.265627	0.103722	0.569416
Misin16G020400	161.479	1.80908	0.54102	4.35664e-05	0.00164143	138.753	0.0236805	0.168081	0.673908	0.958398	209.171	0.68986	1.20395	0.0213498	0.152265	135.846	0.185303	0.288017	0.0873571	0.528776
Misin01G478800	598.907	-1.14645	0.328922	4.36781e-05	0.00164408	797.61	-0.0718472	0.163048	0.360569	0.859637	825.725	-1.19892	0.395708	0.000284259	0.00568436	1503.66	-0.472738	0.263836	0.0075687	0.146775
Misin07G132000	66.3405	-3.17669	0.97354	4.39128e-05	0.00165051	23.1592	-0.00106397	0.174588	0.96036	0.996319	15.1216	0.121505	0.528783	0.290253	0.643629	35.6958	-0.0386617	0.220766	0.255789	0.803391
Misin13G027300	1449.15	-1.20583	0.347757	4.39314e-05	0.00165051	1452.94	-0.0401912	0.160539	0.59126	0.938905	1418.89	-1.52192	0.403294	1.47767e-05	0.000503482	1467.34	0.0407696	0.206249	0.598038	0.958638
Misin04G190800	563.994	-0.828482	0.228824	4.40454e-05	0.00165323	669.252	-0.20776	0.234347	0.0661887	0.493769	566.341	-0.724112	0.301182	0.00484556	0.0531941	555.739	-0.222177	0.284654	0.085563	0.523351
Misin06G334400	40.4026	-0.21876	0.486872	4.4313e-05	0.00166172	100.11	-0.0771259	0.202062	8.81321e-05	0.00974094	212.709	-0.145888	0.547203	0.0611925	0.295656	156.517	-0.133739	0.285262	6.24652e-05	0.00461043
Misin13G169600	187.714	1.60712	0.476816	4.46121e-05	0.00167136	455.776	-0.0150536	0.156132	0.835242	0.985379	634.706	0.50408	0.32708	0.0564846	0.282656	171.431	0.00807768	0.199532	0.921421	0.996536
Misin01G042700	47.4578	3.74974	1.17752	4.50821e-05	0.00168739	15.7111	0.00300076	0.17524	0.866837	0.987824	84.6769	0.0280223	0.492643	0.866789	0.960869	21.0092	0.0241625	0.219427	0.239318	0.784006
Misin04G347200	9399.64	-1.16199	0.333411	4.54137e-05	0.00169821	6.76206	0.0113781	0.176549	0.0389012	0.389317	4.53005	-0.0539163	0.523385	0.225609	NA	6.43621	-0.00981805	0.218593	0.0799649	0.509817
Misin01G206700	998.141	-1.11117	0.318587	4.54941e-05	0.00169962	509.534	-0.118211	0.21014	0.117476	0.608261	750.936	-2.00952	0.507937	4.94643e-06	0.000194245	714.626	-0.406104	0.440738	0.023907	0.281303
Misin07G146400	228.045	1.55354	0.460077	4.58346e-05	0.00170974	88.8625	0.0848532	0.19253	0.170383	0.689182	159.937	0.131789	0.522408	NA	NA	234.824	0.541828	0.411532	0.0111983	0.185533
Misin07G459800	280.718	1.30771	0.380976	4.58505e-05	0.00170974	280.898	0.239997	0.354259	0.0351588	0.373934	492.565	1.14583	0.272905	4.24897e-06	0.000171097	481.768	0.0487025	0.179869	0.64671	0.968479
Misin05G355000	170.497	-1.65823	0.494594	4.5898e-05	0.00170991	278.304	-0.0402193	0.175583	0.395271	0.872903	190.397	-3.82871	1.22447	5.86995e-05	0.00157324	133.023	-0.058265	0.226544	0.133479	0.632736
Misin05G309000	272.933	-0.857645	0.237983	4.64473e-05	0.00172877	195.407	-0.0566442	0.167719	0.433749	0.890117	201.759	-0.796474	0.49035	0.0204909	0.148166	259.815	-0.118994	0.249264	0.121854	0.609488
Misin16G064200	792.281	0.823411	0.227138	4.68112e-05	0.00174069	994.761	-0.0461253	0.158232	0.553965	0.929051	1396.23	0.70837	0.243372	0.00124101	0.0186781	1017.83	0.130661	0.199028	0.264835	0.813593
Misin08G262800	1909.19	6.53801	2.26041	4.72773e-05	0.00175638	2569.35	0.00229772	0.175732	NA	NA	3731.79	-0.0159563	0.505766	0.869389	0.961577	3273.84	-0.0138513	0.218561	0.335886	0.862077
Misin19G082300	259.314	1.59538	0.476669	4.86906e-05	0.00180721	112.22	0.038465	0.17472	0.428111	0.887811	185.516	1.08856	0.576354	0.00668484	0.0669846	160.915	0.0458541	0.207371	0.562708	0.951437
Misin07G057400	187.564	-1.40268	0.415063	4.88031e-05	0.0018097	210.445	0.0237921	0.170269	0.638939	0.951273	187.677	-1.24792	0.339354	3.08067e-05	0.000936846	162.77	-0.403135	0.354735	0.0231794	0.276658
Misin01G142200	12.0041	-6.44045	2.8498	4.98004e-05	0.00184356	17.2857	-0.00715574	0.175698	0.6031	0.941601	15.1348	-0.102372	0.518192	0.417696	0.749822	30.0145	-0.0382134	0.216723	0.451326	0.918852
Misin14G089000	716.125	-1.86854	0.569019	4.98085e-05	0.00184356	242.191	-0.0641728	0.180672	0.275115	0.804348	247.952	-2.49784	0.58747	1.09724e-06	5.40667e-05	182.423	-2.94993	0.423395	1.74397e-13	2.53647e-10
Misin17G068500	479.373	-2.88187	0.905632	5.02111e-05	0.00185674	530.258	-1.42578	0.49803	0.000118809	0.0119897	630.122	-3.78051	0.677933	1.14188e-09	1.33254e-07	363.386	-0.86121	0.63302	0.00503764	0.112536
Misin16G141600	1813.55	0.808815	0.224018	5.04652e-05	0.00186441	1218.25	0.244629	0.196436	0.0442148	0.413615	1575.97	0.989359	0.374513	0.00146857	0.0213315	1817.63	0.319812	0.205781	0.0261313	0.296847
Misin09G029200	1563.02	0.661562	0.178574	5.06776e-05	0.00187053	1221.33	-0.00722989	0.138681	0.93198	0.9936	1486.43	0.634228	0.308521	0.0145528	0.116584	1252.63	0.14792	0.169604	0.210865	0.755467
Misin12G264800	23.3922	0.186547	0.457267	5.16104e-05	0.00189794	8.51482	0.00157237	0.175739	0.911436	0.991118	41.1179	0.0663178	0.512936	0.572387	0.837629	31.3348	-0.00280928	0.214458	0.934314	0.99709
Misin12G267500	86.9834	-1.90164	0.580328	5.15999e-05	0.00189794	46.5598	0.0476522	0.179728	0.272146	0.801189	35.9336	0.208864	0.526388	0.307637	0.661518	9.69055	0.000220001	0.217675	0.99403	0.999335
Misin15G137500	15.4103	-6.28711	2.80174	5.15858e-05	0.00189794	9.09204	-0.00633932	0.175633	0.651875	0.9534	7.86409	0.0252137	0.511225	0.794372	0.934904	624.522	0.174248	0.238161	0.150376	0.665641
MisinT237600	30.8896	-0.188938	0.459411	5.15819e-05	0.00189794	31.0562	-0.0679267	0.196209	2.16406e-05	0.00354655	85.8179	-11.4723	3.27212	4.01967e-12	7.70169e-10	9.59005	-0.025562	0.220481	0.00610904	0.128372
Misin07G308900	633.31	1.07577	0.310051	5.19205e-05	0.00190759	405.375	0.112776	0.188516	0.203665	0.73223	602.617	0.482033	0.362828	0.0848788	0.355155	449.887	0.110628	0.177879	0.339904	0.865032
Misin14G141500	16.3167	-0.361655	0.721985	5.21287e-05	0.00191348	7.52683	-0.00220474	0.175698	0.836401	0.985705	18.5901	0.139135	0.536095	0.224331	0.574231	5.79815	0.000590064	0.21737	0.977304	0.999226
Misin01G486200	494.868	-1.05667	0.303922	5.21932e-05	0.00191409	401.527	-0.0324465	0.170583	0.547638	0.928752	360.826	-0.527639	0.366867	0.0627204	0.29983	522.051	-0.106743	0.214033	0.300187	0.840172
Misin11G068200	224.882	3.54846	1.12927	5.27397e-05	0.00193235	56.5748	0.08175	0.203144	0.0116439	0.218084	135.443	2.9557	1.30074	0.000683158	0.0115431	91.6428	1.73104	1.75923	0.0036254	0.0912491
Misin10G162700	215.206	-1.87119	0.571766	5.36055e-05	0.00196228	690.458	-1.19174	0.500822	0.000468277	0.0314775	709.92	-2.11079	0.518143	2.90245e-06	0.000122881	958.319	-1.12227	0.319256	2.22686e-05	0.00209438
Misin17G161200	500.922	1.2415	0.363438	5.39333e-05	0.00197247	394.8	0.645908	0.450788	0.00597543	0.154609	609.037	1.98123	0.529631	1.20999e-05	0.000424206	753.191	0.871973	0.385165	0.0011495	0.0424408
Misin19G246000	12.8177	-0.51387	1.66477	5.40361e-05	0.00197442	0	NA	NA	NA	NA	2.72335	-0.0544638	0.523521	0.203378	NA	7.00712	-0.0151542	0.21895	0.126133	0.619987
Misin11G045800	473.029	1.01725	0.291954	5.45113e-05	0.00198996	440.99	0.355252	0.622819	0.017921	0.271853	833.161	1.18862	0.303509	1.28313e-05	0.000447564	209.466	0.112124	0.228095	0.239484	0.784161
Misin03G232000	324.849	1.38031	0.410995	5.47798e-05	0.00199794	442.989	0.510913	0.41209	0.00993105	0.200542	663.197	1.18416	0.24901	3.04366e-07	1.78351e-05	440.264	0.392557	0.344025	0.0248683	0.288283
Misin01G048400	29.3902	-0.175864	0.448989	5.48571e-05	0.00199893	37.3482	-0.0193375	0.177201	0.147885	0.659201	19.4744	0.0289331	0.515524	NA	NA	2.61937	-0.00971393	0.218577	0.146436	NA
MisinT368300	1284.31	-0.990267	0.284029	5.49918e-05	0.00200201	97.1402	-0.0453171	0.180051	0.242017	0.774095	78.589	-0.713941	0.877501	0.041192	0.233535	289.058	-0.15076	0.245843	0.159378	0.68321
Misin14G110300	98.1493	-2.07247	0.640861	5.5051e-05	0.00200234	14.0218	-0.0229834	0.178157	0.0110535	0.213434	27.6016	-0.165777	0.557765	0.0268748	0.177389	80.384	-0.00850806	0.214985	0.821167	0.989868
Misin14G011500	417.153	0.847042	0.237486	5.52344e-05	0.00200719	509.262	0.0275908	0.155948	0.715386	0.966313	730.746	0.295722	0.286123	0.219516	0.568833	445.798	0.285582	0.286452	0.0549905	0.430826
Misin11G183500	116.551	1.87659	0.574342	5.53036e-05	0.00200787	86.0554	-0.0248236	0.170643	0.615778	0.944641	90.2022	1.63527	0.525647	0.000145272	0.00331726	58.2702	0.0259507	0.203593	0.739505	0.981334
MisinT378800	146.004	-1.51821	0.457726	5.55603e-05	0.00201536	86.3498	-0.157168	0.290878	0.00517779	0.142606	83.5177	-0.354207	0.618177	0.125201	0.433896	173.22	-0.107486	0.229384	0.233265	0.777256
Misin17G073800	219.685	1.47008	0.440799	5.56492e-05	0.00201675	144.61	0.0743301	0.190592	0.152557	0.664559	244.275	2.6492	1.23483	0.000993235	0.0155987	218.056	0.854914	1.13369	0.00733965	0.143633
Misin07G377800	3284.78	-1.32156	0.392255	5.57839e-05	0.0020198	4022.18	-0.269309	0.393968	0.0259097	0.326758	4390.35	-1.73913	0.288708	1.51672e-10	2.11081e-08	4118.09	-1.06206	0.214209	4.24626e-08	1.04803e-05
Misin04G257800	229.255	3.10947	0.98872	5.62938e-05	0.00203457	109.301	0.0434503	0.18172	0.137537	0.642164	674.119	3.4883	2.57121	0.00190075	0.0261598	308.828	2.33527	0.792129	0.000103833	0.0068228
Misin07G096200	1595.22	-0.959771	0.274677	5.6248e-05	0.00203457	1636.65	-0.190776	0.190609	0.0820638	0.534153	1775.44	-0.729967	0.21692	0.000234523	0.00489161	1921.52	-0.0864931	0.173398	0.439911	0.914453
Misin15G191000	387.081	-3.27465	1.05338	5.67449e-05	0.00204903	0.653516	0.00403918	0.175966	0.615394	NA	2.84532	-0.0353186	0.518391	0.55378	NA	2.25093	-0.00965548	0.21857	0.164037	NA
Misin05G352800	451.299	2.50385	0.784678	5.73735e-05	0.00206985	90.7609	0.0337394	0.177441	0.318944	0.835523	340.661	0.560812	0.963703	0.024849	0.168804	301.407	0.221847	0.369526	0.0309876	0.32541
Misin03G244200	12.0449	-0.305387	0.602803	5.7717e-05	0.00208036	33.2844	-0.107141	0.229718	1.04647e-05	0.00212844	46.1703	-3.02124	1.5147	0.00129277	0.019309	12.3601	-0.0103673	0.217121	0.685025	0.975965
Misin12G108200	10756.2	-0.697172	0.191649	5.80548e-05	0.00209065	8712.85	-0.231769	0.202298	0.0489201	0.432771	8581.52	-0.539336	0.176777	0.00113676	0.017421	12243.6	-0.355263	0.20599	0.0156005	0.22349
Misin07G061500	1528.15	1.39249	0.417084	5.84696e-05	0.00210369	428.211	-0.00435557	0.174556	0.859199	0.987601	684.855	1.988	0.539374	1.44422e-05	0.000493719	954.074	1.46325	0.370782	3.71129e-06	0.000466818
Misin08G153500	11.0954	-6.64244	2.94372	5.87684e-05	0.00211254	6.01642	-0.0233289	0.178187	0.0159899	0.256893	5.01611	-0.053248	0.523147	0.278919	0.632841	25.0485	-0.0331766	0.220428	0.230145	0.774228
Misin17G015400	1067.53	1.00497	0.290233	5.89965e-05	0.00211884	818.351	0.51306	0.237209	0.00235775	0.0901012	1417.76	0.400464	0.35812	0.146817	0.470843	1442.49	0.214566	0.202462	0.10239	0.565466
Misin07G448600	678.259	-1.81348	0.559979	5.94289e-05	0.0021322	447.547	-1.21648	0.405517	8.85456e-05	0.00975931	400.25	-1.02621	0.472826	0.00418379	0.0479541	624.076	-1.3847	0.372669	9.44609e-06	0.00105105
Misin08G050700	106.188	-1.19909	0.353931	5.94755e-05	0.0021322	88.9816	0.00979678	0.171902	0.803014	0.980117	122.868	-0.143329	0.506461	0.438661	0.762985	119.378	0.031215	0.206528	0.674497	0.973464
Misin01G488200	266.89	-1.74973	0.539456	6.0405e-05	0.00216358	127.376	-0.0974509	0.205439	0.0870588	0.543755	169.918	-2.68052	0.622637	8.71528e-07	4.44328e-05	443.039	-2.0132	0.360281	1.09065e-09	4.62663e-07
Misin06G175300	824.33	1.06345	0.309405	6.12439e-05	0.00219166	812.191	0.119188	0.198693	0.163605	0.679313	1068.77	0.515614	0.229747	0.0127108	0.10578	666.12	0.0553424	0.198693	0.624201	0.963842
Misin19G165000	37.451	-3.37594	1.03922	6.16072e-05	0.00220269	9.19795	-0.0282331	0.1793	0.00381898	0.121154	5.1464	-0.16614	0.55696	0.0398022	0.228709	0	NA	NA	NA	NA
MisinT158700	2233.05	0.921404	0.263438	6.17645e-05	0.00220634	2604.62	0.128341	0.192625	0.149844	0.661519	3111.63	0.457347	0.280526	0.0562271	0.28219	2376.43	0.197809	0.22082	0.128106	0.62293
Misin01G462500	609.599	0.934605	0.268045	6.19977e-05	0.00221269	433.8	0.122491	0.213167	0.116504	0.606786	684.224	1.26544	0.396582	0.0001711	0.00378941	528.528	0.228397	0.313847	0.070083	0.480231
Misin08G120300	74.0435	1.71628	0.528038	6.26984e-05	0.0022357	54.2712	0.123199	0.233084	0.0353823	0.374997	85.1455	0.471865	0.797332	0.0407929	0.232199	69.9722	0.0564202	0.217222	0.39345	0.895601
Misin09G033700	30.0833	-0.202668	0.471281	6.3088e-05	0.00224759	105.528	-0.071698	0.189686	0.148454	0.660104	91.6351	-1.96289	1.46583	0.00444534	0.0499943	63.2558	-0.117237	0.268559	5.39604e-05	0.00413839
MisinT469800	51.816	2.672	0.842586	6.38507e-05	0.00227273	145.935	0.00359802	0.166219	0.950299	0.995103	178.578	0.925982	2.13396	0.0128161	0.106355	70.8419	0.0843348	0.233882	0.150167	0.665387
Misin05G009100	917.727	-0.894864	0.25632	6.39517e-05	0.0022743	691.688	-0.158773	0.203829	0.115344	0.604255	741.57	-0.470251	0.284264	0.0508175	0.264434	852.822	-0.316814	0.165034	0.0135166	0.207229
Misin05G329900	80.9832	5.289	1.75201	6.4854e-05	0.00230278	66.3579	0.0539854	0.185402	0.105634	0.584906	212.629	0.403812	0.738639	0.0328268	0.201921	14.2558	0.010019	0.216538	0.745267	0.981859
Misin16G262500	178.332	1.39701	0.421837	6.4868e-05	0.00230278	180.505	-0.0209841	0.167388	0.708176	0.965071	255.121	0.811729	0.472201	0.0170435	0.130306	178.146	0.12001	0.205662	0.30546	0.844334
Misin06G060800	74.794	-3.22636	1.03588	6.56646e-05	0.00232899	14.5591	-0.0414732	0.18324	0.000625729	0.0370721	14.1992	0.0117365	0.499215	0.936272	0.979799	82.4631	-0.158494	0.264604	0.122827	0.611717
Misin15G061100	79.1692	-3.55476	1.13206	6.57539e-05	0.00233009	12.5527	-0.0276433	0.179221	0.00128359	0.0597262	11.0975	-0.0264283	0.498393	0.852705	0.956412	32.9585	-2.03428	0.84956	0.000489271	0.0231957
Misin02G352500	183.418	-1.70889	0.528328	6.60887e-05	0.00233813	188.721	0.0129541	0.169601	0.788264	0.978783	192.46	-1.17586	0.61347	0.00535877	0.0573077	219.648	-0.0724152	0.210188	0.412373	0.903614
Misin06G124900	489.391	1.44056	0.436951	6.60977e-05	0.00233813	211.153	0.0842584	0.195982	0.1266	0.624625	398.051	0.497139	0.808753	0.0451182	0.24608	270.321	0.688528	0.543882	0.0077235	0.148574
Misin05G143900	535.566	1.46696	0.446011	6.61874e-05	0.00233885	404.957	0.407312	0.351161	0.0155127	0.252517	664.046	1.75441	0.330045	9.35585e-09	8.32408e-07	432.207	0.736143	0.484048	0.00542293	0.118606
Misin19G201000	183.015	-1.54798	0.474888	6.62353e-05	0.00233885	154.464	-0.0456322	0.171048	0.455874	0.899019	135.587	-0.643696	0.484192	0.0485193	0.256987	162.102	-0.0390035	0.205366	0.617593	0.962195
Misin11G046000	34.0282	-0.203544	0.472054	6.66047e-05	0.00234982	108.388	-0.0795166	0.200724	0.0182418	0.274811	167.696	-4.3481	1.16168	6.3082e-06	0.000239282	46.0909	-0.0142521	0.218965	0.00462471	0.106525
Misin05G300200	414.012	1.03467	0.302802	6.81346e-05	0.00240167	397.173	0.451484	0.551406	0.0144769	0.244264	472.044	1.48969	0.510156	0.000303109	0.00600302	365.771	0.395616	0.276559	0.0191279	0.249631
Misin06G363200	355.823	1.03582	0.303483	6.83592e-05	0.00240746	323.741	0.0156623	0.158346	0.823577	0.983672	409.476	0.208972	0.528411	0.303097	0.656494	497.982	0.0423159	0.186101	0.67658	0.974372
Misin11G217000	4366.74	-0.640428	0.171822	6.84968e-05	0.00241018	4770.28	-0.079419	0.138233	0.370462	0.862981	4789.1	-0.425266	0.143967	0.00202212	0.0274329	5908.52	-0.333323	0.183845	0.0152858	0.221137
Misin03G268300	761.107	-1.93981	0.610317	6.86967e-05	0.00241297	545.28	-0.119192	0.234614	0.0127655	0.22958	957.288	-3.4785	0.79764	5.50449e-07	3.02739e-05	75.2958	-0.249927	0.458155	0.0119181	0.193626
Misin18G076600	412.015	1.19782	0.358679	6.86932e-05	0.00241297	261.483	0.0464144	0.171842	0.449193	0.897748	450.234	1.25747	0.351492	4.40236e-05	0.00123874	295.362	0.807885	0.399852	0.002121	0.0644112
Misin07G407300	2138.99	-0.703299	0.195902	6.88697e-05	0.00241691	2029.65	-0.000580246	0.129085	0.993168	0.998995	2321.33	-0.347642	0.216353	0.0760302	0.333155	2207.84	-0.199923	0.170134	0.104667	0.571933
Misin02G157700	418.056	-0.904404	0.260768	6.92706e-05	0.00242885	479.596	-0.0414959	0.162275	0.565085	0.93213	428.371	-0.0597108	0.424669	0.802512	0.938068	585.086	-0.155733	0.202699	0.204206	0.746976
Misin04G128500	141.852	2.14089	0.676036	6.94203e-05	0.00243196	66.3898	0.0811652	0.195347	0.116826	0.607103	140.923	0.995202	0.566047	0.0102259	0.0913565	140.508	0.137596	0.270746	0.0585921	0.443627
Misin13G057900	4024.37	-1.27224	0.384201	6.9651e-05	0.00243641	1834.03	-0.0159368	0.150843	0.837113	0.985705	2736.83	-0.522414	0.363534	0.0623732	0.298823	11445.6	-0.0438192	0.188126	0.658278	0.970804
Misin18G232500	277.057	3.16754	1.0302	6.96693e-05	0.00243641	29.4877	0.00275606	0.175199	0.875773	0.988771	111.144	0.350653	0.655945	0.0757036	0.332466	158.711	1.42924	0.61221	0.000654428	0.0286569
Misin10G157200	24.5302	-4.41	1.36811	6.9905e-05	0.00244252	13.0228	-0.0208781	0.177813	0.00759684	0.175604	5.03762	-0.0536448	0.523273	0.254363	0.608872	20.0219	-0.0326962	0.21926	0.3367	0.862322
MisinT040800	115.142	1.32026	0.399053	7.00452e-05	0.00244527	48.8891	0.0363541	0.179174	0.220902	0.752384	125.186	1.65815	0.757974	0.00173639	0.02428	81.8593	0.0495613	0.220714	0.316005	0.849834
Misin17G074100	2752.58	-0.610708	0.167401	7.16115e-05	0.00249777	2843.5	-0.0978232	0.160388	0.28916	0.813657	2865.98	-0.518537	0.172686	0.00141526	0.0207548	2909.48	-0.0809509	0.140154	0.455694	0.920258
Misin01G185400	1042.89	0.987412	0.288877	7.18931e-05	0.0025054	488.754	-0.076229	0.181679	0.261734	0.79328	662.821	-0.0282816	0.381151	0.90242	0.970686	684.309	0.424091	0.521748	0.0211829	0.263165
Misin07G226900	116.836	-3.37633	1.11862	7.21038e-05	0.00251056	190.121	-0.111745	0.226625	0.0142437	0.242253	236.98	-5.93943	0.869109	5.06892e-13	1.13483e-10	10.9432	-0.0271866	0.220783	0.00316756	0.0844584
Misin08G317800	823.719	-0.826705	0.23614	7.22768e-05	0.00251439	854.995	-0.0190201	0.160592	0.776749	0.976754	721.74	-0.951946	0.281131	0.000143618	0.00328132	967.979	-0.116763	0.204411	0.293981	0.83604
Misin19G172500	89.9458	-3.89935	1.27618	7.24806e-05	0.00251929	271.39	-1.54675	0.534227	0.000106092	0.0111017	260.724	-5.34182	1.19367	3.29729e-07	1.92392e-05	380.581	-1.42506	0.466362	9.06413e-05	0.00614189
Misin02G374000	22.2777	-4.77099	1.4109	7.34694e-05	0.00254922	48.7123	-0.0073122	0.172652	0.829593	0.984068	40.0988	0.0366118	0.481298	0.848197	0.954462	25.8686	-0.103073	0.243986	0.106478	0.575505
MisinT214300	1112.54	-1.52971	0.474564	7.34566e-05	0.00254922	954.215	-0.532002	0.331111	0.00519828	0.142807	957.864	-1.07409	0.490437	0.00365022	0.0430605	1223.17	-0.738093	0.610238	0.0070261	0.139917
Misin13G056900	1525.82	-1.81186	0.571574	7.35397e-05	0.00254944	1630.14	-0.0112829	0.170174	0.799878	0.979991	1530.24	-2.38828	0.587489	2.83719e-06	0.000120366	2497.3	-2.04603	0.493859	1.39831e-06	0.000209356
Misin11G151300	423.01	1.20285	0.361758	7.36541e-05	0.00255119	147.016	0.0505407	0.181857	0.212351	0.74255	332.342	1.90083	0.402961	1.82107e-07	1.14182e-05	334.929	0.546725	0.726542	0.0132814	0.205968
Misin04G158500	278.135	-1.25839	0.382002	7.50645e-05	0.00259779	255.874	-0.0244993	0.171141	0.601215	0.941192	216.696	-1.05684	0.629121	0.00993539	0.0895576	259.494	-0.910312	0.381137	0.000809646	0.0330712
Misin14G079600	143.32	2.45504	0.788816	7.51615e-05	0.00259889	46.3739	0.0296659	0.174976	0.454511	0.898908	146.984	2.7333	1.25452	0.000887095	0.0142746	140.152	1.89637	0.517818	1.02293e-05	0.00112285
Misin01G328300	1160.36	1.05311	0.311567	7.54567e-05	0.00260684	885.363	0.13302	0.209614	0.136928	0.640989	1140.65	0.858878	0.266436	0.000309259	0.0061072	1319.36	0.146355	0.190409	0.228568	0.772949
Misin17G039600	921.052	-2.34794	0.757704	7.5667e-05	0.00261185	1425.6	-0.0809313	0.195707	0.101402	0.575489	3615.26	-0.227742	0.500381	0.336253	0.688433	2397.4	-1.31382	0.624722	0.0010841	0.0405407
Misin06G113500	818.88	2.15682	0.690443	7.64042e-05	0.00263378	324.576	-0.0628847	0.192221	0.00503575	0.140823	391.733	-0.0640614	0.488734	0.713895	0.902612	750.066	-0.0487813	0.224474	NA	NA
Misin09G100100	15.9642	-5.44166	1.75628	7.64342e-05	0.00263378	4.94832	-0.0124109	0.176618	0.0716592	NA	8.19428	-0.0445948	0.514687	0.621381	0.861697	25.1951	-0.0497926	0.220484	0.316017	0.849834
Misin08G222000	377.279	7.81843	2.94999	7.71161e-05	0.00265467	22.3809	0.0301642	0.179795	0.00629462	0.158702	308.192	0.162682	0.552746	0.0798184	0.342553	178.246	2.20569	0.758652	0.000120484	0.00764264
MisinT513900	32.3185	-0.182132	0.453752	7.71733e-05	0.00265467	19.0861	-0.0581951	0.190305	0.000532999	0.034086	30.2161	-0.061526	0.522257	0.320904	0.673905	34.1579	-0.0355999	0.222491	0.00789324	0.150559
MisinT351000	212.429	0.956047	0.279659	7.75852e-05	0.00266654	205.207	-0.0367542	0.170875	0.510801	0.917986	347.075	0.260769	0.359948	0.330247	0.683294	213.309	0.0817592	0.188176	0.453393	0.919921
Misin08G294200	313.321	0.980612	0.288318	7.77447e-05	0.00266743	38.1031	0.0199724	0.175852	0.438222	0.892444	58.2643	0.27037	0.601095	NA	NA	408.891	0.504734	1.07782	0.0123839	0.197155
Misin09G098100	200.616	-1.34284	0.411711	7.77407e-05	0.00266743	273.939	-0.105762	0.198233	0.158058	0.673049	353.728	-0.544752	0.348168	0.0485645	0.257028	66.8531	-0.0186872	0.212703	0.716005	0.979067
MisinT219600	12712.3	-1.11245	0.333749	7.81308e-05	0.00267838	13085.4	-0.0691566	0.156861	0.419217	0.884804	11198.5	-1.20279	0.360256	0.000109206	0.00262923	1489.78	-0.878439	1.0776	0.0066454	0.135118
Misin07G160400	35.9612	-2.97839	0.954151	7.82561e-05	0.00268037	139.014	-0.130906	0.244823	0.0195877	0.284731	152.707	-0.37754	0.44893	0.193108	0.536804	75.1071	-0.0339726	0.207516	0.638536	0.967296
Misin06G116200	424.76	1.35135	0.414026	7.8326e-05	0.00268047	466.964	0.0463226	0.167653	0.495844	0.913329	601.758	0.942848	0.54774	0.0122043	0.102895	611.989	0.522362	0.237063	0.00280777	0.0782103
Misin07G264700	3342.32	-0.989881	0.29449	7.85599e-05	0.00268617	2375.76	-0.0367448	0.151905	0.649469	0.953239	2457.51	-0.32386	0.257884	0.147172	0.471604	4032.64	-0.0222813	0.19134	0.808993	0.989287
Misin18G207400	125.283	-2.25821	0.72934	7.90816e-05	0.0027017	132.219	-0.0086315	0.172731	0.800281	0.979991	93.0685	-0.177586	0.548298	0.177397	0.515898	292.002	-0.0179175	0.206734	0.790541	0.987091
Misin02G364600	273.931	1.33639	0.409193	7.95337e-05	0.00271482	178.618	-0.0525378	0.175836	0.361093	0.859711	293.427	0.51118	0.464355	0.0988923	0.383992	255.613	0.0779391	0.209991	0.399207	0.897251
Misin18G026800	91.7309	2.32498	0.746851	7.96268e-05	0.00271568	49.0814	-0.00161743	0.174526	0.936859	0.994087	40.1929	0.376125	0.559781	0.172361	0.508868	93.3891	1.34849	0.579955	0.000713876	0.0304418
Misin06G102100	30.9077	-3.95584	1.25915	8.01165e-05	0.00273004	19.4803	-0.0199985	0.177689	0.00379731	0.120639	12.5321	-0.0623909	0.51021	0.60641	0.854592	73.2104	-0.016549	0.211089	0.766484	0.985368
Misin10G000200	531.879	1.26144	0.384033	8.02994e-05	0.00273378	508.749	0.111818	0.201304	0.152471	0.664521	710.617	0.375167	0.391761	0.185882	0.526849	529.105	0.308073	0.364999	0.0423532	0.380749
Misin19G059900	13.9349	-6.18048	2.83026	8.0363e-05	0.00273378	1.59232	-0.000324208	0.176009	0.910586	NA	0.760752	-0.0521556	0.522811	0.328865	NA	0	NA	NA	NA	NA
MisinT453500	33.9306	-0.193389	0.462993	8.04404e-05	0.00273408	0.985407	-0.00398059	0.176072	0.41927	NA	1.48612	-0.0461655	0.521285	0.565015	NA	3.3245	-0.000932652	0.218237	0.941117	NA
Misin02G411400	595.018	-0.729416	0.206821	8.08813e-05	0.00274673	529.894	0.0593555	0.163696	0.446198	0.89605	535.844	-0.133355	0.233672	0.524228	0.815093	588.51	-0.104365	0.158062	0.360906	0.876745
Misin01G062000	10912.4	-0.992277	0.29392	8.12086e-05	0.0027555	12658.9	-0.363738	0.367302	0.0176984	0.270268	11342.6	-1.44088	0.197538	5.96847e-14	1.60696e-11	7781.28	-0.78428	0.285153	0.000368604	0.0186241
Misin02G329600	1224.58	0.8713	0.252948	8.13104e-05	0.00275661	795.145	0.0750427	0.173879	0.328571	0.841795	1225.01	1.27293	0.236574	1.05218e-08	9.27776e-07	1141.69	0.38685	0.256781	0.0180719	0.242503
Misin08G134500	9.3415	-0.36679	0.732456	8.17172e-05	0.00276512	8.4911	-0.0108921	0.176502	0.0473918	0.425868	19.2716	0.131686	0.533636	0.238479	0.590556	5.4454	0.0067355	0.217737	0.729562	0.980518
Misin08G268000	710.264	-0.728166	0.206514	8.17691e-05	0.00276512	675.355	-0.0765237	0.182245	0.251471	0.783393	874.955	-0.552427	0.230213	0.00763511	0.0738312	931.451	-0.295864	0.185571	0.0284069	0.31164
MisinT433500	201.754	3.6991	1.23924	8.16629e-05	0.00276512	58.0163	0.0408945	0.181929	0.0753795	0.516903	247.559	3.94776	1.61994	0.0003435	0.00667911	72.6835	0.0451187	0.223624	0.119823	0.60497
Misin12G163600	313.866	2.18822	0.704413	8.18888e-05	0.00276683	241.088	0.964552	0.556586	0.00280045	0.0987096	589.757	2.50621	1.47591	0.0021968	0.0292675	470.358	1.29097	0.624639	0.0012193	0.0442162
Misin05G289100	31.6657	-0.155752	0.434685	8.21004e-05	0.00277163	2.8332	-0.00440942	0.176095	0.275602	NA	1.36282	-0.0531494	0.523115	0.278136	NA	32.6896	-0.0123021	0.217533	0.597918	0.958638
Misin13G161500	505.386	0.742912	0.211024	8.27778e-05	0.00279214	485.77	0.16307	0.20014	0.117736	0.608445	541.31	0.273583	0.325944	0.28966	0.64315	774.734	0.127676	0.157794	0.270035	0.816345
Misin05G407800	734.517	-1.09891	0.329496	8.2852e-05	0.00279229	270.653	-0.0901955	0.192366	0.175596	0.696554	310.142	-1.20676	0.877534	0.0106585	0.0939254	159.516	-0.311243	0.52187	0.0229255	0.274843
Misin04G019700	8942.75	0.785871	0.228164	8.3154e-05	0.0028001	2879.63	0.0134005	0.16002	0.846516	0.986745	3618.44	0.335375	0.309136	0.184054	0.524084	11740.4	0.730336	0.259385	0.000339794	0.0175162
Misin07G415300	29.3049	-0.179587	0.451729	8.3423e-05	0.00280679	19.5507	-0.0106112	0.175972	0.438124	0.892444	30.1071	-0.300602	0.663106	4.04307e-05	0.00115827	39.779	-5.34947	1.13432	2.01655e-07	4.06544e-05
Misin04G171600	138.185	-2.32664	0.761015	8.38795e-05	0.00281978	239.153	-0.0485591	0.177313	0.336547	0.846285	134.771	-0.350454	0.664715	0.0599556	0.292273	257.954	-2.7654	0.682477	1.80553e-06	0.000256196
Misin06G201700	246.743	-2.26016	0.73502	8.41546e-05	0.00282665	536.862	-0.0486925	0.168941	0.464035	0.9027	484.274	-2.71969	0.588099	1.95355e-07	1.20651e-05	448.975	-0.816244	0.454588	0.00301177	0.0818222
MisinT429100	1616.93	1.62498	0.512091	8.46255e-05	0.00284007	1138.18	0.151497	0.254882	0.0499789	0.437616	1459.22	0.310513	0.398744	0.26845	0.62242	1657.16	0.157152	0.257967	0.12958	0.626724
Misin16G237200	508.831	1.18126	0.358562	8.4834e-05	0.00284468	614.985	0.0307335	0.168449	0.600339	0.941127	902.945	1.00816	0.407796	0.00212369	0.0285354	603.274	0.368407	0.429294	0.0290733	0.316269
Misin14G105000	100.351	-1.83182	0.584986	8.4957e-05	0.00284642	34.1703	-0.0193337	0.175786	0.440672	0.893844	24.6164	-0.619626	0.97222	0.0338833	0.206206	62.0655	-0.0223644	0.213013	0.669202	0.972782
Misin12G026400	199.02	1.80752	0.574523	8.5266e-05	0.00285437	102.625	0.0240723	0.177172	0.282363	0.81078	288.746	0.315229	0.600998	0.141794	0.462512	188.803	0.200598	0.343491	0.0303873	0.322234
Misin08G293300	415.076	1.17103	0.355493	8.59142e-05	0.00287367	328.627	-0.0229124	0.165445	0.714537	0.965853	371.43	0.3965	0.315404	0.12281	0.42941	402.45	0.0987846	0.210585	0.332097	0.859402
Misin01G392500	18.0773	-0.181628	0.453313	8.62122e-05	0.00288122	21.9688	0.0111297	0.175869	0.488034	0.910999	13.0625	-0.0668547	0.51764	0.481576	0.790581	21.8711	-0.000744544	0.216289	0.972283	0.999226
Misin04G001800	100.533	2.27441	0.73904	8.65707e-05	0.00289078	0	NA	NA	NA	NA	1.90232	0.0595297	0.52399	0.233741	NA	139.672	1.59147	0.782102	0.00116209	0.0426732
Misin08G176600	198.604	1.31337	0.405177	8.71391e-05	0.00290733	216.324	0.0396471	0.165752	0.557052	0.929871	252.818	0.593408	0.404165	0.0488942	0.258026	302.547	-0.0163304	0.192531	0.855942	0.990384
Misin09G037600	532.753	-2.05268	0.66581	8.7365e-05	0.0029119	213.8	-0.169185	0.254245	0.0623551	0.481172	327.582	-0.504809	0.533849	0.105949	0.398618	437.267	-0.570203	0.709049	0.0121296	0.195166
Misin10G149300	83.5528	-1.63226	0.516694	8.74219e-05	0.0029119	42.408	-0.0449243	0.183974	0.0154511	0.251968	24.722	-0.0874184	0.517805	0.441446	0.764812	76.0519	-0.137294	0.258361	0.113696	0.590313
Misin18G276400	197.91	1.65976	0.524903	8.76914e-05	0.00291844	120.568	0.00394196	0.173045	0.906613	0.990824	414.788	1.00925	2.3216	0.0124478	0.104328	267.763	1.5824	0.657444	0.000520909	0.0243123
Misin06G338300	66.981	2.52045	0.826439	8.80969e-05	0.00292825	21.9291	0.0103013	0.175654	0.554274	0.929051	71.3448	2.93877	1.21994	0.000509252	0.00909324	30.0303	0.0409062	0.222004	0.187761	0.723373
Misin16G223800	681.804	-1.08483	0.327727	8.81328e-05	0.00292825	616.396	-0.809769	0.377824	0.00112403	0.0548231	758.294	-1.81186	0.409891	7.72839e-07	4.01974e-05	514.53	-0.972188	0.501186	0.00195139	0.0613182
Misin09G194200	868.14	-1.86234	0.599217	8.82461e-05	0.00292958	1091.68	-0.222324	0.357666	0.0254353	0.325405	1136.86	-0.799925	0.444108	0.0150753	0.119403	1057.45	-0.106072	0.242441	0.137942	0.64311
Misin17G177900	193.972	1.83594	0.587622	8.92526e-05	0.00296053	127.015	0.0477449	0.180493	0.247209	0.779003	247.189	0.758552	0.599091	0.0364605	0.215898	307.544	1.04943	0.435215	0.000679617	0.0293829
Misin15G067200	3155.19	-0.664368	0.187256	8.9452e-05	0.00296468	2685.24	-0.390914	0.201588	0.00478446	0.137099	2418.9	-0.543589	0.374863	0.0577069	0.285891	3182.95	-0.801706	0.213611	1.23346e-05	0.00131841
Misin15G130600	447.241	-2.53109	0.838088	8.99294e-05	0.0029757	502.788	-1.224	0.448093	0.000188736	0.0170806	543.109	-3.55105	0.600556	1.58461e-10	2.19786e-08	235.336	-0.0842886	0.228031	0.236648	0.781698
Misin19G256600	406.242	1.83753	0.587815	8.99335e-05	0.0029757	14.408	0.0134051	0.176126	0.353006	0.85639	31.2683	-0.175509	0.56524	0.000395195	0.00747116	1898.6	0.900909	0.426723	0.00166109	0.0551315
Misin01G076900	605.358	1.02868	0.308531	9.0124e-05	0.00297931	552.538	0.0908495	0.187262	0.223998	0.754399	642.517	1.07132	0.361761	0.0004836	0.00872216	696.953	0.189217	0.18542	0.13807	0.643163
Misin16G229500	886.522	1.12637	0.341769	9.01916e-05	0.00297931	1190.98	0.525421	0.302454	0.00516187	0.142472	1811.94	1.29788	0.238193	7.90036e-09	7.21613e-07	1628.96	0.780365	0.340319	0.00124524	0.0448771
Misin19G162300	36.7977	-0.163707	0.44003	9.07404e-05	0.00299496	32.6828	-0.0744852	0.200496	1.93563e-05	0.00330632	34.9708	-0.291148	0.653722	1.60496e-05	0.000541925	4.86845	-0.0112689	0.218676	0.153143	0.670603
Misin02G266500	141.219	-0.078632	0.397792	9.2058e-05	0.00303343	138.193	-0.0363906	0.180902	0.0461733	0.421835	210.866	-12.8948	3.43759	3.28235e-14	9.13602e-12	36.141	-9.63615	3.0392	1.08685e-09	4.62663e-07
Misin16G151000	554.944	-2.03235	0.661985	9.19929e-05	0.00303343	733.597	-0.578515	0.67466	0.00767169	0.176312	754.499	-2.85154	0.274976	1.77655e-26	4.30488e-23	799.729	-1.23321	0.395815	8.27974e-05	0.00569568
Misin01G367300	4987.9	1.50221	0.472802	9.29139e-05	0.00305911	2662.06	0.111657	0.200763	0.144527	0.653676	4243.86	1.55633	0.301308	2.37059e-08	1.86008e-06	3843.62	0.111583	0.195188	0.333461	0.859744
Misin01G290500	117.462	2.59173	0.856168	9.30858e-05	0.00306225	40.6914	0.0114268	0.175628	0.544227	0.927643	118.994	0.201022	0.573646	0.0377744	0.220811	98.1401	0.967717	0.718863	0.004603	0.106266
Misin10G170000	612.066	-1.69931	0.54552	9.32761e-05	0.00306598	142.791	0.0197406	0.17062	0.679277	0.959302	147.862	-0.36206	0.477715	0.20829	0.55754	49.1359	0.0303754	0.218243	0.415919	0.9047
Misin08G062100	316.582	1.40252	0.439393	9.38043e-05	0.00308081	153.42	-0.0204643	0.169142	0.688562	0.961155	249.324	0.464018	0.559944	0.127092	0.437947	177.652	1.53996	1.22756	0.00334288	0.0866202
Misin08G124100	18.0012	-0.197878	0.4668	9.44243e-05	0.00309769	12.0591	-0.0189705	0.177304	0.0920502	0.553281	9.2332	0.181223	0.539829	0.252428	0.606586	4.59183	0.00104814	0.217572	0.959399	NA
Misin11G224600	123.234	-3.81597	1.3031	9.44734e-05	0.00309769	141.704	-0.0467307	0.184606	0.016077	0.258026	191.543	-3.36656	1.4423	0.000463774	0.00843102	45.5485	-0.120537	0.272934	1.36585e-08	4.21385e-06
Misin05G331200	618.86	-1.74149	0.560577	9.52168e-05	0.00311713	454.53	-0.0668282	0.177905	0.309905	0.829145	392.772	-1.72229	0.630034	0.000397918	0.00750454	243.429	-1.00428	0.684858	0.00377707	0.0933924
Misin16G193600	801.755	-1.71008	0.549281	9.52225e-05	0.00311713	929.208	-1.18312	0.582347	0.000978935	0.04997	963.22	-2.52542	0.456837	2.11399e-09	2.29167e-07	932.728	-0.975215	0.56149	0.00270368	0.0762015
Misin11G211600	414.075	-1.44063	0.455316	9.61681e-05	0.00314551	264.347	0.0421438	0.172336	0.46266	0.901742	246.907	-0.0120023	0.308916	0.958919	0.986929	285.086	-0.197109	0.299033	0.07667	0.49965
MisinT179400	184.844	-3.16096	1.07631	9.63855e-05	0.00315004	284.125	-0.0956674	0.200882	0.118614	0.609623	234.554	-2.91498	1.22591	0.000494226	0.00889664	139.021	-2.0774	0.52751	3.21731e-06	0.000413317
Misin07G520600	2101.86	1.2127	0.373768	9.67734e-05	0.00316013	2738.86	0.541202	0.297756	0.00432791	0.129372	3765.29	1.55441	0.389374	6.30113e-06	0.000239234	3403.37	0.309365	0.271077	0.04451	0.391158
Misin17G035500	554.227	-1.30089	0.406812	9.86862e-05	0.00321996	992.1	-0.107669	0.211053	0.0906984	0.550424	935.165	-0.81681	0.397957	0.0088291	0.0820821	959.581	-0.0961884	0.22309	0.28782	0.830796
Misin08G049900	139.906	1.85658	0.60068	9.93107e-05	0.00323769	75.1851	0.00105154	0.174262	0.971052	0.997181	96.9491	0.49378	0.77784	0.0561656	0.282016	142.764	0.167953	0.280613	0.0896332	0.535301
Misin01G122900	2357.19	-1.23276	0.383156	9.94315e-05	0.00323899	2302.2	-0.141883	0.240271	0.0571316	0.464996	2126.7	-1.59472	0.289912	3.68122e-09	3.61919e-07	2078.49	-1.45528	0.317788	2.27972e-07	4.50677e-05
Misin07G380800	592.877	0.901042	0.267588	0.000101173	0.00329302	402.371	0.461022	0.386936	0.0121651	0.223508	535.44	0.678886	0.293848	0.00709185	0.0698569	425.942	0.0618791	0.198426	0.525254	0.94335
Misin05G111300	25.1064	0.146643	0.42874	0.00010146	0.00329967	7.74646	0.0072845	0.176114	0.374414	0.864005	34.2915	0.123047	0.537119	NA	NA	27.7392	0.0407537	0.221725	0.209482	0.754612
MisinT483500	1722.69	-0.830743	0.244653	0.000103001	0.00334708	1832.52	-0.511719	0.219509	0.00120481	0.0574148	1881.55	-0.891325	0.339092	0.00177978	0.0247689	2177.21	-0.65044	0.180696	2.92916e-05	0.00257084
Misin01G507700	115.585	4.44825	1.55899	0.000104004	0.00337693	10.364	0.0102907	0.176386	0.189866	0.715613	79.2771	4.96474	2.10858	0.000393766	0.00745442	27.8882	0.0438106	0.223607	0.094739	0.546248
Misin06G199800	2818.9	-2.28436	0.763982	0.000104132	0.00337831	855.085	-0.0525307	0.177005	0.340502	0.848332	1044.65	-1.54497	0.461774	7.12466e-05	0.00184124	4413.79	-0.146205	0.290678	0.0100553	0.173882
Misin06G332600	2647.48	1.3709	0.431012	0.000104445	0.00338573	1674.17	0.537885	0.271969	0.00328449	0.109182	2225.72	1.1268	0.245615	7.61241e-07	3.97702e-05	3015.37	0.330822	0.229078	0.0288185	0.314471
Misin02G112500	298.248	1.25821	0.392669	0.000105107	0.00340443	175.37	0.151679	0.245707	0.0668416	0.495393	233.834	0.413965	0.400302	0.150567	0.476854	342.21	0.0122473	0.192266	0.896932	0.99347
Misin01G306200	575.598	-2.51707	0.848908	0.000105746	0.00341958	1156.64	-0.0177587	0.171101	0.687424	0.960784	689.089	-5.4471	0.965896	6.28161e-10	7.58841e-08	907.976	-2.23741	0.348045	5.94449e-12	5.50189e-09
Misin13G139600	1242.65	-1.68072	0.54523	0.000105687	0.00341958	938.192	-1.40574	0.350857	2.19952e-06	0.000683374	821.271	-2.38344	0.608548	5.20184e-06	0.000202921	993.944	-0.943127	0.440634	0.00134025	0.047174
Misin06G251400	181.821	2.56631	0.86097	0.000106191	0.00343119	107.404	0.0388303	0.176942	0.355063	0.856527	213.54	0.643243	1.1746	0.0171847	0.130922	148.971	0.0992353	0.230529	0.228226	0.772538
Misin06G112900	1444.78	0.846705	0.250862	0.000107754	0.00347607	1211.02	0.0256633	0.145277	0.766129	0.974499	1358.35	1.08392	0.277258	1.56276e-05	0.000528977	1384.82	0.0976029	0.207073	0.350285	0.871944
Misin06G364300	40.4612	3.40256	1.1536	0.000107718	0.00347607	19.0389	0.0257503	0.176686	0.347202	0.853357	62.7576	0.205092	0.524081	0.317165	0.670136	94.2524	0.0232318	0.209976	0.713855	0.978719
Misin08G026800	809.786	-0.80927	0.23946	0.000107879	0.0034773	738.322	-0.11982	0.17323	0.204096	0.732723	735.818	-0.141602	0.364751	0.588505	0.845318	938.341	-0.0981139	0.17457	0.389837	0.893193
Misin08G242200	25.4218	5.47032	1.80398	0.00010812	0.00348225	13.8242	0.00458822	0.175343	0.756491	0.973175	49.0737	0.383021	0.687865	0.0622258	0.298443	10.8199	-0.00628404	0.217213	0.780494	0.986875
Misin01G501500	89.2411	-1.47622	0.472193	0.000108396	0.00348831	71.8775	-0.100917	0.216169	0.0190992	0.28203	72.9683	-1.78589	0.90152	0.0022365	0.0296812	45.065	-0.101869	0.252155	0.0115472	0.190077
Misin10G143100	75.396	-3.62929	1.23913	0.000108761	0.00349725	1.40772	-0.0039344	0.176075	0.355366	NA	3.85956	-0.0538722	0.523307	0.254363	NA	0	NA	NA	NA	NA
Misin04G319100	529.725	-1.11604	0.345124	0.000109475	0.00351737	418.641	0.00982796	0.159618	0.886869	0.989849	405.655	-0.571395	0.457594	0.069049	0.314809	111.558	-0.390642	1.16062	0.0097783	0.170911
Misin02G115400	432.703	1.37736	0.436369	0.000109704	0.0035219	658.484	0.0599523	0.173295	0.379536	0.866921	1005.25	1.05985	0.247791	3.43618e-06	0.000142548	389.749	1.34872	0.335865	2.96997e-06	0.000387657
Misin03G052500	3016.07	-0.818339	0.242051	0.00011183	0.00358641	2929.99	-0.127173	0.179994	0.184326	0.707964	3019.67	-0.187628	0.2309	0.361382	0.708927	4130.24	-0.106614	0.179609	0.35519	0.873898
Misin10G150200	65.0962	-3.66936	1.25797	0.000111893	0.00358641	13.7629	-0.0279773	0.178747	0.0788316	0.524719	7.92543	-0.0580813	0.524348	0.0734624	0.326593	0.422479	-0.00873973	0.218458	0.438172	NA
Misin02G454500	702.061	-1.87411	0.617344	0.000112084	0.00358965	368.743	-0.0196221	0.172772	0.615267	0.944641	396.449	-1.82648	0.346447	1.13611e-08	9.91548e-07	321.054	-0.0379442	0.220729	0.24989	0.796879
Misin06G264400	1089.78	-0.781646	0.229554	0.000112754	0.00360823	1112.05	0.00657056	0.150461	0.931263	0.9936	1240.01	-0.0325519	0.210528	0.855271	0.956921	1496.17	-0.0367615	0.145263	0.734583	0.980567
Misin09G165700	801.588	1.19053	0.371742	0.000113123	0.00361713	475.715	0.349876	0.476651	0.0211203	0.295729	764.857	1.00513	0.25186	1.30804e-05	0.000454713	679.782	0.191128	0.252566	0.124077	0.614207
Misin15G192500	3256.33	-1.0991	0.337545	0.000113374	0.00362227	648.061	-0.0776895	0.167056	0.346808	0.853192	892.336	-0.703533	0.32538	0.00955085	0.0868132	826.375	-0.359769	0.366572	0.0313137	0.327318
Misin05G121200	157.75	1.22454	0.383613	0.000113755	0.00363153	102.278	0.0143738	0.169865	0.76446	0.974137	124.366	0.699477	0.592429	0.0471104	0.252297	136.036	0.0707042	0.204676	0.453859	0.91999
Misin02G009300	1397.77	0.753979	0.220796	0.000114171	0.00364188	996.701	0.0527491	0.15837	0.514449	0.919136	1305.76	0.178283	0.216351	0.360489	0.708292	1317.28	0.177316	0.178649	0.151868	0.668087
Misin01G354600	4311.37	-0.982289	0.299363	0.000114852	0.00366069	4159.8	-0.600728	0.31202	0.0023756	0.0902501	3992.41	-0.791547	0.263709	0.00074229	0.0123099	5809.92	-0.495577	0.167368	0.000395929	0.0196872
Misin08G046900	694.168	0.783555	0.230429	0.00011507	0.00366472	485.339	0.0140217	0.162937	0.826515	0.983815	597.969	0.856946	0.415032	0.0079522	0.0759172	486.185	0.272674	0.262537	0.0615927	0.45244
Misin19G200700	150.372	-1.38974	0.443066	0.000115422	0.00367298	140.983	-1.43414	0.73423	0.00104386	0.0520057	112.907	-0.175801	0.541535	0.225992	0.57619	225.977	-0.0374285	0.209326	0.590493	0.956748
Misin15G174800	26.7352	2.21134	0.734157	0.000115668	0.00367788	119.966	-0.000625747	0.164607	0.997123	0.999485	106.518	0.128265	0.478433	0.559347	0.831112	14.6288	0.0395662	0.222553	0.101121	0.562268
Misin17G142100	1187.64	0.901803	0.270881	0.000116463	0.00370022	1198.97	0.100877	0.180894	0.240512	0.772885	1284.69	0.385258	0.257768	0.0866497	0.35957	1008.76	0.441124	0.295568	0.0138819	0.209614
Misin05G196900	889.591	1.22842	0.386189	0.000116973	0.00371051	358.293	0.193927	0.340853	0.0188217	0.279499	661.939	1.87033	0.541415	3.70078e-05	0.00108351	472.172	1.01901	0.592047	0.00287275	0.0795308
Misin10G154500	607.5	1.93464	0.640568	0.000116954	0.00371051	405.39	0.0768495	0.190122	0.172967	0.693692	568.535	1.23352	0.514815	0.00177312	0.0247054	382.217	0.0682831	0.221192	0.319302	0.851682
Misin04G372500	10291.4	-0.881265	0.264802	0.000117198	0.00371471	6998.87	-0.0605835	0.163374	0.413861	0.882805	6910.38	-0.71356	0.271449	0.00271693	0.0344585	7047.67	-0.264026	0.254322	0.0587597	0.44426
Misin17G024100	12.6751	-0.326473	0.639328	0.0001175	0.00372132	21.1348	0.0135555	0.175704	0.497937	0.913755	6.28673	-0.103112	0.53362	0.104899	0.39688	5.89563	0.0015102	0.217226	0.945299	0.998082
Misin04G275800	136.939	1.72916	0.565127	0.000117653	0.00372307	63.3535	0.00224859	0.174612	0.925044	0.992902	144.041	1.39368	1.95193	0.0101104	0.0906193	55.3358	0.0878153	0.242313	0.0266754	0.300127
Misin18G009100	24.9383	5.3587	1.77964	0.000117741	0.00372307	0.763528	-0.00367465	0.176049	0.594276	NA	32.1736	0.154944	0.550406	0.0669526	0.309615	74.3904	0.893453	1.00301	0.00671479	0.135899
Misin14G135600	330.264	0.938778	0.284277	0.000118426	0.00374176	276.46	0.157921	0.256424	0.0566955	0.463722	329.172	0.843339	0.379187	0.00570905	0.059964	454.423	0.176036	0.21074	0.169819	0.699125
Misin02G493900	591.652	0.801854	0.237173	0.000119023	0.00375659	382.83	0.044598	0.169507	0.487344	0.910733	554.094	1.09131	0.234249	5.49463e-07	3.02601e-05	478.207	0.559255	0.369807	0.00845807	0.156638
Misin17G242600	741.347	0.820552	0.243717	0.000119084	0.00375659	982.545	0.054537	0.158315	0.503688	0.915538	1109.18	-0.0710144	0.174972	0.664835	0.881553	1554.51	0.0445379	0.167228	0.686886	0.975965
Misin11G210400	4379.14	-1.40538	0.452333	0.000119823	0.00377692	7578.03	-0.822949	0.312748	0.000343549	0.0253853	6168.82	-1.5126	0.311707	1.10061e-07	7.36012e-06	8063.77	-1.16504	0.337768	2.73825e-05	0.0024401
Misin14G130200	20.6109	-0.161999	0.438782	0.000120132	0.00378368	16.3597	-0.00571707	0.17577	0.629806	0.949236	23.2544	0.171201	0.540554	0.235706	0.587392	10.1197	0.00941483	0.2179	0.592987	0.957318
Misin01G039500	402.954	-0.929579	0.282227	0.000120497	0.0037922	431.993	0.0825397	0.173879	0.308096	0.827672	384.046	-0.068168	0.433341	0.7748	0.92645	476.363	-0.0848098	0.181578	0.442011	0.915626
Misin05G020500	328.117	-0.944328	0.287447	0.000121524	0.0038215	234.351	0.0509183	0.169117	0.455334	0.899019	267.418	-0.346649	0.378988	0.209501	0.55866	466.657	0.0660669	0.192229	0.520516	0.942036
Misin02G007800	44.9928	-3.57797	1.21066	0.000121924	0.00383106	38.1777	-0.041775	0.182426	0.0471308	0.424991	24.1392	0.0201697	0.500442	0.889069	0.966629	34.4705	-0.0102386	0.214518	0.799732	0.988854
Misin03G131100	1240.71	1.4271	0.459625	0.000122105	0.00383374	717.9	1.02001	0.350052	0.000181865	0.0166178	1390.27	2.52478	0.747946	3.62906e-05	0.0010675	1203.41	0.109061	0.24275	0.145671	0.657451
Misin01G462200	157.48	-1.92851	0.640358	0.000122404	0.00383708	100.073	-1.88297	0.57792	3.55568e-05	0.00494014	87.9098	-0.876952	0.59658	0.0205911	0.148734	251.484	-0.275925	0.365014	0.045769	0.39577
Misin08G206600	243.87	2.43879	0.828154	0.000122399	0.00383708	82.5967	0.0267935	0.17352	0.526871	0.922727	316.817	2.32668	0.751172	9.73653e-05	0.00239312	226.989	0.0572343	0.207188	0.502194	0.935784
Misin15G091200	931.882	-1.08855	0.339149	0.000122783	0.00384596	863.283	-0.201001	0.344705	0.0195603	0.284591	1114.37	-2.49659	0.546026	2.87241e-07	1.69522e-05	541.17	-0.8841	0.729609	0.00556148	0.120356
MisinT217300	133.14	1.70954	0.561289	0.00012291	0.00384689	55.3257	0.0180461	0.172631	0.649637	0.953239	123.679	0.445509	0.516003	0.141752	0.462447	55.4876	0.174476	0.299399	0.0571858	0.437998
Misin04G027900	1761.91	0.990671	0.302968	0.000123715	0.00386908	1352.99	0.916562	0.384518	0.000810563	0.0439934	2091.26	1.77668	0.240481	1.40276e-14	4.28689e-12	2137.06	0.563433	0.221151	0.00106538	0.0400615
MisinT151400	639.54	-0.992612	0.305358	0.000124712	0.00389721	492.944	-0.444543	0.360777	0.0105449	0.207316	550.04	-0.853697	0.502861	0.0154232	0.121411	433.857	-0.136869	0.213267	0.232453	0.776572
Misin11G237900	2063.61	0.889527	0.268345	0.000125587	0.00392149	1795.49	0.147917	0.191192	0.147843	0.659201	2564.66	0.64442	0.36398	0.0253364	0.171043	5346.84	0.242873	0.260665	0.0870875	0.528152
MisinT542800	151.474	2.09124	0.702419	0.000127648	0.00398271	47.4157	-0.0116749	0.173567	0.711614	0.96543	127.905	0.0145315	0.482877	0.943181	0.982112	72.7633	0.103583	0.242642	0.12657	0.620382
Misin06G139700	146.825	-3.13037	1.09919	0.00012786	0.00398621	155.31	-0.0614963	0.192248	0.000167515	0.0156631	358.889	-12.4391	3.39567	3.13062e-13	7.32742e-11	69.6873	-2.48405	0.744549	2.99387e-05	0.00260518
Misin07G049700	3973.04	0.883842	0.267082	0.000128293	0.00399659	2925.29	0.113997	0.194106	0.179403	0.701566	3420.38	1.09972	0.365013	0.000385176	0.00732884	3159.88	0.497129	0.290321	0.00833482	0.155239
Misin05G096400	344.993	0.927384	0.282416	0.000128454	0.00399849	180.468	-0.0348988	0.160232	0.631298	0.949499	277.095	0.0879994	0.372436	0.741333	0.91408	255.961	0.0352138	0.198325	0.691984	0.975965
Misin05G265600	1472.27	-1.84578	0.618281	0.000129507	0.004025	1122.16	-1.54861	0.318948	4.38034e-08	3.84087e-05	904.553	-4.31099	0.31057	4.36408e-45	4.49435e-41	1106.16	-1.66287	0.305183	2.48271e-09	9.81612e-07
Misin16G229700	473.466	0.995077	0.305993	0.000129493	0.004025	383.738	0.171348	0.23644	0.0871739	0.544085	553.887	1.03961	0.530326	0.00647892	0.065463	944.387	0.102144	0.196534	0.359122	0.875218
Misin01G175200	107.437	-1.34806	0.433856	0.000130409	0.00404989	72.6813	-0.0253953	0.171717	0.585729	0.937241	136.501	-0.643666	0.419887	0.0369768	0.217883	54.9414	0.00382161	0.206575	0.957876	0.998465
Misin17G167800	1034.04	-1.26885	0.406365	0.000130996	0.00406494	1095.22	-0.245676	0.413905	0.0205845	0.292191	1050.5	-1.18421	0.329112	4.47236e-05	0.001255	863.784	-0.159447	0.25517	0.137778	0.642861
Misin17G208500	19.8841	-0.15915	0.436832	0.000131292	0.00407096	2.5199	0.000560078	0.175862	0.9484	NA	2.10913	0.031687	0.516939	0.672233	NA	3.51986	0.00565167	0.218105	0.629619	NA
Misin02G463100	90.2724	1.65886	0.547989	0.00013188	0.0040797	78.9131	0.0876889	0.203613	0.050611	0.440729	136.239	1.85247	1.76886	0.00605988	0.0624722	70.1266	0.124443	0.253257	0.113415	0.589724
Misin09G189400	16.9628	-0.25377	0.5252	0.000131789	0.0040797	0.933243	-0.00345086	0.176034	0.687076	NA	7.03211	-0.179411	0.566202	0.00626655	0.0639689	4.83963	-0.0296653	0.221196	0.0122254	0.195835
Misin17G148900	170.354	1.42013	0.460379	0.00013185	0.0040797	151.261	-0.00339402	0.167847	0.944231	0.994992	230.522	0.273892	0.317451	0.284551	0.637852	195.708	0.0603453	0.187621	0.563917	0.951437
Misin07G244100	302.607	1.74438	0.580092	0.000132164	0.00408531	179.937	0.027188	0.169032	0.624678	0.947111	501.049	0.65295	0.626755	0.0590426	0.289445	240.977	0.0656474	0.212777	0.421486	0.906514
Misin17G047900	138.784	-2.58537	0.896117	0.000132512	0.00409291	142.064	-0.0679683	0.191638	0.0719664	0.506451	135.647	-4.83685	0.586878	1.26495e-17	7.44406e-15	119.156	-0.303003	0.614552	0.0112338	0.185846
Misin02G497700	25.0867	6.02312	1.99223	0.000132675	0.00409479	4.13794	0.000313923	0.175758	0.983576	NA	79.1187	0.28869	0.641917	0.00848169	0.0795707	53.5902	5.38828	1.20356	4.30415e-07	7.65424e-05
Misin01G320600	245.658	-1.94597	0.656638	0.000133061	0.00409718	205.429	-1.02843	0.762051	0.00299751	0.102393	271.455	-2.34879	0.703112	4.3115e-05	0.00121983	285.71	-0.0772728	0.231216	0.156334	0.676572
Misin04G035200	879.807	-1.17637	0.373165	0.000133055	0.00409718	404.669	-0.454614	0.848662	0.0102631	0.20432	404.986	-2.2165	0.468042	1.41072e-07	9.09432e-06	1039.59	-1.80694	0.359381	2.17788e-08	6.11669e-06
Misin04G393700	6562.76	-0.578124	0.164764	0.000133038	0.00409718	5319.15	-0.0535375	0.133686	0.540526	0.926292	5867.25	-0.214021	0.239249	0.30343	0.656713	5481.59	-0.295675	0.239287	0.0448207	0.391825
Misin09G016100	563.252	-1.00813	0.312629	0.000133455	0.00410603	161.617	-0.251812	0.422901	0.0214816	0.298472	160.954	-2.02363	0.534759	9.965e-06	0.000357889	167.41	-0.226061	0.326477	0.0614026	0.451806
Misin11G222100	423.622	-1.05908	0.330594	0.000133554	0.00410603	356.68	0.0110608	0.163027	0.855595	0.987601	331.403	-0.827149	0.359651	0.00508439	0.0552192	271.12	-0.959404	0.547939	0.0027091	0.0762442
Misin03G086800	1444.64	1.59216	0.523853	0.00013485	0.00414269	282.441	0.0733926	0.183473	0.250787	0.782958	1458.6	4.66436	0.658046	7.22861e-14	1.8728e-11	801.963	1.27004	0.672207	0.00169467	0.0559724
Misin07G015700	781.007	-2.12785	0.726319	0.000134975	0.00414334	604.319	-0.150539	0.28322	0.00281254	0.0987096	1181.88	-3.33156	0.811793	1.70203e-06	7.85143e-05	318.106	-0.045472	0.22438	0.0623837	0.455045
Misin12G156400	92.8697	-2.69461	0.92699	0.000135682	0.00416185	83.427	-0.00209038	0.168152	0.959528	0.996319	53.8528	-0.169141	0.513106	0.379559	0.723451	0	NA	NA	NA	NA
Misin05G308400	251.47	-2.32365	0.800504	0.000135971	0.00416751	296.351	-1.16665	0.688674	0.00176426	0.0742948	435.296	-2.39707	0.719344	4.27937e-05	0.00121241	144.049	0.0222015	0.211331	0.706504	0.977623
Misin13G033400	117.633	2.08973	0.708626	0.000136142	0.00416956	160.111	0.0558428	0.177968	0.326773	0.841667	206.569	0.350276	0.621483	0.123156	0.42994	139.882	0.0962494	0.240518	0.116797	0.596794
Misin03G217000	465.385	0.910164	0.277787	0.000136254	0.00416979	470.796	0.0669407	0.171897	0.368214	0.862981	548.941	0.589376	0.275475	0.013484	0.110495	596.847	0.0747695	0.169085	0.504857	0.936617
Misin16G081700	376.189	-2.1752	0.744028	0.000136692	0.00418	268.671	-1.24032	0.558031	0.000660593	0.0384865	336.399	-4.55028	0.578386	1.81722e-16	8.22623e-14	72.2831	-0.0893254	0.244594	0.0086199	0.158339
Misin14G085900	1706.6	0.634693	0.183229	0.000137424	0.00419915	1678.17	0.0273309	0.147378	0.745379	0.971217	1985.02	0.0492852	0.236555	0.80695	0.940087	1948.28	0.0868175	0.186624	0.432704	0.910198
Misin10G108500	51.7264	-1.92501	0.646924	0.00013884	0.00423919	73.7856	0.0104432	0.168367	0.837445	0.985732	68.5612	-0.0648591	0.412521	0.794145	0.934762	44.5091	0.04522	0.216902	0.426388	0.907905
Misin13G090200	100.094	-0.328717	0.64581	0.000139462	0.00425492	52.9581	-0.0887779	0.21197	8.69877e-07	0.000353852	119.836	-0.194342	0.562961	0.0995074	0.385399	35.2152	-0.0249683	0.217929	0.46347	0.922622
Misin05G182600	13.0214	-6.04322	2.87464	0.000139999	0.00426806	27.5045	-0.0502185	0.185957	0.0150789	0.248843	25.0005	-0.00145711	0.505865	0.978996	0.993823	21.2915	-0.0226523	0.216912	0.531823	0.944896
Misin07G320700	799.908	-0.705352	0.207765	0.000140854	0.00429085	875.432	0.031747	0.142801	0.708789	0.965071	1024.82	-0.489533	0.236664	0.021812	0.154811	867.631	-0.148966	0.192164	0.217655	0.760906
Misin05G179600	613.073	1.19882	0.382697	0.000141736	0.00430786	638.189	0.586828	0.423761	0.00724474	0.171586	980.235	1.20556	0.30633	1.19947e-05	0.000421957	683.558	0.226564	0.220991	0.093771	0.544366
Misin06G190900	9.15453	-0.29476	0.582707	0.000141674	0.00430786	0	NA	NA	NA	NA	0	NA	NA	NA	NA	1.86713	-0.000896366	0.218238	0.941119	NA
Misin13G134200	35.3174	-0.109588	0.409423	0.000141589	0.00430786	23.6952	-0.00885467	0.176086	NA	NA	30.8494	0.0467069	0.501844	0.745586	0.915457	20.5907	0.0117498	0.214489	0.783354	0.986929
Misin01G395000	11.8342	-0.514981	1.57991	0.000141994	0.00431241	11.8669	0.00699018	0.17606	0.432395	0.889912	17.262	0.201948	0.579234	0.00276486	0.0349587	8.53587	0.0074729	0.21771	0.71044	0.977923
MisinT226400	23.4463	-0.153247	0.432948	0.000143011	0.00433998	26.35	-0.013766	0.17682	0.00364842	0.117334	43.247	-0.154162	0.554618	0.000313461	0.00617741	26.9284	-0.221266	0.466076	1.09091e-07	2.3631e-05
Misin06G222500	48.2979	4.60713	1.65337	0.000143387	0.00434809	5.66186	0.00976637	0.176398	0.0901944	NA	17.2394	7.58933	3.66596	0.000298053	0.00592282	0.233306	0.00811632	0.218363	0.631865	NA
Misin10G074800	1451.02	-1.15229	0.372407	0.000144025	0.00436414	1282.33	-0.0101748	0.15705	0.880853	0.989485	1573.1	-0.517174	0.402109	0.0801501	0.343499	1864.96	-0.0930664	0.228036	0.239108	0.783976
MisinT135100	86.6658	2.18398	0.747056	0.00014428	0.00436773	102.263	-0.040247	0.17747	0.330265	0.842686	167.061	0.588602	0.965152	0.0307746	0.193874	102.284	0.0914899	0.242232	0.0587649	0.44426
MisinT401600	108.245	2.43897	0.839782	0.000144362	0.00436773	236.197	0.0338291	0.171151	0.531312	0.924062	324.063	0.673788	0.4304	0.0326035	0.201088	186.503	0.111384	0.241036	0.165866	0.693076
Misin03G210500	24.8739	-0.199034	0.467583	0.000144716	0.00437511	3.13204	-0.00440121	0.176087	0.374919	NA	5.9682	-0.0712321	0.521312	0.379822	0.723607	38.1637	-0.0246248	0.21921	0.293341	0.835158
Misin01G492100	1555.59	0.724732	0.214403	0.000145417	0.00438303	1982.77	0.126768	0.156648	0.203789	0.73242	2100.45	0.0994306	0.298076	0.688162	0.892377	2387.49	-0.0680103	0.162696	0.537289	0.946228
Misin13G181300	141.352	2.13876	0.731334	0.000145148	0.00438303	54.8693	0.0497216	0.181527	0.217668	0.749021	162.505	0.251898	0.558366	0.206812	0.55599	212.303	1.32455	0.42526	8.00016e-05	0.0055597
Misin14G085400	185.286	-1.86131	0.629074	0.000145311	0.00438303	205.848	0.0611871	0.175222	0.354032	0.85639	198.97	-0.407572	0.763714	0.0162144	0.125978	178.901	-0.136883	0.274493	0.0370255	0.355723
Misin18G234200	1312.27	1.039	0.325498	0.000145408	0.00438303	1204.99	0.126298	0.206394	0.137288	0.641735	1573.78	1.29215	0.325464	8.44379e-06	0.00030946	1939.23	0.339056	0.259759	0.0309996	0.325451
Misin01G092100	750.223	-0.649572	0.188869	0.000145727	0.00438908	745.647	-0.0817801	0.175127	0.297512	0.819323	761.146	-0.227391	0.358706	0.390786	0.73189	683.592	0.0161201	0.193049	0.863919	0.991496
Misin01G500500	89.8925	1.41382	0.462738	0.00014607	0.00439559	28.4783	-0.0128601	0.175727	0.492083	0.911909	21.712	0.251956	0.547966	0.235936	0.587544	63.0994	0.0340355	0.203635	0.672686	0.973081
Misin16G077200	1344.55	-2.35421	0.819637	0.000146164	0.00439559	986.462	-0.421361	0.689407	0.0118955	0.220006	1348.53	-3.15629	0.775877	2.03529e-06	9.0444e-05	474.998	-0.0619764	0.218005	0.364952	0.878941
Misin02G034400	2879.47	0.844972	0.255062	0.000146494	0.0044022	2724.37	0.267893	0.242224	0.0396888	0.393665	3410.99	0.771414	0.313402	0.00381695	0.0445174	3055.66	0.637347	0.164039	1.02698e-05	0.00112427
Misin06G219500	770.911	1.38933	0.454772	0.000146793	0.00440786	779.189	0.0918322	0.188529	0.212507	0.742832	1155.77	0.973475	0.345306	0.000896568	0.0143942	641.358	0.266255	0.341358	0.055328	0.43214
Misin08G154000	9.97831	-5.95855	2.85398	0.000147132	0.00441473	20.4473	0.033987	0.180657	0.0151028	0.249133	15.0761	0.100985	0.521105	0.389303	0.730611	12.348	-0.0205797	0.218891	0.310115	0.846485
Misin01G352000	238.7	1.34931	0.439313	0.000147331	0.0044174	222.033	0.0265211	0.166809	0.657021	0.954449	338.304	0.381936	0.392778	0.178923	0.517739	193.044	0.18457	0.303857	0.0633058	0.457266
MisinT392700	212.325	1.27065	0.409784	0.000147934	0.00443213	282.177	0.0110684	0.167074	0.846553	0.986745	378.01	0.365671	0.47283	0.207995	0.557349	280.882	0.181716	0.299003	0.0688499	0.476688
Misin11G267500	914.221	0.720074	0.214035	0.000148438	0.00444273	456.916	0.0225011	0.150823	0.790109	0.979017	582.128	1.18309	0.357858	0.000130316	0.00303461	729.622	0.389374	0.327699	0.0245361	0.285652
MisinT059900	87.654	-2.24992	0.777555	0.00014851	0.00444273	93.1581	-0.0462721	0.18385	0.0466964	0.423087	64.4207	-0.212981	0.564432	0.13879	0.457573	152.596	-1.88143	0.708018	0.000242586	0.0134045
Misin01G216200	384.144	1.56194	0.519157	0.000148845	0.00444941	922.488	0.261304	0.322196	0.0383501	0.386025	877.689	0.255979	0.394334	0.352647	0.701937	1957.05	0.0771282	0.183731	0.482337	0.92992
Misin02G331400	994.317	-0.882717	0.268812	0.000149792	0.00447439	1040.34	0.413787	0.242596	0.00798035	0.178686	1074.7	0.0275995	0.216166	0.884768	0.96563	1393.52	-0.057813	0.155375	0.600363	0.959023
Misin07G109200	196.928	-1.06593	0.337413	0.000151931	0.00453488	177.321	-0.0925146	0.194814	0.161781	0.677588	280.005	-0.560508	0.423936	0.0654862	0.306063	114.038	-0.0100959	0.20622	0.879146	0.992744
Misin07G427900	140.424	-2.11965	0.732515	0.000152214	0.00453993	83.9323	-0.057938	0.184424	0.176159	0.697531	140.313	-0.6843	0.67136	0.0514793	0.266322	144.488	-1.58001	0.688112	0.000662063	0.0288892
Misin02G408600	127.672	-2.08072	0.716627	0.000152603	0.00454508	135.258	-0.0193383	0.175906	0.426391	0.887248	150.741	0.0297318	0.376611	0.912628	0.972645	123.787	0.10114	0.238357	0.161793	0.687383
Misin05G011700	990.417	1.1248	0.358019	0.000152728	0.00454508	831.421	0.194566	0.231263	0.0867145	0.542763	1079.26	0.796238	0.262605	0.000681185	0.0115145	1343.58	0.15673	0.201483	0.200231	0.741671
Misin05G080800	403.26	-1.14684	0.367497	0.000152676	0.00454508	332.327	-0.374376	0.381071	0.0169297	0.264769	324.845	-2.05741	0.425505	9.59317e-08	6.48901e-06	522.266	-0.574998	0.807669	0.0117786	0.192176
Misin17G052300	1015.78	-0.820496	0.246184	0.000153116	0.00455325	858.312	-0.178483	0.211397	0.0921584	0.553534	1079.51	-1.22899	0.289676	3.02766e-06	0.000127527	795.738	-0.133663	0.186123	0.260419	0.808619
Misin04G142300	1191.6	0.674844	0.198284	0.000153378	0.00455762	1198.71	0.11579	0.145811	0.232644	0.763589	1533.07	0.560951	0.280317	0.0199836	0.145468	1410.73	0.466739	0.27924	0.00970284	0.170392
Misin10G024700	87.1612	-3.02205	1.07342	0.000153832	0.00456771	15.8959	-0.0567511	0.189874	7.27194e-05	0.00846419	8.96189	0.024598	0.51439	0.753124	0.918345	204.015	-0.25938	0.409695	0.0314896	0.327975
Misin07G299600	3840.87	-0.660314	0.194264	0.000155136	0.00460302	3176.95	-0.769711	0.253078	0.000114433	0.0116976	2963.57	-0.790354	0.265801	0.000821907	0.0133825	2397.93	-0.0887662	0.197731	0.400412	0.897605
Misin13G046000	73.5323	-1.79235	0.607397	0.000155491	0.00461013	71.8722	-0.0445324	0.183818	0.0163361	0.260273	61.5926	-0.0125058	0.474742	0.944356	0.982387	111.715	-0.0518732	0.210695	0.489372	0.931675
Misin06G027800	197.316	1.52559	0.50764	0.000155834	0.00461346	85.546	-0.00913147	0.171683	0.81032	0.981283	117.647	0.306322	0.588444	0.158255	0.487641	208.215	0.756053	0.916741	0.00851904	0.157409
Misin16G123100	31.2632	0.117127	0.412731	0.000155756	0.00461346	0	NA	NA	NA	NA	11.0312	-0.0464524	0.52134	NA	NA	4.89943	0.0110304	0.218656	NA	NA
Misin17G022500	309.473	1.11377	0.355133	0.000156408	0.00462701	548.848	0.0539184	0.173704	0.393276	0.872903	785.068	1.03905	0.382988	0.00102899	0.0160865	323.405	-0.0108135	0.187268	0.908379	0.99497
Misin13G194900	414.661	0.828913	0.252404	0.000156819	0.00463574	254.369	0.0212945	0.159507	0.769182	0.975451	287.769	0.377936	0.311106	0.13787	0.456263	444.386	0.56147	0.335712	0.00671003	0.135899
Misin06G253900	17.1122	7.78838	3.50961	0.000157289	0.00464618	4.06863	-0.0052057	0.176128	0.195258	NA	17.2595	3.63316	1.82437	0.00148304	0.0214887	7.44497	-0.0043269	0.217509	0.80938	0.989287
Misin09G212100	758.004	-0.973618	0.303852	0.000157734	0.00465588	45.5223	-0.0261529	0.174324	0.498541	0.913874	35.5244	-0.141213	0.525516	0.331731	0.684466	86.2794	-0.823556	0.579492	0.00500839	0.11219
Misin19G047500	30.1456	-0.212462	0.479847	0.000158251	0.00466426	15.4683	-0.0479738	0.18558	0.00118418	0.0567822	14.6275	-0.197877	0.577514	0.00159887	0.0227981	9.35546	-0.0242423	0.220253	0.00891589	0.161733
Misin19G088400	187.845	1.28388	0.417908	0.000158186	0.00466426	126.326	0.0147309	0.16196	0.821645	0.983585	165.644	0.214299	0.378344	0.42817	0.756201	265.135	0.219966	0.236993	0.10055	0.561035
Misin02G061000	348.075	-1.71758	0.58231	0.000158525	0.00466544	885.955	-0.139634	0.235184	0.0587681	0.470525	966.19	-2.74305	0.495081	1.65475e-09	1.84232e-07	340.488	-2.08084	0.567315	9.11051e-06	0.00102491
MisinT510500	46.0258	-3.5911	1.2697	0.000158416	0.00466544	36.9817	-0.0591525	0.189928	0.0123521	0.225018	25.1909	-0.975147	1.41193	0.0185545	0.138491	47.2107	-0.0980856	0.23808	0.151862	0.668087
Misin17G230600	79.7984	-1.72956	0.583322	0.000158759	0.0046689	66.6458	-0.0571983	0.185657	0.129912	0.630164	68.744	-0.18186	0.400891	0.494539	0.798405	82.5052	-0.080667	0.21574	0.351837	0.87213
Misin07G381700	273.862	1.8174	0.619199	0.000159127	0.00467626	92.7247	-0.0420007	0.17604	0.379832	0.867026	112.036	0.190043	0.518767	0.346387	0.696766	154.293	0.160873	0.250735	0.146931	0.659861
Misin06G284600	683.187	1.18475	0.382603	0.000159632	0.00468767	614.831	0.132371	0.182895	0.176066	0.697513	803.129	0.59842	0.254672	0.00786518	0.0754362	968.599	0.0934516	0.184442	0.407608	0.90119
MisinT234300	2315.27	1.01678	0.320403	0.000160078	0.0046973	1345.54	0.279646	0.253787	0.0358663	0.377118	1543.4	0.57775	0.266882	0.0131593	0.108581	1796.89	0.071397	0.17723	0.531615	0.944841
MisinT030600	190.071	-1.04253	0.331083	0.000160227	0.00469822	222.537	-0.0574384	0.163523	0.455648	0.899019	160.611	-0.510123	0.588734	0.100129	0.387005	291.531	-0.271058	0.368396	0.0472042	0.401434
Misin07G228200	116.263	1.94062	0.665334	0.000161045	0.00471874	0.965718	-0.000309622	0.17601	0.910585	NA	3.0802	0.0671652	0.525102	0.202632	NA	50.5458	0.00618981	0.212111	0.907695	0.99482
Misin06G162600	452.312	-1.02383	0.323715	0.000162087	0.00474579	341.934	-0.0577281	0.169577	0.413784	0.882805	291.462	0.0336641	0.338103	0.899151	0.969618	417.458	-0.024486	0.18324	0.805937	0.989081
Misin18G241800	171.491	1.21354	0.393154	0.000163261	0.00477667	106.58	-0.0171028	0.168583	0.738584	0.97101	205.823	0.00326703	0.395881	0.992492	0.997656	248.16	0.0613063	0.178629	0.57535	0.953567
Misin04G275200	19.5598	-0.215844	0.483079	0.000164319	0.00480409	26.9644	-0.0259804	0.178876	0.000427783	0.0293556	56.6518	2.73964	1.07298	0.000394532	0.00746372	3.51125	0.00358938	0.217652	0.840371	NA
Misin02G393700	1583.93	-0.610661	0.178469	0.000164617	0.00480784	1888.28	-0.0413111	0.136183	0.65256	0.9534	2098.78	-0.380665	0.269671	0.0986479	0.383456	2317.33	-0.16311	0.175864	0.178685	0.712778
Misin02G501300	579.203	-1.50659	0.505375	0.000164687	0.00480784	510.056	-1.03991	0.288701	1.31787e-05	0.00253661	1082	-1.77086	0.525308	5.35744e-05	0.00146058	663.197	-0.00596695	0.19882	0.997766	0.999617
Misin01G507300	252.178	-1.03835	0.330494	0.000166027	0.00484341	326.016	0.160473	0.226169	0.0997019	0.572214	331.817	-0.0928565	0.238307	0.660168	0.879897	420.397	-0.0937036	0.188274	0.402287	0.898718
Misin03G063700	1084.56	1.09057	0.349782	0.000166294	0.00484766	591.974	0.212254	0.332068	0.035243	0.374467	969.319	1.26044	0.387432	0.000135617	0.00312975	823.162	0.557709	0.362751	0.00824627	0.15433
Misin11G112800	1359.14	-1.1852	0.384987	0.000166841	0.00486006	398.227	-0.0404426	0.167359	0.530701	0.923976	521.776	-0.0849654	0.282105	0.716305	0.903863	888.511	-0.0167326	0.183621	0.859637	0.99068
Misin14G067700	71.1028	3.02382	1.08386	0.000167476	0.004875	26.8583	0.0296295	0.178128	0.227042	0.757555	89.3377	3.07842	1.4453	0.000857065	0.0138658	33.2538	3.34386	1.44513	0.00050299	0.0237081
Misin18G171800	32.5428	-0.1957	0.464627	0.000168536	0.00490228	5.00349	-0.00418946	0.17609	0.243137	NA	6.05001	-0.0232948	0.515045	0.757976	0.92029	0	NA	NA	NA	NA
MisinT056300	776.579	-1.29011	0.424896	0.000169103	0.00491519	0	NA	NA	NA	NA	0	NA	NA	NA	NA	2710.19	-2.74581	0.265559	2.24186e-26	3.04326e-22
MisinT113700	550.028	-1.02796	0.327071	0.00016936	0.00491908	601.364	-0.499783	0.264571	0.00364867	0.117334	552.05	-0.190892	0.371538	0.470702	0.784023	602.981	-0.177627	0.225748	0.153175	0.670668
Misin01G317900	87.817	-0.0882446	0.400966	0.000171493	0.0049774	39.0749	-0.0275906	0.179073	0.0151283	0.249242	67.7376	-0.146779	0.550781	NA	NA	31.8213	-0.0360671	0.222748	0.000154353	0.00932619
Misin07G271900	293.654	1.93536	0.668618	0.000171806	0.00498286	226.153	0.119964	0.234302	0.0189041	0.280105	520.85	2.54409	0.547924	1.96394e-07	1.21111e-05	515.799	1.40436	0.451544	7.99342e-05	0.0055597
Misin09G001500	63.7274	-2.76051	0.97518	0.000171945	0.00498329	1.13737	-0.000315944	0.176009	0.910585	NA	1.67531	-0.054095	0.523407	0.225611	NA	33.586	-0.0344721	0.221864	0.0587393	0.44426
Misin04G094500	277.234	5.53259	2.22258	0.000172601	0.00499866	326.718	0.00617557	0.175562	0.701531	0.963899	369.99	-0.245679	0.571742	NA	NA	416.381	-0.0188832	0.217832	0.481049	0.929273
Misin07G196800	6368.29	1.21318	0.39496	0.000173093	0.00500928	3238.14	0.0959324	0.194594	0.175143	0.696342	7193.74	2.24572	0.344493	6.0977e-12	1.13148e-09	4785.5	1.31911	0.279781	1.35135e-07	2.82217e-05
Misin07G370200	484.633	-1.31961	0.43727	0.000173997	0.00503182	699.881	-1.10297	0.416452	0.000257056	0.0209998	693.662	-2.6602	0.570202	1.71365e-07	1.0827e-05	214.522	-0.117468	0.228674	0.227929	0.772452
Misin02G344800	216.383	1.11312	0.359176	0.000176455	0.00509391	220.077	0.00288152	0.158209	0.969134	0.997042	300.726	0.60182	0.963554	0.0331851	0.203306	364.971	0.640997	0.303999	0.00244434	0.0711382
Misin05G089900	1040.72	-0.771123	0.234946	0.000176655	0.00509391	584.163	-0.0760947	0.153963	0.392536	0.872903	599.933	-1.04483	0.355497	0.000531841	0.00941497	255.66	-0.261521	0.264443	0.0671284	0.470516
Misin06G319500	12.6533	7.63044	3.4934	0.0001763	0.00509391	1.60114	0.00681317	0.176196	0.217558	NA	26.9106	0.109227	0.535745	0.0464929	0.250412	15.943	8.08688	3.34666	4.20901e-05	0.00340094
MisinT333200	3493.07	-0.792799	0.242739	0.000176583	0.00509391	5234.49	-0.0281309	0.145408	0.749776	0.972365	4770.16	-0.790742	0.366335	0.00743047	0.0723277	4164.76	-0.327658	0.201753	0.0221601	0.270437
Misin04G263800	14551	1.01666	0.323422	0.0001769	0.00509731	17428.7	0.461896	0.182298	0.00116745	0.0563832	25846.9	0.597977	0.307232	0.0203907	0.147753	8654.41	0.175348	0.271996	0.109671	0.582428
Misin02G389200	349.565	1.20427	0.393694	0.000178368	0.0051359	293.827	0.0455322	0.164864	0.523587	0.921939	398.214	0.217843	0.533461	0.285879	0.63888	439.77	0.237674	0.270168	0.0832133	0.517529
Misin07G322300	377.248	1.17886	0.383965	0.00017869	0.00514145	286.774	0.252532	0.357967	0.0342261	0.370036	375.76	0.700011	0.266935	0.00297969	0.0371056	345.706	0.191391	0.214753	0.135981	0.638422
Misin05G132000	151.632	2.30925	0.814872	0.000179119	0.00515009	25.4245	0.0177294	0.176697	0.280632	0.808599	95.5429	3.35458	1.33666	0.000381037	0.0072635	197.173	0.0923127	0.231469	0.2123	0.756272
MisinT422500	21.3506	0.193343	0.46236	0.000179268	0.00515066	9.41358	0.00157832	0.175808	0.868831	0.987824	18.688	0.0402865	0.516544	0.613518	0.85778	31.7351	0.00355243	0.216994	0.892991	0.993209
Misin07G319900	159.284	1.10209	0.356184	0.000180452	0.00518096	136.091	1.23444	0.49372	0.000527431	0.0338649	157.033	0.93237	0.895417	0.0248232	0.168657	112.281	0.264348	0.378107	0.0445868	0.391326
Misin12G053400	89.7958	-1.61134	0.547599	0.000181035	0.00519245	44.4162	-0.0245444	0.177247	0.261206	0.79288	37.9895	-0.170777	0.52488	0.325479	0.678687	87.2058	-1.0848	0.579676	0.00198766	0.0621225
Misin19G090200	12.7883	-0.371788	0.73909	0.000181112	0.00519245	28.051	-0.0868561	0.209922	1.52842e-05	0.00277918	22.8774	-0.102575	0.509287	0.498858	0.801339	1.01912	-0.000861829	0.218239	0.94112	NA
Misin18G106600	52.5615	-2.47539	0.876434	0.000181453	0.0051985	37.9448	-0.0363105	0.180742	0.0593213	0.473251	37.2531	-0.0837853	0.508346	0.548203	0.826328	42.5406	-0.0314139	0.218231	0.408162	0.901361
Misin04G348700	1879.66	0.60795	0.179979	0.00018194	0.0052087	1815.94	0.0885258	0.152547	0.337482	0.84699	2258.03	-0.0382026	0.236124	0.853324	0.956458	2727.33	0.070302	0.142278	0.522522	0.9426
Misin12G033400	132.589	1.20097	0.393359	0.000182577	0.00522279	152.887	-0.0304333	0.169964	0.577589	0.935195	152.134	0.41189	0.427007	0.160947	0.491972	224.13	0.00976856	0.196851	0.912305	0.995224
Misin18G030400	368.334	-1.30907	0.435999	0.000182694	0.00522279	407.653	-0.0700682	0.181395	0.266151	0.795469	405.634	-1.10717	0.31597	7.00851e-05	0.00181692	540.707	-0.187018	0.254187	0.124748	0.61646
Misin02G302800	27.4937	-0.16448	0.440369	0.000183496	0.00524196	12.6731	-0.0201855	0.177706	0.00613465	0.156471	10.061	-0.0608277	0.524766	0.0891314	0.364073	4.78134	-0.0117965	0.218729	0.0926668	NA
Misin07G226000	84.8541	-2.00125	0.701398	0.000184332	0.0052621	66.1167	-0.195843	0.411109	0.000373952	0.0268769	138.603	-2.68727	0.8269	4.8327e-05	0.00134421	21.7803	-0.0892016	0.245202	0.00364593	0.0913864
Misin05G093100	466.408	0.868604	0.270098	0.000185512	0.005292	413.536	0.0734897	0.178698	0.298673	0.820228	402.266	0.163134	0.296802	0.506777	0.805049	405.301	0.116541	0.232025	0.219426	0.762631
Misin07G170900	2246.03	-1.2607	0.418949	0.000185833	0.00529736	1915.1	-0.00154133	0.159244	0.976494	0.997691	2145.94	-0.779366	0.371527	0.00891921	0.0826029	2868.06	0.0386197	0.199775	0.659849	0.970827
Misin13G082200	1432.19	-0.766118	0.234789	0.000186845	0.00532242	917.347	-0.142541	0.233852	0.0780196	0.522584	936.461	-0.62675	0.377649	0.0318166	0.197984	1822.65	-0.249506	0.246463	0.0746728	0.49479
Misin19G038500	77.6734	-1.75748	0.607478	0.000187319	0.00532832	120.172	-0.0121752	0.167888	0.813347	0.981759	96.7843	-1.17473	0.667567	0.00724903	0.0709978	59.3631	-0.137241	0.269949	0.05909	0.444884
Misin19G093900	384.198	0.777174	0.23793	0.000187268	0.00532832	233.853	-0.0571358	0.177707	0.322714	0.838724	314.268	0.184429	0.291396	0.447892	0.769145	439.336	0.806132	0.41179	0.00232801	0.068551
Misin03G326300	13.5307	7.70718	3.54274	0.000187749	0.00533676	10.6299	0.00382398	0.175729	0.750548	0.972365	9.49578	0.187669	0.570747	0.00392592	0.0454872	0	NA	NA	NA	NA
Misin01G462900	974.25	-1.01872	0.327586	0.000188699	0.00535994	747.41	0.000319648	0.155127	0.997501	0.999485	598.519	-0.88746	0.343497	0.0020422	0.0276368	810.528	-0.335496	0.316611	0.0366477	0.354331
Misin04G287200	282.228	1.33834	0.446652	0.000190108	0.00539613	291.405	0.107734	0.202616	0.14286	0.65122	420.327	1.84797	0.358181	2.17725e-08	1.73146e-06	320.515	0.886774	0.340223	0.00049431	0.0233801
Misin06G299900	148.782	1.77281	0.613434	0.000190835	0.0054129	230.559	0.0649569	0.181629	0.269437	0.798586	323.844	0.697448	0.341179	0.0125369	0.104692	236.364	0.259336	0.383788	0.04183	0.378496
Misin17G216700	2605.75	2.0873	0.738108	0.000191241	0.00542057	1575.02	1.50683	0.615226	0.000589984	0.0358699	1461.22	1.00029	0.594079	0.0118023	0.100585	2460.57	0.928455	0.703186	0.00545244	0.118995
Misin01G179000	758.083	0.889315	0.279324	0.000191416	0.00542168	578.822	0.0130486	0.153278	0.866595	0.987824	797.482	0.826186	0.285573	0.000990225	0.0155623	623.412	0.148522	0.215808	0.202949	0.745569
Misin12G115000	38.3777	-3.94127	1.42896	0.00019265	0.00545278	37.1786	-0.0154911	0.176365	0.329688	0.842256	15.2711	-0.110376	0.533917	0.13242	0.447126	30.6792	-0.130285	0.282783	4.45437e-07	7.88694e-05
Misin06G221000	15.4832	-5.59427	2.76626	0.000193366	0.00546915	10.7712	0.000670284	0.175292	0.967747	0.997016	19.9147	-0.158536	0.534913	0.26274	0.616479	60.6175	-0.0380812	0.213184	0.533975	0.945866
Misin01G177400	76.1869	2.93121	1.06809	0.000193578	0.00547129	7.89182	0.00555392	0.175723	0.665254	0.956157	75.5863	0.248527	0.597784	0.0533072	0.272483	73.8567	0.139566	0.283601	0.0117675	0.192073
Misin04G051100	104.186	2.02259	0.71095	0.000194354	0.00548932	55.6406	0.0502536	0.182352	0.190856	0.716717	118.662	0.506331	0.855641	0.0328005	0.20182	52.9786	0.0320263	0.213002	0.590428	0.956748
Misin15G180800	9.08223	-0.365232	0.72177	0.000194771	0.00549723	0.422317	-0.00365351	0.176047	0.594279	NA	0.238335	-0.00448502	0.519203	0.905444	NA	3.56891	-0.00966684	0.218572	0.164035	NA
Misin02G396200	3579.41	-1.26867	0.423028	0.000195181	0.00550491	3249.18	-0.150974	0.238632	0.0717884	0.506092	3597.55	-2.06687	0.399299	1.72133e-08	1.4296e-06	4677.46	-1.36851	0.23221	2.40224e-10	1.15093e-07
Misin07G046400	1094.06	0.859466	0.268587	0.000195506	0.00551019	787.526	0.0227421	0.15981	0.753313	0.972539	908.222	0.684387	0.374319	0.0204634	0.148071	780.226	0.319999	0.290261	0.0411014	0.375379
Misin04G079700	135.075	1.61174	0.553043	0.000196407	0.00553166	23.8168	0.0074399	0.174902	0.737824	0.97101	60.1568	2.37371	1.12601	0.00127706	0.0191577	129.792	1.56734	0.578358	0.000250651	0.0137013
Misin04G238300	43.5343	-3.26811	1.19412	0.000197483	0.00555807	12.2737	-0.028495	0.178097	0.205326	0.733988	22.5654	-0.0111446	0.499324	0.931071	0.978075	8.05198	-0.0409908	0.22306	0.0816976	0.514549
Misin03G344300	138.153	1.2385	0.411076	0.000198113	0.00556794	40.1215	0.0409265	0.175695	0.388581	0.87147	76.3157	0.650733	0.919735	0.0424046	0.237081	37.2167	0.0296237	0.215467	0.54559	0.94783
Misin05G340900	17.5422	0.153262	0.432732	0.00019805	0.00556794	3.87968	-0.00493111	0.176114	0.24257	NA	0.904394	-0.0505187	0.522355	0.40815	NA	10.652	0.00673423	0.21768	0.714259	0.978779
Misin07G199800	2571	-0.5197	0.150718	0.00019922	0.00559511	3071.53	-0.0305807	0.146048	0.732869	0.970425	2997.96	0.0313982	0.224077	0.884175	0.965519	3537.1	-0.343301	0.139726	0.00340813	0.0878435
Misin08G294800	279.21	1.6576	0.573125	0.000200635	0.00563088	225.074	0.136704	0.235238	0.0725143	0.508218	352.463	0.459644	0.763485	0.0522777	0.268956	398.157	0.354251	0.560531	0.0229127	0.274843
Misin02G272600	669.249	-1.16638	0.385465	0.000200832	0.00563247	833.653	-0.118483	0.176185	0.204918	0.733476	700.125	-1.41016	0.273554	2.53155e-08	1.96763e-06	1062.89	-0.51952	0.258634	0.00417047	0.0999484
Misin03G300400	238.188	-0.955102	0.304712	0.000201383	0.00564396	232.712	-0.0220356	0.172628	0.596657	0.939941	273.82	-0.0920158	0.479947	0.642603	0.872146	345.916	-0.166155	0.240017	0.157193	0.677764
Misin04G313500	1616.6	0.952583	0.303355	0.000202023	0.00564998	1438.9	0.0130834	0.145367	0.861817	0.987601	1691.59	0.458661	0.267407	0.0476339	0.254082	1594.31	0.431027	0.257135	0.0105862	0.17896
Misin07G129500	957.366	-1.20828	0.402025	0.000202011	0.00564998	589.31	-0.123775	0.219804	0.0847282	0.539053	568.1	-0.641357	0.327418	0.0172015	0.131004	816.51	-1.19264	0.296966	3.08469e-06	0.000401345
Misin19G114000	1491.73	-0.666313	0.201117	0.000201911	0.00564998	1905.64	-0.27492	0.205305	0.0283011	0.33956	1731.52	-0.436938	0.338441	0.102532	0.392101	1600.72	-0.572455	0.304499	0.00448729	0.104185
MisinT213400	2300.37	0.639923	0.191208	0.000202329	0.00565459	2117.22	0.150092	0.154706	0.143962	0.652626	2676.44	-0.31132	0.222488	0.124002	0.431439	3108.34	0.010458	0.143033	0.917999	0.996146
Misin04G368600	230.207	2.1273	0.757697	0.000202785	0.00565942	165.031	0.216753	0.379832	0.0210855	0.295452	383.177	2.79389	0.554144	2.65177e-08	2.04947e-06	295.513	0.222493	0.369464	0.0315029	0.328029
MisinT014600	24382.5	-1.19494	0.392934	0.000202772	0.00565942	29114.6	-0.0654589	0.149703	0.483831	0.909563	22997.9	-1.18818	0.39148	0.00031447	0.00618934	80441.4	-0.702231	0.19437	2.48971e-05	0.00227336
Misin13G004100	812.149	0.801492	0.248541	0.000203891	0.00568542	437.374	0.0113748	0.163449	0.857048	0.987601	458.576	0.261242	0.270177	0.258868	0.613392	1193.87	0.0465574	0.189561	0.643315	0.967584
Misin15G100300	406.948	0.779735	0.240806	0.000204002	0.00568542	481.915	0.0213595	0.148804	0.799796	0.979991	589.212	0.59468	0.252724	0.007912	0.0756963	628.555	0.144994	0.183812	0.230567	0.774842
Misin02G363800	1503.97	0.981214	0.31428	0.000205469	0.00572233	1494.63	0.285795	0.271456	0.0337501	0.366863	1977.38	0.972073	0.169794	2.36095e-09	2.51962e-07	1870.27	0.47921	0.266982	0.00742234	0.144833
Misin06G287500	12.2885	7.54747	3.51317	0.000209567	0.00582879	0.400285	0.00600888	0.176127	0.445039	NA	4.06642	0.0620459	0.524648	0.140668	NA	0.233306	0.00811632	0.218363	0.631865	NA
Misin06G344800	118.149	-2.34305	0.84661	0.000209584	0.00582879	111.531	-0.0748956	0.190463	0.152531	0.664524	162.805	-5.00743	0.693317	6.11986e-14	1.62646e-11	51.8483	-0.0771141	0.234171	0.0857077	0.52383
Misin10G037400	1680.48	0.688614	0.208402	0.000209813	0.00583111	1545.71	-0.0855568	0.170524	0.305493	0.825113	1886.55	0.567192	0.179244	0.000750019	0.012418	1716.58	0.149091	0.174879	0.223301	0.768181
Misin08G038300	1913.27	1.13174	0.374786	0.00021014	0.00583209	1574.14	0.48885	0.299376	0.00677015	0.16522	2218.43	1.915	0.375224	2.68924e-08	2.07455e-06	1573.88	0.861633	0.29155	0.000187504	0.0109547
Misin08G053700	71.914	-2.63848	0.952608	0.000210079	0.00583209	204.344	-0.047898	0.177873	0.323589	0.839372	196.992	-1.78418	0.414714	1.36427e-06	6.53484e-05	110.689	-0.0647972	0.218346	0.357107	0.874419
Misin05G107100	313.445	1.07085	0.349739	0.000210973	0.00585114	296.397	0.0747643	0.185203	0.231136	0.761062	371.974	0.597871	0.411311	0.0491263	0.258886	335.854	0.0803173	0.191575	0.453353	0.919921
Misin01G311000	422.522	-1.56741	0.545037	0.000211475	0.00585691	334.371	-0.0289941	0.16868	0.60263	0.94147	400.324	-0.355915	0.491391	0.211342	0.560449	516.68	-0.10144	0.228274	0.243016	0.788635
Misin03G167800	1108.82	1.05184	0.342565	0.000211372	0.00585691	525.682	-0.100081	0.20157	0.127794	0.626398	870.806	1.58585	0.51894	0.000177199	0.00389308	750.551	0.18881	0.305925	0.0640183	0.458517
Misin05G252000	612.654	1.05849	0.34503	0.000211747	0.0058604	717.601	0.0209841	0.154995	0.779357	0.977235	924.128	-0.181239	0.333904	0.481673	0.790586	1071.53	-0.142634	0.238113	0.175597	0.708357
Misin01G025400	554.38	0.831368	0.26038	0.000211952	0.005862	518.764	0.220671	0.242512	0.0624468	0.481349	583.86	0.316474	0.545047	0.210262	0.55911	648.156	-0.0525358	0.212762	0.460279	0.921842
Misin15G125000	11.7941	-0.286606	0.568945	0.000212255	0.00586633	10.4938	-0.0115365	0.176539	0.0804402	0.529973	23.0502	-0.129413	0.542849	0.0265275	0.176055	6.59555	-0.0252459	0.220423	0.00707711	0.140555
Misin03G166900	1061.31	-0.798864	0.252191	0.000212597	0.0058717	878.535	-0.980389	0.339428	0.00014407	0.0138015	1134.42	-1.19541	0.384648	0.000240795	0.0049921	809.88	-0.375433	0.34721	0.0282066	0.310287
Misin19G043300	168.441	2.87344	1.06161	0.000213122	0.00588213	125.621	0.0678313	0.186861	0.18564	0.709234	109.677	0.454852	0.738767	0.0630356	0.300183	127.37	0.0528383	0.216231	0.41957	0.905915
Misin01G395600	691.575	0.889573	0.282262	0.000213516	0.00588894	391.281	0.0605193	0.180275	0.286745	0.813228	371.796	-0.399271	0.432168	0.170396	0.506662	616.508	-0.416834	0.299779	0.0174937	0.237312
Misin02G506000	713.697	-1.67504	0.587085	0.0002137	0.00588994	752.163	-1.39612	0.729442	0.0010688	0.0530393	564.97	-0.80338	0.632052	0.0307371	0.193798	573.622	-0.153544	0.288091	0.0393242	0.367895
MisinT349600	342.162	0.8175	0.255694	0.000215395	0.00593259	376.407	0.0179156	0.161245	0.790274	0.979017	484.077	0.20496	0.366843	0.444927	0.766939	314.753	0.473924	0.388079	0.0156021	0.22349
Misin03G056400	380.71	0.901543	0.286955	0.000215975	0.00594036	481.87	0.00169289	0.152156	0.982887	0.998312	461.505	0.119082	0.271273	0.608692	0.855338	516.427	-0.0612135	0.185364	0.559511	0.951079
Misin19G146800	251.507	3.29382	1.23826	0.000215941	0.00594036	64.5376	0.0159287	0.175611	0.492455	0.912012	296.995	5.16529	1.02859	2.14166e-08	1.70645e-06	80.7336	0.050086	0.22572	0.0563453	0.435766
Misin12G226500	438.686	1.12747	0.372458	0.000216956	0.00596021	411.937	0.0472153	0.172063	0.441483	0.894264	579.973	0.460853	0.774941	0.0465107	0.25042	440.712	0.0502891	0.186728	0.625675	0.964164
Misin17G068400	37.9764	-0.439742	0.990522	0.000216995	0.00596021	28.0651	0.049335	0.182387	0.178553	0.700547	8.76763	-0.0571621	0.511175	0.616385	0.859239	16.5101	0.00655086	0.214119	0.881999	0.992744
Misin02G341800	1470.75	0.798943	0.24908	0.000217514	0.00597034	1313.04	0.193601	0.239907	0.0763519	0.518548	1740.97	1.0518	0.201157	3.27091e-08	2.47687e-06	1578.71	0.401988	0.23356	0.0122701	0.196213
Misin15G095600	64.5927	-2.89199	1.06574	0.00021868	0.00599823	66.0576	-0.0392695	0.179726	0.206347	0.73486	67.0278	-10.8763	3.08164	5.30545e-14	1.43785e-11	60.726	-4.83604	0.946062	2.21195e-08	6.16984e-06
Misin05G231900	1830.47	0.926451	0.296719	0.000219016	0.00600333	2174.41	0.343313	0.221301	0.0139374	0.239626	2876.69	0.393318	0.363113	0.152173	0.479326	2267.07	0.210091	0.243038	0.11109	0.585492
Misin12G100900	4222.81	-0.728976	0.22384	0.000221878	0.0060776	2143.99	-0.154439	0.226107	0.0918076	0.553281	1991.1	-1.33153	0.24369	5.92781e-09	5.58788e-07	4306.93	-0.265564	0.299226	0.0638889	0.458517
MisinT230100	16.5201	0.145358	0.427822	0.000222413	0.00608808	0	NA	NA	NA	NA	3.02176	-0.00545592	0.519152	0.905438	NA	3.54807	-0.00516057	0.218087	0.630106	NA
Misin05G302100	449.717	1.14575	0.380651	0.000223269	0.00610732	94.9079	0.0134516	0.172517	0.723135	0.96822	296.311	0.290982	0.510498	0.265569	0.61936	258.106	0.0751379	0.217646	0.35224	0.872505
Misin04G230200	225.245	-1.46449	0.506611	0.000225535	0.00616088	145.036	0.0537332	0.175846	0.363269	0.861254	204.794	0.260821	0.563726	0.197329	0.542444	169.513	-0.762852	0.457866	0.00405792	0.0982489
Misin18G080600	604.58	0.939337	0.302046	0.000225477	0.00616088	605.276	0.0567352	0.168333	0.435908	0.891671	733.269	0.303813	0.275392	0.19606	0.540522	747.687	0.0757173	0.191623	0.473881	0.926311
Misin07G022800	202.375	-1.39525	0.480797	0.000226806	0.00619136	2.01	-0.00412608	0.176085	0.299423	NA	2.51513	-0.0462094	0.521296	0.56502	NA	0	NA	NA	NA	NA
Misin07G528300	457.534	0.963941	0.311834	0.000227754	0.00621298	375.945	0.400919	0.359431	0.0164094	0.260302	520.86	1.19875	0.490307	0.00164759	0.0233657	460.392	0.496805	0.4874	0.0158072	0.225238
Misin12G223500	13.5675	0.153223	0.43268	0.000228863	0.00623897	1.07583	0.000732015	0.175861	0.923721	NA	5.11227	-0.0270218	0.516758	0.671665	0.884884	3.27871	0.00885061	0.218459	0.373494	NA
Misin06G173800	635.544	1.0626	0.349739	0.000231277	0.00630049	431.544	0.154957	0.23406	0.089391	0.547956	698.541	1.15584	0.304873	2.2566e-05	0.000723976	760.431	0.0304845	0.176426	0.775088	0.985884
Misin07G056900	132.923	1.52175	0.529121	0.000232946	0.00634163	197.081	0.0424511	0.174104	0.427131	0.887248	317.886	0.326319	0.403382	0.247969	0.601453	225.264	0.106916	0.189455	0.347894	0.870328
Misin05G001600	35.9877	-0.140243	0.424942	0.000233907	0.00636346	103.662	-0.105696	0.22221	0.00919862	0.192236	99.2715	-0.0676205	0.505697	0.620041	0.861254	17.3518	-0.0314807	0.219504	0.307133	0.844545
Misin03G135700	291.624	-1.08397	0.359599	0.000234142	0.00636549	445.891	-0.0840899	0.186374	0.222092	0.752852	461.416	-0.333749	0.416236	0.237085	0.588942	375.212	-0.186244	0.252542	0.126202	0.620035
Misin04G113800	1001.06	0.981561	0.319072	0.000234425	0.00636887	377.885	-0.0509209	0.168606	0.454695	0.898908	545.875	0.912294	0.398523	0.00419571	0.0480506	1228.45	0.285418	0.240985	0.0511711	0.416441
Misin02G018000	4723.91	-0.803986	0.251344	0.000234727	0.00637273	2657.09	-0.620805	0.332849	0.00263579	0.0952249	2351.08	-0.854519	0.289603	0.000750822	0.0124192	3449.22	-0.169145	0.26653	0.11471	0.592124
Misin19G074800	102.138	-2.03055	0.730355	0.000237468	0.00644277	69.7665	-0.0168578	0.171153	0.69948	0.963484	78.8669	-0.60669	0.727496	0.0632664	0.300634	202.9	-1.32181	0.527676	0.000450689	0.0217721
Misin06G226800	451.472	-2.67949	1.00704	0.000238682	0.00646692	332.057	-0.51634	0.809137	0.00907216	0.190917	327.416	-3.54037	0.815503	6.11212e-07	3.30857e-05	201.479	-0.180536	0.314361	0.0377023	0.358903
Misin11G202000	2094.13	-1.23459	0.419642	0.000238614	0.00646692	2142.29	-0.0474942	0.168795	0.473858	0.905886	1800.62	-1.08112	0.441831	0.00182211	0.0252472	1923.15	-0.0173654	0.205507	0.803021	0.989081
Misin05G403400	185.533	-1.15483	0.387119	0.000239345	0.0064805	188.948	-0.234095	0.600861	0.00101139	0.0510733	188.349	-0.202033	0.531236	0.288525	0.641938	169.472	-0.648978	0.503908	0.00818215	0.153458
Misin08G243000	546.584	-1.52116	0.533774	0.000240029	0.0064902	378.891	-1.5282	0.450461	2.16615e-05	0.00354655	350.649	-0.481287	0.32155	0.0649818	0.304916	403.196	-0.889802	0.484155	0.00254407	0.0730891
Misin10G078700	206.4	-1.2519	0.425693	0.000239996	0.0064902	0	NA	NA	NA	NA	0	NA	NA	NA	NA	152.935	0.0852061	0.22122	0.306914	0.844545
Misin06G045200	31.3363	-0.201298	0.469224	0.000240479	0.00649797	21.4182	-0.0194316	0.176492	0.337604	0.847071	67.5238	-0.00399962	0.505494	0.963059	0.9883	117.163	1.18311	0.801292	0.00336737	0.0869581
Misin05G203400	28.0459	-0.215705	0.482589	0.000242585	0.00655045	78.0245	-0.104212	0.220442	0.0108471	0.211311	152.199	-3.74302	0.971094	5.45149e-06	0.000211857	14.2844	-0.031404	0.221641	0.00101045	0.0386108
Misin06G095800	2862.56	-0.678826	0.208432	0.000242787	0.00655148	1477.59	-0.280242	0.251249	0.0317224	0.357937	1767.38	-0.602117	0.286728	0.0140362	0.113686	2288.15	-0.0756273	0.177826	0.465579	0.923899
Misin14G121800	114.011	-1.86144	0.669516	0.000243356	0.00656241	225.139	0.114672	0.205808	0.135984	0.639159	217.613	-0.124512	0.501646	0.490775	0.796257	193.055	-0.969381	0.82031	0.00520297	0.115093
Misin04G302600	600.194	-0.716381	0.221972	0.000243635	0.00656548	985.995	-0.0407826	0.153141	0.608248	0.94285	983.3	-0.756584	0.323084	0.00521797	0.0562253	822.173	-0.396104	0.385651	0.0248097	0.287767
Misin17G186400	721.193	-1.06748	0.355221	0.00024544	0.00660967	689.2	-0.127998	0.216331	0.10542	0.584388	788.851	-0.914343	0.476877	0.00907128	0.0835978	502.83	-0.195163	0.215609	0.129049	0.625487
Misin01G443300	1008.42	-1.24608	0.42544	0.000245624	0.00661017	496.42	-0.0942341	0.18833	0.20786	0.736111	608.817	0.0632751	0.335095	0.808412	0.940647	823.241	-0.764957	0.31834	0.00095123	0.0371408
Misin14G043800	211.405	1.39692	0.483909	0.000246298	0.00662384	166.363	-0.0182019	0.164224	0.763029	0.973887	278.711	1.12436	0.380868	0.000441865	0.00810067	194.12	0.810881	0.917111	0.00764798	0.147372
Misin12G193100	877.845	1.267	0.430008	0.000247292	0.00664609	682.903	1.10724	0.320303	2.8953e-05	0.00429485	1474.8	1.6539	0.472534	3.76113e-05	0.00109806	1220.07	0.410981	0.415686	0.0228866	0.274693
Misin07G094800	25.1212	-0.159562	0.436928	0.000248041	0.00666175	10.6694	-0.0109166	0.176505	0.0482318	0.430139	9.89154	-0.111001	0.537183	0.0172096	0.131041	8.8418	-0.029197	0.221165	0.00308223	0.0831262
Misin02G063300	291.801	0.965062	0.314947	0.000248901	0.00667587	0	NA	NA	NA	NA	0.552334	-0.00481925	0.519186	0.905442	NA	7.81901	0.0184496	0.219003	0.245104	0.792445
Misin08G068700	303.202	1.3227	0.453341	0.000248878	0.00667587	165.781	-0.0281398	0.161977	0.677612	0.95889	440.332	0.27969	0.478482	0.300532	0.653802	305.656	0.0645083	0.217596	0.372257	0.883653
Misin08G219200	8.87802	-0.265132	0.538475	0.000249352	0.00668346	1.69223	-0.00385151	0.176062	0.5068	NA	0	NA	NA	NA	NA	4.01738	-0.0162121	0.219074	0.14709	NA
Misin06G147400	407.913	-0.737565	0.230002	0.000249583	0.00668518	465.582	-0.112162	0.201911	0.141606	0.648652	474.587	0.0104917	0.315055	0.969612	0.99075	643.766	0.103963	0.187459	0.362122	0.877768
Misin16G067800	647.026	1.3233	0.457042	0.000252292	0.00675321	1312.79	-0.105688	0.20278	0.133507	0.635968	1857.39	1.14316	0.38436	0.00042087	0.00782182	529.367	-0.00261601	0.199837	0.96989	0.999226
Misin11G256700	6598.38	0.6909	0.216817	0.000253011	0.00676791	4899.34	0.188631	0.240394	0.0787103	0.524354	6359.77	1.01927	0.22605	1.15509e-06	5.65788e-05	6240.35	0.551148	0.324753	0.0070823	0.140555
Misin04G072300	317.801	-1.34014	0.464122	0.000253504	0.00677657	97.9076	0.0248367	0.174144	0.520374	0.921028	111.981	-1.71334	0.685725	0.000748228	0.0123934	225.161	-1.91457	0.502577	5.57734e-06	0.000658352
Misin11G144300	320.712	0.73163	0.227701	0.000254243	0.00679177	323.442	0.191261	0.293079	0.0457983	0.420506	446.688	0.00561167	0.273951	0.98331	0.995171	365.584	0.0452005	0.161127	0.684417	0.975965
Misin05G367600	479.454	-2.11688	0.778296	0.000255415	0.00681852	310.277	0.0578362	0.165716	0.443509	0.89483	274.878	0.156133	0.404474	0.555674	0.82991	3841.25	-0.0939985	0.209143	0.347924	0.870328
Misin11G022700	1203.48	-1.30181	0.450154	0.000256351	0.00683893	893.346	-0.995523	0.304291	4.30035e-05	0.00567503	893.124	-2.65434	0.368917	3.68299e-14	1.00475e-11	1214.5	-1.2905	0.187782	3.63253e-13	4.77197e-10
Misin10G181800	647.872	-0.253087	0.524004	0.000257087	0.006854	32.3639	-0.0392657	0.182576	0.000139294	0.0135376	30.1634	-0.124192	0.542046	5.81036e-16	2.30146e-13	155.214	-3.7184	0.765839	4.3612e-08	1.06957e-05
Misin02G326100	7.13192	-0.315596	0.615425	0.000257751	0.00686651	10.6304	-0.000486751	0.175287	0.968353	0.997016	24.7071	0.118177	0.527996	0.297329	0.650772	38.2562	-0.0152374	0.215493	0.688679	0.975965
Misin07G475000	55.0389	2.46316	0.918302	0.0002579	0.00686651	10.5651	0.0273098	0.178558	0.108869	0.590317	39.7538	0.33783	0.639905	0.0889989	0.363749	17.8532	2.77793	3.05074	0.00321286	0.0851273
Misin14G110600	335.266	0.791441	0.250807	0.00026112	0.00694761	310.517	0.101612	0.194379	0.180215	0.702797	412.197	0.174502	0.319017	0.490516	0.796174	458.895	0.181167	0.215747	0.154295	0.67268
Misin01G005000	1357.93	-0.729213	0.228269	0.000261725	0.00695907	1010.26	-0.0938249	0.181648	0.240963	0.773109	916.854	-0.314338	0.259461	0.159992	0.490387	1771.53	-0.141228	0.180161	0.23641	0.781583
Misin04G077500	280.618	1.72318	0.620617	0.000262553	0.00697644	32.9515	0.0128265	0.173337	0.710641	0.965116	97.6888	3.6166	1.71428	0.000730496	0.0121437	182.072	0.0562404	0.222657	0.275287	0.821003
Misin09G188000	9.28894	-0.529272	1.70116	0.00026278	0.00697782	196.27	0.0244856	0.169308	0.648016	0.952818	181.149	0.618785	0.746388	0.0594226	0.29065	2.80172	0.0106607	0.218621	0.1619	NA
MisinT555200	1910.01	-1.24417	0.428374	0.000263649	0.00699624	2179.57	-0.664647	0.467845	0.00445641	0.131343	1870.67	-1.68109	0.321119	1.47788e-08	1.24244e-06	2446.98	-0.959706	0.264835	1.87569e-05	0.00184506
Misin03G160500	234.075	1.0588	0.35362	0.000264431	0.00701233	510.253	0.140491	0.200553	0.142801	0.65122	510.576	0.480573	0.317809	0.0650207	0.305064	305.127	0.175655	0.264952	0.120646	0.60718
MisinT173800	208.511	-1.36961	0.479341	0.000265109	0.00702566	0	NA	NA	NA	NA	0	NA	NA	NA	NA	289.038	-0.159397	0.270495	0.101018	0.562048
Misin05G179000	1557.87	-0.836959	0.269671	0.000266085	0.00704684	1474.09	-0.201608	0.243447	0.0691343	0.500865	1604.59	-0.313291	0.313706	0.216066	0.565084	1950.03	-0.261332	0.245152	0.0692893	0.477532
Misin05G041800	16.7228	0.126293	0.417204	0.000268056	0.00709434	10.3344	0.000109699	0.175686	0.980567	0.998122	12.0811	0.153142	0.532378	0.28684	0.64013	8.64725	-0.00762827	0.217333	0.726957	0.980518
Misin01G367800	327.55	2.70138	1.02706	0.000268439	0.00709506	255.107	0.0911966	0.209795	0.0133252	0.234727	865.235	3.30682	0.707898	1.48129e-07	9.48996e-06	442.318	0.240968	0.445787	0.010217	0.175191
Misin14G047100	6576.86	-1.1367	0.384509	0.000268392	0.00709506	196.057	0.0316417	0.169671	0.573606	0.934609	236.379	0.104052	0.441024	0.673811	0.885898	7754.41	-0.913521	0.285428	8.03075e-05	0.00556198
Misin03G363700	399.349	0.835312	0.267582	0.000268712	0.00709758	405.084	0.0478129	0.161901	0.525814	0.922566	495.48	-0.370648	0.378816	0.18218	0.521899	391.924	0.0616484	0.204036	0.498119	0.93466
Misin05G006200	522.19	-1.40349	0.493482	0.000269219	0.0071035	363.801	-0.107598	0.215378	0.0579295	0.467817	429.15	-2.00587	0.372063	5.28487e-09	5.03947e-07	262.212	-0.275146	0.384333	0.0421664	0.379824
Misin10G147800	471.707	0.978109	0.322626	0.000269292	0.0071035	360.5	0.0264265	0.153708	0.731731	0.970121	525.022	-0.444442	0.438624	0.134216	0.450054	539.028	-0.0685972	0.201589	0.473192	0.926134
Misin01G225700	226.868	-0.988278	0.32696	0.000269628	0.00710767	211.946	-0.0258243	0.168535	0.638735	0.951273	251.671	-0.0724591	0.328137	0.770851	0.924653	297.756	0.00468671	0.188629	0.963272	0.99854
Misin01G004300	2657.61	-0.67622	0.209603	0.00027015	0.00711674	2173.5	-0.116126	0.181899	0.199127	0.726581	2962.06	0.0613778	0.271313	0.786119	0.931101	2298.86	0.00954678	0.185796	0.930339	0.99709
Misin12G111300	616.429	1.25041	0.430524	0.000271522	0.00714818	385.637	0.624445	0.881789	0.00971493	0.198104	536.174	1.88373	0.278655	1.31015e-12	2.723e-10	607.182	0.488133	0.386238	0.0140307	0.210456
MisinT255800	26.8307	-3.6269	1.35414	0.000272134	0.00715955	8.22121	-0.0013797	0.175769	0.880743	0.989485	10.5179	0.227554	0.589013	0.0290535	0.186625	32.0832	-0.0125816	0.216252	0.695786	0.975965
Misin08G221600	790.372	-0.703561	0.219871	0.000273493	0.00719057	737.39	-0.206473	0.250618	0.0624305	0.481317	686.286	-1.39257	0.313997	1.01526e-06	5.07555e-05	782.118	-0.447579	0.221477	0.00551051	0.11943
Misin08G156300	2049.39	0.635497	0.194359	0.000273809	0.00719416	1973.22	-0.0496898	0.150283	0.549928	0.928884	2366.26	0.613507	0.24752	0.00541993	0.0578626	2304.84	0.192401	0.197647	0.13291	0.631677
Misin08G223500	234.333	-2.08183	0.773908	0.000276868	0.00726974	76.551	-0.147238	0.276892	0.00330622	0.109667	164.617	-0.122326	0.447598	0.610013	0.855853	149.468	-0.171786	0.295011	0.0612863	0.451285
Misin06G292700	34.7578	-3.25803	1.21236	0.000278053	0.00729607	89.9836	-0.0699793	0.191961	0.0849526	0.53935	70.7393	-0.0989672	0.492663	0.588972	0.845567	85.5662	0.0352365	0.200781	0.680446	0.975378
Misin09G114000	958.651	0.803287	0.256801	0.000278781	0.00731036	544.244	0.111179	0.196434	0.16841	0.686234	1036.56	1.42434	0.283949	6.33163e-08	4.48924e-06	731.699	0.126668	0.233268	0.206948	0.75158
Misin05G311000	63.3895	2.18198	0.808311	0.000282125	0.00739319	42.3545	-0.01102	0.174172	0.693065	0.962443	83.6143	0.273574	0.576654	0.167753	0.502795	62.6268	0.175432	0.310334	0.0359302	0.350425
Misin07G380600	713.425	0.655997	0.202673	0.000283069	0.00740483	493.431	0.0859342	0.190766	0.195118	0.722773	510.91	0.388712	0.23075	0.0603835	0.293434	739.133	0.0112318	0.173178	0.916147	0.995974
Misin17G242400	381.626	1.0665	0.358906	0.00028294	0.00740483	601.183	0.645983	0.382685	0.00440546	0.13092	887.578	1.17736	0.313441	2.57364e-05	0.000808069	990.258	0.29249	0.256506	0.0495994	0.410751
Misin19G080700	351.772	-1.40004	0.495292	0.000283125	0.00740483	187.639	-0.071371	0.195473	0.0255067	0.325639	187.132	-3.22725	0.680211	1.17323e-07	7.75578e-06	478.235	-0.554713	0.499974	0.0120163	0.19411
Misin05G314300	161.936	-1.80452	0.662378	0.000283316	0.00740496	94.6191	-0.0633662	0.192349	0.00660166	0.162955	92.7938	-2.01781	1.45527	0.0041183	0.0472956	80.3359	-6.10647	0.941303	1.32074e-11	1.00397e-08
Misin19G260500	721.162	-0.613357	0.187654	0.000283523	0.00740554	628.926	0.0749378	0.175369	0.319734	0.835779	585.595	-0.434139	0.260466	0.0548886	0.278171	928.664	-0.0133256	0.183661	0.890946	0.993122
Misin06G354600	32.8138	-0.102435	0.406338	0.000285616	0.00745532	28.3852	-0.0242239	0.1785	0.000617913	0.0367365	45.1099	-9.83158	3.32623	2.3822e-07	1.43679e-05	5.53057	-0.0187847	0.219445	0.0314615	0.327766
Misin12G089000	118.615	1.39775	0.493511	0.000286255	0.00746712	107.296	0.809273	1.25726	0.00783802	0.177355	159.714	1.90196	0.407733	2.47346e-07	1.48314e-05	261.404	0.0347346	0.19434	0.692491	0.975965
Misin16G037800	819.364	-0.746607	0.236598	0.00028802	0.00750826	671.467	-0.0218954	0.149156	0.784474	0.978198	815.356	0.0939428	0.244115	0.664308	0.881309	602.426	-0.739395	0.3435	0.00179353	0.058113
Misin01G053900	757.879	0.803599	0.257671	0.000288383	0.00751282	518.273	0.0794173	0.17351	0.318634	0.835129	718.554	1.25355	0.224395	3.3774e-09	3.3606e-07	511.26	0.0716698	0.195595	0.485055	0.930554
Misin03G242700	325.773	1.94563	0.719993	0.000289041	0.00752506	145.546	0.00544313	0.171084	0.895035	0.989983	440.281	1.42531	0.582388	0.00120757	0.018275	252.857	0.136449	0.226836	0.215128	0.759313
Misin11G173000	3042.2	-1.02025	0.340036	0.000289353	0.00752827	2992.92	-0.084264	0.164738	0.325529	0.841315	3039.44	-0.402758	0.277952	0.0882439	0.362737	2695.57	-0.6435	0.264773	0.00120564	0.0437987
Misin13G037800	18.3111	0.164602	0.440135	0.000289806	0.00753514	14.842	-0.00903926	0.175918	0.485093	0.909614	38.6123	-3.21979	1.74493	0.00150646	0.0217515	1.97905	-0.00408827	0.218021	0.724854	NA
MisinT535200	676.887	1.01324	0.33892	0.000290411	0.00754595	385.116	0.0305251	0.160177	0.671621	0.958174	570.289	1.37241	0.315593	1.62105e-06	7.5455e-05	671.799	0.666098	0.356015	0.00364658	0.0913864
Misin08G184100	171.114	-1.33027	0.46786	0.000291528	0.00757006	264.922	-0.051911	0.171719	0.419689	0.884824	233.27	-1.13844	0.405795	0.000665412	0.0113128	168.019	-0.239601	0.330749	0.0601205	0.448662
Misin19G047200	376.889	-2.71602	1.05473	0.000292026	0.00757806	334.554	-0.0801358	0.200539	0.0260163	0.327449	168.446	-0.258191	0.598543	NA	NA	518.913	-2.60679	0.625204	1.09976e-06	0.000170942
Misin09G091500	58.4691	1.47284	0.523014	0.000292333	0.0075811	7.6881	0.0187953	0.177357	0.0739378	0.513543	3.87036	0.124921	0.530979	0.269677	NA	171.962	0.110269	0.246765	0.114521	0.591879
Misin19G157300	162.559	1.71938	0.626047	0.000292551	0.00758183	18.6247	0.00842946	0.174991	0.700007	0.963602	51.4239	1.88951	1.40753	0.00510215	0.0552809	33.054	0.0876256	0.243166	0.0137399	0.208283
Misin01G206400	978.807	0.978936	0.325184	0.000293369	0.00759107	1269.76	-0.00478837	0.155537	0.924758	0.992902	1699.71	0.105869	0.258255	0.647125	0.874597	1685.29	0.104978	0.203451	0.341421	0.865953
Misin02G437100	1871.68	0.87587	0.285443	0.000293477	0.00759107	1402.86	0.124747	0.190975	0.170851	0.690227	1975.59	1.10603	0.335299	0.00015343	0.00347083	2095.92	0.236403	0.257613	0.0907678	0.538288
MisinT118200	47.9271	-0.538801	2.04008	0.000293378	0.00759107	53.7234	-0.00537648	0.174958	0.785979	0.978403	17.3911	-0.11342	0.538052	NA	NA	0	NA	NA	NA	NA
Misin07G150300	995.637	0.760608	0.241328	0.000293948	0.00759341	1024.4	-0.162211	0.239761	0.0770547	0.519991	1253.9	-0.1018	0.30172	0.677423	0.886938	1500.98	-0.138191	0.183653	0.232802	0.776804
MisinT143800	221.552	1.53396	0.5492	0.000293871	0.00759341	78.2779	0.095428	0.202813	0.106527	0.587139	118.71	0.470362	0.390418	0.103854	0.394737	355.074	0.0976158	0.205608	0.349355	0.871064
Misin16G185100	3131.93	-1.08539	0.372607	0.00029474	0.00760895	2068.8	-0.302925	0.360025	0.0255746	0.325873	1999.32	-1.10152	0.288558	2.17481e-05	0.000703765	3734.29	-0.211022	0.243501	0.103735	0.569416
Misin05G327500	34.5235	4.11219	1.66584	0.000295283	0.00761803	12.4579	0.00952454	0.176	0.458759	0.90001	38.3724	0.163327	0.553453	0.069034	0.314787	36.9021	0.0498377	0.223666	0.182851	0.717388
Misin01G391000	198.315	2.17187	0.815309	0.000295873	0.00762678	189.838	0.0819314	0.193427	0.149422	0.661343	551.013	2.36696	1.37683	0.00231197	0.0304149	275.473	0.108761	0.234968	0.203937	0.746545
Misin16G168900	120.115	-1.38941	0.491	0.000296004	0.00762678	103.579	-0.0386869	0.181301	0.0679147	0.498399	89.5031	0.0562918	0.491772	0.745488	0.915447	154.48	-0.0185286	0.200059	0.817378	0.98982
Misin03G265600	264.686	-0.904527	0.298141	0.000296661	0.00763879	222.012	0.0197616	0.163928	0.751205	0.972539	244.358	0.0193446	0.343877	0.943769	0.982199	280.187	0.0704956	0.176645	0.5199	0.942031
Misin04G402300	21.903	-0.146156	0.428371	0.000297387	0.00764761	4.64298	-0.00416354	0.176088	0.272225	NA	19.0018	-0.0460772	0.518293	NA	NA	6.49234	0.0202064	0.219505	0.103484	0.56865
Misin17G250900	482.005	1.34355	0.47176	0.000297256	0.00764761	681.264	0.0292577	0.168531	0.61326	0.944393	1048.57	1.57859	0.445275	3.38581e-05	0.00101142	660.007	0.122594	0.256218	0.0888582	0.532861
Misin01G146700	1525.66	-0.940522	0.313531	0.000297997	0.00764852	271.242	-0.110375	0.199854	0.152395	0.664521	279.903	-1.22995	0.565255	0.00290334	0.0363195	1449.89	-0.281593	0.299723	0.0559007	0.434033
Misin09G159500	377.419	-0.971415	0.323989	0.000297721	0.00764852	273.081	-0.140985	0.229072	0.0843733	0.538688	259.071	-0.201884	0.326775	0.42983	0.757232	349.871	-0.319975	0.259815	0.037847	0.359777
Misin10G149200	882.199	-1.13095	0.388468	0.000297887	0.00764852	697.765	-0.0312103	0.163356	0.641912	0.951335	648.603	-1.65929	0.499572	6.87334e-05	0.00178899	2802.1	-0.290677	0.245389	0.0485479	0.40706
Misin09G189700	22.5027	-2.72215	1.00817	0.000298287	0.00765105	39.6259	0.0217848	0.174544	0.525583	0.922479	33.2514	0.101424	0.512811	0.481727	0.790608	27.5585	-0.104534	0.256231	0.00174494	0.0569398
Misin03G231800	1501.85	1.22385	0.423064	0.000299941	0.0076785	639.584	-0.0276786	0.154521	0.715196	0.966212	1092.16	1.0995	0.260256	4.09778e-06	0.000166146	558.89	0.525183	0.320651	0.00802102	0.151929
Misin08G087500	4131.83	0.878131	0.286225	0.000299663	0.0076785	3432.9	0.289263	0.285921	0.0335796	0.366138	4540.57	0.679571	0.380367	0.0219467	0.155478	4680.62	0.426032	0.338634	0.0205752	0.259012
Misin11G119700	8556.19	-0.554401	0.169229	0.000300126	0.0076785	4007.38	-0.112855	0.191271	0.186156	0.709929	4923.81	-0.993146	0.32833	0.000448038	0.00819196	5774.33	-0.0984883	0.180887	0.406925	0.901125
Misin19G190600	367.707	0.790688	0.253876	0.000300093	0.0076785	411.857	0.13123	0.20063	0.149628	0.661519	642.488	0.158816	0.339291	0.540375	0.822472	528.523	0.161695	0.19218	0.194746	0.734202
Misin04G293700	205.539	-2.23426	0.84564	0.000300834	0.00769169	131.092	-0.162181	0.311168	0.000721399	0.0408463	196.781	-0.0206505	0.480746	0.90442	0.970686	204.008	-3.28924	0.830408	2.68893e-06	0.000355532
Misin15G148700	1011.7	-0.758627	0.24246	0.000303399	0.00775229	1310.66	-0.16619	0.182531	0.114511	0.602851	1363.93	-1.40524	0.319926	1.24231e-06	6.02774e-05	1486.9	-0.331455	0.272789	0.0349083	0.34563
Misin03G230700	33.335	-2.51428	0.953958	0.000303828	0.00775829	19.2809	-0.00296487	0.17498	0.868805	0.987824	20.7465	0.0627427	0.483137	0.741905	0.914145	81.2872	0.231711	0.387172	0.0269908	0.302303
Misin09G212400	180.364	-0.902583	0.297976	0.000305303	0.00779099	14.4556	-0.00234106	0.175402	0.872177	0.988331	12.9013	0.0171159	0.509089	0.868749	0.96138	9.71781	0.0300375	0.220113	0.227955	0.772452
Misin02G370600	20.535	-0.185567	0.455823	0.000312266	0.00796358	18.3372	-0.0212955	0.177913	0.00319336	0.10714	13.8408	-0.134645	0.544999	0.0278776	0.181621	29.2135	-0.0086589	0.21664	0.755245	0.983541
Misin19G234400	269.491	0.974967	0.32648	0.000313413	0.00798774	320.856	0.860563	0.307709	0.000275812	0.0218096	309.082	0.317442	0.600259	0.14212	0.463058	363.218	0.131847	0.182859	0.267049	0.814708
Misin18G112000	113.413	2.21644	0.840503	0.00031468	0.0080149	48.1142	2.00214	1.02862	0.00163837	0.0711187	96.3779	2.04955	1.22931	0.00317353	0.0389542	71.4079	1.12184	0.652442	0.00254286	0.0730891
Misin04G256600	17.2399	-3.67159	1.34008	0.000316369	0.0080528	1.37401	-0.00394986	0.17607	0.448798	NA	3.14891	-0.0425809	0.520047	0.427737	NA	2.5581	0.0106312	0.218617	0.172318	NA
Misin14G071700	2035.88	0.631947	0.195822	0.000316641	0.00805458	934.069	0.176638	0.19303	0.103794	0.580964	1654.6	0.794225	0.313832	0.00289148	0.0362432	2441.44	0.165771	0.154833	0.156165	0.676429
Misin11G190000	460.538	1.04781	0.356754	0.000320883	0.00815729	138.585	0.155783	0.258083	0.0506317	0.440729	291.983	1.87066	0.354909	1.15099e-08	1.00241e-06	533.981	0.333847	0.39599	0.0352488	0.347201
Misin01G503500	11.3923	7.32993	3.57147	0.00032238	0.00818493	0.422317	-0.00365351	0.176047	0.594279	NA	8.8488	0.04001	0.517708	0.605018	0.853943	8.94486	0.0112471	0.218677	NA	NA
Misin04G402100	1574.79	-0.848723	0.278759	0.000322287	0.00818493	1496.14	-0.0283357	0.1679	0.619984	0.9454	1654.44	-1.85064	0.254757	3.18282e-14	8.91926e-12	1689.54	-0.0907558	0.212417	0.343919	0.867498
Misin19G245300	136.982	-1.86323	0.698759	0.00032415	0.00822463	143.202	-0.08487	0.196586	0.116447	0.606731	149.114	-0.51137	0.554499	0.102342	0.391665	83.5674	-0.0520436	0.2238	0.195346	0.734964
Misin01G199000	783.648	-0.959991	0.322863	0.00032511	0.00824375	674.289	-0.0767349	0.168854	0.343437	0.850841	684.893	-0.65206	0.253153	0.00370488	0.0435804	615.035	-0.119841	0.195902	0.295692	0.83766
Misin11G174200	1807.51	1.07232	0.365958	0.00032644	0.00826175	1350.66	0.070674	0.176636	0.329691	0.842256	1895.74	0.854183	0.326276	0.00194964	0.0266911	1090.84	0.359798	0.318811	0.0307906	0.32468
Misin13G008600	964.139	-0.674418	0.212507	0.000326051	0.00826175	1118.41	-0.0610347	0.159924	0.452298	0.898584	931.234	-0.905725	0.297911	0.000506061	0.00905696	1048.18	-0.214655	0.181098	0.0918026	0.540563
MisinT184100	22.4127	-0.156051	0.434527	0.000326256	0.00826175	22.2808	-0.0051222	0.174744	0.809543	0.98126	24.1307	-0.0503406	0.503069	NA	NA	18.3538	-0.00949852	0.217791	0.610103	0.960662
Misin16G228500	1055.42	1.37416	0.492647	0.000327081	0.00827272	499.312	0.0182093	0.168655	0.729342	0.969733	915.863	-0.107845	0.395974	0.675536	0.88636	1110.45	0.100037	0.210257	0.332743	0.859402
Misin02G141200	273.365	1.49966	0.543817	0.00032764	0.00828162	400.729	0.018946	0.166871	0.739908	0.97101	488.999	0.828706	0.453543	0.0135044	0.110619	484.614	-0.02319	0.184297	0.813827	0.989638
Misin12G280400	1115.67	-0.925868	0.309782	0.000328788	0.00830539	663.321	-0.0102338	0.155357	0.887416	0.989849	655.737	-0.951649	0.41018	0.00350832	0.0418418	1446.71	-0.139564	0.221124	0.239803	0.784583
MisinT402800	886.478	-0.631459	0.195013	0.000330084	0.00833285	964.995	-0.0646312	0.151546	0.461195	0.900883	1165.52	-0.852601	0.353482	0.00360383	0.0426967	1288.19	-0.122441	0.187282	0.293826	0.835998
Misin07G233000	132.786	-2.40717	0.931954	0.000333154	0.00840502	1024.22	-0.152055	0.284001	0.0040474	0.124622	1353.89	-5.81614	0.699165	3.39464e-18	2.37015e-15	18.8406	-0.138705	0.292466	5.98608e-07	0.000101152
Misin11G247200	98.8687	1.76531	0.655827	0.00033343	0.0084067	97.1769	0.0498353	0.176423	0.360225	0.859637	116.832	0.139435	0.501645	0.471365	0.784268	67.1972	-0.0202785	0.202663	0.798306	0.988693
MisinT411900	16473.5	-0.589595	0.181948	0.000333981	0.00841528	12772.1	-0.147484	0.151807	0.142773	0.65122	14754.6	-0.190967	0.176163	0.248015	0.601453	17837.5	-0.160268	0.145805	0.156705	0.677134
MisinT183900	28.2264	-0.175354	0.447937	0.000335441	0.00844674	24.2706	-0.0481814	0.185978	4.96515e-05	0.00619984	15.0598	-0.0553188	0.515725	0.55355	0.828655	40.2354	-0.102573	0.240697	0.141118	0.649824
Misin02G033900	895.808	0.679238	0.21482	0.000337491	0.00849299	1040.71	0.163137	0.228708	0.096304	0.563919	1199.92	-0.0659304	0.271722	0.768969	0.923929	1218.59	0.0371351	0.155293	0.738081	0.981334
Misin13G171100	186.781	1.04313	0.356999	0.00034191	0.00859878	273.088	0.00573902	0.162475	0.928161	0.993221	442.087	0.105979	0.385946	0.687877	0.892275	75.0916	0.0355203	0.204537	0.656382	0.97053
Misin01G434200	2509.05	-1.06638	0.368504	0.000343204	0.00862588	2623.32	-0.112406	0.210681	0.0984443	0.569434	3882.02	-1.25805	0.593201	0.00306458	0.0379905	3244.69	-0.949525	0.260063	1.66031e-05	0.00169036
Misin07G201900	759.45	0.740531	0.238018	0.000344054	0.00864181	898.638	0.076435	0.165857	0.361452	0.859738	1108.85	0.789285	0.363587	0.00747836	0.0726565	1605.88	0.340704	0.225798	0.0243846	0.28462
Misin07G311400	647.232	0.762719	0.246454	0.000345761	0.00867922	466.651	0.0448816	0.162836	0.540451	0.926253	525.807	0.147736	0.356764	0.576881	0.840076	699.923	0.126595	0.225587	0.231971	0.776424
Misin02G318600	123.248	1.29754	0.462956	0.000347173	0.00870921	89.1003	0.00648722	0.174484	0.795549	0.979623	141.744	0.430929	0.717463	0.0668676	0.309522	74.784	0.0471666	0.212319	0.50063	0.935696
Misin04G000500	212.662	1.50735	0.55219	0.000347432	0.00871022	230.936	0.206861	0.310381	0.0422583	0.405029	369.323	1.50475	0.713887	0.00235782	0.0308834	257.639	0.800743	0.421126	0.00263941	0.0750611
Misin04G388500	622.94	0.817877	0.268102	0.000349118	0.00874696	221.623	0.00927087	0.170605	0.835965	0.985702	441.901	1.88819	0.412778	3.62698e-07	2.0959e-05	220.269	0.233256	0.40869	0.0183048	0.244248
Misin12G001000	144.957	1.29167	0.460206	0.000349473	0.00874696	102.758	0.0612132	0.184037	0.213566	0.744478	154.539	0.998096	0.541058	0.00879465	0.0818727	196.222	0.224308	0.335614	0.055703	0.433241
MisinT171100	71.0182	9.73336	4.81147	0.000349554	0.00874696	24.6675	0.0311733	0.179508	0.0763537	0.518548	59.8023	6.29168	1.40524	7.92588e-07	4.1069e-05	106.037	1.55874	0.71069	0.000866689	0.0347051
Misin06G367700	867.662	1.12914	0.39393	0.000350272	0.00875395	465.791	-0.0542322	0.174305	0.378688	0.866604	921.425	0.904383	0.561418	0.0159782	0.124557	943.607	0.659696	0.293635	0.00173346	0.0567929
Misin12G010600	238.058	1.16782	0.409162	0.000350101	0.00875395	136.99	0.153046	0.252539	0.0565093	0.463372	267.387	1.80221	1.51835	0.00597189	0.0618883	286.547	0.236857	0.308266	0.071176	0.48366
Misin17G251700	34.5215	2.60392	1.01352	0.000350836	0.00876257	50.3767	0.0338961	0.176571	0.369045	0.862981	86.6771	0.162435	0.536729	0.25806	0.613029	30.7732	0.00292267	0.216043	0.932019	0.99709
Misin13G061400	102.598	2.24302	0.868972	0.000352817	0.00880654	4.79608	0.000588993	0.175778	0.975724	NA	29.8096	8.49454	3.29813	2.06006e-05	0.000672442	26.3562	0.0568113	0.227156	0.0929974	0.542272
Misin06G056200	124.048	-1.37664	0.498752	0.000354753	0.00884931	17.3124	-0.011424	0.176129	0.410068	0.88155	9.16356	0.0497767	0.507245	0.690827	0.893498	383.852	0.00208888	0.206601	0.979943	0.999226
Misin05G145800	620.196	0.8129	0.26694	0.000357702	0.00891732	425.727	0.22932	0.273213	0.0538755	0.45317	620.723	0.918225	0.403819	0.00440679	0.0497458	529.815	0.937484	0.311507	0.000145145	0.00887521
Misin02G298400	5721.8	-0.965269	0.327961	0.000359946	0.00896727	11770.4	-0.0559194	0.172679	0.391766	0.872903	9682.27	-1.14175	0.410044	0.000730099	0.0121433	13431.9	-0.288108	0.258951	0.0513181	0.416978
MisinT543700	1208.63	-0.628342	0.196627	0.000360155	0.00896727	1061.05	-0.0628707	0.145974	0.473032	0.905603	1078.3	-0.485218	0.233792	0.0197917	0.144701	1262.32	-0.0640058	0.167931	0.551471	0.94876
Misin01G319800	12.8746	-0.255604	0.525553	0.000360708	0.00897544	0	NA	NA	NA	NA	0	NA	NA	NA	NA	0	NA	NA	NA	NA
Misin09G085800	22.1228	-0.152458	0.432194	0.000363263	0.00903339	27.6424	-0.00970874	0.175814	0.512908	0.918673	124.115	-0.517338	1.0916	6.94597e-09	6.44442e-07	41.1398	-0.109954	0.262378	1.54507e-05	0.00158892
Misin11G045100	29.7523	-3.30159	1.29647	0.000363739	0.00903399	8.71943	-0.0187142	0.176917	0.222103	0.752852	16.7301	-0.0257763	0.511765	0.777835	0.927481	11.9569	0.00362182	0.216811	0.91015	0.99497
Misin17G204200	298.887	1.43637	0.524888	0.000363547	0.00903399	135.628	0.152406	0.256012	0.0488083	0.432707	209.441	0.339124	0.381446	0.224835	0.574913	118.291	0.285056	0.465861	0.0258009	0.294401
Misin04G222700	230.307	-1.85899	0.708761	0.000364757	0.00904906	92.4087	-0.0014151	0.172051	0.965759	0.99695	112.322	0.379824	0.638053	0.112542	0.41089	64.5859	-0.057251	0.220885	0.316641	0.849984
Misin15G042700	171.997	2.31794	0.905615	0.000364799	0.00904906	41.0292	1.8197	1.91805	0.00491585	0.139303	217.699	4.46021	1.05662	9.19993e-07	4.6473e-05	48.6621	0.0630756	0.226843	0.174755	0.706935
Misin05G237700	229.65	0.977958	0.333202	0.00036578	0.00906775	155.612	0.0836852	0.183153	0.25181	0.783393	160.418	0.459481	0.373498	0.104445	0.395897	325.773	-0.0167416	0.182575	0.865586	0.991854
Misin07G235200	349.831	1.36837	0.496982	0.000368081	0.00911914	72.8388	0.0240353	0.171875	0.59527	0.939321	294.769	0.294335	0.592171	0.14554	0.468645	163.661	0.318414	0.603796	0.0168019	0.232261
Misin08G217000	183.474	1.4698	0.540497	0.000369733	0.00915439	124.285	0.0513849	0.172818	0.414153	0.882903	214.86	0.714533	0.37927	0.016566	0.127914	0	NA	NA	NA	NA
Misin10G185600	742.281	-1.69927	0.641677	0.000370139	0.00915876	213.996	-0.109346	0.233067	8.32776e-09	1.09532e-05	511.913	-3.11823	1.21429	0.000300112	0.00595759	35.3561	-0.146896	0.30349	4.38606e-08	1.06957e-05
Misin18G065200	12.6343	7.43385	3.67271	0.000370589	0.00916422	1.33428	0.00675966	0.176191	0.24139	NA	8.22693	0.0647285	0.525247	0.0828402	0.350074	4.2613	0.0109402	0.218647	0.119748	NA
Misin03G022200	13.1866	-0.37694	0.744428	0.00037167	0.00917661	20.9344	0.00371142	0.174809	0.861778	0.987601	25.0528	-0.180932	0.548658	0.182333	0.521926	21.9574	-0.00721962	0.215348	0.839586	0.990384
Misin03G049400	2943.33	-1.12159	0.395379	0.000371764	0.00917661	3383.49	-0.100854	0.18995	0.206357	0.73486	2947.64	-0.39697	0.230822	0.0592033	0.290012	2938.52	-0.727657	0.246526	0.000223393	0.0124965
Misin05G003600	280.146	-1.02042	0.352403	0.000372009	0.00917661	192.155	-0.0841376	0.182126	0.253226	0.785075	209.329	-0.605712	0.447777	0.0539173	0.274613	236.556	-0.433569	0.435716	0.0201595	0.25603
MisinT218600	611.234	1.32516	0.479024	0.000371966	0.00917661	582.499	0.0241666	0.164087	0.706549	0.965064	791.613	0.315428	0.606769	0.131447	0.445299	697.057	0.499395	0.292818	0.008004	0.151771
Misin08G064900	3173.48	-0.72781	0.23552	0.00037282	0.00919093	3062.92	-0.145757	0.196396	0.13384	0.636643	2775.82	-0.296338	0.204245	0.111898	0.409773	3615.05	-0.323047	0.195726	0.0216621	0.267161
Misin01G046800	1424.63	0.826152	0.274006	0.000374314	0.00921071	962.605	-0.0135857	0.154361	0.853091	0.987601	1224.41	0.146657	0.30703	0.56265	0.832471	1886.17	-0.330732	0.18981	0.0181849	0.243366
Misin02G192400	847.538	0.581605	0.180683	0.000374089	0.00921071	988.655	0.0773016	0.173325	0.328145	0.841667	979.852	0.345611	0.412723	0.222681	0.572747	1119.25	0.3394	0.212478	0.0215024	0.266044
Misin05G197100	137.908	1.81002	0.685669	0.000374121	0.00921071	140.565	0.00256699	0.173026	0.940891	0.994545	337.734	0.514902	0.48818	0.100706	0.387962	177.366	0.541598	1.45816	0.0108736	0.182226
MisinT380300	23.6621	-0.152258	0.43206	0.000374673	0.00921266	3.5473	-0.00419066	0.176091	0.220665	NA	5.05748	-0.00525749	0.514659	0.935987	0.97979	9.36424	-0.00567758	0.217869	NA	NA
MisinT451900	507.864	-1.17878	0.418844	0.000374855	0.00921266	284.186	-1.56633	0.714964	0.000582989	0.0358245	333.329	-2.46468	1.23609	0.00134296	0.0198993	920.082	-0.877866	0.516812	0.00331984	0.086417
Misin04G399700	11196.1	-0.630541	0.199099	0.000375518	0.00922328	7851.76	0.00312612	0.139579	0.974151	0.997592	7543.57	-0.628177	0.224025	0.00212829	0.0285765	10445.3	-0.455689	0.16044	0.000673033	0.0292202
MisinT113600	2780.23	-0.771942	0.252151	0.000375787	0.00922422	2491.82	0.000684361	0.147657	0.993223	0.998995	2718.81	-0.762681	0.223667	0.000198181	0.00425645	2590.6	-0.423617	0.176647	0.00257979	0.0738813
Misin08G139900	1304.95	-0.690652	0.221444	0.000377301	0.0092557	1120.09	-0.485815	0.217772	0.00192231	0.0788536	1149.06	-0.301849	0.26916	0.189354	0.531822	1372.17	-0.28702	0.190468	0.0346587	0.344422
MisinT255700	24.7251	-3.25777	1.25462	0.000377572	0.00925664	32.3564	0.00287643	0.174602	0.901566	0.989993	32.3878	-0.0388748	0.485269	0.822217	0.945497	46.8346	-0.0506172	0.224396	0.147243	0.660387
Misin04G366500	38.4468	1.95881	0.747841	0.000377945	0.00926011	37.3101	0.041565	0.176494	0.369864	0.862981	60.4905	0.206092	0.554724	NA	NA	51.0058	0.0190736	0.21555	0.643512	0.967584
Misin05G378200	802.907	-1.00945	0.348621	0.000378405	0.0092657	544.04	-0.12733	0.211975	0.11858	0.609623	648.682	-1.52853	0.346914	1.04041e-06	5.16372e-05	488.339	-0.59854	0.306997	0.00365887	0.0914434
Misin05G187700	462.224	1.02591	0.354449	0.000379102	0.00927709	661.133	0.0279545	0.151359	0.72719	0.969345	759.653	-0.117712	0.265347	0.603734	0.853238	637.911	0.129477	0.213778	0.249142	0.796429
Misin04G387200	50.6262	-2.72833	1.06613	0.000380672	0.00929841	4.31407	-0.00497191	0.176115	0.252398	NA	18.944	0.109678	0.532393	0.173323	0.510428	42.1074	-0.132368	0.271802	0.032486	0.333491
Misin06G173100	1534.32	-1.12546	0.397198	0.000380268	0.00929841	990.972	-0.130984	0.220537	0.0981919	0.568769	906.391	-0.798699	0.377931	0.00820668	0.0777342	1111.21	-0.56577	0.321959	0.00566243	0.121751
Misin07G528700	488.721	1.49709	0.55223	0.00038067	0.00929841	272.386	-0.030025	0.160387	0.670297	0.957532	385.041	0.763368	0.65727	0.0386073	0.223945	173.108	-0.0530804	0.201511	0.553978	0.949462
MisinT584600	76.8248	-1.40801	0.516214	0.000380926	0.00929892	51.0949	0.00876662	0.172457	0.810015	0.98126	47.6346	0.0777989	0.449725	0.741094	0.914031	21.6813	0.010655	0.212923	0.828547	0.990224
Misin06G052100	3503.56	-1.55082	0.580216	0.00038192	0.00931182	3589.17	-0.106416	0.186011	0.199619	0.727356	5721.32	-0.453056	0.483372	0.131637	0.445582	6611.09	-0.313031	0.421609	0.034778	0.345125
Misin13G035300	151.072	2.80354	1.13139	0.000381866	0.00931182	54.6386	0.00504542	0.171862	0.896818	0.989983	105.429	0.336689	0.61926	0.12017	0.424481	161.385	1.11963	0.465567	0.00066257	0.0288892
Misin05G350600	74.262	-2.09642	0.817628	0.000383735	0.0093492	215.612	0.0923674	0.19516	0.164986	0.681177	232.881	-1.31064	0.597047	0.00242865	0.0316126	134.11	0.0804804	0.227079	0.243619	0.789586
Misin13G129200	585.623	-1.00801	0.349221	0.000383922	0.0093492	490.413	-0.194467	0.224796	0.0720066	0.506451	507.479	-0.00196769	0.47637	0.98425	0.995461	680.33	-0.867325	0.180135	1.03162e-07	2.24661e-05
Misin16G044700	11746.3	-0.821967	0.273447	0.000385548	0.00938308	9616.08	-0.0829573	0.150169	0.362223	0.860326	8371.32	-1.03486	0.225092	8.21952e-07	4.22752e-05	10418.1	-0.547927	0.273677	0.00384288	0.0945227
Misin02G341900	1009.14	-0.865582	0.29076	0.000386686	0.00940503	678.776	-0.0729394	0.173913	0.33229	0.84387	955.287	-1.75839	0.537852	7.48898e-05	0.00192212	867.441	-0.447315	0.35084	0.017484	0.237261
Misin03G053800	27.8611	-0.163412	0.439327	0.000388603	0.00941726	10.5588	-0.00978751	0.176412	0.0490918	0.433347	38.328	-0.0766155	0.528057	NA	NA	14.7647	-0.0190156	0.219503	0.00530744	0.116706
Misin05G275600	1214.61	0.776275	0.255927	0.000388258	0.00941726	803.528	0.097189	0.180012	0.249772	0.782093	1042.53	0.751275	0.606396	0.038647	0.224102	1599.86	0.412454	0.257689	0.0139025	0.209691
Misin11G220400	5780.53	-0.764122	0.250188	0.00038847	0.00941726	1955.23	-0.72969	0.220037	4.90237e-05	0.00616044	2195.5	-1.33663	0.272721	1.17672e-07	7.75578e-06	2001.51	-0.202121	0.161508	0.0952559	0.547462
Misin16G166200	2375.33	-1.75898	0.672705	0.000388007	0.00941726	947.662	-0.0298098	0.177629	0.279052	0.807869	813.699	-2.74873	0.545063	2.52901e-08	1.96763e-06	2750.53	-1.27289	0.325736	4.16554e-06	0.0005125
MisinT061000	1846.85	-0.282263	0.562341	0.000388567	0.00941726	654.135	-0.0428098	0.183556	0.003505	0.114392	1173.54	-0.341068	0.71272	1.83563e-09	2.02727e-07	1059.82	-0.0428486	0.222715	NA	NA
MisinT102700	267.179	1.28277	0.463143	0.00038758	0.00941726	215.972	0.43855	0.45039	0.0148686	0.247234	335.556	2.22221	0.490451	3.87455e-07	2.22916e-05	301.024	0.700921	0.362111	0.0029905	0.0814926
Misin07G180500	20.675	4.66555	1.8646	0.000389458	0.00943225	21.9339	0.0226893	0.176527	0.358516	0.85833	42.4546	0.200657	0.568999	0.0766401	0.334759	12.6096	0.0202376	0.21918	0.228311	0.772538
Misin12G184600	131.261	1.24607	0.447716	0.000390096	0.00944198	133.989	0.0888026	0.191416	0.190531	0.716158	294.018	0.416093	0.693777	0.0774085	0.336687	74.8423	0.106546	0.24342	0.129405	0.626556
Misin02G267600	2095.04	-0.750661	0.24595	0.000394162	0.00952885	1686.83	0.0409135	0.161035	0.610024	0.94349	1327.99	-0.0988731	0.313192	0.688658	0.892655	2108.46	-0.347562	0.270788	0.0286208	0.312871
Misin04G279500	5770.65	-1.03138	0.357146	0.00039405	0.00952885	3938.59	-0.692874	0.272097	0.000566744	0.0351836	2872.56	-1.78662	0.27653	9.06515e-12	1.6307e-09	4669.66	-0.354582	0.498796	0.0253916	0.292104
Misin11G225300	617.052	-0.816665	0.272045	0.000395094	0.00954559	364.127	-0.502656	0.454511	0.00908494	0.190947	477.269	-1.74154	0.535159	8.17217e-05	0.00207038	822.042	-0.46976	0.264975	0.00796216	0.151268
Misin01G373700	2610.54	0.844573	0.282872	0.000399564	0.00964776	2773.98	0.140646	0.186545	0.157758	0.672574	3891.33	1.15212	0.165841	6.36119e-13	1.40883e-10	3445.43	0.493349	0.226397	0.00333538	0.0865712
Misin09G032200	573.481	-1.29817	0.474307	0.000402374	0.00970973	439.335	-0.034507	0.174571	0.440092	0.893545	298.907	-0.34473	0.432561	0.226289	0.576476	854.867	-0.577546	0.360434	0.00669723	0.135758
Misin03G291000	303.01	1.12424	0.398132	0.000403228	0.00972446	215.72	-0.0390181	0.168792	0.525005	0.922286	325.701	0.753142	0.415639	0.017166	0.130876	798.522	0.753306	0.237452	0.000110607	0.00713848
Misin04G305400	303.046	-1.36902	0.504964	0.000404183	0.00973012	389.379	-0.235293	0.325665	0.0384496	0.386731	497.053	-1.85946	0.408719	4.06509e-07	2.32903e-05	318.09	-1.08007	0.392046	0.00026255	0.0141617
Misin09G127500	941.64	1.35342	0.494553	0.00040411	0.00973012	323.599	0.0134119	0.168011	0.791774	0.979353	545.378	2.14685	1.44258	0.00347658	0.0415716	924.641	0.297453	0.269458	0.0485042	0.40706
MisinT560400	22.3239	-0.19169	0.46057	0.000404193	0.00973012	0	NA	NA	NA	NA	0	NA	NA	NA	NA	0	NA	NA	NA	NA
Misin13G150200	2843.55	0.829353	0.276933	0.000404467	0.00973084	2255.27	0.0707411	0.170157	0.364994	0.861948	3010.17	1.06937	0.280966	2.45893e-05	0.000782187	2450.52	0.546704	0.224777	0.00126874	0.0453629
Misin09G143200	36.5086	-0.476687	1.1924	0.000405127	0.00974086	15.5639	0.0168491	0.176633	0.280543	0.808541	15.8025	-0.06993	0.526593	4.38911e-10	5.49559e-08	21.247	-0.0393862	0.223613	0.000110288	0.00712914
Misin17G122500	16.2285	-3.51769	1.29439	0.000408465	0.0098093	0	NA	NA	NA	NA	0	NA	NA	NA	NA	0	NA	NA	NA	NA
MisinT240500	424.545	-0.832205	0.279075	0.00040836	0.0098093	316.253	-0.086357	0.20028	0.0807048	0.531099	385.062	-1.15745	0.593936	0.00517828	0.0558852	277.758	-0.685108	0.271569	0.000813366	0.0331235
Misin04G388800	594.796	-0.779813	0.259556	0.00041402	0.00993673	715.82	-0.132228	0.180498	0.171524	0.691318	859.542	-0.536187	0.2285	0.00933595	0.085296	842.533	-0.226016	0.184121	0.0789597	0.505988
Misin19G074200	19.7688	-3.80631	1.41054	0.000415579	0.00996816	13.4125	-0.000114534	0.175357	0.987774	0.998837	1.23753	-0.0502018	0.522277	0.412085	NA	11.1633	-0.0349912	0.22242	0.00241834	0.0705485
Misin04G357100	1059.47	0.73561	0.239949	0.000416511	0.00998126	1253.59	0.0882295	0.156002	0.336841	0.846476	1518.65	-0.0356714	0.185173	0.834558	0.949993	1167.13	-0.0771877	0.156322	0.491647	0.932159
Misin07G003000	53.4473	-0.120756	0.414505	0.000416625	0.00998126	4.71588	-0.00423427	0.176094	0.186761	NA	8.29874	0.0542533	0.522764	0.31717	0.670136	13.6516	-0.0109172	0.218672	0.0518585	0.418642
Misin16G206500	167.07	2.12474	0.837562	0.000417905	0.0100059	61.271	0.125036	0.231977	0.046554	0.422467	91.404	0.216993	0.553389	0.208605	0.557825	123.982	0.0263973	0.206708	0.714718	0.978997
Misin05G114200	34.2716	-0.101683	0.406006	0.000419601	0.0100405	34.1411	-0.0193381	0.177236	0.134371	0.637087	47.9367	0.150126	0.532168	0.285657	0.638802	119.325	-0.00420477	0.205872	0.947335	0.998082
Misin15G168300	24963.5	-2.00416	0.792841	0.000420536	0.0100569	36141.6	-0.102925	0.171472	0.25192	0.783393	18316	-2.03115	0.565973	2.04197e-05	0.000667065	25295.2	-0.597687	0.698296	0.0112181	0.185784
MisinT250000	225.023	1.65196	0.629195	0.00042106	0.0100634	83.0295	0.0412022	0.176807	0.36004	0.859592	214.819	1.96712	0.656485	0.000165298	0.00368268	136.3	0.242205	0.397416	0.0295594	0.319135
Misin01G040200	47.9562	1.36271	0.502036	0.000421785	0.0100747	15.8574	-0.00186997	0.175367	0.896969	0.989983	39.817	4.67293	1.11846	2.82924e-06	0.000120152	61.2988	0.0256637	0.216126	0.552713	0.948881
Misin12G085300	426.058	1.32346	0.485914	0.000423189	0.0101022	200.969	0.168611	0.27577	0.0430802	0.407934	240.417	0.914988	2.04337	0.0132124	0.108941	203.287	0.577613	0.45893	0.010406	0.17709
Misin12G168100	716.118	-0.603694	0.191223	0.000423829	0.0101114	644.658	-0.0667343	0.171173	0.362716	0.860874	766.082	-0.139161	0.225547	0.490677	0.796189	778.735	-0.358959	0.242694	0.0217557	0.267991
Misin18G203200	527.941	-1.20797	0.43806	0.00042494	0.0101318	473.736	-0.171185	0.237602	0.0804009	0.529973	542.7	-0.433423	0.330668	0.100335	0.387352	433.022	-0.431933	0.331541	0.0180728	0.242503
Misin04G176700	871.12	1.95048	0.760504	0.000425835	0.0101411	231.21	0.114402	0.219644	0.0664579	0.494214	623.261	2.18062	1.61175	0.00391729	0.0454304	408.185	0.237202	0.326139	0.0632681	0.457237
Misin18G039000	651.742	-0.851632	0.289079	0.000425752	0.0101411	1107.08	-0.131124	0.219666	0.0989265	0.57061	988.655	-1.39092	0.354862	9.56333e-06	0.000346179	394.333	-0.0915528	0.200363	0.383891	0.889207
Misin14G135500	17.1422	-0.162701	0.438824	0.000427181	0.0101671	0.140772	-0.00288333	0.176006	0.826092	NA	1.35245	-0.0538816	0.523339	0.234333	NA	0	NA	NA	NA	NA
Misin06G013100	220.102	-1.24599	0.455201	0.000427459	0.0101676	164.838	-0.0981898	0.208757	0.0611482	0.47743	216.113	-2.11121	0.749157	0.000247035	0.00509073	103.811	-1.9969	0.845599	0.000523728	0.0243474
Misin16G167900	156.089	1.16232	0.41724	0.000427923	0.0101726	166.152	-0.0203042	0.169429	0.685607	0.960221	151.794	0.218426	0.531943	0.288241	0.641654	264.48	0.0353613	0.205627	0.644588	0.968071
Misin17G265100	72.6068	-3.10211	1.29931	0.000432291	0.0102703	40.652	-0.0459516	0.183922	0.0363218	0.379661	54.73	0.0252643	0.47818	0.898785	0.96952	41.2615	-0.0708282	0.22213	0.299923	0.840172
Misin05G132300	332.762	1.10282	0.392469	0.000433643	0.0102963	429.656	0.123209	0.210712	0.126103	0.623853	503.142	0.584648	0.376206	0.0437529	0.241927	228.573	0.232523	0.302025	0.0756751	0.496833
Misin05G209900	622.312	-0.897011	0.307254	0.00043555	0.0103312	689.67	-0.00893635	0.147094	0.909875	0.991064	705.033	-0.719574	0.326197	0.00801928	0.0764513	885.502	-0.264892	0.21434	0.0588218	0.444426
Misin07G239900	603.764	1.16785	0.419745	0.00043563	0.0103312	266.575	0.108414	0.191971	0.192125	0.718387	284.312	0.0855669	0.482704	0.672814	0.885421	598.127	0.172357	0.255739	0.134099	0.633646
Misin09G184500	619.211	-1.3092	0.48419	0.000436393	0.0103432	0	NA	NA	NA	NA	0.552334	-0.00481925	0.519186	0.905442	NA	204.031	-0.0402439	0.222031	0.175968	0.708954
Misin02G362800	44.7787	-2.74197	1.10546	0.000438695	0.0103916	94.1131	-0.0100433	0.172447	0.789684	0.978931	122.769	-2.15832	2.18215	0.00442251	0.049845	50.9906	-0.141596	0.290662	0.00185993	0.0594852
Misin17G192800	876.691	-1.0198	0.359661	0.00043929	0.0103995	506.786	-0.687033	0.552438	0.00529004	0.144154	505.492	-1.76276	0.414644	1.70541e-06	7.85824e-05	1071.19	-0.0375106	0.206535	0.619008	0.962308
MisinT415800	724.784	-1.09765	0.391377	0.000439624	0.0104012	789.861	-0.197343	0.290009	0.0460302	0.421308	738.401	-1.11322	0.489361	0.00280501	0.0353687	731.667	-0.274562	0.33713	0.0529475	0.42304
Misin07G165900	1387.92	0.958656	0.332711	0.000440988	0.0104273	1148.12	0.0515692	0.1792	0.29719	0.818949	1792.4	0.494545	0.533119	0.114708	0.414243	1874.12	0.183659	0.249246	0.130684	0.6293
Misin14G023200	2080.05	1.55306	0.590111	0.000441768	0.0104396	2603.07	0.215461	0.385858	0.0183703	0.275401	2492.74	0.355091	0.507666	0.211556	0.560633	6292.39	0.119361	0.223688	0.24818	0.795854
Misin19G268600	11.8166	7.28581	3.68708	0.000444816	0.0105054	1.46771	0.00683591	0.176197	0.228708	NA	16.9657	4.55819	1.55168	0.000251638	0.00516491	20.5731	0.00608166	0.216289	0.8473	0.990384
Misin18G247800	27.169	2.90761	1.19966	0.000447737	0.0105681	0	NA	NA	NA	NA	3.52722	0.0616626	0.524549	0.155364	NA	0.233306	0.00811632	0.218363	0.631865	NA
Misin01G427600	208.509	1.75225	0.678551	0.000449047	0.0105884	166.609	-0.0149094	0.166377	0.789439	0.978921	195.108	0.198497	0.528061	0.308588	0.662626	336.097	0.0681883	0.211785	0.41849	0.905226
Misin16G061600	336.225	-1.28893	0.476083	0.000449127	0.0105884	242.187	-0.0686248	0.183624	0.236463	0.76851	399.874	-0.87622	0.717853	0.0257467	0.172682	294.554	-0.65767	0.501811	0.00772975	0.148624
Misin07G270300	1771.71	0.632763	0.202417	0.000450392	0.010612	1350.35	0.167886	0.220129	0.101936	0.576353	1720.48	0.0230274	0.202178	0.910925	0.972292	3081.21	0.0528127	0.172059	0.632435	0.96614
Misin05G342000	21.2222	5.14378	2.07496	0.000453881	0.0106879	7.47199	0.00767863	0.176259	0.071919	0.506385	109.139	0.110581	0.53712	0.000635332	0.0108959	39.6612	10.0859	3.16948	7.79862e-09	2.58409e-06
MisinT138800	264.509	1.26555	0.465669	0.000456047	0.0107325	191.692	-0.042104	0.175068	0.396087	0.873135	317.6	-0.402488	0.320521	0.119012	0.422527	180	-0.00860925	0.193417	0.915029	0.995933
Misin07G458300	519.214	-0.973864	0.341388	0.000456866	0.0107455	943.511	-0.604944	0.302817	0.00224613	0.0873838	859.538	-0.664502	0.239246	0.00198591	0.0270707	191.508	-1.0919	0.544665	0.00154513	0.052524
Misin09G099500	823.025	-2.0408	0.818955	0.000458531	0.0107783	292.944	-0.066225	0.193774	0.00765208	0.176261	357.246	-4.89188	0.799154	4.05932e-11	6.45636e-09	165.247	-0.0425627	0.224296	0.00660184	0.134427
Misin18G185200	20955	0.621919	0.198016	0.000460458	0.0108172	14698.3	0.168721	0.181856	0.115069	0.603697	16580.8	0.297678	0.259355	0.187226	0.529057	22029.1	-0.0261601	0.159976	0.899103	0.99347
Misin06G299700	5158.14	-0.622351	0.20011	0.000461318	0.0108311	4874.18	-0.0349754	0.138176	0.649932	0.953239	4533.74	-0.716932	0.135396	4.29768e-08	3.16141e-06	3550.62	-0.179969	0.197603	0.1523	0.668851
MisinT167800	152.747	1.27111	0.467901	0.000461669	0.0108329	152.249	0.0265491	0.15927	0.712514	0.965632	174.64	0.244776	0.551338	0.22878	0.579569	315.175	0.0948234	0.216239	0.321302	0.852479
Misin14G044200	25.9408	0.0979802	0.404401	0.000462061	0.0108358	5.04182	-0.000647638	0.175728	0.936338	NA	26.6322	8.63785	3.08507	2.71175e-06	0.000116605	86.8412	0.0890376	0.243328	0.0218953	0.268897
Misin05G369600	30.3605	-0.123326	0.41575	0.000462849	0.0108479	0	NA	NA	NA	NA	0.238335	-0.00448502	0.519203	0.905444	NA	7.93738	-0.00976635	0.218586	0.113608	0.590313
Misin01G390500	786.188	1.19453	0.43561	0.000463279	0.0108516	517.652	0.0594186	0.173063	0.383203	0.868866	810.012	0.39871	0.307492	0.114517	0.413867	544.625	0.430997	0.351449	0.0191745	0.249734
Misin05G377200	315.888	0.861859	0.294222	0.000464295	0.010869	248.643	0.0492056	0.173575	0.412555	0.882764	257.564	0.382196	0.620083	0.129357	0.441208	418.253	0.0313517	0.203306	0.697346	0.97636
Misin05G123800	1669.43	-0.550924	0.173273	0.000464717	0.0108725	1391.43	-0.0352703	0.169484	0.531953	0.924289	1747.86	-0.760821	0.350448	0.0078522	0.0753537	2653.71	-0.422446	0.326939	0.018799	0.247518
Misin18G086600	10.2634	-0.261787	0.532585	0.000465592	0.0108866	1.1911	-0.000314959	0.176009	0.910586	NA	2.311	-0.00535691	0.519157	0.905439	NA	6.67582	0.0097129	0.218553	0.164617	0.691108
Misin02G156500	142.875	-1.30927	0.487884	0.000467518	0.0109061	188.062	-0.0284961	0.168581	0.612192	0.944393	248.847	-0.458367	0.590146	0.121354	0.426468	141.299	-0.107076	0.23494	0.199351	0.740381
Misin05G276800	15.1688	-0.152395	0.432066	0.000467483	0.0109061	2.99222	-0.00434685	0.176092	0.292844	NA	0.491919	-0.0460633	0.521259	0.565018	NA	1.09831	-0.000860739	0.218239	0.94112	NA
Misin12G144900	1210.41	-0.860466	0.295621	0.000466799	0.0109061	1214.05	-0.32372	0.365051	0.0227283	0.305581	1168.17	-0.442089	0.202212	0.0171367	0.130752	805.228	0.0116441	0.198447	0.894818	0.99347
Misin19G084300	1614.71	-1.17951	0.431485	0.000467267	0.0109061	1170.55	-0.0652929	0.182826	0.245967	0.776949	897.339	-1.33164	0.429248	0.000202689	0.00433322	2451.65	-1.34787	0.459245	0.000136407	0.00849397
Misin08G088300	21.8743	-0.181788	0.452594	0.00046812	0.0109138	19.1323	-0.0289066	0.179529	0.000942856	0.0486953	33.1865	-0.119859	0.540509	0.00173063	0.0242241	18.7782	-0.0196933	0.219593	0.00430348	0.101952
Misin11G275700	82.2084	-1.46755	0.558047	0.00046892	0.010926	55.4537	-0.0585427	0.182782	0.225402	0.755528	41.7978	0.0185238	0.472463	0.930301	0.978044	96.3252	-0.197626	0.32358	0.0491231	0.409114
Misin02G356000	425.834	2.48203	1.01986	0.000469515	0.0109272	480.942	0.106524	0.219751	0.0292149	0.344416	765.861	0.397335	0.698002	0.0632143	0.300555	780.055	0.128466	0.25854	0.0939274	0.544536
Misin13G037600	24.651	-0.138532	0.423809	0.000469245	0.0109272	19.4045	-0.023319	0.178264	0.00501837	0.140613	41.3161	-0.133823	0.545816	NA	NA	25.5061	-0.00941449	0.218537	0.153465	0.671145
Misin05G180600	133.015	1.30442	0.48522	0.000470872	0.0109484	166.299	0.927856	0.3667	0.000544513	0.0345981	250.887	0.136116	0.282731	0.56856	0.83546	176.954	0.058487	0.205696	0.506121	0.937174
MisinT536700	32.5183	4.45924	1.95081	0.000470975	0.0109484	26.1015	0.00355797	0.174663	0.875193	0.988771	54.42	2.1977	1.27729	0.00266534	0.03394	31.4157	0.0467122	0.22437	0.0897367	0.53558
Misin05G342400	2214.36	-0.588131	0.187406	0.000472048	0.0109669	1908.98	-0.142689	0.163234	0.155246	0.669658	1908.43	-0.556553	0.324167	0.0354513	0.21233	1877.55	-0.446584	0.237521	0.00716542	0.141584
Misin05G063500	415.411	0.815799	0.276016	0.000472642	0.010968	440.518	0.518493	0.483669	0.0108964	0.211798	475.479	0.448267	0.335913	0.0938398	0.374071	535.144	0.0722065	0.19026	0.49951	0.935051
MisinT170200	2272.97	-0.795668	0.263122	0.000472587	0.010968	1659.32	-0.0166597	0.162103	0.79856	0.979991	1158.34	-0.183607	0.288235	0.437958	0.762669	2011.51	-0.0448356	0.19196	0.640821	0.967528
Misin14G154600	178.791	-1.98356	0.798355	0.000473192	0.0109744	123.988	-0.0626736	0.192042	0.00594221	0.15416	103.429	-0.274013	0.611389	0.0631943	0.3005	161.971	-0.0548216	0.224829	0.173896	0.705633
Misin06G266600	78.7414	2.04242	0.814188	0.00047381	0.0109823	232.677	0.113709	0.19963	0.161946	0.677921	298.895	0.818225	0.452881	0.0144882	0.116296	272.346	0.464617	0.549495	0.0181764	0.243366
Misin07G402800	2840.23	-2.00489	0.80777	0.000474521	0.0109861	1247.25	-1.42425	0.451353	4.79432e-05	0.00611158	1545.61	-3.40355	0.533323	9.16918e-12	1.64224e-09	25340.9	-0.614138	0.298791	0.00283456	0.0787412
Misin13G107900	1181	-0.887655	0.306764	0.000474427	0.0109861	923.78	0.00738579	0.159937	0.916631	0.99171	760.385	-0.355362	0.346084	0.18212	0.521895	1218	-0.344004	0.293964	0.0328351	0.334881
Misin07G143900	866.549	0.811607	0.274769	0.000475824	0.0110098	1034.5	0.125313	0.167607	0.204259	0.732927	1325.17	0.597069	0.240755	0.00562556	0.059329	1300.11	0.202893	0.15067	0.0830871	0.517529
Misin19G268800	219.466	1.86608	0.737277	0.000477999	0.0110538	126.601	0.0639499	0.190555	0.0600864	0.475281	367.864	2.96768	1.19011	0.000411929	0.00768524	108.05	0.0601795	0.221804	0.303682	0.842876
Misin02G409100	7832.68	-0.733838	0.243326	0.000478689	0.0110569	9714.99	-0.381051	0.223522	0.00814256	0.180398	10753.4	-0.781543	0.211675	8.00236e-05	0.00203739	9071.74	-0.533859	0.193576	0.000522589	0.0243346
MisinT002300	11.1564	-4.40719	1.76593	0.000478624	0.0110569	26.5311	0.00567505	0.174159	0.833182	0.984921	23.8753	-1.40316	1.05202	0.00824321	0.0780136	33.304	-0.045245	0.22126	0.270295	0.816476
Misin19G057800	491.126	-1.39061	0.526922	0.00047957	0.0110708	724.507	-0.0541791	0.181714	0.230826	0.76099	843.02	-4.52388	0.689091	2.2034e-12	4.44936e-10	601.9	-0.159647	0.285002	0.0642746	0.459455
Misin06G110200	1021.91	-1.24999	0.464706	0.000482699	0.0111366	1442.56	0.139147	0.197569	0.147913	0.659228	1683.17	-0.320949	0.338812	0.223422	0.573342	1787.52	-0.132287	0.22437	0.215622	0.759464
Misin07G185400	345.485	-1.35803	0.512581	0.00048535	0.0111913	334.542	-0.0658947	0.191224	0.0581032	0.468349	282.741	-0.265876	0.555177	0.213449	0.562067	4.43578	0.00371013	0.217953	0.810189	NA
Misin10G091300	37.7387	-2.40161	0.96409	0.00048577	0.0111946	13.3989	-0.0127681	0.176211	0.355958	0.856946	49.3396	-0.116458	0.494981	0.532499	0.819001	302.499	-3.96045	0.646036	3.77519e-11	2.29464e-08
Misin04G123200	1451.86	2.06778	0.835463	0.000486853	0.0112131	1115.05	0.933051	0.405537	0.000976392	0.0499324	2086.54	1.4458	0.513291	0.000425456	0.00788404	2846.1	1.11067	0.471206	0.000738908	0.0310456
MisinT090000	6.5218	-0.283268	0.561156	0.000487279	0.0112164	3.24943	-0.00385176	0.176062	0.506799	NA	5.9674	0.152372	0.551362	0.0316991	0.197611	1.76453	0.0088718	0.218464	0.363927	NA
Misin12G116100	1748.21	0.619916	0.199651	0.000488721	0.0112431	1356	-0.0169956	0.162374	0.789664	0.978931	1716.62	0.720101	0.397438	0.0187319	0.139588	2509.19	0.153135	0.211004	0.228864	0.773198
Misin02G448200	105.228	-2.40427	0.997703	0.000489706	0.0112593	61.9812	-0.0695818	0.197517	2.92295e-07	0.000153778	43.3681	-0.0841375	0.508213	0.54731	0.826328	80.6249	-0.105261	0.254409	0.012642	0.19978
Misin11G243500	69.2637	-2.48771	1.02432	0.000490196	0.0112641	81.3122	-0.0276459	0.175585	0.425328	0.886871	56.0922	0.0191108	0.495675	0.904801	0.970686	64.2488	-0.00911442	0.213764	0.832163	0.990333
Misin01G413600	1389.85	-1.19982	0.442953	0.000491192	0.0112805	2401.55	0.0187252	0.166745	0.74175	0.97101	2026.61	-0.670357	0.315807	0.0111549	0.0966586	2199.75	-0.207529	0.261037	0.102484	0.565479
Misin19G126200	192.107	1.97117	0.790049	0.000492125	0.0112954	102.283	-0.0263589	0.176466	0.365508	0.862266	114.301	0.873686	1.43047	0.019971	0.145453	105.056	0.0758336	0.227027	0.232266	0.776458
Misin04G090600	400.403	0.713048	0.235896	0.000492803	0.0113045	445.577	0.0130181	0.149702	0.88178	0.989623	538.601	0.0596956	0.271732	0.798665	0.936616	683.849	0.0540724	0.164577	0.625153	0.96415
Misin04G052800	386.394	-0.909996	0.317802	0.000494044	0.0113264	521.471	-0.0632365	0.165799	0.414447	0.882936	535.49	-0.361541	0.247625	0.0973899	0.380907	1049.31	-0.208427	0.213767	0.112158	0.587606
Misin12G219800	9.0631	0.161296	0.437683	0.000495729	0.0113585	0.633476	-0.00383075	0.17606	0.506804	NA	2.7943	0.0302647	0.516935	0.654536	NA	3.72712	0.0123927	0.218353	0.403354	NA
Misin03G022100	154.48	-1.26165	0.470472	0.000496369	0.0113667	156.9	0.000899637	0.164921	0.990031	0.998837	151.322	-2.08699	0.437404	1.33708e-07	8.71517e-06	43.6171	-0.0379811	0.217841	0.412655	0.903691
Misin07G524300	468.252	1.6571	0.648996	0.000500178	0.0114473	654.009	0.0499002	0.168402	0.470449	0.904737	785.365	0.578582	0.916743	0.0362399	0.215204	486.96	0.12125	0.261265	NA	NA
Misin10G156300	68.4449	-2.3404	0.958387	0.000500866	0.01145	232.198	0.0352593	0.171032	0.525144	0.922385	514.62	-1.29483	0.850048	0.00781524	0.0751496	532.965	0.0639626	0.222848	0.287124	0.830673
Misin19G136600	12.582	0.137028	0.42282	0.000500682	0.01145	14.1875	0.00797255	0.175829	0.550687	0.928884	15.7561	-0.0124156	0.497795	0.926732	0.977122	44.4347	0.0205686	0.21462	0.657575	0.970611
Misin06G076600	364.007	-1.09623	0.397843	0.00050586	0.0115575	302.55	-0.14756	0.232865	0.0825393	0.534787	301.745	-0.628859	0.279139	0.00904919	0.0834692	446.403	-0.81318	0.346453	0.00102107	0.0388256
Misin19G243700	240.132	-1.5729	0.613662	0.000507103	0.0115793	1309.7	0.0150532	0.160833	0.824451	0.983672	1440.7	-0.427265	0.297403	0.0837544	0.352203	4317.27	-0.180045	0.196274	0.156195	0.676429
Misin18G209800	400.096	5.61341	3.12456	0.000507613	0.0115843	203.163	3.39395	1.10154	0.000100029	0.0107254	595.674	5.3738	0.985664	2.21535e-09	2.38898e-07	695.669	1.98108	0.537016	9.03751e-06	0.00101951
Misin19G091900	709.139	0.725328	0.241627	0.000509778	0.0116271	762.175	0.141699	0.191144	0.150828	0.66243	985.835	0.543655	0.307923	0.0339618	0.206559	1063.85	0.338742	0.244842	0.0294191	0.31821
Misin03G280600	511.133	0.734836	0.245676	0.000513748	0.0117109	332.599	0.0140903	0.157733	0.844391	0.98651	543.269	1.06565	0.304726	8.02127e-05	0.00203968	323.595	0.500543	0.439137	0.0147604	0.21638
Misin07G204200	729.566	-1.00356	0.360622	0.000515063	0.0117342	753.387	-0.0202537	0.155026	0.785296	0.978347	597.835	-1.19741	0.358364	0.000108354	0.00261179	2206.56	-0.330819	0.297035	0.0368524	0.355298
Misin11G053700	201.337	-1.20486	0.447408	0.000518403	0.0118036	115.836	-0.0638879	0.186549	0.161642	0.677294	159.123	-0.279619	0.590989	0.1322	0.446632	125.163	-0.0624181	0.222935	0.276605	0.821975
Misin07G112100	3471.27	-0.632996	0.206497	0.000519464	0.011821	3827.62	-0.312981	0.244087	0.0214308	0.298278	3854.54	-0.986786	0.21084	6.01176e-07	3.26283e-05	4425.99	-0.154624	0.201766	0.206994	0.75158
Misin02G485000	963.304	-0.789523	0.26882	0.000519895	0.0118241	867.112	-0.476588	0.531529	0.0105872	0.207836	842.491	-0.38555	0.272174	0.0981099	0.382392	1004.8	-0.358586	0.29138	0.0285322	0.312267
Misin04G144300	563.045	1.02089	0.366133	0.000520954	0.0118347	420.718	0.154429	0.234334	0.0900957	0.549316	559.484	1.07151	0.357435	0.000429607	0.00793954	379.699	0.423542	0.48206	0.0218799	0.268789
MisinT410700	19.5832	-0.171057	0.444539	0.00052082	0.0118347	6.94226	-0.000353909	0.176007	0.893484	0.989983	1.60603	-0.0542447	0.523456	0.210219	NA	18.6319	0.00545235	0.217512	0.788868	0.987077
Misin17G267700	387.109	1.57481	0.6153	0.000521297	0.0118357	429.372	0.0450675	0.165675	0.51867	0.920647	752.154	1.63268	0.337665	1.26348e-07	8.28787e-06	711.222	0.0471151	0.189712	0.638183	0.967226
Misin06G345100	140.453	-1.35528	0.515512	0.000522204	0.0118429	132.763	-0.103869	0.217926	0.0232157	0.309579	210.559	-0.296489	0.476231	0.277306	0.631301	206.815	-0.101627	0.231192	0.22149	0.765507
Misin07G348300	1910.12	0.726052	0.24303	0.000521953	0.0118429	1785.52	0.328794	0.248341	0.0212133	0.296716	2346.77	0.624199	0.244226	0.00426588	0.0486649	2517.01	0.302822	0.147465	0.0115687	0.19025
Misin06G294700	3185.91	-0.788429	0.267694	0.000522695	0.0118473	2574.72	-0.0616343	0.15558	0.465332	0.902828	2637.36	-1.23589	0.248986	9.50178e-08	6.44837e-06	1674	-0.928694	0.361458	0.000496364	0.02345
Misin05G327600	18.0647	-0.160103	0.436991	0.00052455	0.0118826	9.35451	0.00796352	0.175866	0.534083	0.925079	4.67414	-0.046839	0.521352	0.562268	NA	8.05852	-0.0674974	0.233773	0.0007971	0.0327549
Misin02G350700	2047	-1.36193	0.520937	0.000525487	0.011897	3479.84	-0.0910193	0.187427	0.215666	0.747226	3626.66	-2.66614	0.487788	2.66451e-09	2.76086e-07	4250.12	-1.30658	0.264197	4.48772e-08	1.08141e-05
Misin06G096600	1997.07	0.685983	0.226939	0.000526685	0.0119174	1766.89	0.123575	0.19677	0.166744	0.68327	2249.59	0.25954	0.233917	0.214683	0.563445	2606.11	0.12722	0.166403	0.27859	0.822955
Misin06G231900	118.894	2.11163	0.863626	0.000527052	0.011919	30.0059	0.0199039	0.177091	0.218543	0.749894	124.198	3.77716	1.04827	1.20468e-05	0.000423067	46.5535	0.0391105	0.220496	0.286407	0.830271
Misin09G199200	22.2069	3.28095	1.41229	0.00053059	0.0119856	24.071	-0.0170878	0.176105	0.402101	0.876289	43.4509	0.201686	0.501211	0.376298	0.72082	68.277	-0.0827559	0.232336	0.166046	0.693366
Misin10G158000	16.9669	-0.164593	0.440009	0.000530599	0.0119856	35.1928	-0.0357715	0.180662	0.056016	0.462193	31.1142	0.0541332	0.500925	0.7155	0.903554	20.7733	0.0347353	0.22159	0.108499	0.580358
Misin08G063300	154.9	-1.54977	0.608049	0.000532539	0.0120226	89.8539	-0.0420672	0.183307	0.00337771	0.111355	51.5817	-0.117956	0.494704	0.531094	0.818839	58.2441	0.0135429	0.210276	0.817332	0.98982
Misin07G388900	752.831	0.824959	0.283835	0.000532975	0.0120234	734.4	0.122998	0.175926	0.202178	0.730584	878.671	0.254002	0.242632	0.237404	0.589351	556.438	0.152649	0.222078	0.196506	0.736316
Misin12G031700	663.202	0.604257	0.195291	0.000533178	0.0120234	320.774	0.0636703	0.173842	0.361228	0.859717	413.58	0.827182	0.431806	0.0119263	0.101298	489.334	0.0284284	0.200006	0.736802	0.981086
Misin08G103100	1327.77	-0.58397	0.188255	0.000534307	0.0120421	1322.04	-0.0927279	0.165121	0.288624	0.813459	1353.45	-0.685917	0.169428	1.89021e-05	0.000623422	1512.62	-0.192477	0.147581	0.0926866	0.541701
Misin06G084400	55.1575	-2.66573	1.12497	0.000535739	0.0120608	5.96647	-0.00137943	0.175521	0.916839	NA	12.346	-0.259939	0.619431	0.00442092	0.049845	10.8022	-0.0613822	0.230259	0.0195373	0.251864
Misin12G231700	1125.01	-1.0416	0.376049	0.000535479	0.0120608	893.078	-0.114443	0.196915	0.163515	0.679299	727.618	-1.08771	0.257789	4.13366e-06	0.000167107	1629.52	-0.582097	0.535992	0.0100681	0.173929
MisinT244600	168.516	1.151	0.424408	0.000536496	0.012071	144.452	0.110694	0.215108	0.0741828	0.514179	190.988	0.0627284	0.481292	0.749988	0.917205	165.438	0.0820237	0.229541	0.211061	0.755592
MisinT220500	207.365	1.43658	0.555299	0.000538659	0.0121128	113.433	0.0373734	0.170755	0.514261	0.919031	229.796	0.300236	0.599307	0.133496	0.44874	229.8	0.104133	0.21557	0.305361	0.844287
Misin03G266200	945.131	1.04249	0.377145	0.00054048	0.012147	1092.85	0.0425896	0.160803	0.571687	0.93395	1494.22	0.657992	0.246278	0.00282911	0.0356181	937.319	0.252964	0.279166	0.071814	0.485747
Misin05G372400	19358.4	-0.806233	0.276494	0.000541324	0.0121591	16116.4	-0.553345	0.211231	0.000462511	0.0312496	14952.7	-0.921299	0.273234	0.000159833	0.00358615	13589.6	-0.103377	0.172912	0.367392	0.880462
Misin05G109800	21.5729	-0.169062	0.443099	0.000542348	0.0121684	0	NA	NA	NA	NA	0	NA	NA	NA	NA	3.15311	-0.00973678	0.218581	0.128347	NA
Misin10G081400	1001.48	-0.873648	0.306323	0.000542328	0.0121684	3284.26	-0.1169	0.192034	0.18205	0.70562	2548.06	-1.48603	0.268204	3.22208e-09	3.24524e-07	1970.68	-0.667737	0.247851	0.000558613	0.0254737
Misin06G048400	113.367	3.43691	1.5368	0.000543317	0.0121833	13.1687	-0.00966764	0.176237	0.285531	0.812887	30.9691	8.82498	2.80156	2.11551e-08	1.68888e-06	122.489	0.0394053	0.220272	0.303129	0.842177
Misin02G330400	211.145	-0.74066	0.250444	0.000548908	0.012288	184.486	-0.139347	0.23692	0.0648632	0.490207	195.303	0.225441	0.419607	0.407849	0.742846	285.934	-0.0477079	0.193783	0.617404	0.962195
Misin11G140900	90.198	2.01132	0.822328	0.000548796	0.012288	48.5754	-0.00553712	0.170723	0.893212	0.989983	79.1364	0.0957391	0.445048	0.695456	0.895468	42.793	0.0315124	0.215148	0.54186	0.946947
Misin11G264800	75.6651	-0.317385	0.614224	0.000548577	0.012288	47.9844	-0.00593651	0.175183	0.744564	0.97101	70.6599	-0.0252668	0.516227	0.703078	0.89863	97.9635	-0.0926599	0.248488	0.000399413	0.019716
Misin17G064200	795.565	-1.21827	0.45889	0.000549353	0.012291	574.699	-0.05562	0.170379	0.419013	0.884804	473.772	-1.11258	0.423161	0.0011477	0.0175299	776.559	-0.112276	0.222558	0.252848	0.800262
Misin12G211900	8.59327	-0.204064	0.470874	0.000550963	0.0123202	5.94039	-0.0148922	0.176885	0.0510593	NA	20.9426	-5.44595	1.54972	3.4149e-05	0.00101737	4.6425	-0.0174644	0.219265	0.062619	NA
Misin08G308200	2311.77	0.933064	0.332912	0.000553115	0.0123614	1915.82	0.246167	0.331081	0.0399493	0.394969	2514.07	1.06279	0.284421	3.43118e-05	0.00102054	2616.08	0.216619	0.202221	0.097573	0.553498
Misin16G058600	86.4443	1.70649	0.678277	0.000553571	0.0123646	41.4819	0.00420915	0.174566	0.861102	0.987601	36.5981	0.14405	0.509775	0.430269	0.757491	0.506975	-0.00890852	0.218477	0.399421	NA
Misin07G324200	62.2186	-1.72542	0.692068	0.000554886	0.0123871	5.86025	-0.0058903	0.176159	0.152418	NA	5.57639	-0.0061973	0.519124	0.883562	0.965369	5.16844	0.0108449	0.218609	0.215334	0.759313
Misin01G225300	905.335	-0.675895	0.224675	0.000557199	0.0124318	1240.59	-0.0341616	0.141658	0.688441	0.961155	1093.71	-0.792446	0.39889	0.0107111	0.09422	1535.98	-0.394842	0.316048	0.0225253	0.272026
Misin07G134800	1177.24	-0.691374	0.230872	0.000557988	0.0124424	1465.29	-0.0287773	0.152405	0.710898	0.965178	1490.7	-0.896116	0.206099	3.40088e-06	0.000141225	1456.52	-0.272793	0.212453	0.0493646	0.410051
Misin04G177200	3966.34	-0.647263	0.213448	0.000559055	0.0124563	3507.67	-0.10049	0.17242	0.251586	0.783393	3779.84	-0.609251	0.294366	0.014745	0.117578	3461.15	-0.514131	0.179488	0.000504493	0.0237514
Misin15G207800	1373.2	0.828739	0.286497	0.000559235	0.0124563	1346.22	0.181939	0.199922	0.0990822	0.570971	1738.28	0.757846	0.22705	0.000263453	0.005362	1770.93	0.546571	0.259239	0.00321102	0.0851273
Misin05G346100	247.919	-1.27109	0.484454	0.000560233	0.0124716	170.033	-0.129182	0.240318	0.0271448	0.333723	235.102	-0.536609	0.57466	0.0928878	0.371966	440.78	-0.111634	0.232077	0.218863	0.762425
Misin02G163800	1967.21	0.969169	0.346218	0.000561266	0.0124816	1497.58	0.131267	0.210611	0.129955	0.630258	2105.17	1.40215	0.178183	4.71453e-16	1.97626e-13	1661.56	0.607782	0.279256	0.00232628	0.0685496
Misin07G354900	18.4597	-3.85636	1.522	0.000561308	0.0124816	31.9262	-0.0145445	0.174757	0.589516	0.938345	20.7455	-0.131516	0.544596	NA	NA	37.5017	-0.000289398	0.215067	0.990939	0.999226
MisinT254300	639.155	0.598911	0.194235	0.000562516	0.0125015	640.532	0.068616	0.144295	0.447374	0.896748	754.298	0.271598	0.277468	0.249817	0.603328	775.624	0.0568241	0.179601	0.59879	0.958638
Misin06G352700	257.21	1.14508	0.424695	0.000562864	0.0125023	228.301	0.0958762	0.191316	0.197263	0.724327	345.895	0.370292	0.390176	0.191135	0.53355	351.955	0.113734	0.227466	0.241644	0.787789
Misin04G109800	45.5732	1.64601	0.65421	0.000563704	0.012514	34.0344	-0.0168042	0.17604	0.419046	0.884804	37.7639	0.325889	0.607369	0.132147	0.446632	50.7244	-0.00186574	0.209671	0.967661	0.999226
Misin18G076900	576.671	0.886832	0.311407	0.000566333	0.0125653	800.66	0.0461063	0.143623	0.595015	0.939321	880.178	0.970027	0.285106	0.000135233	0.00312265	773.381	0.701234	0.335869	0.0022171	0.0663891
Misin01G384100	140.474	1.15386	0.429072	0.000566793	0.0125686	135.717	0.0990065	0.199517	0.145556	0.65586	142.432	0.330093	0.607769	0.134473	0.450424	142.199	1.30286	0.57817	0.000819005	0.0332866
Misin18G274400	359.336	-1.68417	0.676579	0.00056755	0.0125784	128.743	-0.0157278	0.17224	0.689755	0.961354	160.036	-2.21035	0.754019	0.000167761	0.00373149	177.033	-1.84841	0.610357	9.05795e-05	0.00614189
Misin18G252900	296.821	-0.972147	0.350134	0.000568397	0.0125902	182.057	0.0113938	0.163724	0.851465	0.987601	159.443	-0.0915539	0.489829	0.616681	0.859477	233.965	0.00360845	0.191789	0.972033	0.999226
Misin18G105600	3400.28	0.956074	0.33956	0.000570368	0.0126268	1749.91	-0.00418879	0.151474	0.958217	0.996319	3065.06	0.431191	0.308219	0.0886802	0.363249	2483.69	0.159956	0.142035	0.146128	0.658359
Misin16G041500	28.1625	-2.80576	1.17735	0.000571633	0.0126478	75.2992	-0.0163356	0.172929	0.652782	0.953451	83.1713	0.120679	0.496282	0.530145	0.818423	68.9356	0.0305391	0.213195	0.595744	0.95814
Misin05G343400	68.1677	1.86979	0.760616	0.000572903	0.0126689	34.401	0.00749179	0.174727	0.750403	0.972365	60.4812	0.230596	0.547794	0.237898	0.589827	42.1912	0.00505439	0.214367	0.905955	0.994265
Misin19G258500	151.421	-1.89011	0.775552	0.000573915	0.0126842	202.668	0.000930261	0.167133	0.982911	0.998312	251.383	-2.53673	0.463948	2.84539e-09	2.87818e-07	176.651	-1.08313	0.43287	0.000520624	0.0243123
Misin17G159900	122.535	1.36461	0.526351	0.000576925	0.0127437	25.7292	-0.00597055	0.175763	0.619727	0.9454	97.9039	1.96586	1.4619	0.00475734	0.0526529	138.81	0.0640705	0.216454	0.388215	0.892444
Misin01G066600	730.776	-0.770969	0.26494	0.000577861	0.0127573	726.493	-0.0382388	0.157244	0.616176	0.944641	667.371	-0.33364	0.238264	0.114322	0.413708	846.272	0.197913	0.216793	0.130726	0.629301
Misin11G004200	951.736	-1.11102	0.413084	0.000581663	0.0128342	1227.27	-0.0330989	0.160512	0.647203	0.952818	1292.83	-1.29796	0.350751	2.59128e-05	0.000811134	2623.98	-0.348361	0.292021	0.031314	0.327318
Misin03G127600	233.712	0.870115	0.305866	0.000582938	0.0128552	177.003	-0.00677641	0.162948	0.912276	0.991257	268.143	0.436271	0.403426	0.132748	0.447461	226.909	-0.0304977	0.193649	0.739506	0.981334
Misin01G015100	84.722	-2.87219	1.23621	0.000583564	0.0128564	32.8399	-0.0364761	0.181018	0.0389364	0.389317	29.7543	-0.307671	0.653596	0.0197657	0.144546	38.2155	-0.139617	0.293912	1.32762e-07	2.78691e-05
Misin04G389400	354.473	-1.47388	0.580799	0.000583636	0.0128564	434.169	-0.0391105	0.172616	0.466227	0.903112	415.439	-1.98134	0.371354	7.07142e-09	6.54607e-07	910.027	-1.37133	0.551528	0.000451354	0.0217784
Misin01G103300	4139.95	-0.554212	0.177092	0.000584006	0.0128575	5340.49	0.150294	0.15889	0.144716	0.654167	4845.2	-0.143663	0.278158	0.537403	0.820982	3682.99	0.0494343	0.149176	0.65444	0.97031
Misin17G260600	133.672	1.30121	0.498774	0.000586922	0.0129146	55.0995	0.0268029	0.177423	0.277084	0.805325	114.914	0.279799	0.617228	0.0575077	0.285418	84.0063	0.143602	0.274556	0.0609179	0.450297
Misin02G249300	117.175	1.86358	0.76237	0.000591215	0.0130019	52.5521	0.00787958	0.174742	0.738064	0.97101	153.402	0.644292	1.09055	0.0247128	0.168351	118.903	0.122764	0.252632	0.113008	0.588909
Misin07G257700	18.1684	-0.159303	0.436406	0.000593014	0.0130342	33.5273	-0.0554695	0.188775	0.00285342	0.0995494	115.509	-3.6569	0.658378	1.38165e-09	1.56362e-07	17.3866	-0.0172777	0.219248	4.31969e-11	2.4542e-08
MisinT540300	392.479	1.09036	0.403036	0.00059374	0.013043	234.936	0.792959	0.484515	0.00379383	0.120626	468.077	2.122	0.460333	2.68384e-07	1.60229e-05	501.452	0.588568	0.353516	0.00624725	0.130198
Misin15G156400	81.0158	-0.489437	1.24907	0.000596288	0.0130846	127.623	-0.0620452	0.190606	0.0283039	0.33956	134.907	-3.36767	1.45707	0.000476388	0.00862608	54.6874	-0.0645457	0.228488	0.125536	0.618852
Misin17G051400	58.2401	-2.46627	1.05112	0.000596072	0.0130846	8.89805	-0.00762069	0.176197	0.224229	0.75451	21.1207	-0.0919708	0.525709	NA	NA	14.8653	-0.00631993	0.217283	0.768544	0.985368
Misin18G112500	240.37	1.66643	0.671751	0.000601518	0.0131921	115.454	0.100886	0.203857	0.119539	0.611708	195.887	0.946149	0.547451	0.0120811	0.102128	144.126	0.0502767	0.208714	0.525232	0.94335
Misin02G485500	600.125	-0.830767	0.290006	0.000602565	0.0132078	511.18	-0.0816051	0.178525	0.290915	0.815554	445.643	-0.527239	0.303574	0.0371229	0.218369	658.106	-0.134323	0.184933	0.25822	0.805759
Misin18G120000	248.161	1.44729	0.567778	0.000603144	0.0132133	354.156	-0.0434385	0.163882	0.539529	0.925887	494.879	0.237715	0.545103	0.245023	0.597991	539.653	0.482385	0.416064	0.0156584	0.223902
Misin13G035400	5196.55	0.588177	0.191683	0.000604695	0.01324	4719.69	0.215434	0.209699	0.0687522	0.50063	5461.21	0.398796	0.195767	0.026009	0.17377	4801.95	0.149678	0.171713	0.215555	0.759464
Misin07G022700	20.9627	-0.172419	0.445455	0.000606183	0.0132653	0	NA	NA	NA	NA	0	NA	NA	NA	NA	0	NA	NA	NA	NA
Misin01G444500	19.793	0.0986435	0.404644	0.000606983	0.0132718	1.75965	-0.00410617	0.176083	0.318643	NA	11.194	0.0255609	0.515007	0.745139	0.915241	7.14894	0.0104446	0.218284	0.476726	0.927191
Misin06G277600	255.113	0.808221	0.280713	0.000607148	0.0132718	132.902	-0.0350422	0.174871	0.429924	0.888828	229.527	0.115788	0.365132	0.66029	0.879949	228.521	0.100698	0.212156	0.332734	0.859402
Misin06G271300	961.443	-1.09979	0.410373	0.000608274	0.0132892	911.511	-1.18425	0.255161	1.46187e-07	9.15596e-05	1217.34	-1.80651	0.44236	3.34744e-06	0.000139287	876.383	-0.120711	0.210512	0.272574	0.818583
MisinT546300	302.633	0.749431	0.2565	0.000613688	0.0134001	165.636	0.0235578	0.161314	0.730694	0.969883	203.544	0.235376	0.540661	0.257953	0.612945	561.245	0.240999	0.232749	0.0811206	0.512833
Misin19G065900	1061.31	-0.763949	0.261943	0.000615812	0.0134392	946.017	-0.171386	0.177801	0.105844	0.58502	1103.74	-0.577769	0.296332	0.0209272	0.150319	1304.1	-0.263368	0.17733	0.0420009	0.379089
Misin07G362800	501.094	-0.758245	0.259428	0.000616956	0.0134568	461.535	0.0545716	0.15402	0.517332	0.920247	521.92	-0.610796	0.234273	0.00373758	0.04389	434.469	0.026219	0.188079	0.790033	0.987091
Misin01G455100	3183.59	-0.737192	0.25228	0.000618698	0.0134874	3136.31	-0.213155	0.211117	0.063144	0.483231	3053.71	-1.35898	0.242211	2.39936e-09	2.5474e-07	4065.73	-0.478477	0.288467	0.00931037	0.166596
Misin05G143000	1073.66	1.28805	0.491045	0.000623083	0.0135756	1067.66	0.252295	0.384676	0.0308615	0.353171	1408.89	1.20341	0.369874	0.000149096	0.00339329	2217.57	0.896707	0.367426	0.000739034	0.0310456
Misin09G127600	113.398	1.49705	0.593481	0.000623874	0.0135854	31.8332	0.0483037	0.18401	0.0825708	0.534787	13.8022	0.158362	0.542261	0.19603	0.540508	12.3656	0.011991	0.216844	0.682736	0.97572
Misin10G118500	18.5072	0.104222	0.406887	0.000625372	0.0136106	15.8069	-0.00532392	0.175483	0.71517	0.966212	19.9984	0.0884914	0.510298	0.530946	0.818819	23.9309	0.0586693	0.229186	0.0222057	0.270588
Misin01G062100	213.775	1.28292	0.494604	0.000627282	0.0136408	0	NA	NA	NA	NA	0	NA	NA	NA	NA	126.666	0.0460248	0.218632	0.381994	0.888281
Misin11G243300	575.092	-0.738326	0.252957	0.000627441	0.0136408	590.038	-0.101837	0.183718	0.220625	0.752077	601.724	-0.129396	0.31671	0.6044	0.853652	663.368	-0.0010661	0.173448	0.983704	0.999226
Misin17G125800	14.8288	0.113461	0.410895	0.000628682	0.0136603	0	NA	NA	NA	NA	2.85006	0.0293848	0.516489	0.706051	NA	0	NA	NA	NA	NA
Misin01G169300	15.2296	0.232423	0.497825	0.000630143	0.0136846	10.7869	-0.00813653	0.175731	0.568403	0.932839	67.333	5.20692	1.54907	3.22406e-05	0.000971558	27.6852	0.0428218	0.223553	0.077084	0.500825
Misin11G026500	240.47	0.758981	0.261462	0.000634524	0.0137723	232.109	0.0397284	0.16685	0.547904	0.928816	270.109	0.420851	0.456677	0.158317	0.487641	205.261	0.0436493	0.179864	0.680173	0.975195
Misin07G052400	115.729	1.16328	0.44087	0.000635209	0.0137797	142.712	0.0250873	0.171485	0.604161	0.941867	182.71	-0.262849	0.46327	0.325488	0.678687	100.335	0.0276661	0.204486	0.717857	0.979483
MisinT225700	508.546	-1.08243	0.403504	0.000635767	0.0137843	233.154	-0.0205918	0.177322	0.155508	0.670275	263.526	-0.355111	0.642533	0.0950923	0.376596	512.946	-0.487123	0.363301	0.0131016	0.204347
Misin07G420200	160.647	1.07779	0.401089	0.000637636	0.0138173	162.482	0.019857	0.16522	0.74067	0.97101	252.255	0.503818	0.511679	0.108089	0.40277	288.973	0.314473	0.401365	0.0374418	0.357622
Misin06G080900	401.57	1.2059	0.460059	0.000639817	0.0138495	442.48	0.350731	0.356214	0.0223235	0.302795	465.507	0.451152	0.285025	0.0622574	0.298473	229.955	0.301932	0.393244	0.0403241	0.372456
Misin07G262600	143.774	1.27674	0.493289	0.000639769	0.0138495	43.9606	-0.00764085	0.174946	0.716618	0.966528	76.5967	2.96987	1.86157	0.00212384	0.0285354	126.327	0.889661	0.729691	0.00570267	0.122192
Misin16G001700	3639.91	0.659934	0.219624	0.000641818	0.0138853	3625.2	0.185178	0.204963	0.0986931	0.569916	4789.26	0.848794	0.249493	0.000173102	0.00382143	4340.87	0.0293316	0.156785	0.789305	0.987091
MisinT374300	888.533	-0.752187	0.259593	0.000643416	0.0139077	692.81	-0.113589	0.182898	0.20613	0.73486	817.125	-0.569855	0.23134	0.00617139	0.0632714	969.268	-0.449547	0.25272	0.00846585	0.156711
MisinT380600	53.4745	-3.16607	1.4039	0.000643551	0.0139077	53.6139	-0.00631845	0.174579	0.77441	0.97626	38.4052	-0.38901	0.778938	3.66983e-05	0.00107674	34.5985	-0.0946317	0.249768	0.000354741	0.0180807
Misin16G020300	182.94	1.29858	0.504462	0.000645547	0.0139433	123.499	0.100244	0.196262	0.168991	0.687145	136.973	0.137407	0.497152	0.492169	0.797169	223.648	0.259066	0.349996	0.0530423	0.423226
Misin01G221800	1336.33	-0.629702	0.210586	0.000651163	0.0140494	1452.31	-0.00462641	0.147496	0.949114	0.99502	1636.37	-0.25092	0.315333	0.320387	0.673166	1319.39	-0.241536	0.268939	0.0800121	0.50992
Misin01G504800	653.899	-1.18047	0.451699	0.000650891	0.0140494	546.471	-0.281194	0.490504	0.0179922	0.272215	580.74	-0.409092	0.294075	0.095734	0.377927	823.547	-0.177308	0.25957	0.123472	0.613206
Misin05G085900	1026.06	1.1143	0.420097	0.00065373	0.0140972	1131.25	0.0655916	0.178213	0.314103	0.831804	1963.45	1.25576	0.189025	4.64894e-12	8.82527e-10	1134.39	0.413135	0.521527	0.0220884	0.269936
Misin07G513900	18.814	0.0981877	0.404462	0.000654459	0.0141053	55.2121	0.0295296	0.17364	0.504586	0.915995	149.657	3.29699	0.639477	1.58603e-08	1.32525e-06	45.3399	0.0143589	0.207964	0.814663	0.989638
Misin17G145400	48.3707	2.90719	1.29469	0.000655122	0.014112	16.4193	0.00338648	0.17499	0.862096	0.987601	56.7196	0.617443	1.08744	0.0204138	0.147846	30.6056	-0.0136788	0.211564	0.800809	0.988854
Misin04G048400	1441.17	-0.850992	0.303637	0.000656387	0.014124	1139.47	-0.422034	0.394416	0.0127525	0.229517	878.679	-1.69631	0.352736	1.3982e-07	9.04195e-06	1461.25	-0.474504	0.23641	0.00518755	0.114852
Misin04G107100	168.853	1.52472	0.612448	0.000656194	0.014124	30.6868	0.00607519	0.174027	0.827472	0.983815	43.2234	0.249316	0.580903	0.130012	0.442532	189.405	0.374806	0.589349	0.0215544	0.266458
Misin03G264500	793.374	-0.678386	0.230014	0.000660379	0.0142022	785.159	-0.129799	0.185898	0.171276	0.69102	962.059	-0.525336	0.286772	0.0309625	0.194622	824.624	-0.143864	0.17269	0.22311	0.767782
Misin01G423600	89.1588	3.05027	1.4	0.000663955	0.0142561	190.53	-0.0225891	0.171261	0.624634	0.947111	402.28	0.260373	0.540428	0.251355	0.605196	58.1311	0.0539939	0.227624	0.0178291	0.240024
Misin04G029900	4991.93	-0.791425	0.277526	0.000663595	0.0142561	4301.92	-0.283477	0.255466	0.0312589	0.355221	3778.22	-0.73607	0.196462	5.87891e-05	0.00157462	4751.83	-0.299752	0.253257	0.0448767	0.392012
Misin13G006000	90.8942	-1.64411	0.670442	0.000663736	0.0142561	155.52	-0.0638353	0.191377	0.0304377	0.351176	262.916	-1.27232	1.54918	0.0116648	0.0996928	509.794	-1.46173	0.502205	0.000143124	0.00879868
Misin02G190700	434.797	1.18658	0.454771	0.000664691	0.0142591	491.642	0.0124652	0.167678	0.819018	0.983199	662.973	0.181914	0.360185	0.493129	0.797749	661.375	0.19546	0.3266	0.0440569	0.389248
Misin05G210100	2327.48	-1.69233	0.702926	0.000664808	0.0142591	1553.5	0.0715705	0.178225	0.304947	0.82466	1937.26	0.365767	0.280756	0.126239	0.436443	2872.31	-0.0432122	0.203808	0.601805	0.959354
Misin18G068500	1152.64	-0.612604	0.202769	0.000665468	0.0142656	664.512	0.0649936	0.144034	0.472797	0.905599	682.624	-0.380885	0.230272	0.0643967	0.30342	1119.68	0.120323	0.142887	0.278587	0.822955
Misin13G039100	10.926	-0.244626	0.511159	0.000666047	0.0142703	8.11864	0.0101474	0.176085	0.412468	0.882764	1.9176	-0.00645072	0.514828	0.922563	NA	5.74705	-0.00663624	0.218013	0.625381	0.96415
Misin04G384400	1892.87	-0.867444	0.310971	0.000667206	0.0142875	1944.77	0.0126961	0.160375	0.853088	0.987601	1845.07	0.0601842	0.319962	0.811524	0.941712	2125.32	-0.210156	0.232944	0.103216	0.567992
Misin02G310000	567.021	-0.78697	0.275987	0.000667808	0.0142927	522.2	-0.228571	0.308205	0.0411066	0.399307	415.155	-0.896886	0.313113	0.000891205	0.014324	616.582	-0.347137	0.465295	0.027934	0.308372
MisinT555900	100.241	-1.26609	0.493537	0.000674512	0.0144285	78.0135	-0.0447747	0.175807	0.377074	0.866126	52.0936	-0.0439064	0.506966	0.709459	0.900936	35.3137	0.0214267	0.211969	0.700582	0.976985
Misin03G359900	90.7869	-2.89679	1.31668	0.000679542	0.0145283	59.7018	-0.0368257	0.18077	0.0729873	0.509632	41.091	-0.0540017	0.501731	0.698418	0.896957	148.209	0.10085	0.224906	0.265516	0.814057
Misin04G126500	56.1028	1.68347	0.690693	0.000680407	0.014539	19.9813	0.00821265	0.175509	0.625861	0.947732	24.4358	0.77719	1.87371	0.0104209	0.0926371	28.8804	0.0256378	0.218931	0.348367	0.870581
Misin01G296900	42.2246	-2.2517	0.962203	0.000680868	0.0145411	36.1041	0.0152948	0.172423	0.695993	0.962748	31.2192	-0.0981425	0.50958	0.505268	0.804608	45.2597	-0.0702034	0.217504	0.358128	0.874994
Misin01G399900	7349.98	-0.986696	0.364587	0.000685707	0.0146206	8641.88	-0.608382	0.234345	0.000542353	0.0345721	9613.65	-1.20474	0.235384	3.77887e-08	2.80987e-06	4833.99	-0.802842	0.323534	0.000734005	0.0310179
Misin05G396600	266.92	-1.03531	0.386581	0.000686056	0.0146206	406.906	-0.155521	0.22461	0.0972827	0.566577	440.054	-1.33541	0.522787	0.000990541	0.0155623	4.74309	-0.00956091	0.218558	0.210148	NA
Misin10G142800	432.215	-0.920751	0.334956	0.000685949	0.0146206	51.909	-0.11704	0.241539	6.98832e-06	0.00163163	41.2997	-0.0794554	0.503439	0.598334	0.850725	63.0453	0.0602695	0.216403	0.396975	0.896443
Misin19G009500	900.413	-1.19252	0.462119	0.000685461	0.0146206	745.984	-8.80934e-05	0.164579	0.992689	0.998995	624.653	-1.36789	0.407363	8.25549e-05	0.00208764	303.057	-0.470008	0.301191	0.0109035	0.182504
MisinT482400	6354.33	-0.97211	0.3578	0.000686936	0.0146316	8397.7	-0.362361	0.422253	0.0189374	0.280388	6894.86	-1.32818	0.199289	3.58938e-12	6.97458e-10	8056.61	-0.998208	0.359795	0.000273543	0.0146383
Misin07G319600	1925.88	1.16488	0.444988	0.000691465	0.0147202	1126.4	0.167835	0.234626	0.0816211	0.533052	1944.69	1.07387	0.295601	4.74458e-05	0.00132136	1242.56	0.343501	0.414898	0.0327174	0.33477
Misin02G034000	108.106	-0.969118	0.355995	0.000692572	0.0147283	140.826	-0.0367188	0.169404	0.533881	0.925079	190.281	-0.569542	0.540865	0.0788251	0.339877	199.256	-0.149848	0.267468	0.100356	0.560555
Misin07G442500	1668.56	1.38314	0.545193	0.000692585	0.0147283	1044.51	0.0903037	0.174815	0.283816	0.811214	1097.33	0.435698	0.581413	0.135644	0.452202	1579.92	0.351456	0.690955	0.0160758	0.227395
Misin17G189400	225.267	1.17164	0.449773	0.000694655	0.0147645	82.5618	0.0590626	0.181523	0.260283	0.791564	112.785	0.255969	0.55854	0.209842	0.558948	213.176	0.271306	0.332699	0.0555837	0.432967
MisinT177300	100.263	-1.18133	0.454171	0.000697207	0.0148108	68.8595	-0.0586183	0.183263	0.213	0.743569	92.0738	-0.113681	0.371926	0.661184	0.880396	124.168	-0.03632	0.207142	0.620728	0.962625
Misin19G212800	396.751	-1.02053	0.381221	0.000698551	0.0148315	378.191	-1.5315	0.46935	3.39023e-05	0.00479421	368.406	-0.252623	0.552984	0.218174	0.567174	406.887	-0.820976	0.551248	0.00465662	0.107018
Misin11G195300	53.7786	1.34041	0.52968	0.000701209	0.01488	43.7361	0.0307703	0.174638	0.463893	0.902668	46.8797	0.00595698	0.483515	0.980302	0.994081	102.164	-0.0220789	0.189705	0.814351	0.989638
MisinT327600	350.565	0.94492	0.346054	0.000703959	0.0149304	284.728	0.119534	0.210673	0.121182	0.614203	409.991	0.669716	0.507937	0.04656	0.25062	291.415	0.265803	0.295961	0.0631358	0.457034
Misin07G213700	34.2998	-3.70759	1.51541	0.000707452	0.0149966	6.09034	0.00236065	0.175846	0.792316	0.979353	3.60974	-0.0553512	0.523812	0.131505	NA	38.8122	-0.00964457	0.216705	0.72961	0.980518
Misin13G127500	155.024	-1.52425	0.623051	0.000708635	0.0150137	139.24	-0.0760684	0.196405	0.0559102	0.462193	186.159	-1.11125	0.674493	0.00944418	0.0861284	17.9116	-0.0293955	0.220295	0.184219	0.719216
Misin19G015300	495.845	0.88148	0.31817	0.000710169	0.0150382	352.447	0.00960858	0.155914	0.89659	0.989983	405.198	0.464759	0.664042	0.0998241	0.386154	290.563	0.230421	0.265368	0.0879017	0.53017
Misin17G079900	446.031	0.866752	0.31192	0.00071261	0.0150819	378.249	-0.043102	0.157831	0.576511	0.935195	453.238	-0.203654	0.304447	0.409753	0.744569	360.344	0.0303839	0.197557	0.731445	0.980567
Misin06G200000	256.272	-1.08262	0.410957	0.000716014	0.0151459	172.685	-0.195684	0.303113	0.0378966	0.383831	171.489	-0.606286	0.353171	0.0308857	0.194364	105.956	0.0279947	0.205054	0.711533	0.978081
Misin09G146500	873.341	0.708348	0.243347	0.00071905	0.0152021	414.537	0.031754	0.162978	0.642616	0.951448	421.468	-0.097998	0.350547	0.703062	0.89863	538.632	0.845252	0.293459	0.00024187	0.013383
Misin05G142100	129.458	1.33097	0.528327	0.000721294	0.0152414	111.622	1.01615	0.514199	0.00181967	0.0758991	118.472	0.316601	0.596516	0.147592	0.472079	74.9504	0.0747282	0.226755	0.235991	0.781086
Misin16G200300	386.677	0.760651	0.26613	0.000723497	0.0152799	253.064	0.0890728	0.181411	0.256211	0.787903	278.292	0.178178	0.377032	0.507618	0.805408	356.13	0.153537	0.200978	0.207492	0.752216
Misin05G284000	20.1922	-0.182219	0.452574	0.000726849	0.0153406	4.89	-0.00896628	0.176343	0.0811558	NA	4.74378	-0.0297598	0.516909	0.650714	NA	11.9728	-0.0175545	0.219316	0.0119568	0.193701
MisinT218800	830.119	-1.42553	0.578681	0.00072714	0.0153406	1012.75	-1.47688	0.643022	0.000487865	0.0321909	622.236	-0.156043	0.429422	0.544533	0.824626	1322.93	-0.0161388	0.201264	0.845844	0.990384
Misin05G094900	2892.39	-1.07057	0.405243	0.00072825	0.0153478	2867.59	0.0242897	0.170061	0.638149	0.951273	2256.71	-0.500938	0.362429	0.0729874	0.325573	2911.62	-1.07795	0.458002	0.000729666	0.0309208
Misin07G466100	125.652	1.58287	0.651904	0.00072794	0.0153478	123.691	0.0440526	0.169001	0.495864	0.913329	190.399	0.461696	0.743244	0.0628692	0.300166	116.188	0.188583	0.322002	0.0405536	0.37339
Misin05G397100	405.982	0.666833	0.227251	0.000731023	0.0153981	355.803	0.118664	0.178993	0.206944	0.735454	500.542	0.514613	0.350182	0.062726	0.29983	650.768	0.0429065	0.13691	0.689116	0.975965
Misin04G179800	18.1841	-0.137817	0.42328	0.000734173	0.0154563	7.05665	0.00562189	0.176014	0.479311	0.907503	3.41644	0.0479357	0.521637	0.43702	NA	16.3308	0.00197243	0.216378	0.953375	0.998465
Misin08G256300	31.9895	-0.0989822	0.404884	0.00073493	0.0154641	31.1696	-0.0042766	0.176099	0.060755	0.477054	20.9524	-0.0559044	0.523997	NA	NA	0.844959	-0.0092756	0.218521	0.302054	NA
Misin01G122600	999.301	-0.976394	0.363989	0.00073571	0.0154724	1124.02	-0.585945	0.442903	0.0059972	0.154969	1061.28	-1.46871	0.228827	1.51791e-11	2.66079e-09	1400.41	-1.31373	0.314112	1.4743e-06	0.000218325
Misin03G127200	88.8471	-1.52713	0.628561	0.000738091	0.0155143	91.7312	-0.054765	0.186907	0.0473435	0.425628	86.3786	-3.50031	1.02158	2.47834e-05	0.000786538	92.6092	-2.06586	0.742641	0.000164099	0.00984207
Misin08G299400	279.364	-1.17913	0.458526	0.000740093	0.0155482	267.748	-0.0487886	0.163686	0.507265	0.916738	362.037	-0.489489	0.41311	0.0979303	0.381961	324.314	0.0358288	0.18955	0.715495	0.979046
Misin07G177100	2816.55	-0.721111	0.250582	0.0007417	0.0155738	2413.72	-0.0249882	0.151332	0.746645	0.971372	2574.24	-0.393711	0.279224	0.0966385	0.379642	2468.81	-0.173608	0.176169	0.156652	0.677134
Misin08G286500	86.3608	1.7642	0.74121	0.000743879	0.0156113	53.1957	0.0647465	0.187905	0.14184	0.649302	80.2208	2.42777	2.8104	0.00423425	0.048371	115.063	0.00744573	0.198554	0.931717	0.99709
Misin07G026200	944.726	-1.06608	0.40647	0.000745462	0.0156363	700.062	-0.156235	0.248387	0.0628539	0.482739	551.865	-1.80696	0.46624	7.56392e-06	0.00028198	803.486	-0.637124	0.330737	0.0034381	0.0882251
Misin02G082700	197.448	-1.79325	0.761444	0.000747912	0.0156795	253.189	-0.0586101	0.182859	0.222227	0.752852	248.777	-1.43177	0.636342	0.00185608	0.0256317	333.348	-0.11555	0.2392	0.180388	0.714605
MisinT491100	166.076	1.55319	0.64021	0.000748333	0.0156801	156.304	0.0304217	0.164641	0.640698	0.951302	172.764	0.333222	0.609949	0.132929	0.447776	196.33	0.157589	0.240008	0.166882	0.694175
Misin07G127500	380.93	-1.44477	0.590614	0.000748907	0.0156838	338.774	-0.328796	0.465838	0.019359	0.283755	295.517	-1.86125	0.581409	8.74576e-05	0.00219411	454.771	-0.552197	0.40475	0.0100372	0.173642
Misin03G245300	175.741	0.7949	0.282284	0.000750288	0.0156881	127.232	0.00243347	0.170805	0.956624	0.996054	113	0.292411	0.588376	0.152536	0.47993	31.36	-0.00879169	0.208621	0.885868	0.993051
Misin06G194000	35.6164	-3.1186	1.389	0.000749568	0.0156881	40.6594	0.0190766	0.174492	0.557314	0.929962	40.4902	-0.161394	0.552108	0.0754513	0.331879	64.3782	-2.93176	0.717017	1.6682e-06	0.00023921
Misin07G323900	582.648	-0.927367	0.342268	0.000750093	0.0156881	404.359	-0.0700456	0.168873	0.381085	0.867486	414.125	-0.320988	0.328513	0.216481	0.565521	503.811	-0.109068	0.211216	0.301028	0.840884
Misin17G044200	469.457	-1.48797	0.61326	0.000754952	0.0157773	488.518	-1.21797	0.378632	4.52698e-05	0.00591475	406.684	-2.05218	0.385193	7.24469e-09	6.69143e-07	245.941	-0.955747	0.771377	0.00497283	0.111824
Misin06G089300	75.6499	-2.48572	1.12007	0.000755516	0.0157809	98.0199	-0.0669891	0.186073	0.190567	0.716202	78.6913	0.0558732	0.479688	0.775367	0.926584	125.589	-0.0707545	0.200424	0.467574	0.924022
Misin04G176200	1142.78	0.884115	0.321695	0.000761132	0.0158899	1049.96	0.0483726	0.163962	0.511119	0.918133	1397.43	0.0834358	0.308563	0.732835	0.910494	1329.82	0.178766	0.246113	0.136121	0.638573
Misin02G333200	95.1549	1.43933	0.584877	0.000762358	0.0159071	28.7232	0.0147307	0.17508	0.567463	0.932736	60.4008	0.333107	0.664392	0.0405703	0.231475	47.2886	0.121425	0.258241	0.0673945	0.471414
Misin06G302900	1200.33	0.760489	0.267601	0.000764301	0.0159394	1066.23	0.00494427	0.152544	0.952869	0.995365	1468.25	0.872768	0.377892	0.00451015	0.0505554	1086.98	0.268481	0.270056	0.0634645	0.457364
MisinT332600	554.667	0.633683	0.214676	0.000765634	0.0159588	710.925	-0.051139	0.160642	0.508381	0.917476	797.793	0.100038	0.246313	0.646727	0.874287	886.134	-0.26003	0.168	0.0396975	0.369433
Misin07G421300	833.935	1.10876	0.426809	0.000771197	0.0160664	1134.02	0.423286	0.223881	0.00563678	0.15018	1562.69	0.700286	0.268215	0.00310384	0.0383157	597.179	-0.00529095	0.178515	0.956404	0.998465
Misin18G008400	245.557	-1.3421	0.542654	0.000779502	0.016231	231.091	-1.76387	0.489569	9.68668e-06	0.00205631	368.402	-2.4709	1.00276	0.000509199	0.00909324	378.831	-0.058956	0.217421	0.384192	0.889236
Misin06G183700	1112.95	1.23738	0.489699	0.000780619	0.0162457	788.237	0.00841693	0.168998	0.862782	0.987601	841.794	-0.045534	0.409091	0.851002	0.955685	1002.36	-0.074015	0.204161	0.4417	0.915177
Misin01G076100	217.439	-0.88781	0.325404	0.000782224	0.0162707	148.384	-0.0550876	0.178426	0.310899	0.829636	160.544	-0.209517	0.293869	0.387746	0.729419	204.457	-0.666435	0.318105	0.00231145	0.0683598
Misin13G034600	2377.86	0.649137	0.221684	0.000786597	0.0163446	2103.49	0.130789	0.183842	0.176319	0.697774	2661.06	0.243143	0.171247	0.126853	0.437645	3284.84	0.080073	0.159539	0.483454	0.930135
Misin18G233700	18.444	0.0976815	0.404249	0.000786453	0.0163446	1.65514	0.00684863	0.176199	0.213699	NA	8.46946	0.106545	0.535383	0.0272188	0.178856	60.1212	0.180888	0.326911	0.01971	0.253048
MisinT024400	7107.28	-0.59172	0.198722	0.000787014	0.0163448	9641.63	-0.065814	0.146779	0.457975	0.899817	10559.9	-0.621423	0.344187	0.0255363	0.171914	6179.43	-0.232329	0.224401	0.0864161	0.526218
MisinT084600	1586.95	-0.659194	0.226339	0.000788361	0.0163642	160.249	-0.0723426	0.179047	0.287697	0.813312	165.72	-0.49815	0.379724	0.081693	0.347235	545.201	0.102403	0.179748	0.373065	0.883995
Misin05G209400	15.0359	-0.15784	0.435306	0.000789317	0.0163671	5.31564	-0.00422719	0.176094	0.185144	NA	21.266	-0.124184	0.539662	0.0686833	0.313952	7.67223	-0.01647	0.219186	0.0225508	0.272026
Misin12G214000	9.90962	-0.162752	0.438536	0.000789234	0.0163671	11.909	-0.00738552	0.175941	0.498247	0.913755	14.7847	0.0518181	0.483834	0.781712	0.928989	17.2523	-0.0107067	0.216734	0.706135	0.977623
Misin02G166900	102.744	1.54184	0.64104	0.000791949	0.0164131	94.2005	-0.0707239	0.184084	0.233546	0.765198	256.427	-0.245556	0.434435	0.363034	0.710318	262.99	0.0845982	0.214666	0.352824	0.872929
Misin18G075800	1115.14	0.597408	0.201627	0.000803464	0.0166431	1222.48	0.163978	0.169896	0.121616	0.615079	1455.57	0.536741	0.188894	0.00207803	0.0280572	1260.73	-0.00748415	0.152765	0.943631	0.997809
Misin03G325000	253.911	1.46322	0.60396	0.000806978	0.0167072	155.504	-0.0155455	0.16892	0.753011	0.972539	232.121	1.55784	0.563172	0.000445971	0.00816141	224.902	0.110898	0.220127	0.274509	0.820421
Misin09G083500	709.198	-1.80516	0.785207	0.000814433	0.0168529	107.728	-0.0656238	0.193763	0.0042334	0.127831	210.634	-1.52277	0.765234	0.00281448	0.0354664	198.229	-0.245198	0.36429	0.0451339	0.392944
Misin19G078900	749.66	1.11336	0.43223	0.000814891	0.0168536	726.272	0.0800593	0.187021	0.219869	0.75133	1035.96	1.28292	0.471859	0.000707222	0.0118428	389.862	0.276254	0.379818	0.044445	0.390671
Misin05G358200	315.67	0.861214	0.314844	0.000817872	0.0169065	199.685	0.00285485	0.168851	0.95617	0.995978	318.414	0.0568823	0.413862	0.826083	0.946627	194.777	-0.0215296	0.203909	0.775939	0.985976
Misin03G168700	742.087	1.0635	0.410308	0.000818653	0.0169139	462.49	0.194944	0.312301	0.0362091	0.379243	766.408	1.9136	0.339926	1.54127e-09	1.72063e-07	613.088	0.703667	0.292297	0.00107104	0.0402001
Misin12G273400	787.371	1.06753	0.410847	0.000821416	0.0169622	905.342	0.0643429	0.168225	0.403801	0.877619	1143.56	0.93126	0.402257	0.00380515	0.0444301	948.286	0.396937	0.256366	0.016741	0.231811
Misin16G143800	419.915	0.633299	0.216136	0.000823829	0.0170032	382.949	0.0194629	0.163398	0.760676	0.97359	513.946	0.74043	0.527131	0.0334843	0.204647	363.435	0.171826	0.254704	0.135648	0.637596
Misin02G439400	445.738	1.39329	0.570113	0.000825722	0.0170335	337.624	0.387183	0.395844	0.018456	0.276106	415.014	0.881215	0.597442	0.0206658	0.149091	703.738	0.246328	0.264845	0.0760171	0.497545
Misin05G090500	2320.83	-1.1853	0.471637	0.000828072	0.0170732	1125.97	-0.371719	0.275545	0.0138086	0.23793	1322.11	-1.36176	0.344199	9.05276e-06	0.000329725	2184.02	-0.507529	0.340862	0.0102592	0.175693
Misin07G466800	449.329	-1.12319	0.439852	0.00082897	0.0170829	247.348	-0.151385	0.2796	0.00653281	0.162529	253.49	-0.576451	0.671885	0.0728401	0.325266	280.277	-0.110392	0.235309	0.197515	0.737589
Misin08G095600	19.1923	-2.44744	1.07464	0.000829543	0.0170859	11.5875	-0.0167707	0.17706	0.0768196	0.519566	25.479	-0.187577	0.556125	0.134502	0.450424	11.689	-0.0437089	0.222095	0.21047	0.755114
Misin09G212300	1482.89	-0.804231	0.290768	0.000833411	0.0171483	38.7986	-0.0236499	0.173878	0.53638	0.925262	30.5262	0.0415954	0.505033	0.748353	0.916453	257.326	-0.0664476	0.199084	0.490298	0.931943
Misin13G097300	1658.92	-0.881495	0.325828	0.000833433	0.0171483	1712.29	-0.00750264	0.145479	0.92486	0.992902	1964.04	-1.27518	0.218219	6.95966e-10	8.31004e-08	1060.26	-0.729278	0.384925	0.00296988	0.0812465
Misin03G001100	2139.94	-0.719359	0.252126	0.000837026	0.0172133	1682.66	-0.183737	0.239815	0.0750562	0.516582	1540.47	-1.30649	0.243505	1.05629e-08	9.27776e-07	794.906	-0.72512	0.392974	0.00326313	0.0855684
Misin01G085300	339.672	0.746891	0.264963	0.000841353	0.0172934	130.867	-0.00390046	0.172204	0.909986	0.991064	182.775	0.31453	0.596842	0.14657	0.470343	211.793	0.533135	0.474472	0.0131883	0.205149
Misin10G073400	347.314	-1.45802	0.608211	0.000843077	0.0173199	374.09	-0.0323278	0.174989	0.438528	0.892444	406.852	-1.14729	0.613534	0.00608325	0.062661	372.045	-0.255167	0.315484	0.062695	0.456334
Misin14G099500	399.974	1.40339	0.575923	0.000843773	0.0173253	243.963	0.0180904	0.172881	0.642655	0.951448	292.378	2.03373	1.66498	0.00483211	0.0531377	87.6464	0.10403	0.246446	0.0882048	0.531168
Misin15G065800	369.444	1.16094	0.458336	0.000847883	0.0174008	316.734	0.0772905	0.188117	0.200949	0.729569	525.057	1.65941	0.508864	8.86404e-05	0.00221703	489.41	0.335635	0.365252	0.0369136	0.355448
MisinT144500	17.2058	-0.124001	0.415965	0.000850584	0.0174383	14.0168	-0.001904	0.175344	0.898261	0.989983	10.2923	-0.0448782	0.518188	0.525055	0.815646	8.19391	0.035168	0.222297	0.0144429	0.214392
MisinT339800	24.9292	0.0925772	0.40232	0.000850247	0.0174383	18.3732	-0.000791075	0.175418	0.952801	0.995365	102.473	0.125805	0.518183	0.403925	0.740125	48.8925	-0.00178276	0.214806	0.957201	0.998465
Misin12G149900	67.4179	-0.502513	1.33931	0.000853166	0.0174822	209.074	-0.0414036	0.172028	0.467305	0.903561	442.108	-1.12248	0.579215	0.00558852	0.0591201	332.267	-3.30986	0.676823	4.07006e-08	1.02314e-05
Misin08G140300	36.1055	1.60258	0.672011	0.000855474	0.0175116	20.4016	-0.0063085	0.174801	0.770171	0.975635	21.8949	-0.0246043	0.505238	0.826401	0.946753	1.52093	-0.0096059	0.21856	0.211164	NA
Misin09G165600	199.638	1.21461	0.484442	0.000855164	0.0175116	273.024	0.0101046	0.164113	0.867281	0.987824	352.179	0.228098	0.344773	0.388512	0.729883	509.991	0.28125	0.287889	0.0566124	0.436067
Misin01G398300	506.541	0.724276	0.25541	0.000856459	0.0175227	246.522	0.12272	0.203394	0.15	0.661519	347.833	1.30698	0.431638	0.000268061	0.0054343	380.426	0.180304	0.269076	0.113224	0.589332
Misin07G424900	3557.44	-0.608094	0.207433	0.000857452	0.0175341	2351.43	-0.00511285	0.141697	0.95027	0.995103	2713.34	-0.677891	0.260714	0.00314961	0.0387575	3646.47	-0.282945	0.225717	0.0482526	0.406306
Misin09G171900	73.3219	-0.380395	0.753703	0.000858863	0.0175539	0	NA	NA	NA	NA	0	NA	NA	NA	NA	3.10421	-0.00972402	0.21858	0.130376	NA
Misin03G157300	141.962	1.63687	0.698369	0.000859593	0.0175599	599.254	0.255465	0.370331	0.0355916	0.375601	808.426	1.08739	0.46858	0.00270277	0.0343317	483.669	1.92582	0.370692	9.45357e-09	3.05545e-06
Misin09G201700	14.8129	-0.140143	0.424531	0.000864188	0.0176447	56.0881	-0.102228	0.217995	0.0144974	0.244357	59.1803	-2.26316	1.63965	0.00339568	0.040913	4.3993	-0.0113195	0.218691	0.1057	NA
Misin11G245600	278.502	-1.34878	0.554932	0.000867397	0.0176921	928.54	-0.673698	0.723739	0.00603788	0.155526	613.243	-0.757795	0.262772	0.0011629	0.0177116	700.491	-0.684577	0.402088	0.00448264	0.104185
Misin17G171300	18.1334	-0.147642	0.428902	0.000867272	0.0176921	15.0083	-0.0129661	0.17672	0.0145891	0.244959	7.0953	-0.055291	0.523792	0.139011	0.457969	1.76289	-0.00959826	0.218552	0.258573	NA
Misin02G506400	227.66	-1.24332	0.502371	0.00087263	0.0177898	266.601	-0.606405	1.15401	0.00704675	0.169337	309.777	-1.9929	0.411749	9.28577e-08	6.32261e-06	112.596	-2.66877	0.554364	5.55468e-08	1.31517e-05
Misin18G276300	596.726	1.28048	0.519606	0.000877138	0.0178726	589.484	0.149758	0.26661	0.0239835	0.315237	1028.4	1.81456	1.06439	0.00349386	0.0417056	1077.97	0.881823	0.66367	0.00523253	0.115606
Misin04G265800	16.7396	-0.132676	0.420422	0.000878906	0.0178904	17.3584	-0.0186578	0.177471	0.00499065	0.140157	20.7908	-0.0468119	0.515702	NA	NA	12.0968	-0.00124934	0.216901	0.937007	0.99709
Misin18G115100	1904.65	0.739672	0.262851	0.000878805	0.0178904	2438.68	0.0329912	0.158647	0.652674	0.9534	3101.64	1.09941	0.304381	4.94908e-05	0.00137288	2298.55	0.116412	0.22635	0.241991	0.788125
Misin04G150300	243.86	-1.46445	0.616698	0.000880699	0.0179117	20.9554	0.006626	0.175405	0.701213	0.963899	17.6713	0.133634	0.534981	0.223177	0.573137	46.8625	0.0290066	0.215174	0.559211	0.950976
Misin04G257100	2661	-0.800284	0.291408	0.00088085	0.0179117	3546.5	-0.0897784	0.183977	0.234828	0.766598	3331.13	-0.818261	0.322595	0.0027223	0.0344947	4234.21	-0.212155	0.272548	0.0958048	0.549151
Misin10G076900	169.75	-1.46029	0.614804	0.000881369	0.0179131	179.654	-0.0895053	0.211932	3.117e-05	0.00452172	370.776	-3.5479	0.896726	2.92956e-06	0.000123902	165.273	-0.0701995	0.225974	0.231398	0.775725
Misin03G088500	44.6006	1.44988	0.605036	0.000882172	0.0179203	92.2947	0.0154074	0.163044	0.806395	0.980991	157.353	0.325502	0.477386	0.247527	0.60092	69.0664	-0.00940437	0.202612	0.898969	0.99347
Misin05G228900	2496.97	-0.807893	0.294782	0.000888305	0.0180357	2553.58	-0.508683	0.393107	0.00777367	0.17721	2860.99	-0.971536	0.245075	1.50274e-05	0.000511601	2913.5	-0.795939	0.2342	4.63499e-05	0.00365805
Misin18G127900	27.1907	0.0803247	0.398166	0.00089455	0.0181533	0	NA	NA	NA	NA	3.30404	0.0614103	0.524487	0.162706	NA	0	NA	NA	NA	NA
Misin14G014000	89.7508	-1.53493	0.655637	0.000896333	0.018171	124.506	-0.146767	0.253723	0.0377917	0.383831	111.133	-0.42726	0.414838	0.142869	0.46429	195.883	-0.39452	0.385587	0.0254287	0.292286
MisinT195300	119.291	-1.19649	0.482028	0.000895885	0.018171	81.0818	-0.00205334	0.170785	0.957598	0.996059	94.0431	0.331075	0.355947	0.221614	0.57161	166.816	-0.366314	0.453428	0.027943	0.308388
Misin10G142000	59.7397	-1.62245	0.697269	0.000897597	0.0181874	59.917	-0.0407503	0.182025	0.0548582	0.457727	51.1838	-1.36996	1.36291	0.0101944	0.0911545	81.9864	-0.104349	0.230718	0.224703	0.769233
Misin18G237400	10.3614	-0.248635	0.514912	0.000898091	0.0181882	0.211159	-0.00321387	0.176021	0.750648	NA	9.38288	0.0467383	0.514002	0.625932	0.863724	8.9552	-0.00296294	0.217489	0.870153	0.991965
MisinT230300	9.85875	6.77206	3.84352	0.000899897	0.0182155	1.92549	-0.000320885	0.175869	0.938932	NA	1.16426	0.0500149	0.521986	0.414448	NA	3.50298	-0.00991262	0.218572	0.235019	NA
Misin14G105800	685.941	0.653554	0.227167	0.000901218	0.018233	741.05	0.0306866	0.15404	0.694307	0.962658	971.327	0.321096	0.261584	0.158367	0.487683	853.901	-0.0218446	0.139861	0.836527	0.990384
Misin05G029800	931.265	-0.944307	0.358687	0.000903906	0.0182781	804.959	-0.0945351	0.178641	0.25029	0.78254	785.798	-0.892037	0.276376	0.000281862	0.00566115	1099.06	-0.610536	0.290387	0.00259896	0.0742736
Misin14G032500	134.709	-2.51851	1.20896	0.00090631	0.0183175	107.373	-0.0181107	0.176096	0.399806	0.875163	85.8956	-5.15933	1.25528	1.79602e-06	8.18423e-05	139.956	-11.7246	3.22816	3.3074e-14	5.57058e-11
Misin04G302100	379.168	-1.26288	0.517138	0.000909641	0.0183549	152.034	-0.0185492	0.169392	0.708239	0.965071	133.146	-0.154404	0.407473	0.555727	0.829919	280.504	-0.0817745	0.21491	0.350758	0.872057
Misin04G361000	12.6312	-0.138884	0.423803	0.000910317	0.0183549	122.639	0.0724681	0.186625	0.206278	0.73486	106.392	0.260991	0.388749	0.342134	0.693357	75.8675	-0.0128448	0.200254	0.879446	0.992744
Misin13G061000	2193.82	0.496153	0.162353	0.000910048	0.0183549	1624.57	0.117774	0.192448	0.190483	0.716158	2148.2	0.496049	0.267114	0.0324126	0.200271	2817.61	0.00906831	0.148035	0.935374	0.99709
Misin17G257700	177.209	1.79575	0.792062	0.000908838	0.0183549	44.2702	0.0136822	0.173334	0.692483	0.962248	73.8585	1.94361	2.64969	0.00573922	0.0601887	751.05	0.823631	0.384016	0.00156895	0.0530782
Misin18G184700	488.893	-1.7304	0.762887	0.000910459	0.0183549	407.557	-1.2549	0.489277	0.000290646	0.0226199	292.583	-5.95915	0.713679	3.12497e-18	2.21948e-15	189.932	-0.0715064	0.232833	0.0640732	0.45858
Misin01G230000	798.962	-0.903487	0.339994	0.000911353	0.0183636	722.455	-0.0838746	0.178585	0.267901	0.797356	1033.93	-1.84862	0.422497	9.09674e-07	4.60358e-05	822.95	-0.513358	0.281488	0.00574549	0.122614
Misin01G455400	11419.9	0.957672	0.363898	0.000914081	0.0184	17484.7	0.0682085	0.182295	0.263363	0.793378	21899.7	1.25114	0.344758	4.04329e-05	0.00115827	7918.2	0.983193	0.457989	0.00131702	0.0465684
Misin05G350500	307.818	-2.52872	1.22095	0.000913897	0.0184	169.835	-0.0945764	0.207411	0.053187	0.450764	254.176	-0.285845	0.615549	0.0721809	0.323414	200.429	-2.76572	0.517107	3.86051e-09	1.40371e-06
Misin07G518500	276.744	0.944921	0.35867	0.000914833	0.0184059	171.51	0.0110192	0.164081	0.85798	0.987601	266.307	0.394615	0.668018	0.0897752	0.365579	267.22	0.161171	0.194744	0.191849	0.729685
Misin16G065100	91.7752	-1.42901	0.603634	0.000917342	0.0184471	27.8263	-0.0933834	0.215534	2.26461e-05	0.00364589	21.0366	-0.128536	0.543507	0.00539816	0.0576986	6.90474	-0.000981868	0.218236	NA	NA
Misin08G192000	716.874	0.696868	0.245864	0.000917948	0.01845	599.629	-0.00258225	0.161401	0.96406	0.996832	694.017	0.509201	0.215945	0.00962708	0.0873905	799.197	0.145547	0.193617	0.22787	0.772377
Misin06G017200	1124.21	-1.01275	0.392959	0.000918935	0.0184605	913.03	-0.112045	0.216684	0.0665876	0.494576	907.576	0.0737251	0.292579	0.760058	0.920748	1200.97	-0.0198466	0.198023	0.814124	0.989638
Misin02G471800	677.17	-0.819393	0.300914	0.000919926	0.0184636	609.511	-0.0621729	0.167961	0.404549	0.878089	522.987	-0.20928	0.252264	0.340646	0.6925	720.361	-0.106941	0.219302	0.2827	0.826287
Misin07G353700	295.465	0.663055	0.231412	0.000920013	0.0184636	285.614	-0.154874	0.234012	0.0840573	0.538167	383.756	0.618959	0.29649	0.0141308	0.114273	298.609	0.105589	0.216483	0.299088	0.840003
Misin04G130500	307.222	-1.38994	0.587127	0.000921482	0.0184838	256.917	-0.057862	0.174928	0.360599	0.859637	320.558	-0.686743	0.501881	0.0402643	0.230496	251.053	-0.362854	0.39538	0.0300741	0.320654
Misin03G128900	29.3159	-2.42899	1.10565	0.000924303	0.0185311	41.3586	-0.0203006	0.176402	0.357961	0.858055	31.6729	0.0204832	0.496002	0.896234	0.968777	39.5669	-0.0109551	0.216818	0.694267	0.975965
Misin18G147800	1477.6	-1.08546	0.429161	0.000925294	0.0185416	1320.12	-0.487429	0.375007	0.00835149	0.182567	1402.53	-1.46799	0.319422	4.72175e-07	2.64997e-05	2786.93	-0.65671	0.328101	0.00316806	0.0844584
[truncated: 65,796 more rows]
