# Supplementary material for: Physiological and transcriptional response to drought stress among bioenergy grass Miscanthus species
Source: Biotechnol Biofuels. 2021 Mar 6;14:60. doi: 10.1186/s13068-021-01915-z (PMC7937229; doi:10.1186/s13068-021-01915-z)
Supplement: Supplementary file 8 — Additional file 8: Table S6. Differential expression analysis between flooded and control conditions. [file 13068_2021_1915_MOESM8_ESM.xlsx]

## Sheet: Sheet1
DIFFERENTIAL EXPRESSION ANALYSIS BETWEEN WELL-WATERED AND CONTROL CONDITIONS
	(G1) M. sacchariflorus var. Dk-1					(G2) M. sinensis var. genotype-48					(G5) M. x giganteus cv. Illinois					(G6) Miscanthus hybrid ‘3n’
GENE	G1_baseMean	G1_log2FoldChange	G1_lfcSE	G1_pvalue	G1_padj	G2_baseMean	G2_log2FoldChange	G2_lfcSE	G2_pvalue	G2_padj	G5_baseMean	G5_log2FoldChange	G5_lfcSE	G5_pvalue	G5_padj	G6_baseMean	G6_log2FoldChange	G6_lfcSE	G6_pvalue	G6_padj
Misin01G000100	575.367	2.18232e-06	0.00144268	0.568728	0.999826	698.85	-1.58221e-06	0.00144267	0.698008	0.999982	691.011	3.11428e-06	0.00144268	0.295618	0.999878	695.804	0.00347571	0.0603774	0.804576	0.999878
Misin01G000200	102.634	4.3696e-06	0.00144269	0.0972637	0.999826	89.7731	-8.17209e-07	0.00144269	0.659858	0.999982	110.008	-6.37227e-07	0.00144268	0.818068	0.999878	97.3917	0.00672888	0.0616243	0.352562	0.999878
Misin01G000300	425.63	1.029e-06	0.00144269	0.683151	0.999826	835.647	1.24186e-06	0.00144268	0.445141	0.999982	877.162	1.55783e-06	0.00144268	0.621437	0.999878	504.118	-0.00375847	0.0601669	0.770695	0.999878
Misin01G000400	337.926	5.70492e-07	0.00144268	0.864977	0.999826	333.571	5.25235e-07	0.00144269	0.841582	0.999982	407.827	3.81336e-06	0.00144269	0.189512	0.999878	453.799	-0.0126898	0.0621248	0.300295	0.999878
Misin01G000500	1398.62	-3.03705e-06	0.00144268	0.584179	0.999826	1642.51	6.63654e-07	0.00144265	0.903955	0.999982	1688.29	-9.66876e-06	0.00144269	0.458272	0.999878	1660.43	0.0247637	0.0645574	0.228024	0.999878
Misin01G000600	39.4731	2.26957e-07	0.00144269	0.876585	0.999826	40.4525	-2.54789e-07	0.00144269	0.783337	0.999982	67.3042	-1.65255e-06	0.00144269	0.190095	0.999878	37.0161	-0.000163755	0.0614055	0.985795	0.999878
Misin01G000700	11.8369	2.89299e-07	0.00144269	0.431563	0.999826	4.51327	-1.94219e-07	0.00144269	0.69789	0.999982	7.52268	3.45106e-07	0.00144269	0.336449	0.999878	9.21747	0.00151493	0.0614751	0.584489	0.999878
Misin01G000800	2060.35	-1.45084e-06	0.00144267	0.717939	0.999826	2394	-5.41183e-06	0.00144267	0.675631	0.999982	2253.08	-3.14651e-06	0.00144268	0.360577	0.999878	2908.89	0.00277692	0.0606256	0.813313	0.999878
Misin01G000900	48.405	-2.73233e-07	0.00144269	0.818166	0.999826	58.2205	-1.8044e-06	0.00144269	0.315551	0.999982	60.5206	1.13345e-07	0.00144269	0.945521	0.999878	60.4177	0.000192855	0.0612356	0.977955	0.999878
Misin01G001000	0.62479	3.62585e-09	0.0014427	0.996046	0.999826	14.978	-3.17242e-07	0.0014427	0.0767988	0.999982	12.8811	5.42164e-07	0.0014427	0.0112739	0.81212	7.21003	-0.000198108	0.0614873	0.885378	0.999878
Misin01G001100	0	NA	NA	NA	NA	18.2975	7.84111e-07	0.00144269	0.445765	0.999982	21.4588	4.77112e-08	0.00144269	0.944123	0.999878	7.69858	-0.0028258	0.0615972	0.00970189	0.560556
Misin01G001200	4443.41	5.92496e-07	0.00144269	0.795467	0.999826	4445.78	-1.62023e-06	0.00144269	0.307805	0.999982	4451.9	-3.25877e-06	0.00144269	0.0670338	0.999878	5458.02	-0.00297924	0.0610437	0.714127	0.999878
Misin01G001300	638.42	-5.60201e-06	0.00144267	0.205343	0.999826	584.495	-1.27657e-06	0.00144266	0.791769	0.999982	583.178	1.06187e-05	0.00144268	0.640808	0.999878	1043.58	-0.00272956	0.0587634	0.874928	0.999878
Misin01G001400	1694.75	2.9651e-06	0.00144266	0.561639	0.999826	1630.43	-4.16352e-06	0.00144264	0.504949	0.999982	1829.04	3.40086e-06	0.00144265	0.565024	0.999878	2113.72	0.0244802	0.0635691	0.26798	0.999878
Misin01G001500	255.963	-3.18066e-06	0.00144269	0.187841	0.999826	453.957	-1.39863e-06	0.00144267	0.719149	0.999982	518.302	2.17037e-06	0.00144267	0.608618	0.999878	624.506	-0.0188386	0.0632096	0.242897	0.999878
Misin01G001600	51.8334	-1.33198e-06	0.00144269	0.635884	0.999826	73.9386	1.16469e-07	0.00144269	0.939482	0.999982	103.623	-8.54431e-08	0.00144269	0.91801	0.999878	70.3737	-0.0128615	0.0630813	0.0806186	0.991374
Misin01G001700	90.1934	4.25994e-07	0.00144269	0.824776	0.999826	147.073	-2.17348e-06	0.00144269	0.336686	0.999982	220.406	-2.60036e-06	0.00144269	0.604532	0.999878	138.186	0.00736101	0.0616144	0.3652	0.999878
Misin01G001800	48.7502	8.14067e-07	0.00144269	0.411575	0.999826	30.2826	-8.16292e-07	0.00144269	0.518921	0.999982	46.2967	3.81666e-07	0.00144269	0.686721	0.999878	74.9802	-0.00153122	0.0612525	0.790194	0.999878
Misin01G001900	89.8285	-9.03584e-07	0.00144269	0.647225	0.999826	62.4216	2.129e-08	0.00144269	0.992732	0.999982	45.0415	3.20782e-07	0.00144269	0.729595	0.999878	70.5048	0.00849278	0.0619072	0.26325	0.999878
Misin01G002000	6.11572	-1.26976e-07	0.00144269	NA	NA	2.86055	-1.73006e-07	0.00144269	0.488218	0.999982	5.03683	5.98809e-08	0.0014427	0.120583	0.999878	6.69978	-3.09823e-05	0.0615031	0.973778	0.999878
Misin01G002100	173.651	2.08051e-06	0.00144268	0.499695	0.999826	144.781	3.19119e-06	0.00144268	0.304514	0.999982	184.967	-5.60241e-07	0.00144269	0.787752	0.999878	221.553	0.000643237	0.0607097	0.949551	0.999878
Misin01G002200	64.1318	7.01412e-07	0.00144269	0.434869	0.999826	108.033	-1.19305e-06	0.00144269	0.619179	0.999982	135.095	-1.42176e-06	0.00144269	0.535176	0.999878	133.269	0.00600288	0.0614048	0.469129	0.999878
Misin01G002300	871.446	-3.88629e-06	0.00144267	0.418517	0.999826	867.027	-4.09364e-06	0.00144267	0.319092	0.999982	903.42	2.57084e-06	0.00144268	0.398059	0.999878	1025.88	-0.0130933	0.0608907	0.434662	0.999878
Misin01G002400	503.64	-1.70165e-06	0.00144267	0.742927	0.999826	627.224	6.89291e-07	0.00144267	0.870934	0.999982	665.175	2.68609e-06	0.00144268	0.451559	0.999878	745.906	-0.00594706	0.0598121	0.697849	0.999878
Misin01G002500	12.1704	-2.45058e-07	0.00144269	0.608329	0.999826	10.8143	2.46254e-07	0.00144269	0.583479	0.999982	18.1234	3.79153e-07	0.00144269	0.612316	0.999878	16.4921	-0.00189268	0.0615385	0.164881	0.999878
Misin01G002600	0	NA	NA	NA	NA	2.62204	-7.92166e-08	0.00144269	0.691796	0.999982	3.08047	-2.01723e-07	0.0014427	0.327203	0.999878	0	NA	NA	NA	NA
Misin01G002700	835.083	-3.91532e-06	0.00144267	0.406557	0.999826	1118.67	-1.28414e-06	0.00144267	0.746632	0.999982	1309.68	-4.18936e-06	0.00144264	0.531398	0.999878	1822.16	-0.0204099	0.0630932	0.314655	0.999878
Misin01G002800	1102.83	-6.37849e-05	0.00144336	0.205768	0.999826	1587.5	5.21064e-06	0.00144264	0.629593	0.999982	1633.25	1.8822e-06	0.00144267	0.666507	0.999878	1782.3	-0.00218137	0.0593117	0.889379	0.999878
Misin01G002900	3.44014	6.54283e-08	0.00144269	0.866006	0.999826	0	NA	NA	NA	NA	0	NA	NA	NA	NA	0	NA	NA	NA	NA
Misin01G003000	176.04	1.46578e-06	0.00144269	0.411743	0.999826	250.238	2.23087e-06	0.00144268	0.547573	0.999982	263.262	-6.81037e-08	0.00144268	0.850677	0.999878	330.549	-0.00251801	0.0608413	0.774107	0.999878
Misin01G003100	221.186	1.05867e-05	0.0014427	0.0481521	0.999826	138.471	-1.67271e-07	0.00144269	0.928563	0.999982	209.653	-2.49844e-06	0.00144269	0.338836	0.999878	286.027	-0.00615421	0.0599905	0.619402	0.999878
Misin01G003200	0	NA	NA	NA	NA	0.341211	1.8999e-07	0.0014427	0.522846	0.999982	0.604351	2.56654e-07	0.0014427	0.445693	NA	3.45773	0.000577541	0.0615025	0.55546	NA
Misin01G003300	64.0069	-5.05264e-07	0.00144269	0.839134	0.999826	53.0757	4.02445e-07	0.00144269	0.679937	0.999982	61.7036	-3.65663e-07	0.00144269	0.227425	0.999878	82.1859	-8.86432e-05	0.0611016	0.987125	0.999878
Misin01G003400	830.901	4.814e-07	0.00144269	0.765112	0.999826	889.63	-5.24613e-06	0.00144267	0.338652	0.999982	984.543	7.76354e-08	0.00144269	0.973422	0.999878	672.522	-0.00150047	0.0597932	0.918811	0.999878
Misin01G003500	5.03848	1.6964e-07	0.00144269	0.650392	0.999826	32.065	-4.67799e-07	0.00144269	0.713641	0.999982	29.4404	-3.20027e-07	0.00144269	0.66804	0.999878	21.5302	-0.00282317	0.0615343	0.331166	0.999878
Misin01G003600	6.83714	-4.74066e-07	0.0014427	0.020319	0.999826	16.9171	9.21774e-08	0.00144269	0.886429	0.999982	43.5689	-2.00465e-06	0.00144269	0.154942	0.999878	29.3632	-0.000451907	0.061463	0.857784	0.999878
Misin01G003700	9.53834	6.7752e-07	0.0014427	0.023294	0.999826	16.9886	-9.8665e-08	0.00144269	0.84005	0.999982	38.9646	1.79594e-06	0.00144269	0.0249287	0.999878	38.3047	0.000383482	0.0613532	0.932862	0.999878
Misin01G003800	718.735	-2.24001e-06	0.00144268	0.478249	0.999826	881.039	1.91901e-06	0.00144267	0.650043	0.999982	968.472	-6.87587e-07	0.00144267	0.552527	0.999878	943.337	0.0111088	0.0622144	0.230952	0.999878
Misin01G003900	121.288	9.72223e-07	0.00144269	0.534829	0.999826	167.715	2.55831e-07	0.00144269	0.903435	0.999982	147.501	2.14608e-06	0.00144269	0.115589	0.999878	108.33	0.000446753	0.0613216	0.930226	0.999878
Misin01G004000	2173.05	1.94343e-06	0.00144268	0.0552111	0.999826	1852.09	4.11063e-07	0.00144269	0.575592	0.999982	2089.86	2.36032e-06	0.00144269	0.328082	0.999878	1879.6	-0.00153177	0.0610307	0.839448	0.999878
Misin01G004100	0	NA	NA	NA	NA	1.86831	1.11242e-07	0.00144269	0.704089	0.999982	2.4159	1.55729e-07	0.0014427	0.297296	0.999878	0	NA	NA	NA	NA
Misin01G004200	9.67365	-4.82286e-07	0.00144269	0.157694	0.999826	7.60665	8.64187e-08	0.00144269	0.820167	0.999982	21.7712	-3.385e-07	0.0014427	NA	NA	12.2269	0.000701829	0.0614902	0.670417	0.999878
Misin01G004300	2657.61	4.4737e-06	0.00144266	0.375546	0.999826	2173.5	-3.0644e-06	0.00144267	0.474852	0.999982	2962.06	-0.809108	0.38432	0.000822137	0.24828	2298.86	0.000844223	0.060599	0.937165	0.999878
Misin01G004400	107.304	-8.49787e-07	0.00144269	0.613744	0.999826	16.2681	-2.89945e-08	0.00144269	0.95477	0.999982	17.3388	6.52939e-07	0.00144269	0.470633	0.999878	35.2365	-0.00144645	0.0614248	0.750769	0.999878
Misin01G004500	150.182	1.33778e-06	0.00144269	0.472952	0.999826	73.5499	-3.2479e-07	0.00144269	0.873865	0.999982	104.539	-2.42931e-06	0.00144269	0.264877	0.999878	163.277	-0.00381772	0.0606727	0.724686	0.999878
Misin01G004600	457.813	7.3538e-07	0.00144268	0.806457	0.999826	404.115	-3.71631e-06	0.00144268	0.274809	0.999982	625.719	7.57994e-07	0.00144268	0.811809	0.999878	578.338	-0.0086043	0.0597243	0.610527	0.999878
Misin01G004700	0.237017	1.82239e-07	0.0014427	0.597242	NA	74.7576	8.33756e-07	0.00144269	0.634924	0.999982	82.3482	6.01334e-07	0.00144269	0.576929	0.999878	100.076	0.00878343	0.0620762	0.192308	0.999878
Misin01G004800	596.172	-1.97002e-05	0.00144273	0.703291	0.999826	673.467	-8.26628e-06	0.00144267	0.706073	0.999982	607.106	3.33e-06	0.00144269	0.254812	0.999878	1030.9	-0.0134552	0.0607884	0.437107	0.999878
Misin01G004900	1208.64	1.38469e-06	0.00144266	0.785697	0.999826	1119.03	3.16083e-06	0.00144268	0.395182	0.999982	1223.03	2.58576e-05	0.00144277	0.796018	0.999878	1346.66	0.00669664	0.0603709	0.654629	0.999878
Misin01G005000	1357.93	-1.86717e-06	0.00144267	0.686653	0.999826	1010.26	-2.87235e-06	0.00144268	0.421493	0.999982	916.854	2.19981e-06	0.00144268	0.555242	0.999878	1771.53	0.00813164	0.0600826	0.654919	0.999878
Misin01G005100	252.662	-7.7991e-07	0.00144269	0.735191	0.999826	353.896	-2.47481e-07	0.00144268	0.92482	0.999982	367.756	2.6028e-06	0.00144269	0.429002	0.999878	343.651	-0.00751747	0.0611402	0.494711	0.999878
Misin01G005200	0	NA	NA	NA	NA	0.400285	-6.37239e-09	0.0014427	0.958716	0.999982	0.604351	2.56654e-07	0.0014427	0.445693	NA	0	NA	NA	NA	NA
Misin01G005300	661.708	1.00794e-05	0.00144268	0.0443564	0.999826	667.045	7.44513e-06	0.00144268	0.106805	0.999982	779.321	1.23984e-06	0.00144266	0.812263	0.999878	1193.37	-0.0298499	0.0704414	0.0539591	0.920747
Misin01G005400	219.849	-2.16594e-05	0.00144277	0.947341	0.999826	120.962	-7.98243e-07	0.00144269	0.809273	0.999982	100.928	4.23257e-07	0.00144269	0.860696	0.999878	139.746	0.0109456	0.0624558	0.165551	0.999878
Misin01G005500	811.867	1.0472e-06	0.00144268	0.746278	0.999826	468.46	-4.48098e-06	0.00144269	0.0777816	0.999982	474.306	1.81892e-06	0.00144267	0.674068	0.999878	850.824	0.0375853	0.0761475	0.0403782	0.862078
Misin01G005600	1386.19	-5.67379e-07	0.00144266	0.912554	0.999826	1539.94	1.57562e-06	0.00144266	0.758825	0.999982	1636.92	7.01228e-06	0.00144268	0.0859162	0.999878	2463.32	0.0292362	0.0688032	0.106167	0.999878
Misin01G005700	109.938	-2.3553e-07	0.00144269	0.766915	0.999826	87.1496	-6.97015e-08	0.00144269	0.959977	0.999982	167.951	-9.65346e-07	0.00144269	0.448781	0.999878	39.9975	-0.0065231	0.061872	0.130822	0.999878
Misin01G005800	224.541	8.91847e-08	0.00144268	0.97603	0.999826	161.996	3.84961e-07	0.00144268	0.903811	0.999982	206.87	1.06711e-06	0.00144269	0.518375	0.999878	219.681	0.0118302	0.0621696	0.280746	0.999878
Misin01G005900	0	NA	NA	NA	NA	0	NA	NA	NA	NA	0	NA	NA	NA	NA	0	NA	NA	NA	NA
Misin01G006000	51.8435	5.11731e-07	0.00144269	0.321591	0.999826	10.1251	-2.79664e-07	0.0014427	0.0406289	0.999982	89.0977	2.81874e-07	0.0014427	0.260768	0.999878	168.919	0.000206354	0.061464	0.850303	0.999878
Misin01G006100	811.746	6.19914e-05	0.00144332	0.758939	0.999826	739.478	-0.000176149	0.00144811	0.474641	0.999982	808.423	-1.06791e-05	0.00144267	0.732308	0.999878	871.532	0.0248202	0.0654151	0.189275	0.999878
Misin01G006200	14.8864	5.52609e-08	0.00144269	0.776076	0.999826	2.93646	2.3297e-07	0.0014427	0.149122	0.999982	2.59058	5.9162e-09	0.0014427	0.191602	0.999878	10.2519	0.00036673	0.061481	0.839443	0.999878
Misin01G006300	0	NA	NA	NA	NA	1.44691	-2.05067e-07	0.0014427	0.262085	0.999982	1.22217	4.55289e-08	0.00144269	0.904323	0.999878	1.78458	0.000757311	0.0615096	0.263362	NA
Misin01G006400	0	NA	NA	NA	NA	1.08404	5.1822e-08	0.00144269	0.875288	0.999982	1.65057	2.2572e-07	0.0014427	0.255268	0.999878	0	NA	NA	NA	NA
Misin01G006500	115.025	7.29597e-07	0.00144269	0.678487	0.999826	33.1483	-3.96697e-07	0.00144269	0.516312	0.999982	58.5805	4.27642e-07	0.00144269	0.490257	0.999878	49.0344	0.000823674	0.0613919	0.833379	0.999878
Misin01G006600	173.359	2.90409e-07	0.00144269	0.902536	0.999826	191.121	5.14416e-07	0.00144269	0.815492	0.999982	269.633	3.43207e-06	0.00144268	0.364719	0.999878	222.468	-0.000571249	0.0607263	0.949743	0.999878
Misin01G006700	186.935	-1.16719e-06	0.00144269	0.421182	0.999826	141.77	-8.93032e-07	0.00144269	0.576924	0.999982	219.179	-2.54196e-06	0.00144269	0.11601	0.999878	127.135	-0.0140595	0.0629948	0.169991	0.999878
Misin01G006800	125.702	1.08525e-07	0.00144269	0.96867	0.999826	118.913	5.29967e-08	0.00144269	0.982284	0.999982	137.892	-1.03409e-06	0.00144269	0.678732	0.999878	104.244	-0.0146152	0.0635021	0.0881052	0.999878
Misin01G006900	139.916	-6.46487e-07	0.00144269	0.587417	0.999826	201.2	-1.21956e-06	0.00144269	0.619638	0.999982	160.28	-2.75034e-07	0.00144269	0.768238	0.999878	198.324	0.00387683	0.0610904	0.661367	0.999878
Misin01G007000	335.217	1.83129e-06	0.00144268	0.615353	0.999826	386.016	-1.13225e-06	0.00144267	0.783133	0.999982	454.625	6.033e-06	0.00144269	0.0510405	0.999878	332.972	-0.00329204	0.060913	0.709931	0.999878
Misin01G007100	23.6312	-7.61668e-07	0.00144269	0.353805	0.999826	17.7629	3.97261e-07	0.00144269	0.576871	0.999982	25.4091	-6.65671e-07	0.00144269	0.348954	0.999878	0.777687	-6.78197e-05	0.0615033	0.98143	NA
Misin01G007200	215.541	-6.07048e-07	0.00144268	0.852495	0.999826	269.266	7.16514e-07	0.00144268	0.813858	0.999982	255.808	5.97026e-07	0.00144269	0.582924	0.999878	64.0228	0.000946799	0.0613604	0.830498	0.999878
Misin01G007300	128.839	-4.57418e-08	0.00144269	0.486975	0.999826	17.6689	5.77405e-07	0.00144269	0.470656	0.999982	22.4278	-7.5625e-08	0.00144269	0.887704	0.999878	19.3717	0.00182807	0.0615238	0.304084	0.999878
Misin01G007400	17.5487	5.67307e-07	0.00144269	0.225587	0.999826	37.2097	6.85663e-07	0.00144269	0.662395	0.999982	34.4032	1.54973e-06	0.00144269	0.115125	0.999878	47.7437	0.00024625	0.0614164	0.953885	0.999878
Misin01G007500	109.735	-3.41451e-07	0.00144269	0.779665	0.999826	40.4183	8.42581e-08	0.00144269	0.942227	0.999982	76.4223	1.66892e-06	0.00144269	0.155876	0.999878	71.5571	-0.0125392	0.0629441	0.0993386	0.999878
Misin01G007600	58.2185	9.43682e-07	0.00144269	0.65023	0.999826	51.2553	-9.20266e-07	0.00144269	0.484351	0.999982	114.472	3.11972e-07	0.00144269	0.83467	0.999878	83.4849	-0.000524538	0.0610042	0.943703	0.999878
Misin01G007700	1425.06	2.72974e-06	0.00144266	0.965669	0.999826	1332.73	-2.21097e-06	0.00144267	0.559443	0.999982	1608.74	-4.01691e-07	0.00144267	0.928162	0.999878	1669.97	-0.0132083	0.061211	0.408866	0.999878
Misin01G007800	3.20246	9.19195e-08	0.00144269	0.69916	0.999826	1.58319	9.6059e-08	0.00144269	0.746944	0.999982	1.31703	-1.18811e-08	0.00144269	0.971378	0.999878	7.54665	-0.00182119	0.0615382	0.103349	0.999878
Misin01G007900	585.802	-6.40748e-06	0.00144267	0.337359	0.999826	549.949	4.26708e-06	0.00144268	0.274335	0.999982	451.438	6.5898e-07	0.00144269	0.763249	0.999878	513.031	0.0461921	0.0837544	0.0379741	0.846321
Misin01G008000	329.306	-1.91401e-07	0.00144268	0.721018	0.999826	236.439	-3.13325e-06	0.00144268	0.305432	0.999982	208.362	7.22694e-07	0.00144269	0.403543	0.999878	369.098	-0.00331605	0.0608566	0.727118	0.999878
Misin01G008100	2.50252	-2.04117e-07	0.0014427	0.285832	0.999826	1.08271	1.27527e-07	0.0014427	0.369109	0.999982	2.8067	2.82952e-07	0.0014427	0.14952	0.999878	2.49771	-0.000291056	0.061498	0.734725	NA
Misin01G008200	25.0873	-1.02281e-07	0.00144269	0.865723	0.999826	8.6832	-2.41612e-07	0.00144269	0.589624	0.999982	7.19199	2.1117e-07	0.00144269	0.543922	0.999878	34.5005	-0.00246557	0.0613491	0.638535	0.999878
Misin01G008300	608.794	-1.03863e-06	0.00144267	0.821058	0.999826	592.688	1.1464e-05	0.00144268	0.263554	0.999982	659.233	3.3357e-06	0.00144268	0.378235	0.999878	639.908	0.00833746	0.0601179	0.59648	0.999878
Misin01G008400	0	NA	NA	NA	NA	0	NA	NA	NA	NA	0	NA	NA	NA	NA	0	NA	NA	NA	NA
Misin01G008500	546.281	6.55302e-07	0.00144268	0.84401	0.999826	871.088	-3.45665e-06	0.00144268	0.161464	0.999982	935.285	-6.85223e-07	0.00144268	0.809774	0.999878	775.369	-0.00285968	0.0606709	0.80779	0.999878
Misin01G008600	199.37	1.79451e-06	0.00144268	0.501638	0.999826	236.667	-6.11676e-06	0.00144269	0.0738265	0.999982	348.117	5.70323e-08	0.00144269	0.977763	0.999878	88.3099	0.00560318	0.0614835	0.429453	0.999878
Misin01G008700	136.777	1.98449e-06	0.00144269	0.2969	0.999826	168.074	-6.6478e-07	0.00144269	0.794579	0.999982	206.592	-3.4366e-06	0.00144269	0.939107	0.999878	232.529	-0.00346134	0.0612951	0.602319	0.999878
Misin01G008800	478.562	-6.38861e-06	0.00144268	0.0789303	0.999826	456.879	-5.52618e-07	0.00144269	0.762574	0.999982	530.043	-1.21073e-05	0.00144271	0.292857	0.999878	440.418	0.00695878	0.0615911	0.373197	0.999878
Misin01G008900	477.006	3.42444e-06	0.00144268	0.313955	0.999826	462.211	-1.12274e-06	0.00144269	0.622947	0.999982	687.603	-2.5123e-06	0.00144269	0.288651	0.999878	541.437	0.0112135	0.0617248	0.359898	0.999878
Misin01G009000	13.4939	4.03447e-08	0.00144269	0.959733	0.999826	16.9147	-9.19871e-07	0.00144269	0.34579	0.999982	27.1719	2.56538e-07	0.00144269	0.567006	0.999878	42.8438	0.000507062	0.0614066	0.877109	0.999878
Misin01G009100	0.795263	-1.9951e-07	0.0014427	0.332162	0.999826	3.75332	2.3533e-07	0.0014427	0.125018	0.999982	18.1866	1.05672e-06	0.0014427	0.00023492	0.121339	17.0355	-0.00046212	0.0614938	0.711153	0.999878
Misin01G009200	0	NA	NA	NA	NA	0	NA	NA	NA	NA	0	NA	NA	NA	NA	0	NA	NA	NA	NA
Misin01G009300	0	NA	NA	NA	NA	0	NA	NA	NA	NA	0	NA	NA	NA	NA	0	NA	NA	NA	NA
Misin01G009400	641.599	-4.31293e-06	0.00144267	0.307413	0.999826	698.495	-4.48194e-07	0.00144266	0.931804	0.999982	835.826	7.00779e-06	0.00144268	0.0665122	0.999878	744.904	0.0170893	0.0630199	0.24988	0.999878
Misin01G009500	0.571112	1.08429e-07	0.00144269	0.887048	0.999826	0	NA	NA	NA	NA	0.253584	-1.77164e-07	0.0014427	0.562809	NA	0	NA	NA	NA	NA
Misin01G009600	528.521	-1.84851e-07	0.00144268	0.952243	0.999826	286.818	1.34886e-06	0.00144269	0.551982	0.999982	312.167	3.16733e-06	0.00144269	0.256834	0.999878	419.874	-0.0216446	0.0645452	0.184417	0.999878
Misin01G009700	25.4242	2.56884e-08	0.00144269	0.969424	0.999826	46.865	4.83019e-07	0.00144269	0.59934	0.999982	22.1157	-1.60638e-07	0.00144269	0.761145	0.999878	27.6613	0.00453766	0.0617451	0.00394685	0.405094
Misin01G009800	981.39	-9.83118e-06	0.00144269	0.279316	0.999826	1038.33	3.31572e-06	0.00144266	0.533042	0.999982	1095.34	-9.74619e-06	0.00144269	0.30996	0.999878	1077.76	0.000485108	0.0600617	0.972092	0.999878
Misin01G009900	1.74958	-2.1173e-07	0.0014427	0.206706	0.999826	0.533714	-1.3784e-08	0.0014427	0.958717	0.999982	0.889145	9.97909e-08	0.00144269	0.748002	NA	232.244	-0.00529515	0.0612601	0.526137	0.999878
Misin01G010000	582.48	4.65425e-06	0.00144267	0.379137	0.999826	453.002	-1.5839e-06	0.00144268	0.789142	0.999982	543.452	-1.86161e-06	0.00144266	0.694277	0.999878	601.332	-0.0195451	0.0632669	0.262343	0.999878
Misin01G010100	1256.82	2.22726e-06	0.00144267	0.638097	0.999826	1019.68	-2.31261e-06	0.00144269	0.236366	0.999982	975.568	-1.7025e-07	0.00144269	0.87042	0.999878	1484.34	0.00861573	0.0592118	0.64042	0.999878
Misin01G010200	0	NA	NA	NA	NA	11.5699	4.90028e-07	0.00144269	0.25696	0.999982	8.72957	-2.43778e-07	0.00144269	0.60112	0.999878	21.4591	-0.000676083	0.0614669	0.763095	0.999878
Misin01G010300	2169.93	9.66397e-07	0.00144266	0.840288	0.999826	1580.77	1.09096e-06	0.00144268	0.771696	0.999982	1846.72	-4.8416e-06	0.00144268	0.819448	0.999878	2456.02	-0.437283	0.211011	0.00121409	0.233161
Misin01G010400	579.04	-4.73123e-06	0.00144268	0.103324	0.999826	464.405	-1.63949e-05	0.00144273	0.337589	0.999982	624.72	-5.46247e-07	0.00144269	0.828741	0.999878	570.411	0.0103702	0.0623014	0.182826	0.999878
Misin01G010500	595.614	-4.33763e-07	0.00144269	0.809665	0.999826	442.636	-3.09356e-06	0.00144268	0.411255	0.999982	814.996	-4.65187e-07	0.00144268	0.860539	0.999878	534.719	0.00154756	0.0600957	0.892331	0.999878
Misin01G010600	722.236	1.51136e-05	0.00144272	0.211839	0.999826	1327.29	2.34453e-06	0.00144268	0.43251	0.999982	1462.17	-4.51208e-07	0.00144268	0.878881	0.999878	1485.26	-0.465457	0.172098	0.000239189	0.09063
Misin01G010700	3.25281	-3.65353e-08	0.00144269	0.894916	0.999826	6.05805	6.05689e-07	0.00144269	0.122163	0.999982	3.59905	2.47272e-07	0.0014427	0.24794	0.999878	4.24	0.000858738	0.0615104	0.354113	0.999878
Misin01G010800	1051.65	-1.45484e-06	0.00144268	0.669689	0.999826	776.974	-1.51498e-06	0.00144268	0.615856	0.999982	811.258	2.76926e-06	0.00144268	0.352089	0.999878	858.082	-0.00229104	0.0597255	0.861925	0.999878
Misin01G010900	62.9399	1.72663e-06	0.00144269	0.287322	0.999826	31.931	2.64357e-08	0.00144269	0.983007	0.999982	43.6146	1.35902e-07	0.00144269	0.824416	0.999878	36.911	-0.00684224	0.0618715	0.17295	0.999878
Misin01G011000	1.33801	2.25571e-07	0.0014427	0.244092	0.999826	0	NA	NA	NA	NA	0	NA	NA	NA	NA	0	NA	NA	NA	NA
Misin01G011100	96.6396	3.59172e-07	0.00144269	0.86816	0.999826	67.6334	-9.55874e-07	0.00144269	0.541003	0.999982	73.1778	1.3881e-06	0.00144269	0.532301	0.999878	104.744	-0.00366706	0.0611153	0.649769	0.999878
Misin01G011200	211.181	1.56499e-06	0.00144269	0.387469	0.999826	555.58	1.84958e-06	0.00144269	0.499664	0.999982	691.223	-3.60393e-06	0.00144268	0.292501	0.999878	365.796	0.000591239	0.0604672	0.959927	0.999878
Misin01G011300	227.217	-6.27253e-06	0.00144269	0.834702	0.999826	340.85	-5.28578e-06	0.00144268	0.154757	0.999982	398.935	-9.18402e-06	0.00144266	0.110289	0.999878	326.338	0.0147685	0.0618987	0.344434	0.999878
Misin01G011400	70.3438	-4.69602e-07	0.00144268	0.864233	0.999826	62.3023	-4.76348e-07	0.00144269	0.762328	0.999982	76.8872	-3.03974e-06	0.00144269	0.993492	0.999878	95.9901	-0.00194494	0.0609442	0.816904	0.999878
Misin01G011500	159.489	1.42609e-06	0.00144269	0.594316	0.999826	95.8843	-3.65244e-09	0.00144269	0.974108	0.999982	108.698	-1.77055e-08	0.00144269	0.986959	0.999878	57.7956	0.000540329	0.0612402	0.927256	0.999878
Misin01G011600	1.01982	1.8331e-07	0.0014427	0.47407	0.999826	8.05161	3.90629e-07	0.00144269	0.384322	0.999982	2.86035	2.411e-07	0.0014427	0.276877	0.999878	18.0611	-0.00172332	0.0615215	0.288572	0.999878
Misin01G011700	0	NA	NA	NA	NA	0	NA	NA	NA	NA	0	NA	NA	NA	NA	0	NA	NA	NA	NA
Misin01G011800	63.2395	1.24991e-06	0.00144269	0.163532	0.999826	81.9297	6.94586e-07	0.00144269	0.54306	0.999982	166.429	-4.86406e-07	0.00144269	0.645818	0.999878	83.2654	0.00218104	0.0614718	0.545252	0.999878
Misin01G011900	0	NA	NA	NA	NA	1.16753	1.77288e-07	0.0014427	0.506868	0.999982	0.316745	1.17689e-07	0.00144269	0.909498	NA	6.58945	0.000812981	0.0615048	0.422038	0.999878
Misin01G012000	538.725	-1.1076e-06	0.00144268	0.731232	0.999826	409.151	2.32011e-06	0.00144268	0.502364	0.999982	476.717	2.71407e-07	0.00144268	0.928807	0.999878	443.819	0.00562566	0.0602868	0.67949	0.999878
Misin01G012100	809.738	-5.25821e-06	0.00144268	0.178431	0.999826	1979.87	-1.1633e-05	0.00144266	0.767686	0.999982	1781.11	-1.99963e-06	0.00144268	0.56931	0.999878	1483.19	0.0295131	0.0692762	0.0977507	0.999878
Misin01G012200	0	NA	NA	NA	NA	37.0717	4.64773e-07	0.00144269	0.754175	0.999982	60.3541	-4.21685e-07	0.00144269	0.443442	0.999878	13.6948	0.00193066	0.0614927	0.473064	0.999878
Misin01G012300	0	NA	NA	NA	NA	0	NA	NA	NA	NA	0.52252	-1.93832e-07	0.0014427	0.410195	NA	0	NA	NA	NA	NA
Misin01G012400	11.5145	-4.74887e-07	0.00144269	0.295794	0.999826	8.38303	-2.1269e-07	0.00144269	0.791101	0.999982	9.79687	3.55023e-07	0.00144269	0.470777	0.999878	74.0509	0.00225696	0.0613647	0.651557	0.999878
Misin01G012500	0	NA	NA	NA	NA	0	NA	NA	NA	NA	0	NA	NA	NA	NA	0	NA	NA	NA	NA
Misin01G012600	28.1478	7.12267e-07	0.00144269	0.55326	0.999826	0.264689	1.79083e-07	0.0014427	0.590925	0.999982	1.10798	2.1925e-07	0.0014427	0.32258	0.999878	15.3727	0.00139847	0.0614766	0.590201	0.999878
Misin01G012700	1490.64	-5.45965e-07	0.00144269	0.568735	0.999826	1983.86	1.10072e-07	0.00144268	0.979495	0.999982	2285.24	-0.00128677	0.00200068	0.839738	0.999878	1229.98	2.40582e-05	0.0614545	0.958039	0.999878
Misin01G012800	595.592	-2.7538e-06	0.00144268	0.376765	0.999826	470.508	-3.94162e-06	0.00144268	0.251444	0.999982	529.147	-3.1227e-06	0.00144269	0.722029	0.999878	681.097	0.0109852	0.0617081	0.363697	0.999878
Misin01G012900	550.475	1.3184e-06	0.00144268	0.684658	0.999826	561.443	-4.6162e-06	0.00144267	0.545189	0.999982	705.57	9.59909e-06	0.00144268	0.0464217	0.999878	569.284	0.000896278	0.0603769	0.953435	0.999878
Misin01G013000	185.9	-2.99139e-06	0.00144269	0.222073	0.999826	203.626	-3.85505e-07	0.00144269	0.855002	0.999982	148.621	7.28326e-07	0.00144269	0.723464	0.999878	137.623	-0.00305381	0.0613803	0.578917	0.999878
Misin01G013100	29.7405	3.42508e-07	0.00144269	0.744138	0.999826	19.931	6.16533e-07	0.00144269	0.604928	0.999982	50.4502	-6.48849e-09	0.00144269	0.991316	0.999878	65.1808	0.00534355	0.0616173	0.322019	0.999878
Misin01G013200	604.567	3.59017e-06	0.00144267	0.422838	0.999826	819.398	-6.7513e-07	0.00144267	0.875167	0.999982	790.441	3.75733e-06	0.00144268	0.260573	0.999878	719.039	0.0107886	0.0609171	0.468969	0.999878
Misin01G013300	8621.3	-3.57987e-06	0.00144266	0.471312	0.999826	11234.4	-2.19711e-06	0.00144266	0.652223	0.999982	12952.5	-1.96584e-06	0.00144268	0.594062	0.999878	7983.92	-0.0304187	0.0661959	0.199032	0.999878
Misin01G013400	1676.48	4.60162e-06	0.00144268	0.199347	0.999826	1468.21	2.82225e-05	0.00144281	0.577361	0.999982	1930.74	-3.58135e-05	0.00144288	0.758434	0.999878	2225.02	-0.00312839	0.0585085	0.862109	0.999878
Misin01G013500	0	NA	NA	NA	NA	0	NA	NA	NA	NA	0	NA	NA	NA	NA	0	NA	NA	NA	NA
Misin01G013600	272.717	-2.77862e-06	0.00144268	0.359338	0.999826	245.341	-1.61014e-06	0.00144267	0.709224	0.999982	283.609	-2.42878e-05	0.00144279	0.235999	0.999878	302.301	0.000324611	0.060709	0.975742	0.999878
Misin01G013700	1.38502	1.75492e-07	0.0014427	0.516219	0.999826	0	NA	NA	NA	NA	0	NA	NA	NA	NA	0	NA	NA	NA	NA
Misin01G013800	0	NA	NA	NA	NA	0	NA	NA	NA	NA	0	NA	NA	NA	NA	0	NA	NA	NA	NA
Misin01G013900	0.651356	1.78938e-07	0.0014427	0.516217	0.999826	41.794	-5.22909e-07	0.00144269	0.694765	0.999982	66.6885	3.65897e-08	0.00144269	0.292228	0.999878	3.77213	-0.000188951	0.0614938	0.847019	NA
Misin01G014000	1.04606	-9.52672e-08	0.0014427	0.996047	0.999826	0	NA	NA	NA	NA	0	NA	NA	NA	NA	0	NA	NA	NA	NA
Misin01G014100	0.348226	-1.82009e-07	0.0014427	0.513717	NA	0.227474	1.74436e-07	0.0014427	0.62536	0.999982	0	NA	NA	NA	NA	0	NA	NA	NA	NA
Misin01G014200	34.395	1.40684e-07	0.00144269	0.882148	0.999826	33.413	-6.13967e-08	0.00144269	0.940462	0.999982	32.3073	-2.53804e-06	0.00144269	0.0379984	0.999878	39.729	-0.00611876	0.0615985	0.351388	0.999878
Misin01G014300	0	NA	NA	NA	NA	0	NA	NA	NA	NA	0	NA	NA	NA	NA	0	NA	NA	NA	NA
Misin01G014400	401.915	2.99263e-06	0.00144268	0.341274	0.999826	665.532	3.00875e-08	0.00144268	0.997978	0.999982	818.125	-2.45408e-06	0.00144269	0.275994	0.999878	758.64	-0.0164223	0.0628167	0.261346	0.999878
Misin01G014500	36.2649	-2.07582e-07	0.00144269	0.822041	0.999826	24.1351	-1.55159e-06	0.00144269	0.45941	0.999982	20.02	5.20002e-07	0.00144269	0.236888	0.999878	12.9869	0.000636684	0.0614826	0.736283	0.999878
Misin01G014600	1204.46	-1.01984e-06	0.00144269	0.609189	0.999826	1207.03	-1.56989e-06	0.00144267	0.698906	0.999982	1172.68	1.50476e-06	0.00144269	0.356616	0.999878	1705.85	0.0102424	0.0575635	0.642539	0.999878
Misin01G014700	2757.43	2.59407e-06	0.00144267	0.512795	0.999826	2810.92	-1.14062e-06	0.00144268	0.886781	0.999982	3122.93	-2.93538e-06	0.00144269	0.156485	0.999878	3620.53	-0.0166485	0.0627969	0.266008	0.999878
Misin01G014800	12.2861	-2.60361e-07	0.00144269	0.594562	0.999826	4.39372	1.2708e-07	0.00144269	0.640725	0.999982	13.0666	1.24761e-06	0.0014427	0.0010348	0.274775	10.6501	0.000118337	0.0614847	0.951282	0.999878
Misin01G014900	456.8	1.13422e-06	0.00144268	0.693167	0.999826	306.498	-2.05644e-06	0.00144268	0.482121	0.999982	413.302	-5.53804e-06	0.00144267	0.548675	0.999878	691.387	0.00898216	0.0608386	0.509749	0.999878
Misin01G015000	1.02707	2.08285e-07	0.0014427	0.284588	0.999826	0	NA	NA	NA	NA	0	NA	NA	NA	NA	0	NA	NA	NA	NA
Misin01G015100	84.722	1.40549e-06	0.00144269	0.156782	0.999826	32.8399	-7.60771e-08	0.00144269	0.92739	0.999982	29.7543	6.40519e-07	0.00144269	0.299799	0.999878	38.2155	0.00101625	0.0614165	0.788759	0.999878
Misin01G015200	3442.41	-3.17e-06	0.00144268	0.329346	0.999826	3782.55	-1.37773e-05	0.00144271	0.16497	0.999982	2923.93	9.56504e-07	0.00144269	0.64434	0.999878	3782.86	0.00957791	0.0620187	0.260767	0.999878
Misin01G015300	603.345	-2.37968e-06	0.00144268	0.4181	0.999826	839.85	5.23674e-07	0.00144268	0.88364	0.999982	874.085	3.51198e-06	0.00144268	0.239322	0.999878	1229.68	-0.0363298	0.0747596	0.0557562	0.92308
Misin01G015400	115.206	1.25597e-06	0.00144269	0.428923	0.999826	42.5508	-1.77115e-07	0.00144269	0.896175	0.999982	51.5401	4.15942e-07	0.00144269	0.617155	0.999878	55.2424	-0.000467711	0.0612688	0.926692	0.999878
Misin01G015500	0	NA	NA	NA	NA	0	NA	NA	NA	NA	0	NA	NA	NA	NA	38.2206	-0.00207549	0.0614246	0.603986	0.999878
Misin01G015600	1290.08	1.06682e-06	0.00144266	0.822399	0.999826	1022.73	-3.29486e-06	0.00144267	0.47391	0.999982	1226.97	3.49331e-06	0.00144267	0.386746	0.999878	1486.56	0.0107189	0.0595908	0.574153	0.999878
Misin01G015700	1021.33	9.6775e-06	0.00144269	0.0178606	0.999826	603.275	-9.7684e-07	0.00144267	0.934287	0.999982	767.413	4.16033e-06	0.00144268	0.162273	0.999878	1010.43	0.0153382	0.0620145	0.328363	0.999878
Misin01G015800	189.893	-8.04731e-07	0.00144269	0.712254	0.999826	133.972	-3.53967e-06	0.00144268	0.250173	0.999982	199.095	-5.96474e-07	0.00144269	0.470906	0.999878	255.219	-0.00184557	0.0604839	0.865372	0.999878
Misin01G015900	244.533	1.55549e-06	0.00144269	0.311049	0.999826	205.622	1.00727e-06	0.00144268	0.722839	0.999982	267.226	-1.95411e-06	0.00144269	0.346163	0.999878	277.463	0.00824261	0.0618887	0.26201	0.999878
Misin01G016000	7.46279	7.42568e-08	0.00144269	0.902181	0.999826	6.09508	-7.50032e-07	0.00144269	0.163651	0.999982	4.81112	1.03997e-06	0.00144269	0.0336895	0.999878	4.37426	-0.000310327	0.0614823	0.851906	0.999878
Misin01G016100	0	NA	NA	NA	NA	0	NA	NA	NA	NA	0	NA	NA	NA	NA	0	NA	NA	NA	NA
Misin01G016200	536.64	5.54182e-06	0.00144269	0.0663557	0.999826	521.047	5.44976e-06	0.00144269	0.1	0.999982	617.665	7.16171e-07	0.00144268	0.804312	0.999878	775.165	-0.00204939	0.0606926	0.832213	0.999878
Misin01G016300	1.65114	-2.12588e-07	0.0014427	0.215045	0.999826	2.13214	-9.02826e-08	0.00144269	0.721439	0.999982	1.67736	1.61664e-07	0.0014427	0.614698	0.999878	0	NA	NA	NA	NA
Misin01G016400	0.71105	2.15122e-07	0.0014427	0.350546	0.999826	0	NA	NA	NA	NA	0	NA	NA	NA	NA	0.383597	0.000704659	0.0615075	0.513718	NA
Misin01G016500	524.35	5.12006e-06	0.00144268	0.171887	0.999826	684.511	-1.99621e-06	0.00144268	0.586022	0.999982	786.068	3.32101e-06	0.00144268	0.380838	0.999878	628.819	0.00391523	0.0602175	0.780973	0.999878
Misin01G016600	480.53	-1.26475e-06	0.00144268	0.655574	0.999826	469.063	-1.13096e-06	0.00144268	0.746667	0.999982	461.826	-1.50639e-06	0.00144268	0.586044	0.999878	602.901	0.0284593	0.0694692	0.0612669	0.947927
Misin01G016700	61.8509	8.51979e-07	0.00144269	0.631005	0.999826	65.7956	1.18369e-07	0.00144269	0.910776	0.999982	45.0945	4.38918e-07	0.00144269	0.715732	0.999878	99.9361	0.00161686	0.0612873	0.785088	0.999878
Misin01G016800	83.3375	-9.40436e-07	0.00144269	0.813879	0.999826	142.497	-1.51172e-06	0.00144269	0.522838	0.999982	153.512	6.65035e-07	0.00144269	0.472769	0.999878	198.04	-0.0196146	0.0654062	0.0564011	0.925852
Misin01G016900	133.994	9.80187e-07	0.00144269	0.473556	0.999826	83.5372	5.24459e-07	0.00144269	0.782346	0.999982	111.345	-1.88881e-06	0.00144269	0.198124	0.999878	187.964	0.000629988	0.0612479	0.91641	0.999878
Misin01G017000	692.179	-3.71779e-07	0.00144268	0.919566	0.999826	614.538	-1.00676e-06	0.00144269	0.696866	0.999982	754.921	-2.35935e-06	0.00144268	0.485071	0.999878	818.073	-0.0231777	0.0647957	0.202692	0.999878
Misin01G017100	267.266	1.0807e-06	0.00144269	0.686228	0.999826	266.78	2.54679e-06	0.00144268	0.82709	0.999982	256.861	4.60338e-07	0.00144269	0.666644	0.999878	390.58	-0.00476695	0.0607995	0.654235	0.999878
Misin01G017200	131.687	1.66663e-06	0.00144269	0.27755	0.999826	159.737	2.53093e-06	0.00144269	0.182948	0.999982	206.921	6.37725e-07	0.00144269	0.480184	0.999878	151.505	0.00179642	0.0612841	0.798691	0.999878
Misin01G017300	0	NA	NA	NA	NA	0.529377	2.0345e-07	0.0014427	0.424052	0.999982	0	NA	NA	NA	NA	0	NA	NA	NA	NA
Misin01G017400	36.038	2.093e-07	0.00144269	0.649958	0.999826	16.9752	-6.67846e-08	0.00144269	0.92287	0.999982	10.9333	1.32476e-07	0.00144269	0.432867	0.999878	20.1294	-0.00237893	0.0615339	0.284897	0.999878
Misin01G017500	0.556684	-2.04761e-07	0.0014427	0.402373	0.999826	1.1976	1.77789e-07	0.0014427	0.48976	0.999982	0	NA	NA	NA	NA	3.73498	-0.000773892	0.061506	0.393528	NA
Misin01G017600	0	NA	NA	NA	NA	10.3688	-4.09854e-07	0.00144269	0.575042	0.999982	7.2995	-2.36347e-07	0.00144269	0.520068	0.999878	0	NA	NA	NA	NA
Misin01G017700	0.238579	-1.69148e-07	0.0014427	0.599529	NA	0	NA	NA	NA	NA	0	NA	NA	NA	NA	0	NA	NA	NA	NA
Misin01G017800	689.967	-4.3773e-07	0.00144269	0.855692	0.999826	1129.81	-6.53256e-07	0.00144269	0.77467	0.999982	1150.04	-1.77475e-06	0.00144269	0.345876	0.999878	828.304	0.000490996	0.0611198	0.950553	0.999878
Misin01G017900	230.345	3.63537e-07	0.00144268	0.900949	0.999826	209.033	-5.84582e-07	0.00144269	0.780515	0.999982	274.962	-8.83106e-07	0.00144269	0.410547	0.999878	213.469	-0.00938811	0.0622608	0.133223	0.999878
Misin01G018000	0	NA	NA	NA	NA	3.49987	-2.83695e-07	0.00144269	0.289831	0.999982	2.6289	4.42023e-09	0.00144269	0.988229	0.999878	0	NA	NA	NA	NA
Misin01G018100	54.2142	1.02259e-06	0.00144269	0.507032	0.999826	9.14464	5.84191e-07	0.00144269	0.83756	0.999982	14.4581	1.93377e-07	0.00144269	0.614199	0.999878	5.5322	-0.000819894	0.0615069	0.360159	0.999878
Misin01G018200	294.477	-3.79727e-07	0.00144268	0.845783	0.999826	440.342	-8.43766e-06	0.00144268	0.113549	0.999982	456.51	7.54975e-07	0.00144269	0.631526	0.999878	493.119	0.00109625	0.0605222	0.919448	0.999878
Misin01G018300	252.787	9.00521e-08	0.00144268	0.979894	0.999826	251.952	3.35868e-07	0.00144267	0.932736	0.999982	184.993	4.83155e-07	0.00144269	0.591199	0.999878	237.765	-0.00383857	0.0611523	0.628245	0.999878
Misin01G018400	373.969	-3.18333e-06	0.00144268	0.322283	0.999826	425.16	2.27358e-06	0.00144269	0.400193	0.999982	498.507	-3.22382e-06	0.00144268	0.387814	0.999878	534.04	-0.0039973	0.0600675	0.761257	0.999878
Misin01G018500	245.115	-8.37549e-07	0.00144269	0.673023	0.999826	231.474	-2.77167e-06	0.00144268	0.447767	0.999982	351.168	8.74045e-07	0.00144268	0.763739	0.999878	251.865	-0.00332589	0.0610352	0.692523	0.999878
Misin01G018600	91.8392	4.66266e-07	0.00144269	0.641113	0.999826	107.531	-2.04818e-06	0.00144269	0.192852	0.999982	79.6889	3.27216e-08	0.00144269	0.973258	0.999878	77.0452	0.00059719	0.0609782	0.947854	0.999878
Misin01G018700	1012.39	-1.52157e-06	0.00144267	0.740531	0.999826	1002.82	-7.19096e-07	0.00144267	0.870961	0.999982	970.661	9.35554e-06	0.00144265	0.164178	0.999878	1069.72	0.000587555	0.0589127	0.933785	0.999878
Misin01G018800	8.779	3.53942e-07	0.00144269	0.322105	0.999826	68.0691	-3.03954e-07	0.00144269	0.825875	0.999982	66.3864	1.15178e-06	0.00144269	0.214303	0.999878	248.237	-0.0053802	0.0608591	0.598894	0.999878
Misin01G018900	0	NA	NA	NA	NA	0.211159	-1.62782e-07	0.0014427	0.666576	0.999982	0	NA	NA	NA	NA	0	NA	NA	NA	NA
Misin01G019000	82.6087	8.64101e-06	0.0014427	0.18146	0.999826	58.6636	3.77048e-07	0.00144269	0.714973	0.999982	73.6912	-8.15449e-07	0.00144269	0.539	0.999878	94.9187	0.00233328	0.0614657	0.522039	0.999878
Misin01G019100	3769.45	-9.59838e-07	0.00144266	0.83576	0.999826	3422.61	-1.97642e-06	0.00144264	0.757394	0.999982	3765.03	1.41509e-05	0.00144268	0.835764	0.999878	4471.28	0.0123664	0.0600625	0.5059	0.999878
Misin01G019200	0	NA	NA	NA	NA	0	NA	NA	NA	NA	0	NA	NA	NA	NA	0	NA	NA	NA	NA
Misin01G019300	0	NA	NA	NA	NA	5.61283	-1.81513e-07	0.00144269	0.517358	0.999982	8.59372	1.05145e-07	0.00144269	0.784322	0.999878	0	NA	NA	NA	NA
Misin01G019400	0	NA	NA	NA	NA	0	NA	NA	NA	NA	0	NA	NA	NA	NA	0	NA	NA	NA	NA
Misin01G019500	48.7466	7.86184e-07	0.00144269	0.343074	0.999826	3.56192	-3.76853e-08	0.00144269	0.895144	0.999982	15.9007	1.86184e-07	0.0014427	0.116393	0.999878	62.1154	0.00489737	0.0616781	0.211588	0.999878
Misin01G019600	3.91828	-6.50304e-08	0.00144269	0.828509	0.999826	6.43328	3.47996e-07	0.0014427	0.131381	0.999982	2.34583	2.78938e-07	0.0014427	0.283486	0.999878	5.58639	0.000255289	0.0614889	0.894242	0.999878
Misin01G019700	648.571	-2.22852e-06	0.00144268	0.461086	0.999826	793.357	-4.18269e-06	0.00144267	0.854195	0.999982	954.1	-2.88242e-06	0.00144267	0.532195	0.999878	856.055	0.00471434	0.0609449	0.636719	0.999878
Misin01G019800	28.6052	-7.06345e-08	0.00144269	0.90227	0.999826	16.5818	-7.92688e-08	0.00144269	0.868313	0.999982	7.36597	2.53625e-07	0.00144269	0.580994	0.999878	0	NA	NA	NA	NA
Misin01G019900	1.58153	-1.39432e-07	0.00144269	0.429771	0.999826	0.904301	-4.25928e-08	0.00144269	0.848216	0.999982	0.968315	1.04191e-08	0.00144269	0.966346	NA	0	NA	NA	NA	NA
Misin01G020000	180.87	1.51389e-06	0.00144269	0.531625	0.999826	98.1293	-2.18612e-07	0.00144269	0.810093	0.999982	146.633	-6.23101e-07	0.00144269	0.589906	0.999878	201.319	0.00470934	0.0614622	0.449138	0.999878
Misin01G020100	93.2883	3.58717e-07	0.00144269	0.708017	0.999826	83.3147	7.14894e-07	0.00144269	0.646528	0.999982	128.189	1.88009e-07	0.00144269	0.823038	0.999878	118.108	0.00494526	0.0616057	0.319188	0.999878
Misin01G020200	160.664	4.68346e-07	0.00144269	0.835894	0.999826	161.2	2.69175e-06	0.00144269	0.203927	0.999982	228.283	1.53517e-06	0.00144269	0.101175	0.999878	341.1	0.00721049	0.0615337	0.395126	0.999878
Misin01G020300	49.8219	1.362e-06	0.00144269	0.0715521	0.999826	33.331	2.86768e-07	0.00144269	NA	NA	38.4352	7.68415e-07	0.00144269	0.204024	0.999878	54.6878	0.00703313	0.0618814	0.18717	0.999878
Misin01G020400	5.77101	6.86285e-07	0.00144269	0.175071	0.999826	0.397033	1.94385e-07	0.0014427	0.489754	0.999982	15.2819	-1.35875e-07	0.00144269	NA	NA	3.76618	-0.000259951	0.0614973	0.779757	NA
Misin01G020500	186.684	-1.72137e-07	0.00144268	0.94806	0.999826	158.919	7.6559e-08	0.00144269	0.975032	0.999982	161.447	1.01661e-06	0.00144269	0.435182	0.999878	228.998	-0.00480733	0.0610917	0.591326	0.999878
Misin01G020600	399.451	2.02136e-06	0.00144268	0.586059	0.999826	441.038	-3.49821e-06	0.00144268	0.364992	0.999982	587.688	-6.08892e-06	0.00144269	0.0562816	0.999878	735.494	-0.0197709	0.0625698	0.306879	0.999878
Misin01G020700	74.9636	-2.80022e-06	0.00144269	0.147942	0.999826	27.558	-4.73312e-07	0.00144269	0.697107	0.999982	46.2624	1.3703e-06	0.00144269	0.0252041	0.999878	82.8524	0.00200599	0.0614777	0.517131	0.999878
Misin01G020800	0.238579	-1.69148e-07	0.0014427	0.599529	NA	17.338	-7.18655e-07	0.00144269	0.0880016	0.999982	14.5384	-1.26272e-07	0.00144269	0.776843	0.999878	24.7138	-0.0011739	0.0614612	0.661834	0.999878
Misin01G020900	12579.7	-2.82648e-07	0.00144265	0.958045	0.999826	13114.9	-1.59369e-06	0.00144265	0.781416	0.999982	17313.4	-1.76211e-06	0.00144267	0.679969	0.999878	12631.1	-0.0124019	0.0568796	0.627007	0.999878
Misin01G021000	3.75646	-8.61607e-08	0.00144269	0.76766	0.999826	7.20568	2.64169e-08	0.00144269	0.935857	0.999982	5.34139	3.16088e-07	0.0014427	0.128478	0.999878	6.66805	-0.000894776	0.0614916	0.596808	0.999878
Misin01G021100	445.608	-8.93331e-06	0.00144268	0.0561236	0.999826	448.092	4.31669e-06	0.00144268	0.285317	0.999982	492.52	1.3217e-06	0.00144267	0.750458	0.999878	436.128	-0.000127366	0.0606528	0.997585	0.999923
Misin01G021200	642.121	1.753e-06	0.00144269	0.394024	0.999826	777.013	-4.03796e-06	0.00144268	0.226317	0.999982	809.646	1.08295e-06	0.00144267	0.789646	0.999878	887.926	-0.00820588	0.0613647	0.436346	0.999878
Misin01G021300	79.8532	8.31254e-07	0.00144269	0.610012	0.999826	82.403	4.04809e-07	0.00144269	0.8494	0.999982	89.8888	-1.64195e-07	0.00144269	0.846684	0.999878	150.227	-0.00221054	0.0614145	0.599436	0.999878
Misin01G021400	80.6879	-7.22786e-07	0.00144269	0.646684	0.999826	180.427	1.10235e-06	0.00144269	0.512175	0.999982	169.487	-2.17765e-06	0.00144269	0.0408061	0.999878	24.9871	-0.00230258	0.0615027	0.422648	0.999878
Misin01G021500	7.64549	-2.95258e-07	0.0014427	0.228825	0.999826	22.4781	2.14542e-07	0.00144269	0.771895	0.999982	34.8036	-9.03363e-08	0.00144269	0.899837	0.999878	6.43135	-0.00102021	0.0615157	0.145769	0.999878
Misin01G021600	0	NA	NA	NA	NA	0	NA	NA	NA	NA	0	NA	NA	NA	NA	0	NA	NA	NA	NA
Misin01G021700	2.1848	1.97846e-07	0.0014427	0.330738	0.999826	4.34611	1.17455e-07	0.00144269	0.664695	0.999982	2.98635	3.62718e-07	0.0014427	0.220727	0.999878	14.4555	-0.000865018	0.0614747	0.686646	0.999878
Misin01G021800	541.285	8.14395e-06	0.00144269	0.0306735	0.999826	462.141	-3.14058e-06	0.00144269	0.230226	0.999982	485.67	1.56887e-06	0.00144269	0.49706	0.999878	653.824	0.0228907	0.0665993	0.0629864	0.95438
Misin01G021900	2096.1	1.32912e-06	0.00144268	0.638618	0.999826	3936.05	4.11444e-06	0.00144267	0.352031	0.999982	4909.9	-4.2422e-06	0.00144267	0.307064	0.999878	6583.89	0.0183808	0.0631891	0.239778	0.999878
Misin01G022000	237.985	1.83075e-06	0.00144269	0.495452	0.999826	269.413	3.09697e-07	0.00144269	0.893573	0.999982	328.545	4.4112e-07	0.00144269	0.689645	0.999878	374.053	0.0292643	0.0705079	0.0356623	0.834451
Misin01G022100	171.902	1.98814e-07	0.00144268	0.645283	0.999826	135.859	3.90274e-06	0.00144269	0.10737	0.999982	165.905	8.24474e-07	0.00144269	0.366988	0.999878	127.521	-0.00622941	0.061642	0.320738	0.999878
Misin01G022200	0	NA	NA	NA	NA	0	NA	NA	NA	NA	0	NA	NA	NA	NA	0	NA	NA	NA	NA
Misin01G022300	5781.82	1.57849e-07	0.00144269	0.955843	0.999826	3361.9	-4.84569e-06	0.00144268	0.233444	0.999982	2883.43	-4.37668e-06	0.00144268	0.19566	0.999878	2450.94	0.00588147	0.0613724	0.473495	0.999878
Misin01G022400	0	NA	NA	NA	NA	0	NA	NA	NA	NA	0.412556	-2.02793e-08	0.0014427	0.902872	NA	0.988478	0.000804641	0.0615103	0.311949	NA
Misin01G022500	0.954316	-1.94338e-07	0.0014427	0.299505	0.999826	0	NA	NA	NA	NA	0	NA	NA	NA	NA	0	NA	NA	NA	NA
Misin01G022600	199.528	6.75992e-08	0.00144269	0.940458	0.999826	271.16	1.12743e-06	0.00144269	0.605582	0.999982	226.106	-9.18823e-07	0.00144269	0.178174	0.999878	596.131	0.00362309	0.0613299	0.533996	0.999878
Misin01G022700	734.124	-4.90795e-06	0.00144269	0.0948346	0.999826	1074.69	-2.49344e-06	0.00144268	0.477608	0.999982	1035.77	-2.05777e-07	0.00144269	0.931898	0.999878	1243.06	-4.8806e-05	0.0587274	0.989628	0.999878
Misin01G022800	57.2421	-4.79527e-07	0.00144269	0.735199	0.999826	53.3919	-1.87273e-06	0.00144269	0.183831	0.999982	62.234	1.17735e-06	0.00144269	0.133226	0.999878	69.0213	-0.00264092	0.0613471	0.622893	0.999878
Misin01G022900	17.2926	5.82945e-07	0.00144269	0.175789	0.999826	26.8819	9.22611e-07	0.00144269	0.366425	0.999982	36.8067	-3.0167e-07	0.00144269	0.711425	0.999878	16.6478	0.000454428	0.061475	0.820911	0.999878
Misin01G023000	202.028	4.99758e-07	0.00144269	0.617629	0.999826	198.92	-1.18846e-06	0.00144268	0.707858	0.999982	216.756	5.11682e-07	0.00144269	0.577869	0.999878	258.869	-0.00906128	0.0613878	0.425392	0.999878
Misin01G023100	10.2508	-2.96778e-07	0.00144269	0.399476	0.999826	6.33353	-1.31185e-07	0.00144269	0.733226	0.999982	4.96791	1.93901e-07	0.0014427	0.34956	0.999878	46.531	0.00157225	0.061346	0.752278	0.999878
Misin01G023200	0	NA	NA	NA	NA	1.45667	-1.36405e-08	0.00144269	0.958479	0.999982	1.94542	1.6524e-07	0.0014427	0.592777	0.999878	5.23984	-0.000923116	0.0615115	0.391254	0.999878
Misin01G023300	889.926	6.18099e-07	0.00144269	0.784783	0.999826	563.611	2.25527e-06	0.00144269	0.285165	0.999982	903.195	-4.84012e-06	0.00144269	0.021154	0.999878	371.782	-0.00706669	0.0616954	0.292889	0.999878
Misin01G023400	1.27852	-1.62797e-08	0.0014427	0.996048	0.999826	0.422317	-1.89196e-07	0.0014427	0.5	0.999982	4.55907	-1.04812e-07	0.00144269	0.695328	0.999878	0	NA	NA	NA	NA
Misin01G023500	345.361	-7.67682e-07	0.00144269	0.642343	0.999826	356.252	-2.51937e-06	0.00144269	0.323726	0.999982	374.869	5.50895e-07	0.00144269	0.405698	0.999878	295.342	-0.00322032	0.0611953	0.653754	0.999878
Misin01G023600	4.61522	-3.48902e-07	0.0014427	0.107206	0.999826	2.07946	2.35813e-07	0.0014427	0.18889	0.999982	0	NA	NA	NA	NA	0.486794	-0.000621072	0.0615061	0.62463	NA
Misin01G023700	0	NA	NA	NA	NA	0	NA	NA	NA	NA	0	NA	NA	NA	NA	0	NA	NA	NA	NA
Misin01G023800	187.645	-2.38751e-06	0.00144269	0.326023	0.999826	235.763	4.58872e-06	0.00144268	0.260237	0.999982	262.498	1.11047e-05	0.0014427	0.165053	0.999878	354.991	-0.0178812	0.064224	0.121297	0.999878
Misin01G023900	546.475	-1.41492e-06	0.00144268	0.671092	0.999826	534.218	-4.24045e-06	0.00144267	0.328446	0.999982	611.641	-2.18169e-06	0.00144268	0.560389	0.999878	642.381	-0.0142698	0.0625059	0.25239	0.999878
Misin01G024000	1936.53	-3.00792e-06	0.00144268	0.416745	0.999826	2042.17	1.3733e-06	0.00144268	0.719412	0.999982	2474.19	3.88128e-07	0.00144268	0.895791	0.999878	2699.87	0.00258557	0.0601339	0.844405	0.999878
Misin01G024100	20.8331	2.55551e-07	0.00144269	0.81665	0.999826	24.8818	-2.13648e-06	0.00144269	0.210901	0.999982	43.5979	-2.17435e-06	0.00144269	0.0679209	0.999878	23.6792	-0.00145346	0.0614059	0.705178	0.999878
Misin01G024200	771.007	-4.19674e-06	0.00144268	0.230959	0.999826	809.354	3.73668e-06	0.00144266	0.476971	0.999982	799.131	6.75222e-07	0.00144268	0.835862	0.999878	815.346	0.0163151	0.0611394	0.380095	0.999878
Misin01G024300	0	NA	NA	NA	NA	0	NA	NA	NA	NA	0	NA	NA	NA	NA	0	NA	NA	NA	NA
Misin01G024400	0	NA	NA	NA	NA	0	NA	NA	NA	NA	0	NA	NA	NA	NA	0	NA	NA	NA	NA
Misin01G024500	198.884	-1.22039e-06	0.00144268	0.668992	0.999826	208.456	-1.5422e-06	0.00144268	0.677025	0.999982	217.726	2.75369e-06	0.00144269	0.225991	0.999878	268.883	-0.00419707	0.0608363	0.677762	0.999878
Misin01G024600	0	NA	NA	NA	NA	0	NA	NA	NA	NA	0	NA	NA	NA	NA	0	NA	NA	NA	NA
Misin01G024700	84.6713	-1.14198e-06	0.00144269	0.140473	0.999826	66.0208	-6.14421e-07	0.00144269	0.591008	0.999982	30.2295	-4.29584e-07	0.00144269	0.493987	0.999878	73.4647	0.000726289	0.0614228	0.838572	0.999878
Misin01G024800	6.43594	-2.68981e-07	0.0014427	0.0714486	0.999826	8.83077	-1.36618e-06	0.0014427	0.111514	0.999982	3.69026	1.76613e-07	0.0014427	0.497461	0.999878	11.0284	0.00106595	0.061503	0.457314	0.999878
Misin01G024900	22.5092	-5.94702e-07	0.00144269	0.304776	0.999826	6.72679	4.70856e-07	0.00144269	0.220357	0.999982	2.13293	1.99491e-07	0.0014427	0.334464	0.999878	14.607	0.000263711	0.0614901	0.847262	0.999878
Misin01G025000	201.203	-1.35406e-06	0.00144269	0.552196	0.999826	211.597	7.65163e-08	0.00144269	0.972524	0.999982	255.389	-2.9774e-07	0.00144268	0.749989	0.999878	115.75	0.00291699	0.0611361	0.70042	0.999878
Misin01G025100	529.19	2.29275e-06	0.00144268	0.45733	0.999826	986.314	1.52478e-06	0.00144267	0.718574	0.999982	1120.14	2.23228e-06	0.00144269	0.374929	0.999878	895.683	0.0107651	0.0605981	0.500249	0.999878
Misin01G025200	30.6944	1.13804e-06	0.0014427	0.00384607	0.901477	43.5517	5.96025e-07	0.00144269	0.730905	0.999982	48.6689	2.98949e-07	0.00144269	0.751412	0.999878	62.1179	-0.000728601	0.0614374	0.759504	0.999878
Misin01G025300	405.008	-1.41098e-06	0.00144267	0.747084	0.999826	501.377	3.1228e-06	0.00144268	0.390146	0.999982	661.404	9.68879e-07	0.00144268	0.785764	0.999878	309.914	-0.00144465	0.0600573	0.910444	0.999878
Misin01G025400	554.38	5.1311e-06	0.00144268	0.23689	0.999826	518.764	-1.0499e-05	0.00144269	0.642463	0.999982	583.86	8.08946e-07	0.00144269	0.495463	0.999878	648.156	0.000338727	0.0611711	0.962545	0.999878
Misin01G025500	0	NA	NA	NA	NA	0.933999	-3.20517e-08	0.0014427	0.958718	0.999982	0	NA	NA	NA	NA	0	NA	NA	NA	NA
Misin01G025600	0.348226	-1.82009e-07	0.0014427	0.513717	NA	0	NA	NA	NA	NA	0	NA	NA	NA	NA	0.813066	-5.44236e-05	0.0615033	0.98143	NA
Misin01G025700	215.481	-3.80338e-06	0.00144269	0.181506	0.999826	178.698	1.0678e-06	0.00144269	0.69191	0.999982	190.26	2.91482e-06	0.00144269	0.111453	0.999878	311.81	0.0010775	0.0606402	0.921028	0.999878
Misin01G025800	292.123	1.81642e-07	0.00144269	0.944805	0.999826	294.227	-8.00256e-07	0.00144269	0.747279	0.999982	335.718	-2.03725e-06	0.00144269	0.397175	0.999878	334.36	-0.0135972	0.0621213	0.3105	0.999878
Misin01G025900	89.4766	1.91427e-06	0.00144269	0.291478	0.999826	48.0553	-1.70484e-06	0.00144269	0.295866	0.999982	55.2121	-1.30062e-06	0.00144269	0.441438	0.999878	111.595	0.000274204	0.0604325	0.983074	0.999878
Misin01G026000	135.322	4.235e-07	0.00144269	0.830448	0.999826	145.984	1.8947e-06	0.00144269	0.383315	0.999982	176.36	7.93619e-07	0.00144269	0.392479	0.999878	145.37	0.000740943	0.0612652	0.873059	0.999878
Misin01G026100	21.0123	2.48285e-08	0.00144269	0.956904	0.999826	0.800571	-4.77556e-08	0.0014427	0.958718	0.999982	9.74924	3.68802e-07	0.00144269	0.333812	0.999878	2.05541	-6.19161e-05	0.0615032	0.981432	NA
Misin01G026200	0	NA	NA	NA	NA	0	NA	NA	NA	NA	1.64083	2.60992e-07	0.0014427	0.256173	0.999878	0	NA	NA	NA	NA
Misin01G026300	15.0109	-1.298e-07	0.0014427	0.994952	0.999826	0	NA	NA	NA	NA	24.6346	-2.82753e-09	0.0014427	0.818701	0.999878	12.9111	-7.10924e-05	0.0615031	0.975938	0.999878
Misin01G026400	6034.62	-2.38478e-06	0.00144267	0.60935	0.999826	5091.24	-2.71122e-06	0.00144267	0.557927	0.999982	5359.85	3.07125e-06	0.00144261	0.703873	0.999878	5109.24	-0.000917329	0.05916	0.646253	0.999878
Misin01G026500	188.442	-3.20216e-06	0.00144268	0.331376	0.999826	157.268	-3.8647e-07	0.00144268	0.889622	0.999982	212.733	5.4357e-07	0.00144269	0.550692	0.999878	244.007	-0.0110504	0.0619183	0.316138	0.999878
Misin01G026600	836.988	2.08665e-07	0.00144267	0.993059	0.999826	695.732	2.76842e-06	0.00144267	0.773722	0.999982	745.663	1.36972e-05	0.00144269	0.831708	0.999878	980.246	0.0234713	0.0656843	0.171437	0.999878
Misin01G026700	37.24	-2.37221e-07	0.00144269	0.779814	0.999826	43.3942	6.48863e-07	0.00144269	0.549558	0.999982	41.5672	5.79196e-07	0.00144269	0.520465	0.999878	36.7076	-0.00202779	0.0613908	0.644683	0.999878
Misin01G026800	0.208263	-8.60923e-09	0.0014427	0.996043	NA	0	NA	NA	NA	NA	2.07818	5.43813e-08	0.00144269	0.830926	0.999878	1.42774	-0.000733102	0.0615094	0.317886	NA
Misin01G026900	0.237017	1.82239e-07	0.0014427	0.597242	NA	0.529377	2.0345e-07	0.0014427	0.424052	0.999982	0.923919	-1.08764e-08	0.0014427	0.90287	NA	0	NA	NA	NA	NA
Misin01G027000	259.763	1.15423e-06	0.00144268	0.682486	0.999826	399.91	7.71667e-07	0.00144269	0.761512	0.999982	355.937	8.82598e-07	0.00144269	0.67546	0.999878	380.575	0.0120647	0.061923	0.328813	0.999878
Misin01G027100	0.237017	1.82239e-07	0.0014427	0.597242	NA	2.2021	-2.06576e-07	0.0014427	0.199802	0.999982	4.21158	8.09109e-08	0.00144269	0.72318	0.999878	0	NA	NA	NA	NA
Misin01G027200	228.41	-8.87678e-07	0.00144269	0.661925	0.999826	204.473	-9.05676e-07	0.00144269	0.733944	0.999982	275.312	-4.9562e-06	0.00144269	0.03322	0.999878	162.197	0.00216	0.0611223	0.769264	0.999878
Misin01G027300	7.39439	-2.22704e-07	0.00144269	0.601806	0.999826	10.1452	1.08331e-07	0.00144269	0.899563	0.999982	7.22685	-2.82902e-08	0.00144269	0.951487	0.999878	0	NA	NA	NA	NA
Misin01G027400	33.868	7.02095e-07	0.00144269	0.386447	0.999826	10.2844	3.71085e-08	0.00144269	0.89119	0.999982	15.8645	3.16373e-07	0.00144269	0.499538	0.999878	35.0741	0.00291142	0.0614934	0.442387	0.999878
Misin01G027500	0	NA	NA	NA	NA	0	NA	NA	NA	NA	0	NA	NA	NA	NA	0	NA	NA	NA	NA
Misin01G027600	88.6049	-1.54945e-06	0.00144269	0.414928	0.999826	75.959	2.94366e-07	0.00144269	0.837106	0.999982	71.3831	8.91957e-07	0.00144269	0.338316	0.999878	114.51	0.0038175	0.0610749	0.658195	0.999878
Misin01G027700	493.959	5.05925e-07	0.00144267	0.897761	0.999826	509.756	-3.56494e-06	0.00144267	0.40043	0.999982	577.624	1.50393e-06	0.00144269	0.561493	0.999878	558.129	-0.0044384	0.0595569	0.775564	0.999878
Misin01G027800	425.814	-4.98241e-07	0.00144269	0.597613	0.999826	234.478	6.15119e-06	0.0014427	0.349048	0.999982	216.223	-3.02451e-06	0.00144269	0.0851717	0.999878	155.42	0.0248783	0.0685089	0.0101095	0.572929
Misin01G027900	678.411	5.70009e-06	0.00144268	0.092943	0.999826	796.927	-6.32506e-06	0.00144268	0.101056	0.999982	834.105	4.22645e-06	0.00144268	0.254383	0.999878	794.318	0.0194757	0.0650645	0.0844474	0.999487
Misin01G028000	732.411	-8.29529e-06	0.00144268	0.947903	0.999826	595.532	-3.02311e-06	0.00144267	0.46018	0.999982	686.657	-3.67008e-06	0.00144267	0.269496	0.999878	824.805	-0.0139288	0.0618053	0.55716	0.999878
Misin01G028100	74.3929	-3.9956e-07	0.00144269	0.656199	0.999826	189.188	1.53988e-06	0.00144269	0.472609	0.999982	203.912	3.90412e-07	0.00144267	0.993385	0.999878	159.417	0.010122	0.0621468	0.235375	0.999878
Misin01G028200	0.518227	2.10581e-08	0.00144269	0.95901	0.999826	0.140772	-1.47393e-07	0.0014427	0.748823	0.999982	0.269357	1.7823e-07	0.0014427	0.642802	NA	0	NA	NA	NA	NA
Misin01G028300	0	NA	NA	NA	NA	1.28327	-1.29239e-07	0.00144269	0.569807	0.999982	3.0219	-2.44331e-07	0.0014427	0.909504	0.999878	11.0094	-0.00241038	0.061554	0.168722	0.999878
Misin01G028400	0	NA	NA	NA	NA	0	NA	NA	NA	NA	0	NA	NA	NA	NA	0.383597	0.000704659	0.0615075	0.513718	NA
Misin01G028500	0	NA	NA	NA	NA	0	NA	NA	NA	NA	0	NA	NA	NA	NA	0	NA	NA	NA	NA
Misin01G028600	338.802	1.12336e-06	0.00144269	0.654896	0.999826	350.122	-5.93518e-06	0.00144268	0.105293	0.999982	495.794	-3.74083e-06	0.00144269	0.124121	0.999878	460.828	-0.00294882	0.0607023	0.757923	0.999878
Misin01G028700	0	NA	NA	NA	NA	0	NA	NA	NA	NA	0	NA	NA	NA	NA	0	NA	NA	NA	NA
Misin01G028800	0	NA	NA	NA	NA	148.078	-3.41967e-07	0.00144268	0.908474	0.999982	135.207	2.36016e-06	0.00144268	0.472837	0.999878	0.365442	-5.36006e-05	0.0615033	0.981428	NA
Misin01G028900	0	NA	NA	NA	NA	0	NA	NA	NA	NA	0	NA	NA	NA	NA	62.1173	-5.53087e-05	0.0614017	0.981122	0.999878
Misin01G029000	0	NA	NA	NA	NA	0.568685	2.06766e-07	0.0014427	0.406584	0.999982	0	NA	NA	NA	NA	0	NA	NA	NA	NA
Misin01G029100	142.648	-2.28183e-05	0.00144277	0.386035	0.999826	188.152	-1.73345e-06	0.00144269	0.28415	0.999982	256.244	7.10149e-07	0.00144269	0.439035	0.999878	582.085	0.0173123	0.0638369	0.157784	0.999878
Misin01G029200	201.978	-1.88168e-07	0.00144269	0.915028	0.999826	427.939	-3.35541e-06	0.00144268	0.320399	0.999982	436.898	5.67961e-06	0.00144268	0.760668	0.999878	465.6	0.00440986	0.0602746	0.736672	0.999878
Misin01G029300	12.5069	2.15197e-07	0.0014427	NA	NA	0	NA	NA	NA	NA	5.96403	-7.25879e-08	0.00144269	0.770907	0.999878	7.92063	-0.00109367	0.061518	0.0626283	0.952434
Misin01G029400	4.10197	-1.8887e-08	0.0014427	0.995226	0.999826	2.41152	-2.06811e-07	0.0014427	0.189065	0.999982	0.206278	-1.77742e-08	0.0014427	0.902873	NA	0.173149	-0.000525435	0.0615042	0.831783	NA
Misin01G029500	6.03964	-1.95521e-08	0.0014427	NA	NA	25.9556	-1.64338e-07	0.00144269	0.674622	0.999982	29.0206	-2.12273e-07	0.00144269	0.706109	0.999878	7.89911	-0.000757534	0.0615107	NA	NA
Misin01G029600	2821.94	-2.17249e-06	0.00144268	0.528865	0.999826	2910.91	6.67504e-07	0.00144268	0.860209	0.999982	3402.14	-4.3644e-10	0.00144268	0.996021	0.999878	3503.16	-0.00239093	0.0601564	0.85303	0.999878
Misin01G029700	26.804	-4.33713e-07	0.00144269	0.427961	0.999826	96.039	8.20722e-07	0.00144269	0.671297	0.999982	94.4663	1.05559e-06	0.00144269	0.339477	0.999878	212.56	0.00329223	0.0613195	0.595498	0.999878
Misin01G029800	567.409	4.82034e-06	0.00144268	0.184303	0.999826	392.499	4.23272e-06	0.00144268	0.905642	0.999982	530.026	-3.71737e-06	0.00144269	0.201248	0.999878	516.362	-0.00829219	0.0617001	0.338525	0.999878
Misin01G029900	104.001	-1.28302e-06	0.00144269	0.574775	0.999826	127.618	-1.94743e-06	0.00144269	0.212178	0.999982	227.42	4.65792e-07	0.00144269	0.619013	0.999878	338.911	0.0105576	0.0614094	0.401208	0.999878
Misin01G030000	51.1739	-9.55256e-07	0.00144269	0.87141	0.999826	23.168	5.90605e-08	0.00144269	0.959725	0.999982	29.617	1.16248e-06	0.00144269	0.200456	0.999878	48.3623	0.010691	0.0625047	0.127239	0.999878
Misin01G030100	2.272	-1.83158e-07	0.0014427	0.475943	0.999826	0.827778	-7.02133e-08	0.00144269	0.771873	0.999982	0.738947	1.56915e-07	0.0014427	0.671758	NA	0	NA	NA	NA	NA
Misin01G030200	26.2664	-6.22873e-07	0.00144269	0.423414	0.999826	11.151	4.60518e-07	0.0014427	0.0230098	0.999982	37.3198	-3.53699e-07	0.00144269	0.414215	0.999878	25.6794	-0.00232243	0.0615634	0.0529427	0.920747
Misin01G030300	0	NA	NA	NA	NA	0	NA	NA	NA	NA	0	NA	NA	NA	NA	0	NA	NA	NA	NA
Misin01G030400	2.15348	1.90155e-07	0.0014427	0.30842	0.999826	1.78972	-3.27225e-08	0.00144269	0.886872	0.999982	1.00122	4.36906e-09	0.0014427	0.90287	NA	0	NA	NA	NA	NA
Misin01G030500	53.3077	4.87191e-07	0.00144269	0.769647	0.999826	40.1881	-1.17618e-06	0.00144269	0.360626	0.999982	53.1477	9.29315e-07	0.00144269	0.305853	0.999878	74.7954	-0.00124707	0.0614228	0.710095	0.999878
Misin01G030600	0	NA	NA	NA	NA	0	NA	NA	NA	NA	0	NA	NA	NA	NA	0	NA	NA	NA	NA
Misin01G030700	0	NA	NA	NA	NA	0	NA	NA	NA	NA	0	NA	NA	NA	NA	0	NA	NA	NA	NA
Misin01G030800	24.0768	-8.22363e-07	0.00144269	0.0941745	0.999826	6.97877	9.92588e-08	0.00144269	0.765924	0.999982	10.4734	7.61324e-08	0.00144269	0.598093	0.999878	7.51436	0.000357105	0.0614812	0.807945	0.999878
Misin01G030900	33.1559	-9.59777e-09	0.00144269	0.978666	0.999826	14.5484	-6.18216e-08	0.00144269	0.885504	0.999982	29.8133	-2.99081e-07	0.00144269	0.64517	0.999878	12.4477	-0.000534495	0.0614681	0.802014	0.999878
Misin01G031000	1318.29	-1.4345e-06	0.00144269	0.597705	0.999826	945.372	-6.55127e-07	0.00144268	0.80762	0.999982	1011.46	-1.34829e-07	0.00144269	0.955648	0.999878	1362.48	-0.00218453	0.0609554	0.794158	0.999878
Misin01G031100	40.1904	-3.56556e-08	0.00144269	0.961057	0.999826	111.756	1.3675e-06	0.00144269	0.409584	0.999982	97.3635	3.32375e-06	0.0014427	0.360776	0.999878	155.335	-0.00542829	0.0608691	0.612918	0.999878
Misin01G031200	6.51074	-2.70661e-07	0.00144269	0.445355	0.999826	7.19887	2.95168e-07	0.00144269	0.377045	0.999982	5.92739	-1.39979e-07	0.00144269	0.996747	0.999878	1.6013	-0.000170885	0.0614966	0.856408	NA
Misin01G031300	166.139	2.29132e-06	0.00144268	0.958678	0.999826	200.412	-2.04755e-06	0.00144268	0.522997	0.999982	247.99	7.26767e-07	0.00144269	0.761425	0.999878	346.475	-0.00533967	0.0610677	0.576776	0.999878
Misin01G031400	1463.38	2.881e-06	0.00144266	0.569078	0.999826	1217.71	-1.49073e-06	0.00144266	0.769048	0.999982	1546.47	-1.45926e-05	0.00144271	0.256296	0.999878	1805.02	0.0252461	0.0652626	0.26976	0.999878
Misin01G031500	279.761	2.99989e-06	0.00144269	0.210823	0.999826	238.459	6.78151e-07	0.00144269	0.765822	0.999982	249.613	3.37734e-06	0.00144269	0.148874	0.999878	306.368	0.00380687	0.0612185	0.565191	0.999878
Misin01G031600	1635.82	1.44444e-05	0.00144268	0.38343	0.999826	1358.45	-2.23321e-06	0.00144266	0.66172	0.999982	1449.76	4.47743e-06	0.00144268	0.204415	0.999878	1983.41	0.00214401	0.0593484	0.896817	0.999878
Misin01G031700	928.187	2.27111e-06	0.00144268	0.53673	0.999826	644.854	-3.54614e-06	0.00144267	0.44779	0.999982	761.095	4.42659e-06	0.00144269	0.0770063	0.999878	804.844	0.00470299	0.0592756	0.800655	0.999878
Misin01G031800	263.511	9.63669e-08	0.00144268	0.974113	0.999826	131.787	6.43418e-07	0.00144269	0.992997	0.999982	135.088	3.6052e-07	0.00144269	0.687161	0.999878	542.173	0.00551995	0.0608902	0.607164	0.999878
Misin01G031900	2400.29	1.86313e-06	0.00144267	0.673572	0.999826	2233.08	-2.83957e-06	0.00144266	0.577747	0.999982	2912.27	-3.62133e-06	0.00144267	0.392229	0.999878	2229.21	0.0144412	0.0627788	0.239505	0.999878
Misin01G032000	56.941	-1.86626e-06	0.00144269	0.175923	0.999826	115.571	-3.02841e-07	0.00144269	0.807652	0.999982	236.548	-3.21929e-07	0.00144269	0.818304	0.999878	113.051	-0.00467464	0.0614309	0.463119	0.999878
Misin01G032100	2037.98	3.95791e-06	0.00144269	0.148508	0.999826	893.373	-4.37452e-06	0.00144268	0.207401	0.999982	1469.72	4.03438e-06	0.00144269	0.0103117	0.7912	883.032	0.0324895	0.0705168	0.109994	0.999878
Misin01G032200	2.4298	7.1974e-08	0.00144269	0.594598	0.999826	0	NA	NA	NA	NA	0	NA	NA	NA	NA	1.89556	0.000778713	0.0615102	0.228662	NA
Misin01G032300	213.671	8.82485e-07	0.00144268	0.792829	0.999826	198.766	1.58487e-06	0.00144268	0.570401	0.999982	272.432	-1.0353e-06	0.00144269	0.67004	0.999878	257.895	-0.0218541	0.0657002	0.105482	0.999878
Misin01G032400	481.478	4.01951e-07	0.00144267	0.920802	0.999826	399.675	2.51468e-06	0.00144268	0.475416	0.999982	435.988	8.99897e-07	0.00144269	0.72156	0.999878	801.672	-0.00519709	0.0584026	0.757596	0.999878
Misin01G032500	2.96369	1.09683e-08	0.00144269	0.985509	0.999826	0	NA	NA	NA	NA	6.44045	1.71402e-07	0.00144269	0.523441	0.999878	0.466612	-5.53752e-05	0.0615033	0.981428	NA
Misin01G032600	6011.97	-3.51606e-05	0.00144285	0.838313	0.999826	5995.16	3.2101e-07	0.00144262	0.967106	0.999982	7328.92	1.65766e-05	0.0014427	0.488845	0.999878	10173.8	-0.0238528	0.0637371	0.212195	0.999878
Misin01G032700	0	NA	NA	NA	NA	0	NA	NA	NA	NA	0	NA	NA	NA	NA	0	NA	NA	NA	NA
Misin01G032800	33.5164	5.8392e-07	0.00144269	0.588679	0.999826	67.4712	-8.1758e-07	0.00144269	0.684024	0.999982	116.715	4.71296e-07	0.00144269	0.586258	0.999878	45.2758	-0.00286121	0.0614311	0.532141	0.999878
Misin01G032900	1558.51	1.66596e-05	0.00144273	0.315811	0.999826	1578.21	-1.49448e-06	0.00144268	0.602202	0.999982	1749.05	3.98494e-07	0.00144268	0.918609	0.999878	1258.28	-0.00204577	0.0602418	0.905027	0.999878
Misin01G033000	487.805	2.22738e-06	0.00144268	0.946288	0.999826	514.33	-3.60865e-07	0.00144268	0.884475	0.999982	550.765	1.30158e-06	0.00144268	0.719508	0.999878	650.672	-0.014952	0.0627238	0.247576	0.999878
Misin01G033100	400.936	6.99453e-07	0.00144267	0.862022	0.999826	379.883	-1.51895e-06	0.00144267	0.785349	0.999982	401.296	-1.84775e-06	0.00144267	0.654479	0.999878	420.504	-0.00363552	0.0605507	0.742913	0.999878
Misin01G033200	344.974	1.05445e-05	0.00144269	0.39748	0.999826	540.531	-2.09926e-06	0.00144268	0.536817	0.999982	842.925	-1.15736e-05	0.00144271	0.25526	0.999878	429.977	-0.0103834	0.0612641	0.428415	0.999878
Misin01G033300	0	NA	NA	NA	NA	0	NA	NA	NA	NA	0	NA	NA	NA	NA	0	NA	NA	NA	NA
Misin01G033400	620.816	-2.24188e-06	0.00144267	0.515581	0.999826	663.099	1.65916e-06	0.00144267	0.716377	0.999982	777.661	-3.29893e-07	0.00144269	0.884995	0.999878	982.469	-0.0222933	0.0642886	0.218006	0.999878
Misin01G033500	0	NA	NA	NA	NA	1.20086	-4.5376e-08	0.0014427	0.958719	0.999982	0	NA	NA	NA	NA	2.57118	-6.26247e-05	0.0615032	0.981432	NA
Misin01G033600	38.3166	7.73662e-07	0.00144269	0.360271	0.999826	25.1322	5.04254e-07	0.00144269	0.535057	0.999982	28.2258	-2.34032e-07	0.00144269	NA	NA	37.8714	5.5e-05	0.0614398	0.986512	0.999878
Misin01G033700	0	NA	NA	NA	NA	0	NA	NA	NA	NA	0	NA	NA	NA	NA	0	NA	NA	NA	NA
Misin01G033800	255.541	-1.63474e-06	0.00144268	0.881508	0.999826	596.714	3.78949e-07	0.00144267	0.775073	0.999982	511.51	9.08322e-07	0.00144268	0.782892	0.999878	277.382	-0.0037942	0.0610705	0.653189	0.999878
Misin01G033900	5.63848	-2.08911e-07	0.0014427	NA	NA	0	NA	NA	NA	NA	0	NA	NA	NA	NA	0.155537	-6.0009e-05	0.0615033	0.981426	NA
Misin01G034000	0.416527	2.96651e-08	0.0014427	0.996045	NA	3.71633	2.88013e-07	0.0014427	0.0999471	0.999982	0.825111	-2.47266e-08	0.0014427	0.90287	NA	0	NA	NA	NA	NA
Misin01G034100	579.424	-4.12558e-06	0.0014427	0.00566702	0.999826	825.915	-1.6502e-06	0.00144269	0.492288	0.999982	805.967	-2.51516e-06	0.00144269	0.12289	0.999878	1218.43	0.00435658	0.0610057	0.646666	0.999878
Misin01G034200	615.278	-7.21573e-06	0.0014427	0.617885	0.999826	595.591	-1.56129e-06	0.00144268	0.599559	0.999982	479.561	1.36632e-07	0.00144269	0.881847	0.999878	743.036	0.00167207	0.0607876	0.863601	0.999878
Misin01G034300	1240.73	-1.37001e-05	0.0014427	0.189734	0.999826	928.424	2.17051e-06	0.00144268	0.552668	0.999982	1052.57	3.05185e-06	0.00144268	0.356129	0.999878	1048.8	0.0168298	0.0610967	0.402163	0.999878
Misin01G034400	997.573	-7.70211e-06	0.00144269	0.919571	0.999826	710.865	2.86825e-06	0.00144267	0.51106	0.999982	1025.16	4.66121e-06	0.00144268	0.145213	0.999878	1385.47	0.00442075	0.0606216	0.701813	0.999878
Misin01G034500	751.679	4.50965e-06	0.00144266	0.780742	0.999826	948.152	-2.17988e-07	0.00144267	0.82992	0.999982	1318.81	3.8744e-06	0.00144265	0.522138	0.999878	1225.27	-0.0145948	0.0625217	0.269607	0.999878
Misin01G034600	70.2766	-1.05677e-06	0.00144269	0.579928	0.999826	59.8194	-1.33247e-06	0.00144269	0.419149	0.999982	39.1552	2.62675e-06	0.00144269	0.477204	0.999878	65.134	0.00349038	0.0614422	0.471612	0.999878
Misin01G034700	15.3072	-7.87016e-08	0.00144269	0.891487	0.999826	3.2357	1.76179e-07	0.00144269	0.478654	0.999982	1.37959	-2.01473e-07	0.0014427	0.327205	0.999878	9.53885	0.00126372	0.0614969	0.497799	0.999878
Misin01G034800	0	NA	NA	NA	NA	0	NA	NA	NA	NA	0	NA	NA	NA	NA	0	NA	NA	NA	NA
Misin01G034900	204.518	-3.55567e-06	0.00144269	0.0247482	0.999826	206.603	-2.0766e-06	0.00144269	0.337282	0.999982	214.944	-6.97403e-08	0.00144269	0.952513	0.999878	259.791	0.000123449	0.0613535	0.984745	0.999878
Misin01G035000	2.27324	1.0538e-07	0.00144269	0.720923	0.999826	14.4686	7.32413e-07	0.00144269	0.0641696	0.999982	3.60929	-1.68029e-07	0.00144269	0.429427	0.999878	2.23578	9.99561e-05	0.0614957	0.938873	NA
Misin01G035100	0	NA	NA	NA	NA	0	NA	NA	NA	NA	0	NA	NA	NA	NA	0	NA	NA	NA	NA
Misin01G035200	225.535	1.46914e-06	0.00144267	0.707692	0.999826	186.025	2.42825e-06	0.00144269	0.194303	0.999982	285.839	4.3027e-07	0.00144269	0.867128	0.999878	365.661	0.00985757	0.0604909	0.530368	0.999878
Misin01G035300	127.695	-1.96851e-07	0.00144269	0.896842	0.999826	131.825	-2.1377e-06	0.00144269	0.418895	0.999982	177.461	-1.19064e-06	0.00144269	0.468016	0.999878	182.645	0.00711612	0.0613882	0.446761	0.999878
Misin01G035400	1330.28	-2.06801e-06	0.00144268	0.97685	0.999826	1219.23	-8.20282e-06	0.00144269	0.575963	0.999982	1258.43	-4.11703e-06	0.00144268	0.305729	0.999878	591.019	-0.00524359	0.0603424	0.69232	0.999878
Misin01G035500	2.93766	2.66262e-07	0.0014427	0.144571	0.999826	0.422317	-1.89196e-07	0.0014427	0.5	0.999982	1.11945	-1.75976e-08	0.0014427	0.902869	0.999878	0.155537	-6.0009e-05	0.0615033	0.981426	NA
Misin01G035600	760.022	-1.11062e-06	0.00144268	0.740613	0.999826	739.676	5.25397e-06	0.00144267	0.234655	0.999982	888.783	-2.65445e-06	0.00144268	0.492442	0.999878	827.663	0.0074424	0.0595867	0.661955	0.999878
Misin01G035700	26.0825	9.16737e-07	0.00144269	0.354752	0.999826	11.2114	3.37945e-07	0.00144269	0.627362	0.999982	22.5232	-3.47248e-08	0.00144269	0.96069	0.999878	6.86251	-0.0007102	0.0614904	0.64854	0.999878
Misin01G035800	7.23005	4.77978e-08	0.00144269	0.871849	0.999826	7.21727	3.66534e-07	0.0014427	0.166305	0.999982	1.50946	2.24505e-07	0.0014427	0.268702	0.999878	1.97333	0.000774792	0.0615101	0.228662	NA
Misin01G035900	64.7427	-1.92799e-06	0.00144269	0.660401	0.999826	40.9192	-2.0035e-06	0.00144269	0.275669	0.999982	112.539	2.28776e-06	0.00144269	0.0215602	0.999878	49.2603	-0.000341435	0.0614632	0.867991	0.999878
Misin01G036000	4.29128	2.08515e-08	0.00144269	0.961517	0.999826	22.0363	3.89908e-07	0.00144269	0.655821	0.999982	21.0733	1.55778e-06	0.0014427	0.0124675	0.853717	13.5831	-0.000884312	0.0614968	0.540616	0.999878
Misin01G036100	8.99935	2.47146e-07	0.00144269	0.716917	0.999826	33.7253	5.55354e-07	0.00144269	0.739731	0.999982	32.5982	4.28162e-07	0.00144269	0.598798	0.999878	40.1753	0.00143856	0.06121	0.821764	0.999878
Misin01G036200	9.17201	2.46858e-07	0.00144269	0.407513	0.999826	79.3485	1.17874e-06	0.00144269	0.375928	0.999982	114.657	9.71715e-07	0.00144269	0.242839	0.999878	108.563	-0.00579965	0.0614857	0.400501	0.999878
Misin01G036300	2504.43	0.00059021	0.00151234	0.784082	0.999826	2326.18	7.08434e-06	0.00144265	0.589183	0.999982	2619.22	-2.66046e-06	0.00144267	0.513444	0.999878	3156.22	0.0148572	0.0587633	0.512111	0.999878
Misin01G036400	25.2759	-9.05176e-07	0.00144269	0.326439	0.999826	0	NA	NA	NA	NA	0	NA	NA	NA	NA	45.8467	-0.00456403	0.0613802	0.4979	0.999878
Misin01G036500	16.3806	-1.38561e-06	0.00144269	0.0831019	0.999826	3.8128	2.81138e-07	0.00144269	0.469447	0.999982	4.41911	8.66666e-08	0.0014427	0.185807	0.999878	25.3234	-0.00100748	0.0614216	0.763897	0.999878
Misin01G036600	141.091	8.25304e-07	0.00144269	0.559711	0.999826	100.917	7.76617e-06	0.0014427	0.599633	0.999982	100.164	1.9113e-06	0.00144269	0.070231	0.999878	149.631	0.000510328	0.0610976	0.945365	0.999878
Misin01G036700	0.348687	2.58737e-07	0.0014427	0.996045	NA	2.85767	1.91764e-07	0.0014427	0.326121	0.999982	4.16431	2.68288e-07	0.0014427	0.206534	0.999878	3.27036	-0.000204582	0.0614969	0.835216	NA
Misin01G036800	22.9682	-2.58637e-07	0.00144269	0.474038	0.999826	7.76474	1.82967e-07	0.00144269	0.518472	0.999982	14.001	4.54046e-07	0.00144269	0.251921	0.999878	9.15368	-6.38311e-05	0.0615031	0.970145	0.999878
Misin01G036900	0.0790055	1.30284e-07	0.00144269	0.809814	NA	0	NA	NA	NA	NA	0.461066	1.95354e-07	0.0014427	0.507302	NA	0.233306	-5.18533e-05	0.0615033	0.981427	NA
Misin01G037000	908.138	3.0662e-06	0.00144269	0.158251	0.999826	675.749	-2.30472e-06	0.00144268	0.481334	0.999982	1502.64	5.25456e-06	0.00144269	0.0307115	0.999878	2373.98	0.0422242	0.0797303	0.039146	0.854991
Misin01G037100	103.708	-9.84357e-07	0.00144269	0.512444	0.999826	71.605	-1.75087e-07	0.00144269	0.930926	0.999982	97.1391	9.62426e-07	0.00144269	0.271034	0.999878	182.187	-0.00171134	0.0604739	0.872167	0.999878
Misin01G037200	982.05	-7.99235e-07	0.00144268	0.629741	0.999826	882.813	-1.72973e-07	0.00144267	0.965396	0.999982	1142.4	-5.41271e-07	0.00144269	0.830157	0.999878	947.069	0.0123371	0.0614917	0.387439	0.999878
Misin01G037300	0	NA	NA	NA	NA	0	NA	NA	NA	NA	0	NA	NA	NA	NA	0	NA	NA	NA	NA
Misin01G037400	72.8931	3.66836e-07	0.00144269	0.706187	0.999826	74.455	-2.89986e-07	0.00144269	0.862821	0.999982	91.6107	4.31673e-08	0.00144269	0.965414	0.999878	197.131	-0.00867556	0.0617055	0.340458	0.999878
Misin01G037500	0	NA	NA	NA	NA	0	NA	NA	NA	NA	0.338112	-1.85509e-07	0.0014427	0.494946	NA	1.64746	0.000827862	0.0615112	0.229489	NA
Misin01G037600	0	NA	NA	NA	NA	0	NA	NA	NA	NA	0	NA	NA	NA	NA	0	NA	NA	NA	NA
Misin01G037700	0	NA	NA	NA	NA	0	NA	NA	NA	NA	0	NA	NA	NA	NA	0	NA	NA	NA	NA
Misin01G037800	2948.1	-6.74473e-06	0.00144267	0.202791	0.999826	2695.94	-2.66676e-06	0.00144266	0.690943	0.999982	3545.84	-5.08409e-06	0.00144267	0.226793	0.999878	2546.91	-0.0193973	0.0633413	0.269546	0.999878
Misin01G037900	6.81945	-2.61927e-07	0.00144269	0.297428	0.999826	10.3066	3.16203e-07	0.00144269	0.68406	0.999982	10.7813	-1.47714e-07	0.00144269	0.321257	0.999878	10.3916	-0.00113289	0.0615071	0.392796	0.999878
Misin01G038000	2.7954	-5.16557e-09	0.00144269	0.98053	0.999826	1.05875	2.18268e-07	0.0014427	0.28891	0.999982	0	NA	NA	NA	NA	3.07155	-0.000824962	0.0615117	0.153933	NA
Misin01G038100	1221	-8.58267e-06	0.00144267	0.731755	0.999826	1751.81	1.794e-08	0.00144266	0.998543	0.999982	1819.21	1.40525e-05	0.00144272	0.11215	0.999878	2007.12	-0.0142644	0.0599776	0.403541	0.999878
Misin01G038200	0	NA	NA	NA	NA	0	NA	NA	NA	NA	0	NA	NA	NA	NA	0	NA	NA	NA	NA
Misin01G038300	0	NA	NA	NA	NA	0.733927	1.60823e-06	0.0014427	0.355421	0.999982	0	NA	NA	NA	NA	0.383597	0.000704659	0.0615075	0.513718	NA
Misin01G038400	3683.93	2.29071e-06	0.00144268	0.504094	0.999826	3899.06	-2.27752e-07	0.00144268	0.939696	0.999982	4162.06	3.28517e-06	0.00144268	0.307428	0.999878	4528.72	0.0177445	0.0639623	0.155836	0.999878
Misin01G038500	917.002	6.52239e-06	0.00144268	0.188639	0.999826	972.979	-4.16007e-06	0.00144268	0.224182	0.999982	1199.38	4.26325e-06	0.00144265	0.464535	0.999878	1088.14	-0.0325931	0.0711833	0.0810537	0.993586
Misin01G038600	0	NA	NA	NA	NA	1.02363	2.15194e-07	0.0014427	0.293803	0.999982	0	NA	NA	NA	NA	0	NA	NA	NA	NA
Misin01G038700	75.365	8.02551e-07	0.00144269	0.654432	0.999826	124.991	-8.44518e-07	0.00144269	0.549381	0.999982	146.032	-2.32226e-06	0.00144269	0.193375	0.999878	0	NA	NA	NA	NA
Misin01G038800	0	NA	NA	NA	NA	0	NA	NA	NA	NA	0	NA	NA	NA	NA	0	NA	NA	NA	NA
Misin01G038900	321.651	-4.08677e-05	0.00144297	0.489162	0.999826	456.512	-3.98914e-06	0.00144269	0.377153	0.999982	517.468	-1.47756e-07	0.00144269	0.907696	0.999878	0	NA	NA	NA	NA
Misin01G039000	0	NA	NA	NA	NA	0.211159	-1.62782e-07	0.0014427	0.666576	0.999982	4.46309	-2.15208e-08	0.0014427	0.902866	0.999878	0.699918	-2.82161e-05	0.0615032	0.981429	NA
Misin01G039100	26607.2	-1.9489e-06	0.00144268	0.518016	0.999826	25067.8	-9.46529e-07	0.00144267	0.818695	0.999982	20706.6	-8.86731e-07	0.00144267	0.844454	0.999878	27364.2	0.0270374	0.0688217	0.0542865	0.920747
Misin01G039200	221.635	-1.76271e-06	0.00144267	0.669938	0.999826	278.686	-1.42906e-08	0.00144267	0.994964	0.999982	356.504	-3.16881e-06	0.00144268	0.3428	0.999878	286.111	-0.0181571	0.0633705	0.230779	0.999878
Misin01G039300	299.485	-4.66006e-07	0.00144268	0.89927	0.999826	269.965	-1.15207e-06	0.00144269	0.684856	0.999982	253.36	2.34753e-07	0.00144269	0.869794	0.999878	332.342	-0.00318717	0.0606823	0.753668	0.999878
Misin01G039400	65.7952	-5.58199e-07	0.00144269	0.44162	0.999826	1160.16	-7.14768e-06	0.00144268	0.210406	0.999982	1222.08	-1.34787e-06	0.00144267	0.732937	0.999878	44.2408	0.00283866	0.0615657	0.217319	0.999878
Misin01G039500	402.954	-7.09051e-06	0.00144268	0.0624358	0.999826	431.993	3.27556e-06	0.00144268	0.362612	0.999982	384.046	8.09103e-07	0.00144269	0.555741	0.999878	476.363	-0.00275671	0.060076	0.832877	0.999878
Misin01G039600	340.128	4.5825e-07	0.00144267	0.718184	0.999826	441.361	-3.21924e-06	0.00144267	0.433513	0.999982	369.528	5.28836e-07	0.00144269	0.439436	0.999878	483.89	-0.0014981	0.0598534	0.907101	0.999878
Misin01G039700	133.148	-1.79091e-06	0.00144269	0.412846	0.999826	212.202	-1.23077e-06	0.00144269	0.564168	0.999982	231.741	-2.71046e-06	0.00144269	0.202191	0.999878	216.028	0.00851799	0.0612761	0.456607	0.999878
Misin01G039800	108.823	5.00774e-07	0.00144269	0.826387	0.999826	90.4954	5.60729e-07	0.00144269	0.760394	0.999982	93.4188	1.83432e-06	0.00144269	0.17526	0.999878	111.536	-0.00103246	0.0610524	0.885181	0.999878
Misin01G039900	145.79	1.35946e-07	0.00144269	0.79919	0.999826	110.334	7.60057e-08	0.00144269	0.874375	0.999982	154.594	2.05963e-07	0.00144269	0.744094	0.999878	63.0034	-0.000260818	0.0614972	NA	NA
Misin01G040000	9.85548	-1.20944e-07	0.00144269	0.796396	0.999826	7.89809	4.04219e-07	0.00144269	0.344988	0.999982	6.20276	3.49893e-07	0.0014427	0.175295	0.999878	9.40022	0.000400875	0.0614775	0.835808	0.999878
Misin01G040100	121.44	-1.12589e-06	0.00144269	0.589138	0.999826	154.679	-6.43027e-07	0.00144269	0.761761	0.999982	150.923	-2.3196e-06	0.00144269	0.195455	0.999878	64.7354	-0.00445067	0.0614098	0.484049	0.999878
Misin01G040200	47.9562	-4.44782e-07	0.00144269	0.685736	0.999826	15.8574	-1.5088e-07	0.00144269	0.790721	0.999982	39.817	2.73203e-06	0.0014427	0.000981508	0.2657	61.2988	0.00157849	0.0614343	0.657841	0.999878
Misin01G040300	342.812	4.50235e-06	0.00144267	0.53201	0.999826	263.157	-9.89668e-07	0.00144269	0.66497	0.999982	374.956	-1.09484e-06	0.00144269	0.614725	0.999878	442.634	-0.00965607	0.0606054	0.525101	0.999878
Misin01G040400	9.67034	4.17594e-07	0.00144269	0.579769	0.999826	12.0342	-6.60178e-07	0.00144269	0.329248	0.999982	11.404	-7.94219e-08	0.00144269	0.846666	0.999878	5.75713	-3.79576e-05	0.0614849	0.968928	0.999878
Misin01G040500	1270.58	3.49188e-07	0.00144269	0.898932	0.999826	1460.59	1.3967e-06	0.00144268	0.88078	0.999982	2095.87	1.10538e-06	0.00144268	0.737492	0.999878	1810.99	-0.00392897	0.060887	0.684771	0.999878
Misin01G040600	1212.04	-6.19734e-08	0.00144269	0.940473	0.999826	1208.75	2.45034e-07	0.00144269	0.736683	0.999982	1368.93	-3.37288e-07	0.00144269	0.737629	0.999878	1479.3	-0.0077151	0.0618094	0.283811	0.999878
Misin01G040700	108.956	1.36133e-06	0.00144269	0.522603	0.999826	101.397	9.45564e-07	0.00144269	0.676228	0.999982	100.61	1.00978e-06	0.00144269	0.281081	0.999878	169.692	0.00258491	0.0604775	0.861073	0.999878
Misin01G040800	4431.82	-1.04455e-06	0.00144266	0.82958	0.999826	3837.71	2.36783e-06	0.00144265	0.692051	0.999982	3619.48	6.87172e-06	0.00144265	0.180161	0.999878	5661.52	0.0425206	0.0781079	0.0659477	0.959484
Misin01G040900	1.12987	2.26352e-07	0.0014427	0.270364	0.999826	0	NA	NA	NA	NA	0.253584	-1.77164e-07	0.0014427	0.562809	NA	0	NA	NA	NA	NA
Misin01G041000	119.897	-1.02214e-06	0.00144269	0.636943	0.999826	87.8895	-1.10974e-06	0.00144269	0.609141	0.999982	82.072	8.52487e-07	0.00144269	0.338149	0.999878	85.159	-0.000256899	0.061082	0.968202	0.999878
Misin01G041100	2973.27	1.16733e-06	0.00144268	0.720001	0.999826	1666.44	2.4271e-06	0.00144267	0.979412	0.999982	1582.7	1.77708e-06	0.00144269	0.465655	0.999878	2454.88	0.0129551	0.0602304	0.485922	0.999878
Misin01G041200	676.387	1.28679e-06	0.00144268	0.641812	0.999826	406.228	1.19937e-06	0.00144268	0.728022	0.999982	373.335	1.45885e-06	0.00144269	0.435284	0.999878	607.989	0.000931267	0.0607468	0.932837	0.999878
Misin01G041300	0	NA	NA	NA	NA	0	NA	NA	NA	NA	0	NA	NA	NA	NA	0	NA	NA	NA	NA
Misin01G041400	0	NA	NA	NA	NA	0	NA	NA	NA	NA	1.50184	-2.95429e-08	0.0014427	0.902869	0.999878	0	NA	NA	NA	NA
Misin01G041500	0	NA	NA	NA	NA	0	NA	NA	NA	NA	0	NA	NA	NA	NA	0	NA	NA	NA	NA
Misin01G041600	272.007	1.14196e-06	0.00144269	0.460362	0.999826	166.527	2.79305e-07	0.00144269	0.89625	0.999982	209.661	3.64677e-06	0.00144269	0.0456281	0.999878	385.489	-0.0026732	0.0599805	0.841677	0.999878
Misin01G041700	194.262	1.44634e-06	0.00144269	0.42646	0.999826	137.507	2.55436e-06	0.00144268	0.37116	0.999982	138.556	9.47661e-07	0.00144269	0.292843	0.999878	242.371	0.00140092	0.0603815	0.905981	0.999878
Misin01G041800	2.65686	1.26114e-07	0.00144269	0.660548	0.999826	1.05694	-1.1766e-07	0.00144269	0.614166	0.999982	2.6566	1.04603e-07	0.00144269	0.733222	0.999878	2.50733	0.000768281	0.0615054	0.419955	NA
Misin01G041900	757.316	-8.10918e-07	0.00144269	0.501491	0.999826	549.729	1.61127e-06	0.00144269	0.0566422	0.999982	676.314	3.56894e-07	0.00144269	0.759399	0.999878	900.494	0.00436857	0.0614986	0.422479	0.999878
Misin01G042000	2113.4	6.53137e-06	0.00144265	0.2701	0.999826	2278.6	1.19868e-06	0.00144264	0.845619	0.999982	2446.07	2.8187e-06	0.00144266	0.556161	0.999878	2453.88	0.0171723	0.0621828	0.322413	0.999878
Misin01G042100	441.047	-1.28049e-06	0.00144268	0.639884	0.999826	220.831	2.10734e-07	0.00144269	0.934594	0.999982	323.714	1.21483e-06	0.00144269	0.503773	0.999878	459.986	0.00455974	0.0608551	0.653151	0.999878
Misin01G042200	0.348226	-1.82009e-07	0.0014427	0.513717	NA	0	NA	NA	NA	NA	0.743956	1.69321e-07	0.0014427	0.592774	NA	1.61721	0.000788354	0.0615103	0.240441	NA
Misin01G042300	170.845	1.54449e-06	0.00144269	0.577533	0.999826	272.949	5.42344e-08	0.00144269	0.983329	0.999982	499.518	-2.31613e-06	0.00144269	0.349568	0.999878	372.188	-0.0027077	0.0614204	0.541588	0.999878
Misin01G042400	0.696452	-1.97799e-07	0.0014427	0.360263	0.999826	0	NA	NA	NA	NA	0	NA	NA	NA	NA	0	NA	NA	NA	NA
Misin01G042500	145.764	-1.81516e-08	0.00144269	0.973932	0.999826	85.2341	4.07763e-07	0.00144269	0.852341	0.999982	194.085	-1.64967e-06	0.00144269	0.232655	0.999878	74.7816	-0.00188638	0.0614139	0.601894	0.999878
Misin01G042600	1018.32	-2.19135e-06	0.00144266	0.889688	0.999826	1122	2.28267e-06	0.00144266	0.643508	0.999982	1354.35	1.46051e-05	0.00144269	0.00551247	0.620902	1164.11	0.0296902	0.0698593	0.0699798	0.966172
Misin01G042700	47.4578	1.47485e-06	0.00144269	0.0967297	0.999826	15.7111	-5.9411e-07	0.00144269	0.284821	0.999982	84.6769	4.74608e-07	0.00144269	0.478293	0.999878	21.0092	0.00143241	0.061505	0.422267	0.999878
Misin01G042800	86.0065	1.77794e-06	0.00144269	0.372641	0.999826	53.9089	-8.1451e-08	0.00144269	0.922899	0.999982	78.5477	9.20051e-07	0.00144269	0.684834	0.999878	138.45	-0.003731	0.0612427	0.60049	0.999878
Misin01G042900	300.683	1.43096e-07	0.00144268	0.961394	0.999826	350.036	3.24185e-06	0.00144268	0.437495	0.999982	334.386	7.28722e-07	0.00144269	0.495288	0.999878	490.878	-0.0132932	0.0606275	0.453802	0.999878
Misin01G043000	1239.28	-4.72285e-06	0.00144268	0.148253	0.999826	1470.04	5.56837e-06	0.00144267	0.201432	0.999982	1645.83	1.04956e-06	0.00144269	0.620082	0.999878	2021.28	0.00836029	0.0609149	0.525321	0.999878
Misin01G043100	113.161	3.07723e-06	0.00144269	0.0415898	0.999826	84.6467	-1.60469e-06	0.00144269	0.355923	0.999982	97.982	-5.64282e-07	0.00144269	0.480071	0.999878	143.471	0.00158408	0.0609913	0.852554	0.999878
Misin01G043200	2.1397	-2.21657e-07	0.0014427	0.435227	0.999826	0	NA	NA	NA	NA	0.300367	5.65167e-10	0.0014427	0.902872	NA	0.609071	-5.78531e-05	0.0615033	0.981429	NA
Misin01G043300	0	NA	NA	NA	NA	0	NA	NA	NA	NA	0	NA	NA	NA	NA	0.929455	-0.000727974	0.0615093	0.333626	NA
Misin01G043400	2.72493	-1.94687e-07	0.00144269	0.413852	0.999826	0.482305	-1.97802e-07	0.0014427	0.481843	0.999982	0.397225	1.92758e-07	0.0014427	0.541092	NA	2.60922	-0.000762611	0.0615105	0.177343	NA
Misin01G043500	0.915459	1.77025e-07	0.00144269	0.455705	0.999826	5.21662	-1.94069e-07	0.0014427	0.330839	0.999982	0.15889	1.55858e-07	0.0014427	0.780623	NA	2.64221	-3.11265e-05	0.0614898	0.975033	NA
Misin01G043600	0	NA	NA	NA	NA	0	NA	NA	NA	NA	0	NA	NA	NA	NA	0	NA	NA	NA	NA
Misin01G043700	0	NA	NA	NA	NA	1.60114	-1.70726e-08	0.0014427	0.95872	0.999982	0	NA	NA	NA	NA	0	NA	NA	NA	NA
Misin01G043800	99.6917	4.94563e-06	0.00144269	0.0234665	0.999826	42.2527	4.4547e-07	0.00144269	0.692314	0.999982	70.3567	-1.14789e-07	0.00144269	0.892923	0.999878	304.01	0.00785855	0.0612081	0.475857	0.999878
Misin01G043900	0.338961	1.9273e-07	0.0014427	0.516213	NA	0.482305	-1.97802e-07	0.0014427	0.481843	0.999982	1.79214	2.01366e-07	0.0014427	0.380631	0.999878	0	NA	NA	NA	NA
Misin01G044000	9.49602	5.51842e-07	0.00144269	0.214675	0.999826	3.39485	-2.24672e-07	0.00144269	0.48318	0.999982	7.74011	-2.64193e-07	0.00144269	0.690763	0.999878	6.6097	-0.00170963	0.0615251	0.247208	0.999878
Misin01G044100	0	NA	NA	NA	NA	0	NA	NA	NA	NA	0	NA	NA	NA	NA	0	NA	NA	NA	NA
Misin01G044200	38.5442	-2.03839e-07	0.00144269	0.745086	0.999826	1.20086	-4.5376e-08	0.0014427	0.958719	0.999982	0.331401	1.84574e-07	0.0014427	0.592769	NA	0	NA	NA	NA	NA
Misin01G044300	1337.78	-4.58701e-06	0.00144265	0.458255	0.999826	1482.4	1.56368e-06	0.00144266	0.741106	0.999982	1700.06	1.1778e-07	0.00144266	0.982696	0.999878	1824.77	-0.027594	0.0670779	0.173002	0.999878
Misin01G044400	15.892	5.38633e-07	0.00144269	0.465349	0.999826	11.7107	-6.016e-07	0.00144269	0.435068	0.999982	14.2436	8.55598e-07	0.00144269	0.168069	0.999878	40.3685	0.00171556	0.0614563	0.600111	0.999878
Misin01G044500	300.771	1.81547e-06	0.00144268	0.631955	0.999826	233.933	-1.35338e-06	0.00144269	0.364342	0.999982	287.914	6.4477e-07	0.00144269	0.655029	0.999878	379.613	0.00251326	0.0612627	0.690381	0.999878
Misin01G044600	223.47	7.24193e-07	0.00144269	0.619165	0.999826	271.715	9.51041e-07	0.00144268	0.926502	0.999982	270.022	4.3961e-07	0.00144269	0.641274	0.999878	344.996	-0.0174731	0.0639701	0.143733	0.999878
Misin01G044700	45.5694	7.21788e-07	0.00144269	0.444876	0.999826	12.8613	-1.02664e-06	0.00144269	0.0972702	0.999982	54.0858	1.97937e-07	0.00144269	0.806447	0.999878	8.40938	0.00094345	0.0614708	0.690754	0.999878
Misin01G044800	681.758	-1.43986e-07	0.00144267	0.586436	0.999826	931.714	-1.96615e-07	0.00144266	0.945597	0.999982	1053.42	4.25201e-05	0.00144296	0.501806	0.999878	1521.49	-0.00258008	0.0568479	0.903583	0.999878
Misin01G044900	0.312395	1.41246e-07	0.0014427	0.996044	NA	0	NA	NA	NA	NA	0	NA	NA	NA	NA	0	NA	NA	NA	NA
Misin01G045000	90.2519	7.71404e-07	0.00144269	0.518089	0.999826	13.8403	-6.14168e-07	0.00144269	0.127039	0.999982	109.644	4.34875e-07	0.00144269	0.509805	0.999878	18.381	-0.00549509	0.061849	0.00870254	0.537827
Misin01G045100	0	NA	NA	NA	NA	0	NA	NA	NA	NA	0	NA	NA	NA	NA	0	NA	NA	NA	NA
Misin01G045200	34.3912	-4.04054e-07	0.00144269	0.573245	0.999826	37.8512	-1.18874e-06	0.00144269	0.368837	0.999982	74.434	-5.96145e-07	0.00144269	0.608872	0.999878	25.2606	-0.00434969	0.0616322	0.227071	0.999878
Misin01G045300	275.289	-1.65956e-06	0.00144268	0.624505	0.999826	436.129	-2.56022e-07	0.00144267	0.950048	0.999982	474.615	1.99793e-06	0.00144269	0.453548	0.999878	414.784	-0.0262374	0.0673402	0.115589	0.999878
Misin01G045400	1.83323	8.36774e-08	0.00144269	0.75719	0.999826	13.059	1.01722e-07	0.00144269	0.870798	0.999982	13.1436	-2.28551e-08	0.00144269	0.955904	0.999878	22.3771	-0.000764016	0.0614431	0.784108	0.999878
Misin01G045500	0	NA	NA	NA	NA	0	NA	NA	NA	NA	0	NA	NA	NA	NA	0	NA	NA	NA	NA
Misin01G045600	84.3031	-1.76824e-06	0.00144268	0.551505	0.999826	146.137	-1.29767e-06	0.00144268	0.683499	0.999982	172.79	-1.63633e-06	0.00144269	0.474215	0.999878	185.364	0.00253442	0.0604759	0.826551	0.999878
Misin01G045700	625.661	5.00452e-06	0.00144267	0.309323	0.999826	402.596	-2.918e-06	0.00144267	0.478414	0.999982	429.58	3.74738e-06	0.00144269	0.189833	0.999878	940.367	-0.0240143	0.0639821	0.255959	0.999878
Misin01G045800	409.901	-1.88336e-05	0.00144275	0.591821	0.999826	498.74	1.71357e-06	0.00144269	0.536106	0.999982	700.546	-4.8198e-07	0.00144268	0.868107	0.999878	597.795	-0.00611404	0.061112	0.543669	0.999878
Misin01G045900	775.578	2.07565e-06	0.00144267	0.730348	0.999826	660.491	-2.85823e-06	0.00144268	0.447385	0.999982	701.701	2.37096e-06	0.00144268	0.428744	0.999878	870.481	0.00441815	0.059684	0.768834	0.999878
Misin01G046000	529.869	3.6578e-07	0.00144268	0.923004	0.999826	373.453	3.34418e-06	0.00144268	0.288946	0.999982	559.645	2.40886e-06	0.00144268	0.442299	0.999878	585.712	-0.0169092	0.0636544	0.167231	0.999878
Misin01G046100	0	NA	NA	NA	NA	6.9192	3.15636e-07	0.00144269	0.693708	0.999982	3.58084	-8.97348e-09	0.00144269	0.976546	0.999878	0	NA	NA	NA	NA
Misin01G046200	0	NA	NA	NA	NA	0	NA	NA	NA	NA	1.13256	9.8761e-08	0.00144269	0.760673	0.999878	0	NA	NA	NA	NA
Misin01G046300	0	NA	NA	NA	NA	0	NA	NA	NA	NA	0	NA	NA	NA	NA	0	NA	NA	NA	NA
Misin01G046400	1.24286	2.22585e-07	0.0014427	0.255154	0.999826	7.08545	-4.16172e-07	0.00144269	0.115674	0.999982	6.93387	-4.50243e-09	0.00144269	0.549702	0.999878	0.940391	0.000298095	0.0614975	0.784873	NA
Misin01G046500	12.7719	1.59715e-07	0.00144269	0.689444	0.999826	0	NA	NA	NA	NA	0.687593	-1.89308e-08	0.0014427	0.90287	NA	68.8107	0.00828486	0.0620043	0.203489	0.999878
Misin01G046600	0	NA	NA	NA	NA	0	NA	NA	NA	NA	0	NA	NA	NA	NA	6.41689	-2.84475e-05	0.0615031	0.979726	0.999878
Misin01G046700	879.965	-6.56937e-06	0.00144268	0.779539	0.999826	1092.74	3.96442e-06	0.00144265	0.486832	0.999982	1333.99	9.04866e-06	0.00144267	0.340785	0.999878	1024.01	-0.0285692	0.0687471	0.0956698	0.999878
Misin01G046800	1424.63	-4.81393e-07	0.00144267	0.899901	0.999826	962.605	-8.0396e-07	0.00144268	0.825224	0.999982	1224.41	2.51227e-07	0.00144268	0.932071	0.999878	1886.17	-0.0160737	0.0611825	0.386606	0.999878
Misin01G046900	6.67929	-8.34004e-08	0.00144269	0.83107	0.999826	38.5276	2.45173e-06	0.00144269	0.114563	0.999982	37.6495	2.04855e-07	0.00144269	0.730688	0.999878	130.67	0.00319366	0.0612334	0.648132	0.999878
Misin01G047000	399.258	9.08917e-07	0.00144269	0.658661	0.999826	440.14	1.93225e-07	0.00144268	0.845234	0.999982	669.703	1.12537e-07	0.00144269	0.965081	0.999878	513.838	0.0123692	0.0624797	0.218197	0.999878
Misin01G047100	291.822	-2.78924e-07	0.00144267	0.948468	0.999826	288.801	-2.1434e-06	0.00144268	0.620493	0.999982	278.464	-3.15939e-06	0.00144268	0.742501	0.999878	446.687	-0.00404204	0.0607462	0.688253	0.999878
Misin01G047200	0	NA	NA	NA	NA	0	NA	NA	NA	NA	0.47667	1.62581e-07	0.0014427	0.497451	NA	0	NA	NA	NA	NA
Misin01G047300	11.8172	-3.24607e-07	0.0014427	0.177132	0.999826	13.7967	-2.96803e-07	0.00144269	0.514325	0.999982	16.5537	-1.29042e-07	0.00144269	0.767456	0.999878	0	NA	NA	NA	NA
Misin01G047400	207.203	-3.15863e-06	0.00144269	0.0908056	0.999826	257.49	1.08114e-06	0.00144269	0.39689	0.999982	197.066	5.20548e-07	0.00144269	0.788753	0.999878	32.5067	-0.000628413	0.0614396	0.824012	0.999878
Misin01G047500	3451.25	-5.94791e-07	0.00144269	0.80274	0.999826	3971.72	1.78814e-06	0.00144269	0.503348	0.999982	4290.36	-1.28667e-06	0.00144269	0.571238	0.999878	7134.86	-0.0052558	0.0613236	0.49943	0.999878
Misin01G047600	0	NA	NA	NA	NA	0	NA	NA	NA	NA	0	NA	NA	NA	NA	0	NA	NA	NA	NA
Misin01G047700	1146.48	6.23884e-06	0.00144266	0.230256	0.999826	1295.84	3.37596e-07	0.00144265	0.953486	0.999982	1599.32	-4.35151e-06	0.00144266	0.921757	0.999878	1720.23	-0.0265913	0.0652028	0.21161	0.999878
Misin01G047800	0	NA	NA	NA	NA	0	NA	NA	NA	NA	0	NA	NA	NA	NA	0	NA	NA	NA	NA
Misin01G047900	0	NA	NA	NA	NA	1.59017	2.061e-07	0.0014427	0.224854	0.999982	1.08861	1.18082e-07	0.00144269	0.675131	NA	3.2682	-0.000438746	0.0615005	0.601052	NA
Misin01G048000	62.9263	1.07767e-07	0.00144269	0.937642	0.999826	71.4964	1.93271e-07	0.00144269	0.932412	0.999982	63.0442	1.96283e-07	0.00144269	0.822802	0.999878	88.5114	-3.3427e-05	0.0612381	0.994307	0.999878
Misin01G048100	11.4606	-3.21009e-07	0.00144269	0.401479	0.999826	0	NA	NA	NA	NA	0	NA	NA	NA	NA	0.506975	-0.000693492	0.061508	0.457634	NA
Misin01G048200	0	NA	NA	NA	NA	0	NA	NA	NA	NA	0	NA	NA	NA	NA	2.67519	0.000853217	0.0615119	0.167148	NA
Misin01G048300	0.892772	9.28436e-08	0.0014427	0.397476	0.999826	2.40133	3.55509e-08	0.00144269	0.929634	0.999982	1.07353	-5.73815e-08	0.00144269	0.828191	NA	6.28003	-0.000194019	0.0614924	0.86304	0.999878
Misin01G048400	29.3902	-3.36363e-07	0.00144269	0.64168	0.999826	37.3482	-1.91634e-07	0.00144269	0.773079	0.999982	19.4744	2.12805e-07	0.00144269	NA	NA	2.61937	-0.000752813	0.0615104	0.176667	NA
Misin01G048500	23.1751	3.14113e-07	0.00144269	0.740468	0.999826	144.823	3.66401e-07	0.00144269	0.820103	0.999982	152.431	7.31186e-07	0.00144269	0.424445	0.999878	139.072	-0.00294896	0.0611048	0.699597	0.999878
Misin01G048600	0	NA	NA	NA	NA	1.05579	-2.0489e-07	0.0014427	0.311669	0.999982	0	NA	NA	NA	NA	1.60567	-0.000747278	0.06151	0.242612	NA
Misin01G048700	22.4877	-2.58699e-07	0.00144269	0.598191	0.999826	35.9425	5.09258e-07	0.00144269	0.563738	0.999982	40.7866	1.34203e-07	0.00144269	0.881537	0.999878	25.6974	-0.00327285	0.0615802	0.224857	0.999878
Misin01G048800	262.601	-2.14254e-06	0.00144269	0.42164	0.999826	119.862	-9.65164e-07	0.00144269	0.52994	0.999982	172.141	9.85187e-07	0.00144269	0.26237	0.999878	86.4961	-0.00247206	0.0613041	0.664439	0.999878
Misin01G048900	628.907	-2.23005e-06	0.00144268	0.514742	0.999826	478.937	9.14149e-07	0.00144267	0.834742	0.999982	600.872	3.95735e-06	0.00144268	0.278337	0.999878	807.545	-0.0536165	0.0937344	0.0274745	0.774304
Misin01G049000	0	NA	NA	NA	NA	0.0703862	-1.14968e-07	0.0014427	0.858319	0.999982	1.06293	-8.53249e-08	0.00144269	0.723278	NA	0	NA	NA	NA	NA
Misin01G049100	365.489	-8.06049e-07	0.00144268	0.794154	0.999826	344.135	-1.08325e-06	0.00144268	0.689924	0.999982	394.215	-1.73301e-06	0.00144269	0.517249	0.999878	658.221	0.00235652	0.0605191	0.861636	0.999878
Misin01G049200	0.856941	-1.7131e-07	0.0014427	0.617344	0.999826	0.611606	2.07085e-07	0.0014427	0.392186	0.999982	1.62989	7.90468e-08	0.00144269	0.75632	0.999878	0.248468	-5.29527e-05	0.0615033	0.981427	NA
Misin01G049300	34.0191	-1.15969e-06	0.00144269	0.342448	0.999826	9.48706	2.28844e-07	0.00144269	0.730778	0.999982	12.2441	2.98436e-08	0.00144269	0.94882	0.999878	26.4595	0.00714647	0.0619046	0.176471	0.999878
Misin01G049400	157.863	2.28146e-07	0.0014427	NA	NA	4.40314	3.11059e-09	0.0014427	0.958722	0.999982	452.507	2.54224e-07	0.0014427	0.0102736	0.790846	314.805	0.000865031	0.0615123	0.0642733	0.955134
Misin01G049500	139.837	-2.23228e-06	0.00144269	0.283285	0.999826	178.323	1.75023e-06	0.00144269	0.418038	0.999982	193.429	-2.69716e-07	0.00144269	0.844141	0.999878	170.354	0.00261695	0.0612389	0.750477	0.999878
Misin01G049600	507.458	4.17804e-06	0.00144267	0.377852	0.999826	639.144	-1.5952e-07	0.00144266	0.971538	0.999982	898.818	2.61553e-06	0.00144269	0.326008	0.999878	714.223	-0.00170989	0.0604539	0.88181	0.999878
Misin01G049700	224.923	1.53301e-06	0.00144269	0.43058	0.999826	296.783	1.41443e-06	0.00144268	0.654302	0.999982	278.356	4.71003e-07	0.00144269	0.603573	0.999878	250.556	-0.00280094	0.0611314	0.705858	0.999878
Misin01G049800	9.46736	4.78981e-08	0.00144269	0.930181	0.999826	26.8661	-6.59853e-07	0.00144269	0.441393	0.999982	34.5995	1.13692e-07	0.00144269	0.900862	0.999878	9.82955	0.000870784	0.0614955	0.566136	0.999878
Misin01G049900	874.972	6.55578e-06	0.00144269	0.0423723	0.999826	853.379	-6.38489e-06	0.00144268	0.138252	0.999982	1311.11	2.97906e-06	0.00144268	0.399659	0.999878	794.511	0.0181597	0.062799	0.283092	0.999878
Misin01G050000	180.294	2.95881e-06	0.00144269	0.220683	0.999826	179.334	-3.04809e-06	0.00144269	0.175332	0.999982	203.445	5.87308e-06	0.00144269	0.0567706	0.999878	173.814	0.00108299	0.0612623	0.850764	0.999878
Misin01G050100	1664.64	1.2374e-06	0.00144266	0.637899	0.999826	1673.72	-3.15976e-06	0.00144266	0.552579	0.999982	2047.95	-2.06928e-06	0.00144267	0.651429	0.999878	2049.18	-0.0363399	0.0745628	0.0547094	0.920747
Misin01G050200	83.8117	-1.00425e-06	0.00144269	0.611776	0.999826	74.3184	9.05298e-07	0.00144269	0.684581	0.999982	93.0219	5.4436e-07	0.00144269	0.549537	0.999878	143.966	-0.0154407	0.0637146	0.0938014	0.999878
Misin01G050300	0	NA	NA	NA	NA	10.9639	3.5469e-07	0.00144269	0.373489	0.999982	22.2751	-3.88962e-07	0.00144269	0.559786	0.999878	47.6952	-0.00448791	0.0615639	0.347649	0.999878
Misin01G050400	0	NA	NA	NA	NA	102.395	2.89619e-06	0.00144269	0.244495	0.999982	120.404	-1.28201e-06	0.00144269	0.500754	0.999878	137.042	-0.00713493	0.0616668	0.336267	0.999878
Misin01G050500	0.62479	3.62585e-09	0.0014427	0.996046	0.999826	0	NA	NA	NA	NA	0	NA	NA	NA	NA	0.662583	-5.65243e-05	0.0615033	0.981429	NA
Misin01G050600	0	NA	NA	NA	NA	6.99465	3.722e-07	0.00144269	0.394717	0.999982	0	NA	NA	NA	NA	270.068	0.00959206	0.0619578	0.282254	0.999878
Misin01G050700	70.9251	1.72376e-07	0.00144269	0.930346	0.999826	34.2868	1.2273e-06	0.00144269	0.27914	0.999982	90.7178	-6.3122e-08	0.00144269	0.936362	0.999878	25.2383	-0.00103879	0.0614438	0.725551	0.999878
Misin01G050800	3221.35	2.8821e-06	0.00144265	0.624918	0.999826	2726.82	-5.14755e-06	0.00144266	0.334361	0.999982	3220.64	8.26176e-06	0.00144268	0.0490849	0.999878	2796.67	0.0311742	0.0689917	0.113226	0.999878
Misin01G050900	787.996	-2.58485e-06	0.00144268	0.453832	0.999826	553.058	-2.11742e-06	0.00144267	0.614396	0.999982	812.006	1.92381e-08	0.00144269	0.997005	0.999878	883.173	-0.0102333	0.0615313	0.389146	0.999878
Misin01G051000	0.861807	1.63825e-07	0.0014427	0.597247	0.999826	0	NA	NA	NA	NA	0.901101	-8.35829e-08	0.0014427	0.90287	NA	0	NA	NA	NA	NA
Misin01G051100	123.645	6.00776e-06	0.00144269	0.00629297	0.999826	95.7073	-3.37548e-08	0.00144269	0.978729	0.999982	96.7244	-6.39671e-08	0.00144269	0.966884	0.999878	115.431	-0.000714094	0.0614229	0.809861	0.999878
Misin01G051200	143.42	-2.98025e-06	0.00144269	0.226017	0.999826	166.281	2.39108e-06	0.00144269	0.260592	0.999982	211.643	1.06061e-06	0.00144269	0.496856	0.999878	203.225	-0.00386024	0.0609707	0.678042	0.999878
Misin01G051300	0	NA	NA	NA	NA	0	NA	NA	NA	NA	0	NA	NA	NA	NA	0	NA	NA	NA	NA
Misin01G051400	10.2537	1.91572e-07	0.00144269	NA	NA	1.82928	-2.04808e-07	0.0014427	0.276631	0.999982	6.3666	1.38556e-07	0.00144269	0.699141	0.999878	15.3648	0.000922396	0.061471	0.698734	0.999878
Misin01G051500	122.881	1.08098e-06	0.00144269	0.644478	0.999826	136.602	1.12539e-06	0.00144269	0.462834	0.999982	191.322	3.40597e-07	0.00144269	0.71123	0.999878	117.987	-0.00143845	0.0610173	0.850447	0.999878
Misin01G051600	9.81722	2.93028e-07	0.00144269	0.431836	0.999826	3.49659	4.51643e-09	0.00144269	0.986215	0.999982	2.39138	1.98791e-07	0.0014427	0.334464	0.999878	5.0498	0.000241594	0.0614889	0.867507	0.999878
Misin01G051700	1106.83	2.64043e-05	0.00144278	0.834452	0.999826	1260.4	3.70401e-07	0.00144267	0.932159	0.999982	1377.39	5.29467e-07	0.00144268	0.806765	0.999878	1374.45	0.259849	0.18591	0.00471814	0.433934
Misin01G051800	912.431	-1.9968e-06	0.00144268	0.554225	0.999826	915.88	4.00309e-06	0.00144266	0.45165	0.999982	1217.87	-6.75866e-07	0.00144266	0.854814	0.999878	1266.07	-0.0195977	0.0636901	0.225092	0.999878
Misin01G051900	0.416527	2.96651e-08	0.0014427	0.996045	NA	0	NA	NA	NA	NA	0.618833	-1.87253e-08	0.0014427	0.902871	NA	2.06052	-6.17002e-05	0.0615032	0.981432	NA
Misin01G052000	0	NA	NA	NA	NA	0	NA	NA	NA	NA	0	NA	NA	NA	NA	0	NA	NA	NA	NA
Misin01G052100	15.2912	5.10284e-07	0.00144269	0.36766	0.999826	116.11	1.88848e-06	0.00144268	0.502112	0.999982	126.755	5.05223e-07	0.00144269	0.55911	0.999878	28.9772	-0.00129171	0.0614989	0.526112	0.999878
Misin01G052200	399.112	2.66195e-06	0.00144269	0.12052	0.999826	469.78	5.03517e-06	0.00144269	0.116031	0.999982	724.459	-1.12416e-06	0.00144269	0.655341	0.999878	1101.17	-0.0109505	0.0621606	0.255897	0.999878
Misin01G052300	691.531	1.74769e-06	0.00144268	0.570555	0.999826	440.371	5.80762e-07	0.00144268	0.83682	0.999982	475.279	-4.20128e-07	0.00144269	0.82708	0.999878	600.123	-0.0027194	0.0598172	0.864656	0.999878
Misin01G052400	26.7202	3.70669e-07	0.00144269	0.547911	0.999826	16.8562	-4.78148e-07	0.00144269	0.402333	0.999982	21.7386	7.65263e-07	0.00144269	0.241099	0.999878	40.6575	0.00171812	0.0614526	0.640429	0.999878
Misin01G052500	69.9929	-7.46082e-07	0.00144269	0.338633	0.999826	26.3969	2.65511e-07	0.00144269	0.794565	0.999982	40.6014	-1.85104e-07	0.00144269	0.909416	0.999878	27.8235	0.00178846	0.0614843	0.513334	0.999878
Misin01G052600	0	NA	NA	NA	NA	0	NA	NA	NA	NA	0	NA	NA	NA	NA	0.255731	0.00064056	0.061506	0.616684	NA
Misin01G052700	0	NA	NA	NA	NA	0	NA	NA	NA	NA	0	NA	NA	NA	NA	0	NA	NA	NA	NA
Misin01G052800	0.477158	-1.96082e-07	0.0014427	0.435232	0.999826	0.482305	-1.97802e-07	0.0014427	0.481843	0.999982	0.901101	-8.35829e-08	0.0014427	0.90287	NA	0	NA	NA	NA	NA
Misin01G052900	0	NA	NA	NA	NA	0	NA	NA	NA	NA	0	NA	NA	NA	NA	0	NA	NA	NA	NA
Misin01G053000	0	NA	NA	NA	NA	0	NA	NA	NA	NA	0	NA	NA	NA	NA	0.466612	-5.53752e-05	0.0615033	0.981428	NA
Misin01G053100	105.337	1.0506e-06	0.00144269	0.585146	0.999826	130.038	-1.3697e-07	0.00144269	0.91984	0.999982	118.4	1.42148e-07	0.00144269	0.917324	0.999878	121.069	-0.00869013	0.0619535	0.246418	0.999878
Misin01G053200	131.879	-2.56856e-06	0.00144269	0.420464	0.999826	127.787	7.13926e-06	0.0014427	0.514701	0.999982	144.214	8.81939e-07	0.00144269	0.339706	0.999878	162.768	-0.0160979	0.0638865	0.097573	0.999878
Misin01G053300	0.237017	1.82239e-07	0.0014427	0.597242	NA	0.909896	1.78216e-07	0.0014427	0.314523	0.999982	0	NA	NA	NA	NA	10.9824	-0.00121253	0.0615214	0.0421627	0.871153
Misin01G053400	0	NA	NA	NA	NA	0	NA	NA	NA	NA	0.137519	-1.75348e-08	0.0014427	0.902874	NA	0.0844959	-0.000442596	0.061503	0.831783	NA
Misin01G053500	13.5586	-2.3522e-06	0.00144269	0.907626	0.999826	0.774248	-2.0033e-07	0.0014427	0.369627	0.999982	0.988922	-3.58672e-08	0.00144269	0.877133	NA	79.1675	-0.00553843	0.0613885	0.471344	0.999878
Misin01G053600	1407.69	-2.09306e-06	0.00144267	0.614541	0.999826	1058.06	4.74908e-07	0.00144269	0.849346	0.999982	1445.28	-8.0481e-06	0.00144268	0.0683076	0.999878	1589.28	-0.0129888	0.0609866	0.406942	0.999878
Misin01G053700	36.8533	-2.11883e-08	0.00144269	0.960794	0.999826	71.0953	-9.13733e-08	0.00144269	0.943671	0.999982	71.7732	1.65493e-07	0.00144269	0.802842	0.999878	103.192	0.000216667	0.0607912	0.983496	0.999878
Misin01G053800	858.524	6.77529e-06	0.00144267	0.116412	0.999826	862.413	-1.25313e-06	0.00144265	0.87715	0.999982	1014.79	-1.54384e-05	0.00144269	0.701861	0.999878	1298.6	0.0255987	0.0656503	0.194002	0.999878
Misin01G053900	757.879	2.17573e-06	0.00144267	0.600182	0.999826	518.273	2.04441e-06	0.00144268	0.54452	0.999982	718.554	-7.70738e-06	0.00144268	0.0949911	0.999878	511.26	-0.000572674	0.0605691	0.95633	0.999878
Misin01G054000	1981.74	-3.91784e-06	0.00144267	0.46723	0.999826	2019	-2.5042e-05	0.00144277	0.777968	0.999982	2308.52	3.77731e-06	0.00144267	0.403666	0.999878	2516.82	-0.013344	0.0613452	0.397998	0.999878
Misin01G054100	0	NA	NA	NA	NA	0	NA	NA	NA	NA	0	NA	NA	NA	NA	3.98722	0.000182664	0.0614947	0.903556	0.999878
Misin01G054200	0	NA	NA	NA	NA	0	NA	NA	NA	NA	0	NA	NA	NA	NA	0	NA	NA	NA	NA
Misin01G054300	322.653	-1.11686e-06	0.00144269	0.67341	0.999826	328.059	-2.0538e-07	0.00144269	0.930975	0.999982	291.92	3.29562e-07	0.00144269	0.712037	0.999878	423.224	-0.023804	0.0660808	0.131848	0.999878
Misin01G054400	0	NA	NA	NA	NA	0	NA	NA	NA	NA	0	NA	NA	NA	NA	0	NA	NA	NA	NA
Misin01G054500	0	NA	NA	NA	NA	0	NA	NA	NA	NA	0	NA	NA	NA	NA	0	NA	NA	NA	NA
Misin01G054600	0	NA	NA	NA	NA	0	NA	NA	NA	NA	0	NA	NA	NA	NA	0	NA	NA	NA	NA
Misin01G054700	0	NA	NA	NA	NA	0	NA	NA	NA	NA	0.253584	-1.77164e-07	0.0014427	0.562809	NA	0	NA	NA	NA	NA
Misin01G054800	0.416527	2.96651e-08	0.0014427	0.996045	NA	0.682422	2.09877e-07	0.0014427	0.369105	0.999982	0.645726	1.01337e-07	0.00144269	0.75611	NA	0	NA	NA	NA	NA
Misin01G054900	0	NA	NA	NA	NA	0	NA	NA	NA	NA	0	NA	NA	NA	NA	0	NA	NA	NA	NA
Misin01G055000	0.790909	2.13874e-07	0.0014427	0.332841	0.999826	0	NA	NA	NA	NA	0	NA	NA	NA	NA	0	NA	NA	NA	NA
Misin01G055100	0	NA	NA	NA	NA	0	NA	NA	NA	NA	0	NA	NA	NA	NA	0	NA	NA	NA	NA
Misin01G055200	1.69327	1.08298e-07	0.0014427	0.433485	0.999826	173.094	8.25807e-07	0.00144268	0.672104	0.999982	181.379	-7.33846e-08	0.00144269	0.956938	0.999878	117.131	0.00419134	0.0614437	0.474056	0.999878
Misin01G055300	0	NA	NA	NA	NA	0	NA	NA	NA	NA	0	NA	NA	NA	NA	0	NA	NA	NA	NA
Misin01G055400	36.1174	1.79092e-07	0.00144269	0.916593	0.999826	2.89383	-2.06705e-07	0.0014427	0.167107	0.999982	1.00725	2.17356e-07	0.0014427	0.340295	NA	1.73149	-0.000753493	0.0615102	0.233292	NA
Misin01G055500	34.5649	2.11928e-07	0.00144269	0.817931	0.999826	23.0946	-4.45398e-08	0.00144269	0.966374	0.999982	35.1466	-9.42154e-07	0.00144269	0.349175	0.999878	17.4555	-0.00409392	0.0616744	0.0709192	0.969048
Misin01G055600	372.09	-7.80628e-06	0.0014427	0.422076	0.999826	275.065	-9.21387e-06	0.00144269	0.32797	0.999982	339.368	-1.15007e-06	0.00144268	0.706263	0.999878	231.812	0.00890627	0.0615913	0.381792	0.999878
Misin01G055700	18.3932	-1.2421e-06	0.00144269	0.206444	0.999826	7.06143	1.65047e-08	0.00144269	0.982515	0.999982	25.9639	-8.74598e-07	0.00144269	0.214617	0.999878	4.89868	0.000623136	0.0614949	0.645263	0.999878
Misin01G055800	33.0106	3.55151e-07	0.00144269	0.707239	0.999826	27.2894	1.12428e-06	0.00144269	0.262613	0.999982	47.967	9.21315e-07	0.00144269	0.319349	0.999878	15.9494	2.78502e-05	0.0614652	0.997517	0.999923
Misin01G055900	1085.94	-2.05919e-07	0.00144268	0.937583	0.999826	1019.09	6.88377e-06	0.00144267	0.102429	0.999982	1147.36	-1.4988e-06	0.00144268	0.652646	0.999878	1336.86	-0.00939574	0.0611265	0.516821	0.999878
Misin01G056000	38.7214	-3.85421e-07	0.00144269	0.645285	0.999826	27.1216	-5.02316e-07	0.00144269	0.60556	0.999982	59.3514	1.04836e-06	0.00144269	0.0381864	0.999878	91.9075	0.00593345	0.061573	0.370061	0.999878
Misin01G056100	34.4233	1.85418e-07	0.00144269	0.850479	0.999826	55.3284	-7.7593e-07	0.00144269	0.739481	0.999982	49.1956	1.67497e-07	0.00144269	0.791445	0.999878	39.5396	-0.00479786	0.0616396	0.258902	0.999878
Misin01G056200	934.025	6.64215e-07	0.00144269	0.730558	0.999826	1433.2	1.51253e-06	0.00144267	0.705196	0.999982	1476.15	1.46326e-06	0.00144269	0.501927	0.999878	1769.51	-0.00388804	0.0593894	0.804738	0.999878
Misin01G056300	208.204	-3.16338e-06	0.00144269	0.883078	0.999826	107.776	1.33299e-06	0.00144269	0.481415	0.999982	151.673	2.28346e-06	0.00144269	0.32066	0.999878	187.05	0.000872735	0.0604875	0.92817	0.999878
Misin01G056400	17.3664	-1.22231e-07	0.00144269	0.815343	0.999826	1.17128	-6.17136e-08	0.00144269	0.796046	0.999982	0.238335	1.72216e-07	0.0014427	0.671753	NA	8.01631	0.000219874	0.0614799	0.90774	0.999878
Misin01G056500	13.2885	4.72903e-07	0.00144269	0.578021	0.999826	0.351931	-1.84017e-07	0.0014427	0.543166	0.999982	2.93876	1.56456e-07	0.00144269	0.560352	0.999878	9.07726	0.00210636	0.061548	0.120586	0.999878
Misin01G056600	0	NA	NA	NA	NA	0	NA	NA	NA	NA	0	NA	NA	NA	NA	0.622149	-5.58821e-05	0.0615033	0.981429	NA
Misin01G056700	3331.64	-9.39069e-06	0.00144267	0.833169	0.999826	3095.43	-2.82036e-05	0.00144279	0.447812	0.999982	4155.23	5.1255e-06	0.00144264	0.420644	0.999878	4118.24	0.0332258	0.0704016	0.0975752	0.999878
Misin01G056800	14.2416	-2.50389e-08	0.00144269	0.958558	0.999826	1.24167	8.51732e-09	0.00144269	0.771153	0.999982	3.37512	3.04487e-07	0.0014427	0.217079	0.999878	5.88596	0.000787043	0.0615107	0.136612	0.999878
Misin01G056900	0.348226	-1.82009e-07	0.0014427	0.513717	NA	0.889195	1.77141e-07	0.0014427	0.319497	0.999982	1.61042	1.88599e-07	0.00144269	0.47196	0.999878	0	NA	NA	NA	NA
Misin01G057000	0	NA	NA	NA	NA	0	NA	NA	NA	NA	0.47667	1.62581e-07	0.0014427	0.497451	NA	0	NA	NA	NA	NA
Misin01G057100	0	NA	NA	NA	NA	5.68415	-3.30953e-07	0.0014427	0.114025	0.999982	4.23723	-4.17882e-08	0.00144269	0.865978	0.999878	0	NA	NA	NA	NA
Misin01G057200	83.4357	2.8611e-07	0.00144269	0.883847	0.999826	135.034	-7.4088e-07	0.00144269	0.714983	0.999982	205.573	7.52573e-07	0.00144269	0.696776	0.999878	108.092	-0.00180312	0.0611237	0.798847	0.999878
Misin01G057300	40.8089	4.12117e-07	0.00144269	0.621911	0.999826	56.9931	2.98534e-08	0.00144269	0.987964	0.999982	87.3474	-1.22812e-06	0.00144269	0.376551	0.999878	51.1573	-0.00729207	0.0618725	0.212032	0.999878
Misin01G057400	529.266	1.66141e-06	0.00144269	0.192228	0.999826	420.475	2.12895e-07	0.00144269	0.891912	0.999982	497.011	-1.46977e-06	0.00144269	0.316953	0.999878	462.787	0.00811068	0.0620369	0.159218	0.999878
Misin01G057500	812.864	-1.8301e-07	0.00144266	0.970583	0.999826	788.692	3.00686e-06	0.00144268	0.407545	0.999982	944.938	9.65734e-07	0.00144267	0.810787	0.999878	970.044	0.0131131	0.0604397	0.443168	0.999878
Misin01G057600	2.51313	-1.40965e-07	0.00144269	0.945277	0.999826	2.89924	2.25991e-07	0.00144269	0.328088	0.999982	7.78696	-7.66048e-07	0.00144269	0.0695794	0.999878	16.2163	0.000633632	0.0614686	0.859667	0.999878
Misin01G057700	86.5314	3.30469e-07	0.00144269	0.845033	0.999826	178.85	-6.21793e-06	0.00144269	0.300265	0.999982	212.186	5.21552e-06	0.00144269	0.408669	0.999878	243.472	-0.0017362	0.060889	0.82997	0.999878
Misin01G057800	2.24436	1.7984e-07	0.00144269	0.518785	0.999826	2.43122	7.62795e-08	0.00144269	0.807105	0.999982	0.47667	1.62581e-07	0.0014427	0.497451	NA	10.8954	0.000855724	0.0614989	0.538442	0.999878
Misin01G057900	1.17274	1.10925e-07	0.00144269	0.71012	0.999826	0.529377	2.0345e-07	0.0014427	0.424052	0.999982	0.583071	2.00973e-07	0.0014427	0.453412	NA	0.311075	-5.30749e-05	0.0615033	0.981428	NA
Misin01G058000	222.72	-4.37673e-07	0.00144269	0.839601	0.999826	146.192	4.05359e-07	0.00144269	0.874275	0.999982	158.358	7.03724e-07	0.00144269	0.612994	0.999878	232.742	-0.0113983	0.0619168	0.32546	0.999878
Misin01G058100	62.9425	5.66807e-07	0.00144269	0.659219	0.999826	49.9166	-7.15025e-07	0.00144269	0.609992	0.999982	41.7326	2.23404e-07	0.00144269	0.786688	0.999878	65.6896	-0.000390828	0.0612734	0.935742	0.999878
Misin01G058200	1783	7.29548e-07	0.00144267	0.850596	0.999826	1202.46	-3.09675e-07	0.00144267	0.936239	0.999982	1204.39	1.35044e-06	0.00144268	0.703309	0.999878	2110.81	0.00437405	0.0608511	0.662991	0.999878
Misin01G058300	3.89193	-2.88413e-07	0.00144269	0.329395	0.999826	2.94834	-2.23702e-07	0.0014427	0.215208	0.999982	2.28859	1.15041e-07	0.00144269	0.748486	0.999878	5.8656	0.000641452	0.0614613	0.795142	0.999878
Misin01G058400	2250.59	1.9402e-06	0.00144267	0.666775	0.999826	1296.67	4.26728e-07	0.00144266	0.937213	0.999982	1417.54	1.96692e-06	0.00144267	0.673394	0.999878	1863.75	-0.0197926	0.0626627	0.298545	0.999878
Misin01G058500	7.86752	4.4356e-07	0.00144269	0.333342	0.999826	1.21314	-3.47514e-08	0.00144269	0.880457	0.999982	4.41212	3.17701e-07	0.00144269	0.284131	0.999878	14.4742	-0.00138714	0.0614848	0.544977	0.999878
Misin01G058600	14.897	1.6205e-07	0.00144269	0.799369	0.999826	17.2986	-9.00018e-08	0.00144269	0.905098	0.999982	20.858	-8.82517e-07	0.00144269	0.154783	0.999878	18.558	0.00200544	0.0615203	0.339869	0.999878
Misin01G058700	244.692	-3.99962e-07	0.00144268	0.900097	0.999826	248.235	4.9975e-08	0.00144268	0.890453	0.999982	207.704	-2.57179e-07	0.00144268	0.957993	0.999878	273.114	0.00626357	0.0611877	0.519968	0.999878
Misin01G058800	2403.83	-4.33841e-06	0.00144267	0.291862	0.999826	2299.83	-4.51295e-06	0.00144265	0.692773	0.999982	2273.08	-2.62502e-06	0.00144268	0.451492	0.999878	2547.96	0.00283832	0.0594475	0.801874	0.999878
Misin01G058900	1328.54	-3.84608e-06	0.00144269	0.167302	0.999826	1091.75	-8.01315e-07	0.00144269	0.725289	0.999982	887.003	2.82522e-08	0.00144269	0.991897	0.999878	1435.06	0.012331	0.0616968	0.374443	0.999878
Misin01G059000	263.423	-3.03835e-06	0.00144268	0.305118	0.999826	281.397	1.65398e-06	0.00144268	0.632749	0.999982	299.927	-9.29976e-07	0.00144268	0.762959	0.999878	302.529	-0.000133454	0.0600341	0.986104	0.999878
Misin01G059100	0	NA	NA	NA	NA	0	NA	NA	NA	NA	0	NA	NA	NA	NA	0	NA	NA	NA	NA
Misin01G059200	0.397632	-2.11029e-07	0.0014427	0.475949	NA	0	NA	NA	NA	NA	0	NA	NA	NA	NA	0	NA	NA	NA	NA
Misin01G059300	6.73585	-3.65907e-07	0.00144269	0.534716	0.999826	3.58372	4.05056e-08	0.00144269	0.919929	0.999982	13.5693	1.3646e-06	0.0014427	0.483882	0.999878	3.1599	0.000252865	0.0614963	0.846183	NA
Misin01G059400	169.829	1.94022e-06	0.00144269	0.160232	0.999826	217.74	2.43986e-06	0.00144269	0.237322	0.999982	407.277	-1.39034e-06	0.00144269	0.468021	0.999878	176.294	-0.00256212	0.0611352	0.725592	0.999878
Misin01G059500	515.842	-1.18987e-06	0.00144268	0.712999	0.999826	269.788	3.92626e-06	0.00144268	0.256786	0.999982	355.126	2.49154e-07	0.00144269	0.915049	0.999878	705.614	-0.00913798	0.0616029	0.372285	0.999878
Misin01G059600	138.637	8.58502e-07	0.00144269	0.727971	0.999826	133.929	-2.06309e-06	0.00144269	0.379793	0.999982	139.771	6.23135e-07	0.00144269	0.499267	0.999878	154.216	0.00920395	0.0618637	0.300221	0.999878
Misin01G059700	0	NA	NA	NA	NA	0.703862	-1.96418e-07	0.0014427	0.388671	0.999982	0	NA	NA	NA	NA	4.16664	0.000518039	0.0614995	0.646754	0.999878
Misin01G059800	100.754	-1.00216e-06	0.00144269	0.576024	0.999826	106.046	-8.70319e-07	0.00144269	0.717708	0.999982	139.685	4.81123e-08	0.00144269	0.982034	0.999878	112.027	0.00987159	0.06225	0.190338	0.999878
Misin01G059900	0	NA	NA	NA	NA	0	NA	NA	NA	NA	0	NA	NA	NA	NA	1.23543	0.000719885	0.0615086	0.358988	NA
Misin01G060000	75.3527	-5.61002e-07	0.00144269	0.755881	0.999826	28.9163	1.72827e-07	0.00144269	0.802596	0.999982	48.5223	4.59074e-08	0.00144269	0.96131	0.999878	52.0377	0.00384493	0.0615136	0.406812	0.999878
Misin01G060100	1.80779	2.36378e-07	0.0014427	0.20125	0.999826	5.00819	1.94999e-07	0.0014427	0.388923	0.999982	6.03485	-2.12884e-07	0.00144269	0.545299	0.999878	6.53998	-0.000727604	0.0615001	0.529117	0.999878
Misin01G060200	313.565	-6.38466e-07	0.00144268	0.864014	0.999826	270.606	-2.19048e-06	0.00144268	0.546254	0.999982	294.026	9.10872e-07	0.00144269	0.306951	0.999878	267.174	0.00255908	0.0607762	0.831316	0.999878
Misin01G060300	228.701	-8.31373e-07	0.00144269	0.710806	0.999826	252.144	-5.58714e-07	0.00144268	0.495797	0.999982	353.512	3.45028e-08	0.00144269	0.991958	0.999878	258.71	0.0109683	0.061095	0.448207	0.999878
Misin01G060400	0	NA	NA	NA	NA	0	NA	NA	NA	NA	0	NA	NA	NA	NA	0	NA	NA	NA	NA
Misin01G060500	118.659	1.22196e-07	0.00144269	0.958149	0.999826	80.7795	-6.80557e-07	0.00144269	0.664524	0.999982	106.402	4.80749e-07	0.00144269	0.596419	0.999878	223.882	-0.0211265	0.0660752	0.0446518	0.888162
Misin01G060600	130.121	-9.33483e-07	0.00144269	0.618853	0.999826	117.69	4.96881e-06	0.00144269	0.0649455	0.999982	144.183	5.72015e-07	0.00144269	0.541008	0.999878	119.889	0.00338691	0.0612023	0.642495	0.999878
Misin01G060700	287.737	-2.88732e-06	0.00144268	0.431295	0.999826	258.443	-5.63753e-07	0.00144269	0.828713	0.999982	258.515	8.60419e-07	0.00144269	0.384185	0.999878	353.698	-0.0176647	0.0640159	0.142652	0.999878
Misin01G060800	889.941	9.78347e-07	0.00144267	0.803949	0.999826	611.844	-9.03603e-07	0.00144268	0.795867	0.999982	750.03	-1.59855e-05	0.00144272	0.48538	0.999878	898.381	0.0164415	0.062546	0.281484	0.999878
Misin01G060900	4.24545	-1.156e-07	0.00144269	0.71651	0.999826	5.07285	2.25225e-07	0.00144269	0.481105	0.999982	1.87838	1.79043e-07	0.0014427	0.497457	0.999878	29.8335	-0.000734658	0.0614344	0.735753	0.999878
Misin01G061000	0	NA	NA	NA	NA	0	NA	NA	NA	NA	0.550074	-2.45641e-09	0.0014427	0.902871	NA	0	NA	NA	NA	NA
Misin01G061100	1048.22	1.64344e-06	0.00144268	0.65445	0.999826	1044.98	-1.10394e-06	0.00144267	0.776095	0.999982	1300.73	-4.26571e-06	0.00144267	0.32579	0.999878	1275.77	-0.012182	0.0611622	0.425035	0.999878
Misin01G061200	400.207	1.47288e-07	0.00144268	0.961566	0.999826	351.291	1.49143e-06	0.00144268	0.95707	0.999982	344.572	1.41742e-06	0.00144269	0.480756	0.999878	441.665	-0.00444119	0.0605334	0.702206	0.999878
Misin01G061300	836.658	-3.72529e-06	0.00144268	0.222154	0.999826	673.522	7.19516e-07	0.00144267	0.859511	0.999982	815.393	4.60721e-08	0.00144268	0.989614	0.999878	849.218	0.00686325	0.0611731	0.57907	0.999878
Misin01G061400	0	NA	NA	NA	NA	0	NA	NA	NA	NA	0	NA	NA	NA	NA	0	NA	NA	NA	NA
Misin01G061500	0	NA	NA	NA	NA	0	NA	NA	NA	NA	0	NA	NA	NA	NA	0	NA	NA	NA	NA
Misin01G061600	477.919	-2.79565e-07	0.00144268	0.931065	0.999826	485.187	-8.46038e-07	0.00144268	0.753231	0.999982	602.283	9.66875e-08	0.00144267	0.982775	0.999878	661.228	0.0129232	0.0619339	0.336651	0.999878
Misin01G061700	65.5625	-8.87743e-07	0.00144269	0.528597	0.999826	93.9102	-2.40028e-07	0.00144269	0.886857	0.999982	111.931	-1.04856e-06	0.00144269	0.65038	0.999878	85.6401	0.00114548	0.0613967	0.772113	0.999878
Misin01G061800	138.183	9.79727e-07	0.00144269	0.556189	0.999826	232.45	5.4333e-07	0.00144269	0.828998	0.999982	213.509	4.69672e-07	0.00144269	0.589013	0.999878	196.648	0.00642027	0.0617012	0.295579	0.999878
Misin01G061900	0.116075	-1.35786e-07	0.0014427	0.817518	NA	0.788999	-6.5232e-08	0.00144269	0.797187	0.999982	1.66728	2.6427e-08	0.00144269	0.95379	0.999878	0.346298	-0.000641036	0.0615066	0.564253	NA
Misin01G062000	10912.4	-1.52621e-06	0.00144268	0.674236	0.999826	12658.9	-5.31427e-06	0.00144268	0.609255	0.999982	11342.6	-1.05464e-06	0.00144266	0.839804	0.999878	7781.28	0.0107099	0.0612007	0.439823	0.999878
Misin01G062100	213.775	8.20183e-06	0.0014427	0.903894	0.999826	0	NA	NA	NA	NA	0	NA	NA	NA	NA	126.666	0.000836391	0.0613567	0.848735	0.999878
Misin01G062200	565.886	-1.31426e-06	0.00144269	0.481179	0.999826	275.232	-4.99349e-07	0.00144269	0.728883	0.999982	206.153	7.87928e-07	0.00144269	0.510205	0.999878	588.755	0.00324046	0.0611544	0.676544	0.999878
Misin01G062300	0	NA	NA	NA	NA	0	NA	NA	NA	NA	0	NA	NA	NA	NA	0	NA	NA	NA	NA
Misin01G062400	0	NA	NA	NA	NA	3.03435	-1.88553e-07	0.00144269	0.553616	0.999982	3.42448	-1.27341e-07	0.00144269	0.691973	0.999878	0	NA	NA	NA	NA
Misin01G062500	73.1877	-1.71955e-06	0.00144269	0.356123	0.999826	58.9581	5.50304e-06	0.0014427	0.85148	0.999982	45.904	4.52035e-07	0.00144269	0.454607	0.999878	60.8819	0.0119887	0.062942	0.0579999	0.936407
Misin01G062600	45.6373	6.63101e-07	0.00144269	0.50143	0.999826	756.233	1.21401e-06	0.00144267	0.769703	0.999982	518.476	-2.33254e-06	0.00144269	0.348004	0.999878	84.6033	-0.0038376	0.0612916	0.564242	0.999878
Misin01G062700	4.19648	7.48579e-07	0.00144269	0.312012	0.999826	6.61932	4.77107e-07	0.00144269	0.474204	0.999982	5.36978	6.00075e-08	0.00144269	0.915412	0.999878	5.32779	-0.000807322	0.0614794	0.684657	0.999878
Misin01G062800	225.992	-2.00289e-07	0.00144269	0.825768	0.999826	548.665	4.17515e-06	0.00144268	0.255075	0.999982	566.85	6.98696e-07	0.00144269	0.346651	0.999878	326.305	-0.00305015	0.0612267	0.653377	0.999878
Misin01G062900	5.02689	1.91529e-07	0.00144269	0.597761	0.999826	8.64723	3.43386e-07	0.00144269	0.311423	0.999982	10.8403	-2.14079e-07	0.00144269	0.515725	0.999878	11.2114	-5.1629e-05	0.0614859	0.969176	0.999878
Misin01G063000	1282.45	-8.90778e-06	0.00144269	0.641647	0.999826	1167.44	-2.13617e-06	0.00144266	0.667553	0.999982	2096.59	-2.0299e-06	0.00144269	0.445457	0.999878	1297.89	-0.0118477	0.0610092	0.452271	0.999878
Misin01G063100	53.7286	4.17275e-07	0.00144269	0.786949	0.999826	21.3552	1.71065e-07	0.00144269	0.831292	0.999982	41.9174	4.86276e-07	0.00144269	0.394109	0.999878	11.7424	-0.0017062	0.0615138	0.332396	0.999878
Misin01G063200	314.833	5.33889e-06	0.00144269	0.0594258	0.999826	201.589	-3.72018e-07	0.00144269	0.864483	0.999982	967.042	1.03495e-06	0.00144269	0.65212	0.999878	286.807	-0.00485963	0.0612354	0.553607	0.999878
Misin01G063300	434.993	3.09545e-07	0.00144268	0.919489	0.999826	195.559	-1.22116e-06	0.00144269	0.553521	0.999982	246.556	4.34217e-06	0.00144269	0.0760086	0.999878	407.024	0.00827671	0.0616978	0.342822	0.999878
Misin01G063400	112.084	-4.66818e-07	0.00144269	0.806676	0.999826	120.342	7.95773e-07	0.00144269	0.730562	0.999982	115.586	1.0678e-06	0.00144269	0.214401	0.999878	222.565	0.00288666	0.0600519	0.839091	0.999878
Misin01G063500	0	NA	NA	NA	NA	0	NA	NA	NA	NA	2.49504	2.15897e-07	0.0014427	0.213524	0.999878	15.0347	0.000565267	0.0614706	0.802405	0.999878
Misin01G063600	21.606	2.58134e-07	0.00144269	0.694121	0.999826	10.5832	2.95002e-07	0.00144269	0.656596	0.999982	4.18762	2.90834e-07	0.0014427	0.0997799	0.999878	7.73137	0.00165869	0.0615064	0.403774	0.999878
Misin01G063700	0	NA	NA	NA	NA	0.885645	-1.81408e-07	0.0014427	0.543162	0.999982	0	NA	NA	NA	NA	1.44757	-0.000730578	0.0615093	0.339912	NA
Misin01G063800	1912.7	-1.96564e-06	0.00144267	0.222973	0.999826	2073.26	-3.19304e-06	0.00144266	0.655657	0.999982	2380.02	-2.71945e-06	0.00144268	0.435283	0.999878	2506.56	-0.00296541	0.0576189	0.888065	0.999878
Misin01G063900	0	NA	NA	NA	NA	3.51594	-1.03658e-07	0.00144269	0.716751	0.999982	3.44188	-8.44084e-08	0.00144269	0.737742	0.999878	0.422479	-0.00067025	0.0615074	0.499249	NA
Misin01G064000	20.2417	8.47602e-09	0.00144269	NA	NA	10.8484	5.6065e-07	0.00144269	0.185737	0.999982	32.3522	-8.53431e-08	0.00144269	0.65257	0.999878	7.12965	0.000760278	0.0615019	0.528006	0.999878
Misin01G064100	449.425	2.7047e-06	0.00144269	0.261218	0.999826	341.238	-1.27487e-06	0.00144268	0.837772	0.999982	505.168	-1.72979e-06	0.00144269	0.497063	0.999878	573.816	-0.00607788	0.0590519	0.729666	0.999878
Misin01G064200	0	NA	NA	NA	NA	0	NA	NA	NA	NA	0	NA	NA	NA	NA	0	NA	NA	NA	NA
Misin01G064300	1.09473	2.22253e-07	0.0014427	0.275923	0.999826	0	NA	NA	NA	NA	0	NA	NA	NA	NA	0	NA	NA	NA	NA
Misin01G064400	8.58092	2.89065e-07	0.00144269	0.42911	0.999826	1.73254	2.22018e-07	0.0014427	0.212892	0.999982	0.953341	1.83779e-07	0.0014427	0.349553	NA	2.16563	0.000843365	0.0615116	0.192699	NA
Misin01G064500	1.2817	-1.38424e-07	0.00144269	0.588298	0.999826	1.47811	-2.05806e-07	0.0014427	0.255867	0.999982	1.83703	1.87804e-07	0.0014427	0.432442	0.999878	1.99202	3.36055e-05	0.0614953	0.994845	NA
Misin01G064600	2.80764	-2.10619e-07	0.0014427	0.173325	0.999826	5.36963	-4.18783e-07	0.00144269	0.388008	0.999982	6.89461	-4.01122e-07	0.00144269	0.481968	0.999878	3.12345	0.000248967	0.0614948	0.80573	NA
Misin01G064700	0	NA	NA	NA	NA	0	NA	NA	NA	NA	0	NA	NA	NA	NA	0	NA	NA	NA	NA
Misin01G064800	0	NA	NA	NA	NA	0.211159	-1.62782e-07	0.0014427	0.666576	0.999982	0.238335	1.72216e-07	0.0014427	0.671753	NA	3.69716	0.000864508	0.0615122	0.133129	NA
Misin01G064900	4.65651	1.52855e-07	0.00144269	0.625418	0.999826	31.0055	-8.41789e-07	0.00144269	0.256813	0.999982	21.3393	-2.08549e-08	0.00144269	0.915031	0.999878	30.4185	0.00257132	0.0614757	0.48957	0.999878
Misin01G065000	69.9166	1.74778e-07	0.00144269	0.881204	0.999826	74.4882	-1.19782e-07	0.00144269	0.949107	0.999982	65.4952	2.43986e-07	0.00144269	0.728107	0.999878	38.1008	-0.00391347	0.0614945	0.440045	0.999878
Misin01G065100	0	NA	NA	NA	NA	2.39553	-2.17971e-07	0.0014427	0.203552	0.999982	1.657	2.42293e-07	0.0014427	0.254861	0.999878	3.2243	-0.00018586	0.0614963	0.821905	NA
Misin01G065200	2.49746	-2.10151e-07	0.0014427	0.163529	0.999826	0.341211	1.8999e-07	0.0014427	0.522846	0.999982	3.21764	1.36528e-08	0.00144269	0.997656	0.999878	3.5899	0.000169494	0.061494	0.890972	NA
Misin01G065300	4.17193	-5.1667e-08	0.00144269	0.856655	0.999826	2.09079	-2.08944e-07	0.0014427	0.206787	0.999982	1.26508	1.91013e-07	0.0014427	0.407276	0.999878	2.26628	0.000362949	0.061498	0.748653	NA
Misin01G065400	82.1959	-3.42907e-07	0.00144269	0.70873	0.999826	97.5929	9.71711e-07	0.00144269	0.659673	0.999982	105.661	1.13924e-06	0.00144269	0.31566	0.999878	106.798	0.00932351	0.0618471	0.311897	0.999878
Misin01G065500	0.948066	2.14639e-07	0.0014427	0.298182	0.999826	0	NA	NA	NA	NA	0.331401	1.84574e-07	0.0014427	0.592769	NA	3.98811	0.000833125	0.0615114	0.158866	0.999878
Misin01G065600	32.8105	5.86182e-07	0.00144269	0.336682	0.999826	37.5931	1.37738e-07	0.00144269	0.839209	0.999982	72.1589	1.33316e-06	0.00144269	0.142553	0.999878	7.45737	-0.000754834	0.0614991	0.497997	0.999878
Misin01G065700	7.71764	-6.14508e-09	0.00144269	0.987856	0.999826	10.3535	5.25729e-08	0.00144269	0.927806	0.999982	13.5547	5.48692e-08	0.00144269	0.905043	0.999878	12.2583	9.79668e-05	0.0614678	0.981719	0.999878
Misin01G065800	1.90312	1.66287e-07	0.0014427	0.597249	0.999826	0.703862	-1.96418e-07	0.0014427	0.388671	0.999982	1.03139	-1.93698e-08	0.0014427	0.902869	NA	24.6122	-0.00412246	0.0616471	0.152902	0.999878
Misin01G065900	147.129	1.25512e-06	0.00144269	0.524999	0.999826	214.644	-1.91157e-06	0.00144269	0.251281	0.999982	243.606	2.1336e-07	0.00144269	0.877036	0.999878	232.047	-0.000947234	0.0612865	0.873308	0.999878
Misin01G066000	1169.95	1.61796e-06	0.00144266	0.758721	0.999826	713.737	-5.03064e-07	0.00144266	0.913238	0.999982	1054.86	2.65341e-07	0.00144268	0.942764	0.999878	999.748	-0.011648	0.0614796	0.401483	0.999878
Misin01G066100	19.6411	1.31939e-08	0.00144269	0.993075	0.999826	61.1532	-6.20293e-07	0.00144269	0.680781	0.999982	54.5111	9.01959e-07	0.00144269	0.142629	0.999878	52.0253	-0.00479056	0.061567	0.35007	0.999878
Misin01G066200	14.6411	-5.82156e-08	0.00144269	0.913549	0.999826	11.1252	-2.03565e-07	0.00144269	0.684827	0.999982	26.7152	6.32824e-07	0.00144269	0.136235	0.999878	42.5729	-0.00538494	0.0617366	0.751423	0.999878
Misin01G066300	3.08715	1.95507e-07	0.00144269	0.416028	0.999826	0	NA	NA	NA	NA	2.11523	2.30218e-07	0.0014427	0.218629	0.999878	2.82532	-0.000134085	0.0614959	0.863416	NA
Misin01G066400	9.55366	1.00837e-07	0.00144269	0.757221	0.999826	8.52934	-4.30458e-07	0.00144269	0.421913	0.999982	2.84525	-2.10148e-07	0.0014427	0.184451	0.999878	4.5346	-0.00138813	0.0615213	0.289479	0.999878
Misin01G066500	7.76433	4.83428e-07	0.00144269	0.178528	0.999826	14.5509	3.11006e-07	0.00144269	0.603249	0.999982	13.2367	2.19069e-07	0.00144269	0.654417	0.999878	29.2339	-0.000503775	0.0613767	0.896264	0.999878
Misin01G066600	730.776	3.657e-06	0.00144267	0.36903	0.999826	726.493	-9.27587e-08	0.00144268	0.978271	0.999982	667.371	-4.70362e-07	0.00144267	0.906814	0.999878	846.272	0.0304188	0.070897	0.0487141	0.907485
Misin01G066700	0	NA	NA	NA	NA	0.397033	1.94385e-07	0.0014427	0.489754	0.999982	0	NA	NA	NA	NA	1.15079	0.000807526	0.0615105	0.286343	NA
Misin01G066800	32.0311	1.26675e-07	0.00144269	0.839793	0.999826	1.67901	1.3265e-07	0.00144269	0.48582	0.999982	49.3344	6.13606e-08	0.00144269	0.817094	0.999878	18.4119	0.000844475	0.0614868	0.64786	0.999878
Misin01G066900	0	NA	NA	NA	NA	0	NA	NA	NA	NA	0	NA	NA	NA	NA	0	NA	NA	NA	NA
Misin01G067000	0	NA	NA	NA	NA	0	NA	NA	NA	NA	0	NA	NA	NA	NA	0	NA	NA	NA	NA
Misin01G067100	49.755	8.0477e-07	0.00144269	0.59817	0.999826	70.3551	1.91738e-07	0.00144269	0.855511	0.999982	108.943	1.01141e-06	0.00144269	0.277863	0.999878	195.199	0.00891584	0.061665	0.362832	0.999878
Misin01G067200	0	NA	NA	NA	NA	0	NA	NA	NA	NA	0	NA	NA	NA	NA	0	NA	NA	NA	NA
Misin01G067300	64.4157	-2.39533e-06	0.00144269	0.244578	0.999826	69.6028	3.37923e-06	0.00144269	0.109884	0.999982	65.8919	2.30206e-06	0.00144269	0.235184	0.999878	96.0779	-0.00363615	0.0611929	0.622668	0.999878
Misin01G067400	0	NA	NA	NA	NA	0.633476	-1.89383e-07	0.0014427	0.410378	0.999982	0	NA	NA	NA	NA	2.43628	-6.28032e-05	0.0615032	0.981432	NA
Misin01G067500	19.3479	-1.53933e-07	0.00144269	0.793807	0.999826	28.6279	3.06268e-07	0.00144269	0.840782	0.999982	19.1811	2.56464e-08	0.00144269	0.966117	0.999878	55.2558	0.000370879	0.061319	0.942061	0.999878
Misin01G067600	112.45	-7.7328e-08	0.00144269	0.944984	0.999826	159.74	1.92105e-07	0.00144269	0.944744	0.999982	124.809	8.27178e-07	0.00144269	0.377945	0.999878	216.618	0.0150485	0.0634144	0.129811	0.999878
Misin01G067700	1274.63	-3.63591e-06	0.00144268	0.350854	0.999826	1503.37	2.03051e-05	0.00144272	0.0422797	0.999982	1713.08	7.81707e-07	0.00144265	0.591688	0.999878	1901.84	-0.0345483	0.0714008	0.0957635	0.999878
Misin01G067800	0	NA	NA	NA	NA	0	NA	NA	NA	NA	0	NA	NA	NA	NA	0	NA	NA	NA	NA
Misin01G067900	292.053	1.80072e-06	0.00144269	0.409804	0.999826	136.548	6.15496e-07	0.00144269	0.755988	0.999982	260.76	9.28096e-07	0.00144269	0.466687	0.999878	110.366	-0.0108058	0.0626283	0.078128	0.988207
Misin01G068000	9.06548	1.95897e-07	0.00144269	0.708034	0.999826	7.56466	6.08704e-07	0.0014427	0.0106144	0.999982	9.94666	1.00099e-07	0.00144269	0.828916	0.999878	0	NA	NA	NA	NA
Misin01G068100	1289.35	9.21179e-06	0.00144267	0.0945266	0.999826	861.483	0.000214294	0.00145078	0.117858	0.999982	1083.07	2.51509e-07	0.00144268	0.946099	0.999878	1373.51	0.000579317	0.0591519	0.98121	0.999878
Misin01G068200	469.988	2.12703e-08	0.00144268	0.411277	0.999826	521.594	-7.29123e-07	0.00144266	0.876259	0.999982	606.105	-5.71047e-06	0.00144268	0.0522648	0.999878	676.814	0.0128155	0.061527	0.385204	0.999878
Misin01G068300	1641.42	-5.46048e-06	0.00144269	0.174722	0.999826	3300.73	5.20277e-07	0.00144269	0.809645	0.999982	3264.94	-5.58359e-06	0.0014427	0.00370597	0.52117	2307.45	-0.0040599	0.0615625	0.231826	0.999878
Misin01G068400	0	NA	NA	NA	NA	131.945	-4.19019e-07	0.00144269	0.547758	0.999982	59.5619	-3.31637e-07	0.00144269	0.425583	0.999878	4.70142	0.000749677	0.0615096	0.229192	0.999878
Misin01G068500	936.876	7.06539e-07	0.00144266	0.888332	0.999826	1022.62	2.52017e-06	0.00144264	0.715638	0.999982	1154.54	-4.93017e-06	0.00144268	0.130667	0.999878	1154.27	0.0228135	0.065222	0.175651	0.999878
Misin01G068600	0	NA	NA	NA	NA	0	NA	NA	NA	NA	0	NA	NA	NA	NA	0	NA	NA	NA	NA
Misin01G068700	3.4469	-7.92226e-08	0.00144269	0.756865	0.999826	0	NA	NA	NA	NA	0	NA	NA	NA	NA	0	NA	NA	NA	NA
Misin01G068800	352.699	-5.892e-07	0.00144268	0.840181	0.999826	355.062	-3.14163e-07	0.00144268	0.928801	0.999982	463.878	6.65317e-07	0.00144268	0.836568	0.999878	509.189	0.000732641	0.0600368	0.956759	0.999878
Misin01G068900	1707.18	-3.15556e-06	0.00144269	0.272902	0.999826	1455.89	-8.63125e-07	0.00144268	0.756434	0.999982	1395.81	-2.5976e-06	0.00144269	0.313823	0.999878	1679.32	0.0226257	0.0668897	0.0344712	0.826407
Misin01G069000	50.1929	-4.22013e-07	0.00144269	0.561091	0.999826	50.4271	-4.16471e-07	0.00144269	0.746914	0.999982	39.507	1.82041e-08	0.00144269	0.987894	0.999878	22.5786	-0.00175082	0.0614956	0.466082	0.999878
Misin01G069100	1346.4	-8.53617e-06	0.00144269	0.00746965	0.999826	667.155	4.51756e-06	0.00144269	0.0632378	0.999982	995.03	-3.20087e-06	0.00144269	0.178063	0.999878	2397.31	-0.00615558	0.061121	0.534754	0.999878
Misin01G069200	0	NA	NA	NA	NA	0	NA	NA	NA	NA	1.20147	-1.94317e-08	0.0014427	0.902869	0.999878	36.0783	0.00205431	0.0615057	NA	NA
Misin01G069300	623.642	-3.25959e-06	0.00144267	0.414446	0.999826	709.944	1.62758e-06	0.00144267	0.695867	0.999982	761.233	-9.4908e-05	0.00144424	0.450151	0.999878	796.498	0.010295	0.0597515	0.546317	0.999878
Misin01G069400	133.521	1.54707e-06	0.00144269	0.381968	0.999826	150.785	3.7565e-07	0.00144269	0.860435	0.999982	196.022	-1.58766e-06	0.00144269	0.415354	0.999878	209.405	-0.00444155	0.0608274	0.666572	0.999878
Misin01G069500	13.4346	4.16495e-07	0.00144269	0.442902	0.999826	5.63058	-5.01288e-08	0.00144269	0.88411	0.999982	6.30122	1.19705e-07	0.00144269	0.702571	0.999878	11.9897	0.00275347	0.0615932	0.00532767	0.452895
Misin01G069600	3.92028	2.91922e-07	0.00144269	0.589413	0.999826	6.56871	-1.73478e-07	0.00144269	0.56085	0.999982	10.7842	-7.62173e-07	0.0014427	0.0147378	0.910042	16.1542	0.000596735	0.0614801	0.756965	0.999878
Misin01G069700	28.1025	-7.94348e-07	0.00144269	0.446191	0.999826	2.93012	2.35053e-07	0.0014427	0.310841	0.999982	0.839069	1.41714e-07	0.0014427	0.671759	NA	29.4045	0.000797312	0.0613655	0.854723	0.999878
Misin01G069800	65.3169	9.55994e-08	0.00144269	0.929936	0.999826	42.059	7.09245e-07	0.00144269	0.426615	0.999982	61.9523	9.21399e-07	0.00144269	0.313934	0.999878	68.6753	-0.00760652	0.0621325	0.0240351	0.750313
Misin01G069900	0	NA	NA	NA	NA	0.915021	-2.0069e-07	0.0014427	0.337639	0.999982	1.50787	-3.56069e-08	0.0014427	0.902869	0.999878	2.65852	0.000740988	0.0615093	0.277471	NA
Misin01G070000	18.8826	1.09718e-07	0.00144269	0.818052	0.999826	12.9379	-2.34725e-07	0.00144269	0.671759	0.999982	28.9934	5.77301e-07	0.00144269	0.141725	0.999878	16.4988	0.000595432	0.0614463	0.827566	0.999878
Misin01G070100	2660.65	-7.99306e-07	0.00144262	0.931024	0.999826	1645.97	-1.28024e-06	0.00144266	0.645831	0.999982	2149.35	1.81842e-05	0.00144264	0.0465951	0.999878	2425.06	0.0167799	0.0616687	0.35925	0.999878
Misin01G070200	1.61886	2.86417e-08	0.00144269	0.90669	0.999826	2.95918	-4.47015e-08	0.00144269	0.820355	0.999982	3.85433	9.72247e-08	0.00144269	0.724565	0.999878	10.3472	0.000563976	0.0614705	0.79365	0.999878
Misin01G070300	50.0621	1.08599e-06	0.00144269	0.33212	0.999826	32.4179	-5.86102e-07	0.00144269	0.632981	0.999982	77.2852	3.78182e-07	0.00144269	0.783624	0.999878	70.859	-0.00421966	0.0613174	0.54365	0.999878
Misin01G070400	1654.31	-1.93266e-05	0.00144273	0.155991	0.999826	1251.07	-1.77013e-08	0.00144268	0.994308	0.999982	1481.04	3.14702e-06	0.00144268	0.556642	0.999878	1862.6	0.00669034	0.0606728	0.596937	0.999878
Misin01G070500	230.048	2.30978e-06	0.00144269	0.231259	0.999826	159.622	-1.49024e-06	0.00144269	0.425799	0.999982	132.95	8.45147e-07	0.00144269	0.335202	0.999878	322.96	0.0127572	0.0626962	0.188168	0.999878
Misin01G070600	5.02144	1.4767e-07	0.00144269	0.747395	0.999826	1.29093	4.92323e-08	0.00144269	0.907431	0.999982	0.875791	-6.76639e-09	0.00144269	0.977796	NA	9.18261	0.000370709	0.0614701	0.870983	0.999878
Misin01G070700	4.6314	9.30567e-08	0.00144269	0.949437	0.999826	0.211159	-1.62782e-07	0.0014427	0.666576	0.999982	0.238335	1.72216e-07	0.0014427	0.671753	NA	9.48695	0.00101017	0.0615045	0.430694	0.999878
Misin01G070800	9.83671	1.38465e-07	0.00144269	0.789388	0.999826	12.0044	-2.74104e-07	0.00144269	0.862724	0.999982	16.4656	3.4317e-07	0.00144269	0.416128	0.999878	12.6948	0.0010806	0.0615106	0.329935	0.999878
Misin01G070900	42.4434	1.44744e-07	0.00144269	0.889301	0.999826	45.397	4.18125e-07	0.00144269	0.650413	0.999982	73.942	7.23615e-07	0.00144269	0.428091	0.999878	105.962	-0.0034937	0.0612967	0.589242	0.999878
Misin01G071000	1303.24	-3.27299e-06	0.00144267	0.442682	0.999826	1210.17	-1.86898e-07	0.00144263	0.975958	0.999982	1324.37	-5.82714e-06	0.00144267	0.196681	0.999878	1746.37	0.00710754	0.0610225	0.531346	0.999878
Misin01G071100	818.863	6.25378e-08	0.00144268	0.987404	0.999826	1117.19	1.77427e-06	0.00144268	0.571323	0.999982	1296.46	1.95699e-06	0.00144269	0.442588	0.999878	1129.68	-0.00114191	0.0610338	0.96429	0.999878
Misin01G071200	1.24286	2.22585e-07	0.0014427	0.255154	0.999826	0	NA	NA	NA	NA	0	NA	NA	NA	NA	0	NA	NA	NA	NA
Misin01G071300	5.29235	-4.12475e-07	0.0014427	0.0421416	0.999826	3.58233	-1.64527e-08	0.00144269	0.928592	0.999982	6.02215	-3.74771e-07	0.0014427	0.140132	0.999878	2.64381	-0.000111343	0.0614961	0.91172	NA
Misin01G071400	3.35751	6.26106e-08	0.00144269	0.857048	0.999826	2.70282	-1.03988e-07	0.00144269	0.674889	0.999982	7.59292	1.70276e-07	0.00144269	0.481111	0.999878	4.37888	-0.000386037	0.0614951	0.727375	0.999878
Misin01G071500	277.3	6.01315e-07	0.00144269	0.81934	0.999826	188.482	1.18659e-06	0.00144268	0.702681	0.999982	274.901	1.57995e-07	0.00144269	0.453763	0.999878	337.776	-0.000480342	0.0607392	0.961866	0.999878
Misin01G071600	17.8026	-8.26982e-08	0.00144269	0.818006	0.999826	22.2524	6.28064e-07	0.00144269	0.474585	0.999982	23.499	-1.90376e-07	0.00144269	0.772793	0.999878	20.1657	0.00248087	0.0614687	0.507329	0.999878
Misin01G071700	16.9616	-1.87903e-07	0.00144269	0.628165	0.999826	9.05694	4.54205e-07	0.00144269	0.434019	0.999982	17.4062	3.15541e-07	0.00144269	0.607369	0.999878	14.698	0.00016427	0.0614761	0.93888	0.999878
Misin01G071800	2.52786	1.64171e-06	0.0014427	0.318027	0.999826	0.630607	-1.9712e-07	0.0014427	0.413505	0.999982	1.35986	1.7427e-07	0.0014427	0.541098	0.999878	2.1661	0.000264614	0.0614971	0.799539	NA
Misin01G071900	0	NA	NA	NA	NA	0	NA	NA	NA	NA	0	NA	NA	NA	NA	0	NA	NA	NA	NA
Misin01G072000	6.27839	2.39461e-08	0.00144269	0.949285	0.999826	1.98516	2.68377e-07	0.0014427	0.194974	0.999982	2.69341	6.55424e-08	0.00144269	0.823529	0.999878	4.31004	-0.00016661	0.0614898	0.873505	0.999878
Misin01G072100	0	NA	NA	NA	NA	0	NA	NA	NA	NA	0	NA	NA	NA	NA	0	NA	NA	NA	NA
Misin01G072200	0	NA	NA	NA	NA	1.10089	1.83897e-07	0.0014427	0.281855	0.999982	4.85811	1.71658e-07	0.00144269	0.614705	0.999878	0	NA	NA	NA	NA
Misin01G072300	0	NA	NA	NA	NA	0	NA	NA	NA	NA	0.825111	-2.47266e-08	0.0014427	0.90287	NA	0	NA	NA	NA	NA
Misin01G072400	77.8925	8.37568e-07	0.00144269	0.444476	0.999826	99.3001	-7.88885e-07	0.00144269	0.75266	0.999982	134.84	-4.2889e-07	0.00144269	0.699601	0.999878	80.5764	0.00245391	0.0613676	0.630136	0.999878
Misin01G072500	0	NA	NA	NA	NA	0	NA	NA	NA	NA	0	NA	NA	NA	NA	0	NA	NA	NA	NA
Misin01G072600	0	NA	NA	NA	NA	0	NA	NA	NA	NA	1.25784	-2.02734e-07	0.0014427	0.308358	0.999878	0	NA	NA	NA	NA
Misin01G072700	299.048	-3.48667e-06	0.00144269	0.203785	0.999826	378.992	-1.3768e-06	0.00144268	0.0319186	0.999982	423.909	2.10204e-06	0.00144269	0.374788	0.999878	360.351	-0.00126307	0.0607952	0.901979	0.999878
Misin01G072800	231.273	-1.55563e-06	0.00144269	0.51171	0.999826	214.291	-1.55028e-06	0.00144268	0.591795	0.999982	156.873	1.34905e-06	0.00144269	0.262158	0.999878	213.751	-0.00290017	0.0611934	0.677085	0.999878
Misin01G072900	0	NA	NA	NA	NA	16.0818	1.69999e-07	0.00144269	0.66858	0.999982	19.6264	-1.48727e-07	0.00144269	0.670462	0.999878	23.5979	-0.000186422	0.0614963	0.839428	0.999878
Misin01G073000	163.357	2.26438e-06	0.00144269	0.276276	0.999826	65.0162	-4.39491e-07	0.00144269	0.786665	0.999982	149.51	2.49449e-07	0.00144269	0.865492	0.999878	173.914	0.000648939	0.0609239	0.91978	0.999878
Misin01G073100	2.96924	2.62352e-07	0.0014427	0.185814	0.999826	1.3159	1.5856e-08	0.00144269	0.981958	0.999982	2.15739	-1.95161e-07	0.0014427	0.406264	0.999878	6.12922	0.000328305	0.0614939	0.794353	0.999878
Misin01G073200	11.7875	-8.36447e-07	0.0014427	0.00503668	0.990291	6.08232	9.79607e-08	0.00144269	0.872421	0.999982	22.9653	9.19894e-07	0.0014427	0.0277121	0.999878	52.8475	0.0025723	0.0614014	0.412988	0.999878
Misin01G073300	1.75282	2.44994e-08	0.00144269	0.903762	0.999826	1.16753	1.77288e-07	0.0014427	0.506868	0.999982	7.82117	1.7588e-07	0.00144269	0.733948	0.999878	14.0262	-0.00160835	0.0614728	0.562865	0.999878
Misin01G073400	3007.73	-1.18256e-06	0.00144267	0.773025	0.999826	2153.19	4.57107e-06	0.00144266	0.282258	0.999982	2642.83	-3.57749e-06	0.00144267	0.382624	0.999878	3997.06	0.03786	0.0752566	0.0622368	0.949601
Misin01G073500	4789.94	-4.28388e-06	0.00144269	0.154713	0.999826	6501.16	0.000268713	0.00145556	0.398485	0.999982	6653.1	7.87994e-06	0.00144268	0.0861224	0.999878	7114.82	0.0128708	0.0626156	0.212682	0.999878
Misin01G073600	687.088	-1.06857e-05	0.00144269	0.0214892	0.999826	667.5	4.71476e-07	0.00144268	0.875592	0.999982	892.651	-2.37301e-06	0.00144268	0.48401	0.999878	663.646	-0.0158156	0.0632713	0.19522	0.999878
Misin01G073700	1086.83	-1.0599e-06	0.00144266	0.836118	0.999826	880.731	1.31062e-06	0.00144267	0.753875	0.999982	885	6.50166e-06	0.00144269	0.951844	0.999878	1231.15	0.0330521	0.070951	0.0943771	0.999878
Misin01G073800	22.4739	2.27599e-07	0.00144269	0.728586	0.999826	4.43969	8.37053e-08	0.00144269	0.860556	0.999982	30.8182	2.01384e-07	0.00144269	0.773193	0.999878	28.7936	-0.00254651	0.0615316	0.313903	0.999878
Misin01G073900	1480.46	4.37466e-06	0.00144268	0.259687	0.999826	804.889	2.02859e-06	0.00144266	0.670715	0.999982	1012.43	2.01007e-06	0.00144269	0.36005	0.999878	963.471	-0.00233369	0.0610679	0.761539	0.999878
Misin01G074000	36.1622	2.67545e-07	0.00144269	0.757987	0.999826	6.63376	-6.34894e-08	0.00144269	0.857587	0.999982	15.0662	1.02693e-06	0.00144269	0.111738	0.999878	56.8857	0.00848259	0.0622081	0.0749779	0.980665
Misin01G074100	282.509	2.96721e-06	0.00144269	0.302455	0.999826	380.554	-1.12001e-07	0.00144268	0.972421	0.999982	433.476	1.77426e-07	0.00144269	0.849246	0.999878	606.361	0.00150884	0.0597323	0.918061	0.999878
Misin01G074200	1.27683	-2.05791e-07	0.0014427	0.253231	0.999826	0	NA	NA	NA	NA	1.16891	-2.15514e-07	0.0014427	0.902869	0.999878	2.08641	0.000706325	0.0615083	0.361428	NA
Misin01G074300	11.7979	2.2777e-08	0.00144269	0.970196	0.999826	20.7092	-1.59451e-07	0.00144269	0.832219	0.999982	35.0393	2.94091e-07	0.00144269	0.729803	0.999878	30.4895	-0.00145521	0.0613999	0.734573	0.999878
Misin01G074400	242.493	-7.01439e-07	0.00144269	0.678264	0.999826	147.137	1.11374e-06	0.00144269	0.477742	0.999982	155.563	8.5977e-07	0.00144269	0.640966	0.999878	179.127	0.00202784	0.0614527	0.57134	0.999878
Misin01G074500	4914.8	1.41782e-07	0.00144266	0.979815	0.999826	5060.6	-4.52327e-06	0.00144263	0.512358	0.999982	5539.91	1.63658e-06	0.00144267	0.681806	0.999878	6134.87	0.0120909	0.0594428	0.557877	0.999878
Misin01G074600	329.763	-1.23425e-07	0.00144268	0.0613852	0.999826	499.165	-1.63442e-06	0.00144268	0.598442	0.999982	455.746	7.48503e-07	0.00144269	0.609789	0.999878	442.768	0.0127509	0.0623495	0.270031	0.999878
Misin01G074700	9.56434	1.49455e-07	0.00144269	0.800261	0.999826	11.1678	1.10786e-07	0.00144269	0.869848	0.999982	12.1687	3.73521e-07	0.00144269	0.52434	0.999878	28.0053	0.00317184	0.0614026	0.545754	0.999878
Misin01G074800	24.7429	-1.94208e-07	0.00144269	0.909246	0.999826	171.006	1.20968e-06	0.00144269	0.652593	0.999982	185.327	-5.17704e-07	0.00144269	0.769988	0.999878	139.392	0.0047495	0.0613553	0.521277	0.999878
Misin01G074900	61.646	-1.34492e-06	0.00144269	0.488086	0.999826	58.3664	-8.32294e-08	0.00144269	0.924307	0.999982	75.0795	4.7201e-07	0.00144269	0.594384	0.999878	119.422	0.00247747	0.0611992	0.717831	0.999878
Misin01G075000	1396.54	-1.85279e-06	0.00144268	0.545381	0.999826	1926.3	-2.76022e-06	0.00144268	0.351197	0.999982	2015.8	1.19777e-06	0.00144269	0.618569	0.999878	1639.17	0.00546518	0.0611376	0.493192	0.999878
Misin01G075100	1.04468	-2.0448e-07	0.0014427	0.285836	0.999826	0	NA	NA	NA	NA	0	NA	NA	NA	NA	0	NA	NA	NA	NA
Misin01G075200	115.409	-1.07362e-06	0.00144269	0.105721	0.999826	11.4294	-4.33511e-08	0.00144269	0.321115	0.999982	4.27397	-2.13903e-07	0.00144269	0.589837	0.999878	12.6641	0.00100915	0.0615093	0.33966	0.999878
Misin01G075300	143.889	-1.8436e-06	0.00144269	0.184736	0.999826	267.401	2.13683e-06	0.00144269	0.367476	0.999982	293.488	1.27136e-06	0.00144269	0.0998757	0.999878	175.891	0.0021625	0.0612836	0.714821	0.999878
Misin01G075400	508.491	-3.03891e-07	0.00144268	0.917239	0.999826	531.941	2.15607e-06	0.00144268	0.509154	0.999982	482.419	6.74399e-06	0.00144268	0.0687077	0.999878	654.721	0.00681629	0.0611769	0.508328	0.999878
Misin01G075500	3.14012	-1.97607e-07	0.0014427	0.375116	0.999826	6.08395	2.87994e-07	0.00144269	0.331309	0.999982	7.76059	-1.84772e-07	0.00144269	0.590552	0.999878	4.36826	-0.000964951	0.0615148	0.0985151	0.999878
Misin01G075600	66.6492	-3.4806e-06	0.00144269	0.445164	0.999826	45.3919	1.73131e-06	0.00144269	0.286027	0.999982	73.4949	2.21138e-07	0.00144269	0.811758	0.999878	83.1044	-0.0055018	0.0615988	0.34174	0.999878
Misin01G075700	25.5028	4.41426e-07	0.00144269	0.558433	0.999826	62.7332	1.75135e-07	0.00144269	0.927976	0.999982	64.5402	5.69075e-07	0.00144269	0.646749	0.999878	89.5081	-0.00329615	0.0608071	0.735905	0.999878
Misin01G075800	58.9908	1.05688e-06	0.00144269	0.425047	0.999826	78.5422	1.36368e-07	0.00144269	0.873612	0.999982	168.894	-1.95433e-06	0.00144269	0.29699	0.999878	159.19	-0.00933199	0.061782	0.328808	0.999878
Misin01G075900	124.854	-6.89397e-06	0.00144269	0.172602	0.999826	101.29	2.15488e-06	0.00144269	0.187462	0.999982	105.872	1.84764e-07	0.00144269	0.840578	0.999878	139.164	-0.00320449	0.0610509	0.697851	0.999878
Misin01G076000	0	NA	NA	NA	NA	0	NA	NA	NA	NA	0	NA	NA	NA	NA	0	NA	NA	NA	NA
Misin01G076100	217.439	-2.00504e-06	0.00144268	0.549461	0.999826	148.384	-2.75882e-06	0.00144269	0.219636	0.999982	160.544	5.91183e-06	0.00144269	0.0513079	0.999878	204.457	-0.00757903	0.0607661	0.566805	0.999878
Misin01G076200	197.992	4.39357e-06	0.00144269	0.068731	0.999826	238.005	-3.9214e-08	0.00144268	0.988743	0.999982	329.517	4.94002e-07	0.00144269	0.580297	0.999878	445.828	-0.00552118	0.0606638	0.639298	0.999878
Misin01G076300	2842.64	2.07142e-06	0.00144263	0.772063	0.999826	3391.21	4.37948e-07	0.00144267	0.918276	0.999982	3801.96	1.01119e-05	0.00144268	0.0411345	0.999878	4444.37	0.00919915	0.0612276	0.454511	0.999878
Misin01G076400	4.3991	-1.55263e-07	0.00144269	0.464484	0.999826	1.74065	-2.02217e-07	0.0014427	0.23263	0.999982	0	NA	NA	NA	NA	0.346298	-0.000641036	0.0615066	0.564253	NA
Misin01G076500	0.477158	-1.96082e-07	0.0014427	0.435232	0.999826	0.682422	2.09877e-07	0.0014427	0.369105	0.999982	0	NA	NA	NA	NA	1.14651	0.000808476	0.0615105	0.286954	NA
Misin01G076600	0	NA	NA	NA	NA	0	NA	NA	NA	NA	0	NA	NA	NA	NA	0	NA	NA	NA	NA
Misin01G076700	1027.96	-4.86248e-06	0.00144267	0.264472	0.999826	1067.87	7.59584e-07	0.00144266	0.930051	0.999982	1058.75	3.25779e-06	0.00144267	0.423315	0.999878	1279.02	0.0124703	0.0621414	0.298859	0.999878
Misin01G076800	12.6177	-3.24642e-07	0.00144269	0.350387	0.999826	2.77752	1.27298e-08	0.00144269	0.995532	0.999982	0.302176	1.77453e-07	0.0014427	0.614691	NA	0	NA	NA	NA	NA
Misin01G076900	605.358	3.75463e-06	0.00144268	0.314742	0.999826	552.538	1.03105e-06	0.00144268	0.730625	0.999982	642.517	2.48077e-06	0.00144268	0.401008	0.999878	696.953	-0.0249856	0.066124	0.146363	0.999878
Misin01G077000	25.2987	-8.33644e-07	0.00144269	0.552053	0.999826	40.234	3.33028e-07	0.00144269	0.824963	0.999982	35.1785	7.5787e-07	0.00144269	0.4124	0.999878	23.546	0.0014582	0.0614542	0.637049	0.999878
Misin01G077100	0	NA	NA	NA	NA	7.10084	7.49249e-08	0.00144269	0.814414	0.999982	5.10272	2.05826e-07	0.0014427	0.241813	0.999878	2.92997	0.00085529	0.061512	0.156976	NA
Misin01G077200	0	NA	NA	NA	NA	0	NA	NA	NA	NA	0	NA	NA	NA	NA	0	NA	NA	NA	NA
Misin01G077300	4703.58	-4.62607e-06	0.00144268	0.233038	0.999826	3520.78	-8.80025e-06	0.00144267	0.100168	0.999982	3216.25	8.02553e-07	0.00144269	0.76967	0.999878	6549.05	-0.00462663	0.0609762	0.703836	0.999878
Misin01G077400	821.774	-3.81091e-06	0.00144268	0.275443	0.999826	1173.3	5.57653e-06	0.00144267	0.301638	0.999982	1176.59	-4.75642e-07	0.00144268	0.864021	0.999878	1201.76	0.00806966	0.0610636	0.500499	0.999878
Misin01G077500	915.589	4.03779e-06	0.00144266	0.450897	0.999826	836.947	5.58681e-05	0.0014432	0.393935	0.999982	1073.72	-2.68279e-06	0.00144269	0.258933	0.999878	1188.32	-0.0190416	0.0629663	0.264135	0.999878
Misin01G077600	832.133	2.52888e-06	0.00144267	0.538556	0.999826	615.902	-2.21363e-06	0.00144266	0.668014	0.999982	823.27	-3.89618e-06	0.00144269	0.194606	0.999878	580.918	-0.00427099	0.0602289	0.742984	0.999878
Misin01G077700	86.3815	-5.88043e-07	0.00144269	0.725081	0.999826	116.857	1.26904e-06	0.00144269	0.619271	0.999982	119.643	5.34586e-07	0.00144269	0.553511	0.999878	116.021	-0.000658455	0.0610961	0.924778	0.999878
Misin01G077800	144.667	5.44143e-07	0.00144269	0.786629	0.999826	137.606	-1.00984e-06	0.00144269	0.594576	0.999982	178.838	2.60201e-06	0.00144269	0.329311	0.999878	173.994	0.0143089	0.0632823	0.125818	0.999878
Misin01G077900	167.019	-8.32151e-07	0.00144269	0.813044	0.999826	157.237	6.43532e-06	0.00144269	0.152889	0.999982	186.153	1.44054e-06	0.00144269	0.436932	0.999878	167.623	0.000309795	0.061056	0.984502	0.999878
Misin01G078000	1.97589	-1.55267e-08	0.0014427	0.996049	0.999826	0	NA	NA	NA	NA	0.275037	-2.08968e-08	0.0014427	0.902872	NA	0	NA	NA	NA	NA
Misin01G078100	3.00546	4.0878e-08	0.00144269	0.919993	0.999826	0	NA	NA	NA	NA	4.65384	6.53819e-08	0.00144269	0.855724	0.999878	2.29288	-0.000686757	0.0615079	0.463159	NA
Misin01G078200	118.512	-1.90582e-06	0.00144269	0.113805	0.999826	43.3045	6.06354e-07	0.00144269	0.481725	0.999982	85.0088	1.09833e-06	0.00144269	0.0871832	0.999878	219.465	0.0121721	0.0626873	0.168636	0.999878
Misin01G078300	259.54	-2.07235e-07	0.00144269	0.909151	0.999826	281	2.87876e-06	0.00144267	0.482924	0.999982	318.583	4.4446e-07	0.00144269	0.61512	0.999878	412.802	-0.0105082	0.0619926	0.30376	0.999878
Misin01G078400	46.2531	-4.15575e-07	0.00144269	0.632126	0.999826	104.215	1.02912e-06	0.00144269	0.625544	0.999982	158.979	3.3749e-08	0.00144269	0.991584	0.999878	177.138	0.00318488	0.0608882	0.737513	0.999878
Misin01G078500	470.579	-5.44604e-06	0.0014427	0.985572	0.999826	584.115	1.86318e-07	0.00144269	0.925751	0.999982	596.039	-4.59879e-07	0.00144269	0.780814	0.999878	765.002	0.00232675	0.0613395	0.671521	0.999878
Misin01G078600	1082.48	6.72979e-06	0.00144266	0.966708	0.999826	1086.24	3.79279e-06	0.00144268	0.285983	0.999982	1169.98	2.33104e-07	0.00144268	0.941707	0.999878	1597.09	0.014683	0.0622275	0.323235	0.999878
Misin01G078700	1153.37	1.92272e-06	0.00144269	0.404156	0.999826	1471.16	8.39162e-06	0.00144267	0.123903	0.999982	1216.59	1.23242e-06	0.00144268	0.696604	0.999878	1672	-0.00361809	0.0602701	0.756949	0.999878
Misin01G078800	50.7817	-7.09902e-07	0.00144269	0.717497	0.999826	111.934	-2.18445e-06	0.00144269	0.511273	0.999982	110.572	3.55839e-07	0.00144269	0.68662	0.999878	64.9866	0.00689283	0.0613734	0.45388	0.999878
Misin01G078900	3.63903	1.46583e-07	0.00144269	0.958693	0.999826	4.5601	5.63519e-07	0.0014427	0.0291877	0.999982	1.21921	-2.06584e-07	0.0014427	0.251698	0.999878	0.173149	-0.000525435	0.0615042	0.831783	NA
Misin01G079000	0	NA	NA	NA	NA	0	NA	NA	NA	NA	0	NA	NA	NA	NA	0	NA	NA	NA	NA
Misin01G079100	0	NA	NA	NA	NA	0	NA	NA	NA	NA	0	NA	NA	NA	NA	0	NA	NA	NA	NA
Misin01G079200	0.338961	1.9273e-07	0.0014427	0.516213	NA	0	NA	NA	NA	NA	1.27112	2.23177e-07	0.0014427	0.297292	0.999878	0	NA	NA	NA	NA
Misin01G079300	35.9245	-5.39168e-07	0.00144269	0.633219	0.999826	9.45113	2.85135e-07	0.00144269	0.751411	0.999982	17.2342	-5.9879e-07	0.00144269	0.441895	0.999878	18.5466	-0.00306857	0.0615297	0.358774	0.999878
Misin01G079400	181.183	3.82773e-06	0.00144268	0.210546	0.999826	223.247	1.17762e-07	0.00144268	0.974902	0.999982	196.39	2.77581e-06	0.00144269	0.154745	0.999878	238.575	0.00204703	0.060463	0.858234	0.999878
Misin01G079500	130.194	-1.32112e-06	0.00144269	0.430752	0.999826	109.705	5.10112e-07	0.00144269	0.742488	0.999982	168.785	-1.70752e-06	0.00144269	0.472188	0.999878	215.607	-0.0124616	0.0625469	0.20735	0.999878
Misin01G079600	567.917	-5.43529e-06	0.00144268	0.814441	0.999826	548.426	2.47696e-07	0.00144266	0.963007	0.999982	708.407	-2.08758e-06	0.00144269	0.416914	0.999878	683.479	0.00139294	0.0600374	0.913468	0.999878
Misin01G079700	2.65654	5.35722e-07	0.00144269	0.236863	0.999826	2.94963	-1.62462e-07	0.00144269	0.465681	0.999982	2.50132	2.67024e-07	0.00144269	0.346855	0.999878	4.15258	0.000324386	0.0614941	0.796411	0.999878
Misin01G079800	24.2776	4.11179e-07	0.00144269	0.576985	0.999826	38.4191	-3.54478e-07	0.00144269	0.680517	0.999982	43.7638	6.21708e-07	0.00144269	0.308968	0.999878	6.1309	7.93613e-06	0.0614955	0.999362	0.999988
Misin01G079900	8.08493	-4.62311e-08	0.00144269	0.91846	0.999826	12.5369	6.29645e-07	0.00144269	0.277456	0.999982	31.1403	1.0042e-06	0.00144269	0.103884	0.999878	1.98081	-0.000748705	0.06151	0.259215	NA
Misin01G080000	76.4165	8.8346e-07	0.00144269	0.188382	0.999826	117.216	-1.4616e-06	0.00144269	0.50112	0.999982	449.008	2.31132e-06	0.0014427	0.00474387	0.578986	60.5385	-0.00152229	0.0614199	0.686296	0.999878
Misin01G080100	39.6831	8.03232e-07	0.00144269	0.31192	0.999826	51.6759	-5.50886e-07	0.00144269	0.760471	0.999982	70.0393	1.75049e-06	0.00144269	0.0585959	0.999878	73.275	-0.00512512	0.0617443	0.119762	0.999878
Misin01G080200	293.695	1.23103e-06	0.00144268	0.696949	0.999826	173.241	-2.40866e-06	0.00144269	0.374792	0.999982	178.086	5.57034e-07	0.00144269	0.537367	0.999878	231.838	0.00635698	0.0613009	0.486308	0.999878
Misin01G080300	154.837	1.6625e-07	0.00144269	0.924348	0.999826	128.089	1.13714e-06	0.00144269	0.616034	0.999982	115.924	8.5021e-07	0.00144269	0.310603	0.999878	321.488	0.0129301	0.0615636	0.381289	0.999878
Misin01G080400	0	NA	NA	NA	NA	0	NA	NA	NA	NA	0	NA	NA	NA	NA	0	NA	NA	NA	NA
Misin01G080500	3.19989	-2.0842e-07	0.0014427	0.216289	0.999826	4.40727	4.6844e-07	0.0014427	0.0292938	0.999982	0.953341	1.83779e-07	0.0014427	0.349553	NA	8.09816	-0.00045316	0.0614882	0.762568	0.999878
Misin01G080600	0	NA	NA	NA	NA	0	NA	NA	NA	NA	0	NA	NA	NA	NA	0	NA	NA	NA	NA
Misin01G080700	837.956	-1.15316e-06	0.00144264	0.848424	0.999826	813.516	-3.95378e-08	0.00144267	0.990752	0.999982	866.101	1.61517e-06	0.00144266	0.757248	0.999878	892.8	0.00306004	0.0602872	0.792299	0.999878
Misin01G080800	416.599	-2.80534e-06	0.00144268	0.464118	0.999826	468.818	3.65404e-06	0.00144268	0.336275	0.999982	511.532	1.89825e-06	0.00144269	0.455082	0.999878	555.521	-0.000870378	0.0611201	0.895146	0.999878
Misin01G080900	140.968	6.62864e-07	0.00144269	0.721449	0.999826	131.14	7.49896e-07	0.00144268	0.790752	0.999982	125.946	5.47199e-07	0.00144269	0.558888	0.999878	175.831	0.0115614	0.0622393	0.258833	0.999878
Misin01G081000	9.57834	-2.55862e-07	0.00144269	0.624876	0.999826	3.68332	-6.00835e-07	0.00144269	0.160001	0.999982	6.42758	-8.68078e-08	0.00144269	0.789117	0.999878	0	NA	NA	NA	NA
Misin01G081100	16.2075	9.82573e-07	0.00144269	0.283023	0.999826	7.7004	-1.47913e-07	0.00144269	0.814653	0.999982	1.95637	7.08128e-08	0.00144269	0.828325	0.999878	0	NA	NA	NA	NA
Misin01G081200	78.2102	2.78842e-06	0.00144269	0.023875	0.999826	101.727	2.99517e-07	0.00144269	0.905377	0.999982	104.864	1.40559e-06	0.00144269	NA	NA	159.42	0.00469409	0.0612899	0.5385	0.999878
Misin01G081300	2192.11	-7.94271e-06	0.00144266	0.16823	0.999826	1682.27	-2.73592e-06	0.00144266	0.584392	0.999982	1870.95	9.16956e-06	0.00144267	0.0732	0.999878	2000.22	0.0233049	0.0630909	0.29256	0.999878
Misin01G081400	316.828	1.35637e-06	0.00144269	0.44913	0.999826	379.05	1.15808e-07	0.00144269	0.967072	0.999982	501.398	-2.40536e-06	0.00144269	0.224532	0.999878	339.248	0.0080414	0.0614474	0.417925	0.999878
Misin01G081500	3997.48	-4.80387e-07	0.00144269	0.530269	0.999826	1893.08	1.53518e-06	0.00144269	0.401824	0.999982	2789.58	2.37201e-06	0.00144269	0.317874	0.999878	1697.29	-0.00792242	0.0617344	0.301035	0.999878
Misin01G081600	20.3122	-4.16932e-07	0.00144269	0.531581	0.999826	54.3646	-2.78073e-07	0.00144269	0.743517	0.999982	55.3276	3.44391e-07	0.00144269	0.593964	0.999878	4.86151	-0.000125164	0.0614957	0.870623	0.999878
Misin01G081700	1998.31	1.52619e-06	0.00144266	0.677996	0.999826	1306.18	-2.02925e-06	0.00144268	0.593472	0.999982	1729.58	1.00649e-06	0.00144265	0.864094	0.999878	1322.32	0.00903428	0.0603883	0.556098	0.999878
Misin01G081800	1478.97	-2.8373e-06	0.00144268	0.329678	0.999826	1403.15	6.26115e-06	0.00144268	0.14413	0.999982	1443.18	-0.000289189	0.00145769	0.342828	0.999878	1780.42	0.00341846	0.0603248	0.155854	0.999878
Misin01G081900	32.0063	-4.0858e-07	0.00144269	0.738154	0.999826	111.832	-2.55239e-06	0.00144269	0.29523	0.999982	123.895	3.1392e-07	0.00144269	0.847672	0.999878	8.32564	-0.000338903	0.061488	0.813726	0.999878
Misin01G082000	2180.7	-3.79278e-06	0.00144266	0.449305	0.999826	2246.19	2.2463e-08	0.00144266	0.998299	0.999982	2795.82	-3.00729e-06	0.00144263	0.696519	0.999878	3119.85	0.00320556	0.0596695	0.831814	0.999878
Misin01G082100	1100.79	-2.90241e-06	0.00144268	0.33887	0.999826	1364.04	-2.37886e-07	0.00144268	0.94174	0.999982	1623.88	-3.05943e-06	0.00144268	0.346442	0.999878	1448.19	0.0021042	0.0605636	0.85928	0.999878
Misin01G082200	7437.14	9.26349e-07	0.00144268	0.766658	0.999826	6231.84	2.79205e-06	0.00144267	0.507995	0.999982	6773.04	-6.38723e-06	0.00144269	0.0506744	0.999878	7991.53	0.0100042	0.0616856	0.363797	0.999878
Misin01G082300	499.148	-6.40263e-07	0.00144268	0.835711	0.999826	626.457	2.29183e-06	0.00144267	0.57169	0.999982	548.384	1.36714e-06	0.00144269	0.414559	0.999878	642.469	-0.0101086	0.0613641	0.392634	0.999878
Misin01G082400	9.93678	-6.53905e-08	0.00144269	0.884692	0.999826	17.9259	6.03576e-07	0.00144269	0.580423	0.999982	6.13233	1.26814e-07	0.00144269	0.668401	0.999878	46.449	0.00134536	0.0612704	0.813441	0.999878
Misin01G082500	4.93489	1.31409e-07	0.00144269	0.654928	0.999826	0	NA	NA	NA	NA	0	NA	NA	NA	NA	0	NA	NA	NA	NA
Misin01G082600	0	NA	NA	NA	NA	10.3225	-2.83123e-07	0.00144269	0.533418	0.999982	3.00189	8.49547e-08	0.00144269	0.80194	0.999878	1.55834	-0.000749046	0.06151	0.24923	NA
Misin01G082700	0.520659	-1.62665e-08	0.0014427	0.996046	0.999826	0	NA	NA	NA	NA	0	NA	NA	NA	NA	2.87531	-0.000752189	0.0615102	0.21607	NA
Misin01G082800	10.5269	-2.09727e-07	0.00144269	0.514462	0.999826	0.568685	2.06766e-07	0.0014427	0.406584	0.999982	8.75288	-2.25524e-08	0.0014427	0.902864	0.999878	6.37053	0.000582316	0.0614987	0.639678	0.999878
Misin01G082900	0	NA	NA	NA	NA	0	NA	NA	NA	NA	1.21957	-1.99522e-08	0.0014427	0.902869	0.999878	0	NA	NA	NA	NA
Misin01G083000	1.21992	2.19867e-07	0.0014427	0.257744	0.999826	0	NA	NA	NA	NA	0	NA	NA	NA	NA	0.895059	0.000789745	0.06151	0.3311	NA
Misin01G083100	1192.16	1.43137e-06	0.00144269	0.590307	0.999826	1547.62	-1.66874e-06	0.00144269	0.516641	0.999982	1405.88	-6.14621e-07	0.00144269	0.770512	0.999878	2122.98	-0.0104723	0.0611147	0.448933	0.999878
Misin01G083200	144.185	8.40895e-07	0.00144269	0.682539	0.999826	126.39	2.20517e-06	0.00144269	0.280285	0.999982	138.038	1.28015e-06	0.00144269	0.520404	0.999878	181.311	0.00103649	0.0609292	0.879251	0.999878
Misin01G083300	899.875	-1.92713e-07	0.00144268	0.953552	0.999826	848.144	2.2669e-06	0.00144267	0.577308	0.999982	918.709	-1.61595e-05	0.00144272	0.362505	0.999878	1167.81	0.00537636	0.0597326	0.727854	0.999878
Misin01G083400	725.375	1.48013e-06	0.00144269	0.454574	0.999826	570.32	-2.74347e-06	0.00144269	0.328219	0.999982	458.465	3.40409e-06	0.00144269	0.223126	0.999878	671.615	0.0317247	0.0726424	0.0204828	0.729222
Misin01G083500	156.842	-2.47469e-07	0.00144268	0.982447	0.999826	121.456	1.09706e-06	0.00144269	0.604374	0.999982	169.061	2.0412e-05	0.00144275	0.866915	0.999878	213.658	-0.00514722	0.0613886	0.489164	0.999878
Misin01G083600	496.949	8.77278e-06	0.00144268	0.271612	0.999826	561.368	1.29025e-06	0.00144267	0.589916	0.999982	683.397	-1.95939e-06	0.00144268	0.559477	0.999878	817.174	-0.0180994	0.0637656	0.18756	0.999878
Misin01G083700	26.9196	1.25615e-07	0.00144269	0.770708	0.999826	3.92727	-2.10146e-07	0.0014427	0.173339	0.999982	3.89859	2.81246e-07	0.0014427	0.225758	0.999878	6.05398	-0.00039564	0.0614961	0.697631	0.999878
Misin01G083800	565.388	5.9341e-06	0.00144268	0.0834337	0.999826	471.403	1.113e-05	0.00144269	0.992272	0.999982	619.201	-1.37185e-06	0.00144269	0.606241	0.999878	674.783	-0.0187527	0.0645267	0.119546	0.999878
Misin01G083900	34.7492	9.36889e-07	0.00144269	0.121723	0.999826	7.53104	-5.9802e-07	0.00144269	0.182323	0.999982	63.2856	1.11745e-06	0.0014427	0.0143958	0.905247	42.7222	-0.00231576	0.0615087	0.404663	0.999878
Misin01G084000	2.33826	1.95211e-07	0.0014427	0.350551	0.999826	0	NA	NA	NA	NA	11.4983	-2.63839e-07	0.0014427	0.0471504	0.999878	1.18294	-0.00072743	0.0615094	0.290861	NA
Misin01G084100	468.98	-6.46191e-06	0.00144268	0.100769	0.999826	592.471	2.51313e-06	0.00144268	0.485074	0.999982	617.749	3.38253e-06	0.00144269	0.120332	0.999878	715.091	-0.0467984	0.0878264	0.0113268	0.597979
Misin01G084200	214.192	8.81891e-07	0.00144269	0.60808	0.999826	225.314	-2.33789e-06	0.00144269	0.279567	0.999982	255.143	3.62836e-07	0.00144269	0.730145	0.999878	280.902	-0.00743271	0.0616142	0.370969	0.999878
Misin01G084300	1.03541	-7.05959e-08	0.00144269	0.786884	0.999826	6.43723	7.41539e-08	0.00144269	0.80142	0.999982	3.4918	4.35916e-07	0.0014427	0.14794	0.999878	0.602127	-0.000699029	0.0615083	0.421723	NA
Misin01G084400	0	NA	NA	NA	NA	0	NA	NA	NA	NA	0	NA	NA	NA	NA	0	NA	NA	NA	NA
Misin01G084500	1232.23	-3.28188e-05	0.00144287	0.956746	0.999826	1319.21	1.86347e-06	0.00144268	0.580816	0.999982	1382.96	2.27611e-07	0.00144269	0.93421	0.999878	1580.6	-0.0010694	0.0606933	0.909885	0.999878
Misin01G084600	625.807	-4.09312e-06	0.00144267	0.37226	0.999826	663.008	2.1996e-06	0.00144267	0.850411	0.999982	833.928	-2.61811e-06	0.00144269	0.312455	0.999878	764.724	0.000639492	0.0594335	0.937222	0.999878
Misin01G084700	115.489	2.66157e-06	0.00144269	0.150623	0.999826	58.6763	1.11336e-07	0.00144269	0.925615	0.999982	82.842	-1.27808e-07	0.00144269	0.878689	0.999878	118.15	0.000733916	0.0610344	0.909172	0.999878
Misin01G084800	0	NA	NA	NA	NA	1.07083	-6.069e-08	0.00144269	0.802947	0.999982	1.53169	-2.27862e-08	0.0014427	0.902869	0.999878	5.15083	-0.000269412	0.061494	0.816696	0.999878
Misin01G084900	1330.89	3.39076e-06	0.00144268	0.325333	0.999826	995.109	-3.12112e-06	0.00144268	0.420772	0.999982	1236.18	-6.7337e-06	0.00144265	0.294373	0.999878	1568.63	0.0129624	0.0617091	0.366987	0.999878
Misin01G085000	231.068	-5.26347e-06	0.00144269	0.0656053	0.999826	296.088	1.82462e-06	0.00144269	0.538786	0.999982	264.849	3.37706e-07	0.00144269	0.70197	0.999878	373.376	-0.00490282	0.0610615	0.597154	0.999878
Misin01G085100	599.945	2.20913e-06	0.00144267	0.59142	0.999826	500.952	1.41409e-06	0.00144268	0.668029	0.999982	587.279	5.41379e-07	0.00144269	0.813339	0.999878	505.953	0.00471174	0.0596807	0.770679	0.999878
Misin01G085200	6172.48	6.11843e-06	0.00144269	0.0640401	0.999826	4500.94	8.88787e-07	0.00144268	0.757583	0.999982	6282.53	-4.61634e-06	0.00144268	0.175818	0.999878	6044.85	-0.00201702	0.0608532	0.821434	0.999878
Misin01G085300	339.672	2.0621e-06	0.00144267	0.60771	0.999826	130.867	-8.59228e-07	0.00144269	0.538389	0.999982	182.775	2.26681e-07	0.00144269	0.810239	0.999878	211.793	0.00164592	0.0607334	0.863002	0.999878
Misin01G085400	219.719	1.49023e-06	0.00144268	0.676213	0.999826	153.894	7.86935e-07	0.00144269	0.477837	0.999982	263.315	-1.96083e-05	0.00144275	0.342085	0.999878	237.957	0.00304481	0.0601381	0.820243	0.999878
Misin01G085500	0	NA	NA	NA	NA	0	NA	NA	NA	NA	0	NA	NA	NA	NA	0	NA	NA	NA	NA
Misin01G085600	194.661	1.76671e-06	0.00144269	0.360924	0.999826	210.43	3.9686e-06	0.00144269	0.327725	0.999982	227.549	1.23324e-06	0.00144269	0.413602	0.999878	416.124	0.000263568	0.060687	0.981607	0.999878
Misin01G085700	77.4476	-1.15995e-07	0.00144269	0.878972	0.999826	29.8635	-8.39784e-07	0.00144269	0.387989	0.999982	33.8267	8.26658e-07	0.00144269	0.17561	0.999878	18.2297	-0.000137782	0.0614937	NA	NA
Misin01G085800	19.9578	2.8736e-07	0.00144269	0.661874	0.999826	2.05407	-2.05627e-07	0.0014427	0.267977	0.999982	5.23604	1.05189e-06	0.0014427	0.00558415	0.620902	0.253488	-0.000615151	0.061506	0.624633	NA
Misin01G085900	0	NA	NA	NA	NA	0	NA	NA	NA	NA	0.238335	1.72216e-07	0.0014427	0.671753	NA	0	NA	NA	NA	NA
Misin01G086000	0	NA	NA	NA	NA	21.553	1.0395e-07	0.00144269	0.846922	0.999982	30.0031	4.13964e-07	0.00144269	0.378123	0.999878	1.40279	-0.000734694	0.0615095	0.317752	NA
Misin01G086100	0	NA	NA	NA	NA	281.947	2.62061e-07	0.00144268	0.93008	0.999982	291.535	1.00009e-06	0.00144267	0.831758	0.999878	3.71832	-0.000769639	0.0615108	0.138719	NA
Misin01G086200	0	NA	NA	NA	NA	7.30775	-2.86529e-07	0.00144269	0.399856	0.999982	17.8994	-5.24714e-08	0.00144269	0.880918	0.999878	5.20781	-0.00098165	0.0615152	0.0844505	0.999487
Misin01G086300	13.0961	1.35117e-07	0.00144269	0.749295	0.999826	168.797	2.36049e-06	0.00144269	0.192293	0.999982	131.91	-5.82767e-07	0.00144269	0.834408	0.999878	30.1981	-0.000932783	0.061436	0.761545	0.999878
Misin01G086400	136.14	2.00889e-06	0.00144269	0.370704	0.999826	124.44	2.75139e-07	0.00144269	0.826565	0.999982	151.449	-1.51808e-06	0.00144269	0.35036	0.999878	114.774	0.000528627	0.0613111	0.91825	0.999878
Misin01G086500	0	NA	NA	NA	NA	0	NA	NA	NA	NA	0	NA	NA	NA	NA	0	NA	NA	NA	NA
Misin01G086600	52.7965	-9.26442	3.05987	2.03827e-08	0.000107759	1.12618	-2.04734e-07	0.0014427	0.300393	0.999982	8.05575	-2.31476e-07	0.0014427	0.218266	0.999878	4.76138	0.000904134	0.0615124	0.199893	0.999878
Misin01G086700	76.6072	6.14541e-07	0.00144269	0.756302	0.999826	96.2968	-3.41025e-07	0.00144269	0.804824	0.999982	109.176	4.56256e-07	0.00144269	0.616786	0.999878	188.202	-0.0113852	0.0624086	0.20227	0.999878
Misin01G086800	17.3619	1.36347e-06	0.00144269	0.0838771	0.999826	12.5588	-3.76906e-07	0.00144269	0.52465	0.999982	18.4348	1.50417e-07	0.00144269	0.807151	0.999878	12.4253	0.00116862	0.0614977	0.501134	0.999878
Misin01G086900	174.491	1.59894e-06	0.00144269	0.513389	0.999826	116.826	-5.61891e-06	0.00144269	0.0115982	0.999982	171.072	-1.65337e-06	0.00144269	0.5115	0.999878	178.478	0.00719063	0.0612527	0.481364	0.999878
Misin01G087000	0	NA	NA	NA	NA	0	NA	NA	NA	NA	0	NA	NA	NA	NA	0	NA	NA	NA	NA
Misin01G087100	328.375	-1.9343e-06	0.00144268	0.555501	0.999826	405.287	-8.71787e-05	0.00144399	0.93194	0.999982	398.136	5.48144e-06	0.00144268	0.136341	0.999878	391.653	-0.0152963	0.0631364	0.193705	0.999878
Misin01G087200	2.09405	-1.97591e-07	0.0014427	0.375117	0.999826	7.55734	-3.05869e-07	0.00144269	0.626017	0.999982	12.758	3.70069e-07	0.00144269	0.374642	0.999878	8.53134	-0.00124273	0.0615044	0.426738	0.999878
Misin01G087300	860.594	-3.46726e-06	0.00144268	0.324013	0.999826	1252.61	-8.57491e-07	0.00144268	0.793778	0.999982	952.503	-1.57527e-07	0.00144268	0.951433	0.999878	1102.31	0.025142	0.06689	0.118697	0.999878
Misin01G087400	502.523	-3.03278e-07	0.00144267	0.935662	0.999826	777.489	-7.2225e-06	0.00144268	0.098251	0.999982	980.037	-1.78048e-06	0.00144268	0.583098	0.999878	821.601	-0.0311704	0.0687358	0.13649	0.999878
Misin01G087500	1346.71	-7.92626e-06	0.00144266	0.172087	0.999826	1645.53	6.31798e-06	0.00144266	0.575752	0.999982	1644.92	3.04213e-05	0.0014428	0.22436	0.999878	1858.75	0.00320203	0.058209	0.927521	0.999878
Misin01G087600	308.959	2.35313e-06	0.00144269	0.382681	0.999826	331.74	-9.14778e-07	0.00144269	0.714166	0.999982	322.328	2.96465e-07	0.00144269	0.794765	0.999878	365.58	0.00471952	0.0608095	0.660042	0.999878
Misin01G087700	6.69492	-1.06146e-07	0.00144269	0.836047	0.999826	6.38456	5.60951e-08	0.00144269	0.891961	0.999982	1.57347	-2.39456e-07	0.0014427	0.562808	0.999878	8.19547	0.00062539	0.0614692	0.784051	0.999878
Misin01G087800	0.312395	1.41246e-07	0.0014427	0.996044	NA	87.1993	-2.66499e-07	0.00144269	0.909097	0.999982	84.2532	2.04516e-07	0.00144269	0.825593	0.999878	80.4596	-0.0116882	0.062698	0.121739	0.999878
Misin01G087900	111.4	-4.84475e-07	0.00144269	0.793426	0.999826	31.8199	-6.84578e-07	0.00144269	0.475667	0.999982	46.8525	1.07912e-07	0.00144269	0.955778	0.999878	51.8247	0.0060298	0.0617327	0.24551	0.999878
Misin01G088000	0	NA	NA	NA	NA	0	NA	NA	NA	NA	0	NA	NA	NA	NA	0	NA	NA	NA	NA
Misin01G088100	23.2545	-5.99256e-08	0.00144269	0.878625	0.999826	9.69255	-1.02972e-07	0.00144269	0.795516	0.999982	17.6296	1.18874e-07	0.00144269	0.718453	0.999878	38.4593	-0.000661215	0.0614809	0.725703	0.999878
Misin01G088200	0	NA	NA	NA	NA	0	NA	NA	NA	NA	0.825111	-2.47266e-08	0.0014427	0.90287	NA	2.15129	0.000785651	0.0615104	0.208653	NA
Misin01G088300	178.648	-1.64823e-08	0.00144269	0.990532	0.999826	209.781	1.71138e-06	0.00144268	0.55495	0.999982	214.302	8.41483e-07	0.00144269	0.3471	0.999878	420.147	0.0167649	0.0637937	0.144292	0.999878
Misin01G088400	6302.81	-7.33273e-06	0.0014427	0.00381095	0.901477	2531.01	-5.65782e-06	0.00144267	0.195849	0.999982	2012.18	1.3272e-06	0.00144267	0.753375	0.999878	8932.79	-0.00544359	0.0616886	0.243133	0.999878
Misin01G088500	264.283	1.15976e-06	0.00144269	0.618774	0.999826	217.966	4.3767e-06	0.00144269	0.212547	0.999982	231.857	-2.04913e-06	0.00144269	0.325729	0.999878	308.626	0.0157221	0.0633447	0.17401	0.999878
Misin01G088600	0	NA	NA	NA	NA	0.723902	-1.6499e-07	0.0014427	0.666572	0.999982	1.16891	-2.15514e-07	0.0014427	0.902869	0.999878	0	NA	NA	NA	NA
Misin01G088700	21.0033	-3.89756e-07	0.00144269	0.496016	0.999826	5.04889	1.2555e-08	0.00144269	0.965535	0.999982	40.4806	-5.85657e-07	0.00144269	0.103598	0.999878	14.5656	0.00321988	0.0616086	0.0822905	0.996143
Misin01G088800	0	NA	NA	NA	NA	0	NA	NA	NA	NA	0.500612	1.21554e-08	0.0014427	0.902871	NA	0	NA	NA	NA	NA
Misin01G088900	0	NA	NA	NA	NA	0	NA	NA	NA	NA	0	NA	NA	NA	NA	0	NA	NA	NA	NA
Misin01G089000	111.71	-1.65614e-06	0.00144269	0.283789	0.999826	98.025	1.4544e-06	0.00144269	0.506678	0.999982	124.464	4.60701e-07	0.00144269	0.593007	0.999878	138.113	0.00581563	0.0616276	0.331396	0.999878
Misin01G089100	929.358	6.23539e-06	0.00144266	0.26987	0.999826	897.89	-9.6429e-08	0.00144266	0.983374	0.999982	1060	6.55204e-06	0.00144266	0.235131	0.999878	1051.9	0.0128171	0.0605552	0.460484	0.999878
Misin01G089200	509.957	-5.08996e-07	0.00144269	0.653799	0.999826	976.028	1.56796e-06	0.00144269	0.514591	0.999982	717.597	-3.77875e-06	0.00144269	0.0610339	0.999878	2148.34	0.00653935	0.0609387	0.571088	0.999878
Misin01G089300	0	NA	NA	NA	NA	0	NA	NA	NA	NA	0	NA	NA	NA	NA	0	NA	NA	NA	NA
Misin01G089400	2.53753	2.91627e-08	0.00144269	0.920269	0.999826	0.633476	-1.89383e-07	0.0014427	0.410378	0.999982	0.206278	-1.77742e-08	0.0014427	0.902873	NA	4.34583	0.00149077	0.0615294	0.0463875	0.894055
Misin01G089500	2.39503	-3.52773e-08	0.0014427	0.996049	0.999826	0.341211	1.8999e-07	0.0014427	0.522846	0.999982	1.31574	1.92409e-07	0.0014427	0.407276	0.999878	6.05778	0.000466345	0.0615007	0.599103	0.999878
Misin01G089600	0	NA	NA	NA	NA	0	NA	NA	NA	NA	0.079445	1.17822e-07	0.00144269	0.909495	NA	0	NA	NA	NA	NA
Misin01G089700	70.2794	1.36202e-07	0.00144269	0.945923	0.999826	53.4794	-4.2661e-07	0.00144269	0.623051	0.999982	109.543	-2.59001e-06	0.00144269	0.0815968	0.999878	60.5936	-0.0138752	0.0636209	0.0141121	0.637364
Misin01G089800	0	NA	NA	NA	NA	0	NA	NA	NA	NA	0	NA	NA	NA	NA	1.7054	-6.08292e-05	0.0615032	0.981431	NA
Misin01G089900	0	NA	NA	NA	NA	29.3741	4.89431e-07	0.00144269	0.698457	0.999982	18.9611	1.98989e-07	0.00144269	0.820411	0.999878	365.593	0.00302339	0.0598428	0.840165	0.999878
Misin01G090000	0	NA	NA	NA	NA	0	NA	NA	NA	NA	0	NA	NA	NA	NA	0	NA	NA	NA	NA
Misin01G090100	0	NA	NA	NA	NA	0	NA	NA	NA	NA	0	NA	NA	NA	NA	0	NA	NA	NA	NA
Misin01G090200	0	NA	NA	NA	NA	0	NA	NA	NA	NA	0	NA	NA	NA	NA	0	NA	NA	NA	NA
Misin01G090300	26.0579	-2.33806e-07	0.00144269	0.592349	0.999826	7.14606	1.57106e-07	0.00144269	0.676806	0.999982	18.9553	7.51454e-08	0.00144269	0.880484	0.999878	15.1937	-0.000204176	0.0614808	NA	NA
Misin01G090400	0	NA	NA	NA	NA	0	NA	NA	NA	NA	0	NA	NA	NA	NA	2.66959	-6.27957e-05	0.0615032	0.981433	NA
Misin01G090500	93.0322	1.53314e-06	0.00144269	0.488995	0.999826	107.381	-1.9922e-06	0.00144269	0.459146	0.999982	128.29	-1.9434e-06	0.00144269	0.355139	0.999878	154.275	-0.014922	0.0636158	0.0820315	0.995856
Misin01G090600	3520.66	1.91504e-06	0.00144268	0.619238	0.999826	1674.34	-3.43244e-06	0.00144267	0.63642	0.999982	1673.24	-2.90478e-06	0.00144267	0.531868	0.999878	1820.37	0.0102132	0.0617976	0.327284	0.999878
Misin01G090700	755.02	1.11888e-06	0.00144266	0.824237	0.999826	815.809	5.11764e-07	0.00144267	0.897498	0.999982	998.99	7.70782e-06	0.00144266	0.199869	0.999878	1027.38	-0.0126692	0.0585275	0.316845	0.999878
Misin01G090800	0	NA	NA	NA	NA	0	NA	NA	NA	NA	0	NA	NA	NA	NA	0	NA	NA	NA	NA
Misin01G090900	0	NA	NA	NA	NA	0	NA	NA	NA	NA	0	NA	NA	NA	NA	0	NA	NA	NA	NA
Misin01G091000	0	NA	NA	NA	NA	0	NA	NA	NA	NA	0	NA	NA	NA	NA	0	NA	NA	NA	NA
Misin01G091100	355.404	-3.79822e-07	0.00144268	0.905852	0.999826	421.667	6.89758e-07	0.00144268	0.830966	0.999982	464.276	2.40159e-07	0.00144269	0.904761	0.999878	539.935	-0.405863	0.393571	0.00474492	0.433934
Misin01G091200	0	NA	NA	NA	NA	0	NA	NA	NA	NA	0	NA	NA	NA	NA	0	NA	NA	NA	NA
Misin01G091300	0	NA	NA	NA	NA	0	NA	NA	NA	NA	0	NA	NA	NA	NA	0	NA	NA	NA	NA
Misin01G091400	5075.75	-4.38131e-07	0.00144269	0.852104	0.999826	5983.39	-1.75441e-06	0.00144268	0.632357	0.999982	4893.22	-7.09715e-07	0.00144268	0.794989	0.999878	6304.59	0.0102199	0.0616871	0.364549	0.999878
Misin01G091500	1.44296	1.24622e-07	0.00144269	0.664727	0.999826	6.33954	1.19837e-07	0.00144269	0.837341	0.999982	15.6826	4.14539e-07	0.00144269	0.366467	0.999878	5.70232	0.000667082	0.0614762	0.747984	0.999878
Misin01G091600	2.63901	3.18358e-07	0.00144269	0.289789	0.999826	1.33157	-8.53423e-08	0.00144269	0.721445	0.999982	0.565843	-1.37141e-07	0.0014427	0.727643	NA	14.137	0.000793884	0.0614739	0.719484	0.999878
Misin01G091700	1436.44	-3.74492e-06	0.00144269	0.137476	0.999826	1229.38	-3.35629e-06	0.00144268	0.257798	0.999982	1754.69	1.16297e-06	0.00144269	0.582322	0.999878	3424.42	-0.0246935	0.0657615	0.174285	0.999878
Misin01G091800	0	NA	NA	NA	NA	0	NA	NA	NA	NA	0	NA	NA	NA	NA	0	NA	NA	NA	NA
Misin01G091900	0	NA	NA	NA	NA	0	NA	NA	NA	NA	0	NA	NA	NA	NA	0	NA	NA	NA	NA
Misin01G092000	1296.35	1.33058e-06	0.00144265	0.808788	0.999826	1253.15	-3.88265e-06	0.00144267	0.340294	0.999982	1443.83	-9.29075e-06	0.00144268	0.0361749	0.999878	1640.59	0.00915945	0.0602603	0.564789	0.999878
Misin01G092100	750.223	-4.78805e-06	0.00144266	0.391357	0.999826	745.647	-1.06459e-06	0.00144268	0.821503	0.999982	761.146	-1.47576e-06	0.00144269	0.5217	0.999878	683.592	0.00172241	0.0608511	0.850114	0.999878
Misin01G092200	248.627	3.40072e-06	0.00144268	0.495866	0.999826	115.83	1.46117e-06	0.00144269	0.485141	0.999982	113.653	1.14859e-07	0.00144269	0.898941	0.999878	86.7985	0.00233893	0.0613917	0.619799	0.999878
Misin01G092300	4.18621	4.63854e-08	0.00144269	0.863121	0.999826	4.02783	-2.65655e-07	0.00144269	0.354693	0.999982	4.50389	-3.17461e-07	0.0014427	0.349114	0.999878	8.50435	0.000543317	0.0614901	0.705393	0.999878
Misin01G092400	0.937185	-8.57848e-09	0.0014427	0.996047	0.999826	10.2022	2.36344e-07	0.00144269	0.607069	0.999982	1.08102	2.16825e-07	0.0014427	0.32663	NA	6.23806	7.19796e-05	0.0614953	0.959871	0.999878
Misin01G092500	381.155	2.12182e-06	0.00144268	0.484023	0.999826	297.352	-1.3004e-06	0.00144269	0.428943	0.999982	402.681	4.40602e-07	0.00144269	0.851353	0.999878	673.105	-0.0137277	0.0622475	0.295984	0.999878
Misin01G092600	91.8169	-1.54765e-06	0.00144269	0.511687	0.999826	39.2439	3.006e-07	0.00144269	0.751291	0.999982	64.1405	-2.45071e-07	0.00144269	0.778621	0.999878	67.4666	-0.00393666	0.0613447	0.541947	0.999878
Misin01G092700	24.4239	-3.27299e-07	0.00144269	0.751911	0.999826	25.8419	7.76966e-07	0.00144269	0.534737	0.999982	38.1307	8.08016e-07	0.00144269	0.401089	0.999878	5.68401	-6.162e-06	0.0614872	0.988608	0.999878
Misin01G092800	0.112987	1.42596e-07	0.0014427	0.809814	NA	0	NA	NA	NA	NA	1.77418	1.43752e-07	0.00144269	0.600295	0.999878	1.14651	0.000808476	0.0615105	0.286954	NA
Misin01G092900	0.677922	2.44073e-07	0.0014427	0.362581	0.999826	0.978569	2.18556e-07	0.0014427	0.302056	0.999982	0	NA	NA	NA	NA	0	NA	NA	NA	NA
Misin01G093000	0	NA	NA	NA	NA	0	NA	NA	NA	NA	0	NA	NA	NA	NA	0	NA	NA	NA	NA
Misin01G093100	0	NA	NA	NA	NA	0	NA	NA	NA	NA	0	NA	NA	NA	NA	0	NA	NA	NA	NA
Misin01G093200	0.237017	1.82239e-07	0.0014427	0.597242	NA	0.341211	1.8999e-07	0.0014427	0.522846	0.999982	0	NA	NA	NA	NA	0	NA	NA	NA	NA
Misin01G093300	177.04	8.76736e-07	0.00144269	0.707081	0.999826	146.606	-2.0247e-06	0.00144269	0.364605	0.999982	139.729	1.14724e-06	0.00144269	0.544563	0.999878	165.429	-0.000440202	0.0612622	0.92737	0.999878
Misin01G093400	546.401	4.52119e-06	0.00144268	0.234995	0.999826	550.886	-5.12516e-06	0.00144268	0.566196	0.999982	664.062	3.3892e-06	0.00144265	0.550855	0.999878	576.059	-0.0130043	0.0613217	0.402299	0.999878
Misin01G093500	736.6	-4.40586e-07	0.00144267	0.918067	0.999826	651.136	-2.91218e-06	0.00144268	0.443936	0.999982	779.772	-6.80928e-08	0.00144269	0.974627	0.999878	823.637	0.501521	0.284588	0.00195156	0.301075
Misin01G093600	720.808	2.80601e-06	0.00144268	0.374106	0.999826	342.619	-1.18469e-05	0.00144271	0.290108	0.999982	416.454	6.64711e-06	0.00144269	0.028345	0.999878	329.752	0.0187723	0.0649929	0.0613995	0.947927
Misin01G093700	8.04985	1.28343e-07	0.00144269	0.783426	0.999826	36.9736	-4.45435e-07	0.00144269	0.729335	0.999982	46.3263	3.3809e-07	0.00144269	0.659321	0.999878	16.2809	1.78536e-05	0.0614745	0.996913	0.999878
Misin01G093800	7.3431	-7.53901e-08	0.00144269	0.840624	0.999826	16.1306	2.75992e-07	0.00144269	0.729407	0.999982	22.5032	2.17048e-05	0.00144278	0.250932	0.999878	69.3094	0.0101687	0.062355	0.155629	0.999878
Misin01G093900	0.395028	2.15323e-07	0.0014427	0.474065	NA	13.1348	4.09229e-07	0.00144269	0.824451	0.999982	36.8547	-1.88234e-06	0.00144269	0.184705	0.999878	21.4665	-0.000959067	0.0614357	0.754956	0.999878
Misin01G094000	136.96	8.03064e-07	0.00144269	0.553526	0.999826	125.399	-4.10611e-07	0.00144269	0.816563	0.999982	158.441	-4.72542e-05	0.00144308	0.953238	0.999878	197.094	-0.00866729	0.0615632	0.387938	0.999878
Misin01G094100	113.537	-3.7463e-07	0.00144269	0.882174	0.999826	120.408	-1.83988e-06	0.00144269	0.326931	0.999982	103.431	6.05212e-07	0.00144269	0.508413	0.999878	139.708	0.00114016	0.0608855	0.898657	0.999878
Misin01G094200	31.5321	-1.76255e-07	0.00144269	0.820469	0.999826	34.7259	4.75666e-08	0.00144269	0.975434	0.999982	50.6968	-2.31666e-07	0.00144269	0.932819	0.999878	26.0793	0.000946364	0.0614383	0.763327	0.999878
Misin01G094300	257.978	-1.73971e-06	0.00144269	0.468562	0.999826	301.538	-4.91517e-07	0.00144268	0.888933	0.999982	342.435	-4.18099e-07	0.00144269	0.845154	0.999878	361.034	0.0229264	0.0661279	0.104252	0.999878
Misin01G094400	73.7936	1.03432e-06	0.00144269	0.632373	0.999826	64.6879	1.77107e-06	0.00144269	0.220445	0.999982	81.0562	2.83546e-07	0.00144269	0.760134	0.999878	164.983	0.00798609	0.0610775	0.498563	0.999878
Misin01G094500	17.9619	-5.55145e-07	0.00144269	0.494882	0.999826	41.5301	-1.49904e-06	0.00144269	0.163384	0.999982	62.8902	-3.72306e-07	0.00144269	0.731462	0.999878	30.642	-0.000895134	0.0614365	0.763068	0.999878
Misin01G094600	403.445	2.16676e-06	0.00144268	0.465484	0.999826	483.733	1.27245e-06	0.00144268	0.739248	0.999982	524.441	2.0772e-06	0.00144268	0.521023	0.999878	661.836	-0.00837104	0.0597829	0.610827	0.999878
Misin01G094700	255.496	-7.12248e-06	0.00144269	0.915294	0.999826	312.227	-1.31721e-06	0.00144269	0.624902	0.999982	388.427	1.64432e-06	0.00144269	0.534887	0.999878	296.088	-0.00548571	0.0608626	0.607401	0.999878
Misin01G094800	6.28909	1.83083e-10	0.00144269	0.991948	0.999826	5.79377	3.67622e-07	0.0014427	0.0405059	0.999982	5.92578	1.90259e-07	0.00144269	0.63609	0.999878	5.78589	0.000286301	0.0614966	0.821506	0.999878
Misin01G094900	511.129	3.82869e-06	0.00144269	0.253666	0.999826	258.644	-5.89142e-07	0.00144269	0.732575	0.999982	881.922	-3.82394e-06	0.00144269	0.0304618	0.999878	628.569	-0.00753471	0.0612493	0.46417	0.999878
Misin01G095000	857.399	1.48244e-06	0.00144269	0.303863	0.999826	929.443	2.51698e-06	0.00144269	0.229361	0.999982	864.918	-1.59594e-06	0.00144269	0.264438	0.999878	1591.92	0.00806242	0.0608921	0.535624	0.999878
Misin01G095100	0	NA	NA	NA	NA	0	NA	NA	NA	NA	1.76747	2.26714e-07	0.0014427	0.24495	0.999878	0	NA	NA	NA	NA
Misin01G095200	22.6698	3.6467e-07	0.00144269	0.653505	0.999826	62.0897	-4.32253e-07	0.00144269	0.819951	0.999982	62.9866	8.80364e-07	0.00144269	0.330862	0.999878	65.5404	0.0055607	0.0613389	0.487486	0.999878
Misin01G095300	66.5681	8.274e-07	0.00144269	0.532112	0.999826	104.184	4.78536e-07	0.00144269	0.704744	0.999982	105.25	1.78993e-07	0.00144269	0.84168	0.999878	120.733	-0.00536901	0.0613738	0.470502	0.999878
Misin01G095400	0	NA	NA	NA	NA	0	NA	NA	NA	NA	0	NA	NA	NA	NA	0	NA	NA	NA	NA
Misin01G095500	18.9108	-4.6375e-07	0.00144269	0.489708	0.999826	0	NA	NA	NA	NA	2.53487	6.07733e-08	0.00144269	0.819722	0.999878	58.4674	-0.00653059	0.0617585	0.250795	0.999878
Misin01G095600	0	NA	NA	NA	NA	0	NA	NA	NA	NA	0	NA	NA	NA	NA	2.83759	0.000710806	0.0615087	0.293509	NA
Misin01G095700	14.3986	4.41741e-08	0.00144269	0.949651	0.999826	15.7415	-6.23291e-07	0.00144269	0.361651	0.999982	22.4024	8.60522e-07	0.00144269	0.156539	0.999878	21.0321	-0.00402829	0.0615621	0.331948	0.999878
Misin01G095800	0.232458	-1.59982e-08	0.0014427	0.996044	NA	12.44	-2.15637e-07	0.00144269	0.767734	0.999982	0.238335	1.72216e-07	0.0014427	0.671753	NA	0	NA	NA	NA	NA
Misin01G095900	28.2356	1.61684e-07	0.00144269	0.809863	0.999826	9.60536	-4.54062e-07	0.00144269	0.370886	0.999982	14.2457	-1.21768e-07	0.00144269	0.80147	0.999878	8.59538	1.36207e-05	0.0614911	0.99969	0.999988
Misin01G096000	1895.22	-2.46326e-07	0.00144265	0.963027	0.999826	1757.17	-5.09667e-07	0.00144269	0.68713	0.999982	2116.4	5.25127e-06	0.00144267	0.2443	0.999878	1923.54	-0.000308119	0.0611496	0.957721	0.999878
Misin01G096100	3523.87	5.28769e-07	0.00144269	0.823419	0.999826	2354.16	-3.90039e-08	0.00144268	0.988392	0.999982	2480.6	2.50131e-06	0.00144269	0.304278	0.999878	3075.35	0.0154162	0.0631474	0.196275	0.999878
Misin01G096200	0	NA	NA	NA	NA	0	NA	NA	NA	NA	0	NA	NA	NA	NA	0	NA	NA	NA	NA
Misin01G096300	0	NA	NA	NA	NA	0	NA	NA	NA	NA	0	NA	NA	NA	NA	0	NA	NA	NA	NA
Misin01G096400	17.1977	-3.63171e-07	0.00144269	0.432497	0.999826	30.7903	5.07918e-07	0.00144269	0.438451	0.999982	35.406	1.10613e-08	0.00144269	0.993379	0.999878	11.2561	0.000658433	0.0614696	0.770578	0.999878
Misin01G096500	0	NA	NA	NA	NA	0	NA	NA	NA	NA	0	NA	NA	NA	NA	0	NA	NA	NA	NA
Misin01G096600	0	NA	NA	NA	NA	0	NA	NA	NA	NA	0	NA	NA	NA	NA	0	NA	NA	NA	NA
Misin01G096700	182.112	1.59184e-07	0.00144268	0.958732	0.999826	154.334	2.83131e-07	0.00144268	0.92172	0.999982	190.934	-1.67359e-06	0.00144269	0.271067	0.999878	164.914	0.000778811	0.0610321	0.966714	0.999878
Misin01G096800	2.77116	-1.20331e-09	0.00144269	0.998524	0.999826	1.15101	2.20042e-07	0.0014427	0.274707	0.999982	0	NA	NA	NA	NA	21.4455	-0.00133784	0.061459	0.636234	0.999878
Misin01G096900	0	NA	NA	NA	NA	0	NA	NA	NA	NA	0	NA	NA	NA	NA	0	NA	NA	NA	NA
Misin01G097000	52.0992	6.15889e-07	0.00144269	0.465799	0.999826	79.5447	2.19141e-07	0.00144269	0.884418	0.999982	79.9012	-1.68353e-06	0.00144269	0.162672	0.999878	76.6731	0.00117679	0.0614118	0.754876	0.999878
Misin01G097100	5.57353	-1.56498e-07	0.00144269	0.739872	0.999826	4.01119	5.44527e-08	0.00144269	0.91062	0.999982	4.42972	6.93946e-07	0.00144269	0.588426	0.999878	10.0305	-0.000123322	0.0614605	0.954123	0.999878
Misin01G097200	1132.55	-1.84973e-06	0.00144268	0.554203	0.999826	830.024	-2.30457e-06	0.00144268	0.543012	0.999982	1013.73	-6.29126e-08	0.00144268	0.98009	0.999878	1912.77	-0.0086951	0.0602783	0.572131	0.999878
Misin01G097300	62.3419	2.75276e-06	0.00144269	0.140488	0.999826	109.093	-1.24642e-06	0.00144269	0.560931	0.999982	206.652	-3.96045e-06	0.00144269	0.0643262	0.999878	114.51	-0.00286836	0.0614282	0.532149	0.999878
Misin01G097400	74.4678	3.2492e-07	0.00144269	0.722467	0.999826	33.522	2.27915e-07	0.00144269	0.831866	0.999982	54.2656	-1.24624e-06	0.00144269	0.346143	0.999878	85.9027	-0.000828417	0.0606805	0.92704	0.999878
Misin01G097500	77.6007	-2.07308e-07	0.00144269	0.886903	0.999826	175.68	-3.15104e-06	0.00144268	0.425413	0.999982	140.543	6.76486e-07	0.00144269	0.43545	0.999878	141.125	0.0072568	0.0616465	0.350385	0.999878
Misin01G097600	2691.58	-1.63793e-06	0.00144263	0.861827	0.999826	2178.63	8.17874e-07	0.00144266	0.865352	0.999982	2210.21	1.03463e-05	0.00144265	0.130821	0.999878	3044.97	0.00208724	0.0588549	0.91937	0.999878
Misin01G097700	124.855	-4.18863e-07	0.00144269	0.859445	0.999826	218.66	1.93187e-06	0.00144269	0.474201	0.999982	226.82	-4.24197e-06	0.00144269	0.14208	0.999878	240.255	-0.017996	0.0643213	0.116255	0.999878
Misin01G097800	16.1264	-3.25183e-07	0.00144269	0.412789	0.999826	14.3806	-3.08705e-07	0.00144269	0.678771	0.999982	17.4715	-4.14116e-07	0.00144269	0.381533	0.999878	1.14651	0.000808476	0.0615105	0.286954	NA
Misin01G097900	0	NA	NA	NA	NA	0	NA	NA	NA	NA	0	NA	NA	NA	NA	0	NA	NA	NA	NA
Misin01G098000	1829.62	-5.40112e-06	0.00144268	0.152573	0.999826	2095.93	4.97994e-07	0.00144267	0.912578	0.999982	2254.68	-4.59436e-06	0.00144267	0.283928	0.999878	2986.39	-0.0148237	0.061754	0.366073	0.999878
Misin01G098100	0	NA	NA	NA	NA	0	NA	NA	NA	NA	0	NA	NA	NA	NA	0	NA	NA	NA	NA
Misin01G098200	1.07715	-1.83505e-07	0.0014427	0.513713	0.999826	3.13729	-1.30803e-07	0.00144269	0.690339	0.999982	8.78324	4.27917e-07	0.00144269	0.359586	0.999878	5.23776	-6.88153e-05	0.0614957	0.938991	0.999878
Misin01G098300	17.6484	4.74792e-07	0.00144269	0.476141	0.999826	16.2503	-2.00713e-07	0.00144269	0.672592	0.999982	31.4483	1.69641e-07	0.00144269	0.791773	0.999878	57.1397	0.00469688	0.0614705	0.440494	0.999878
Misin01G098400	101.873	-6.03934e-07	0.00144269	0.622406	0.999826	122.262	-1.53697e-06	0.00144268	0.596504	0.999982	114.123	1.19486e-06	0.00144269	0.370706	0.999878	129.53	-0.00773479	0.0612626	0.466818	0.999878
Misin01G098500	202.449	-3.68945e-07	0.00144268	0.914613	0.999826	152.586	2.12064e-06	0.00144268	0.52045	0.999982	170.888	-1.99821e-06	0.00144268	0.489298	0.999878	209.095	-0.0112609	0.0611332	0.438377	0.999878
Misin01G098600	678.695	-6.62489e-07	0.00144268	0.819575	0.999826	461.555	1.76941e-06	0.00144269	0.382023	0.999982	606.49	-2.53707e-06	0.00144268	0.405773	0.999878	788.934	-0.00830723	0.0618002	0.298538	0.999878
Misin01G098700	12.0424	7.9283e-07	0.00144269	0.149823	0.999826	9.89476	3.57768e-07	0.00144269	0.748442	0.999982	7.3511	-1.67722e-07	0.0014427	NA	NA	105.869	-0.00671338	0.0613804	0.450487	0.999878
Misin01G098800	27.3035	-7.49848e-07	0.00144269	0.436562	0.999826	14.3333	-2.45027e-07	0.00144269	0.732019	0.999982	22.6393	-2.06138e-07	0.00144269	0.655055	0.999878	21.3574	-0.00594883	0.061727	0.240468	0.999878
Misin01G098900	367.467	-1.44619e-06	0.00144269	0.587367	0.999826	376.922	3.69262e-07	0.00144268	0.894456	0.999982	493.73	-1.2702e-06	0.00144269	0.603932	0.999878	391.039	-0.0188639	0.0633949	0.240006	0.999878
Misin01G099000	68.4864	-8.52969e-07	0.00144269	0.961724	0.999826	96.5797	4.2279e-07	0.00144269	0.848176	0.999982	84.2609	-1.88047e-06	0.00144269	0.365724	0.999878	150.798	-0.00872538	0.0618814	0.279034	0.999878
Misin01G099100	7.63947	4.38411e-07	0.00144269	0.263573	0.999826	7.0102	-2.95146e-07	0.00144269	0.565443	0.999982	13.0032	8.78846e-08	0.00144269	0.910545	0.999878	10.8802	0.00425274	0.061708	0.012816	0.625105
Misin01G099200	118.813	9.60463e-07	0.00144269	0.566031	0.999826	85.5208	4.10151e-06	0.00144269	0.255451	0.999982	104.71	1.96859e-07	0.00144269	0.91323	0.999878	62.7304	0.00125532	0.0611507	0.859836	0.999878
Misin01G099300	190.92	-3.62472e-07	0.0014427	0.0729661	0.999826	6.27114	-1.8196e-08	0.0014427	0.958723	0.999982	175.202	-7.37937e-08	0.0014427	0.785624	0.999878	64.3843	0.0014714	0.0614665	0.600508	0.999878
Misin01G099400	0.922267	-6.42926e-08	0.00144269	0.800852	0.999826	0.703862	-1.96418e-07	0.0014427	0.388671	0.999982	1.07665	1.78797e-07	0.0014427	0.47471	NA	4.08895	-0.00134517	0.0615203	0.192528	0.999878
Misin01G099500	3.443	-1.18278e-06	0.0014427	0.765466	0.999826	3.81538	-2.48161e-08	0.00144269	0.929538	0.999982	2.38782	4.61303e-08	0.00144269	0.910913	0.999878	2.92306	-0.00112094	0.061518	0.136937	NA
Misin01G099600	213.431	5.06799e-07	0.00144268	0.87029	0.999826	189.877	-8.90668e-07	0.00144268	0.771479	0.999982	186.92	3.99433e-07	0.00144269	0.724582	0.999878	222.855	0.00424769	0.0606938	0.703112	0.999878
Misin01G099700	203.684	1.61189	1.11969	0.00225274	0.669219	64.5824	-2.57698e-06	0.00144269	0.0987496	0.999982	162.295	2.05926e-06	0.00144269	0.0185097	0.976711	144.343	0.0128069	0.0631446	0.0589324	0.940525
Misin01G099800	33.6173	-6.62396e-07	0.00144269	0.569588	0.999826	160.559	2.0117e-06	0.00144269	0.34757	0.999982	231.437	-1.59662e-06	0.00144269	0.506668	0.999878	5.79397	-0.000161766	0.0614959	0.858962	0.999878
Misin01G099900	10.7281	3.35587e-07	0.00144269	0.51102	0.999826	0	NA	NA	NA	NA	0	NA	NA	NA	NA	0	NA	NA	NA	NA
Misin01G100000	1091.9	-3.86311e-06	0.00144269	0.152802	0.999826	972.195	3.31387e-06	0.00144267	0.408119	0.999982	1171.53	-1.24355e-06	0.00144267	0.753482	0.999878	1484.92	0.0203026	0.0646622	0.148961	0.999878
Misin01G100100	0	NA	NA	NA	NA	0	NA	NA	NA	NA	0	NA	NA	NA	NA	0	NA	NA	NA	NA
Misin01G100200	0	NA	NA	NA	NA	0	NA	NA	NA	NA	0.343796	-1.806e-08	0.0014427	0.902872	NA	0	NA	NA	NA	NA
Misin01G100300	62.853	1.26861e-06	0.00144269	0.092906	0.999826	27.4778	-6.79581e-07	0.00144269	0.537199	0.999982	40.9756	1.53839e-06	0.00144269	0.0627642	0.999878	18.304	0.00314138	0.0615016	0.423525	0.999878
Misin01G100400	0	NA	NA	NA	NA	0	NA	NA	NA	NA	0	NA	NA	NA	NA	0	NA	NA	NA	NA
Misin01G100500	109.824	-3.81148e-07	0.00144269	0.88527	0.999826	153.053	-1.56776e-06	0.00144269	0.458276	0.999982	176.601	4.02598e-07	0.00144269	0.714695	0.999878	190.424	-0.00389021	0.0604985	0.739054	0.999878
Misin01G100600	54.8021	-9.83998e-07	0.00144269	0.585264	0.999826	61.8712	-8.50192e-07	0.00144269	0.633281	0.999982	83.0027	-6.78891e-07	0.00144269	0.682064	0.999878	94.545	-0.00576144	0.0612954	0.498846	0.999878
Misin01G100700	152.526	-5.8648e-07	0.00144269	0.792045	0.999826	58.802	-1.19348e-06	0.00144269	0.381269	0.999982	61.5203	5.33273e-07	0.00144269	0.57802	0.999878	107.74	0.00860181	0.061808	0.30912	0.999878
Misin01G100800	15.1301	-2.28279e-07	0.00144269	0.41852	0.999826	11.9797	2.08736e-07	0.00144269	NA	NA	30.5863	6.8544e-07	0.00144269	0.206217	0.999878	19.5595	0.000985804	0.0615151	NA	NA
Misin01G100900	0	NA	NA	NA	NA	4.42968	2.55752e-08	0.00144269	0.953332	0.999982	0	NA	NA	NA	NA	0	NA	NA	NA	NA
Misin01G101000	370.95	1.97998e-06	0.00144269	0.422648	0.999826	259.421	-7.96277e-07	0.00144268	0.770019	0.999982	342.941	-6.8136e-07	0.00144269	0.717676	0.999878	361.127	0.0214014	0.0659745	0.0659201	0.959484
Misin01G101100	146.809	1.65242e-06	0.00144269	0.237405	0.999826	1090.72	-3.15949e-06	0.00144269	0.261246	0.999982	1338.51	-2.087e-06	0.00144269	0.436346	0.999878	1124.21	0.00953095	0.0607789	0.506919	0.999878
Misin01G101200	0.934391	1.64509e-07	0.0014427	0.597247	0.999826	5.98195	-5.77636e-07	0.0014427	0.0136241	0.999982	19.1445	-1.58547e-07	0.00144269	0.760939	0.999878	1.23755	-0.000539979	0.0614996	0.587822	NA
Misin01G101300	150.48	2.70706e-06	0.00144269	0.321105	0.999826	83.222	-6.69399e-07	0.00144269	0.677185	0.999982	142.496	-2.08099e-08	0.00144269	0.975244	0.999878	196.772	-0.00177337	0.0614447	0.596619	0.999878
Misin01G101400	726.825	1.86236e-06	0.00144268	0.628547	0.999826	640.921	-8.42934e-07	0.00144267	0.762049	0.999982	844.488	1.98029e-06	0.00144268	0.51463	0.999878	977.75	-0.0135057	0.0624382	0.245832	0.999878
Misin01G101500	0	NA	NA	NA	NA	0	NA	NA	NA	NA	0	NA	NA	NA	NA	0	NA	NA	NA	NA
Misin01G101600	5.50018	-2.78648e-08	0.00144269	0.935466	0.999826	10.061	2.08859e-07	0.00144269	0.707178	0.999982	8.72087	1.43905e-07	0.00144269	0.745999	0.999878	1.7206	-0.000744376	0.0615097	0.303592	NA
Misin01G101700	6887.06	-6.58129e-06	0.00144267	0.153977	0.999826	4751.07	5.12053e-06	0.00144268	0.155702	0.999982	4349.19	3.50736e-07	0.00144269	0.897685	0.999878	8614.05	0.00586757	0.0610929	0.556955	0.999878
Misin01G101800	0.608184	2.10055e-07	0.0014427	0.385352	0.999826	0	NA	NA	NA	NA	0.503626	2.58537e-07	0.0014427	0.487436	NA	0	NA	NA	NA	NA
Misin01G101900	0.237017	1.82239e-07	0.0014427	0.597242	NA	0	NA	NA	NA	NA	0.302176	1.77453e-07	0.0014427	0.614691	NA	0	NA	NA	NA	NA
Misin01G102000	2868.74	-2.30094e-05	0.00144274	0.327152	0.999826	2449.31	1.70964e-06	0.00144267	0.703172	0.999982	2553.17	-5.59837e-06	0.00144266	0.280791	0.999878	2903.22	0.00337325	0.0591024	0.841342	0.999878
Misin01G102100	3512.34	1.21403e-06	0.00144268	0.69083	0.999826	1882.27	2.65072e-06	0.00144268	0.134494	0.999982	2057.92	1.7526e-06	0.00144269	0.478463	0.999878	2386.43	0.00871163	0.0619066	0.255886	0.999878
Misin01G102200	176.584	5.32559e-07	0.00144269	0.818555	0.999826	188.696	6.10908e-06	0.00144269	0.502072	0.999982	239.458	-4.89479e-07	0.00144269	0.760229	0.999878	192.012	-0.0050809	0.0610537	0.591159	0.999878
Misin01G102300	62.0566	-8.04028e-07	0.00144269	0.865196	0.999826	62.994	-1.11422e-07	0.00144269	0.904337	0.999982	97.2292	2.23531e-07	0.00144269	0.802449	0.999878	37.4976	-0.00320745	0.061512	0.399556	0.999878
Misin01G102400	0	NA	NA	NA	NA	0	NA	NA	NA	NA	0	NA	NA	NA	NA	0	NA	NA	NA	NA
Misin01G102500	82.6138	1.20843e-07	0.00144269	0.704146	0.999826	0.794066	2.11006e-07	0.0014427	0.340933	0.999982	60.7338	-2.56684e-07	0.00144269	0.687562	0.999878	9.51387	-0.00161748	0.0615243	0.250093	0.999878
Misin01G102600	0	NA	NA	NA	NA	0	NA	NA	NA	NA	0	NA	NA	NA	NA	0	NA	NA	NA	NA
Misin01G102700	146.446	-5.97065e-07	0.00144268	0.825562	0.999826	94.7954	6.68536e-07	0.00144269	0.726268	0.999982	137.468	2.96379e-07	0.00144269	0.750694	0.999878	169.2	-0.00702783	0.0608062	0.564646	0.999878
Misin01G102800	0	NA	NA	NA	NA	0	NA	NA	NA	NA	0	NA	NA	NA	NA	0	NA	NA	NA	NA
Misin01G102900	0	NA	NA	NA	NA	0	NA	NA	NA	NA	0	NA	NA	NA	NA	0	NA	NA	NA	NA
Misin01G103000	1100.77	-1.14185e-06	0.00144268	0.72963	0.999826	755.225	-3.6858e-06	0.00144268	0.265317	0.999982	829.918	2.71815e-07	0.00144269	0.915531	0.999878	1144.12	0.00180833	0.0604121	0.869158	0.999878
Misin01G103100	14.1423	3.70562e-07	0.00144269	0.350541	0.999826	6.751	-3.32127e-07	0.00144269	0.272704	0.999982	16.7038	-3.86729e-08	0.00144269	0.88404	0.999878	6.24471	0.000797824	0.0614919	0.61319	0.999878
Misin01G103200	7242.17	2.16328e-06	0.00144268	0.501126	0.999826	6459.68	1.09852e-07	0.00144268	0.973971	0.999982	7648.44	3.61459e-06	0.00144268	0.466979	0.999878	6632.26	0.0230201	0.066037	0.116338	0.999878
Misin01G103300	4139.95	-1.14122e-05	0.00144267	0.178794	0.999826	5340.49	8.50059e-06	0.00144265	0.168556	0.999982	4845.2	2.5153e-06	0.00144268	0.437716	0.999878	3682.99	0.0407498	0.078092	0.0603545	0.947927
Misin01G103400	20.3719	5.87336e-07	0.00144269	0.0960435	0.999826	3.30619	2.52414e-07	0.0014427	0.184136	0.999982	17.9141	-2.53953e-08	0.0014427	0.854236	0.999878	5.61182	-0.00156261	0.0615317	0.0719143	0.974183
Misin01G103500	802.403	-3.28043e-06	0.00144267	0.448698	0.999826	506.39	-1.74735e-05	0.00144271	0.404618	0.999982	556.636	-1.57997e-06	0.00144268	0.401106	0.999878	823.553	-0.00201131	0.0589622	0.903306	0.999878
Misin01G103600	8.67716	6.83139e-07	0.0014427	0.028132	0.999826	3.81861	-1.68295e-07	0.00144269	0.514878	0.999982	9.57525	3.01005e-07	0.00144269	0.446983	0.999878	14.1803	0.000707003	0.0614664	0.766745	0.999878
Misin01G103700	100.1	-7.22044e-07	0.00144269	0.633996	0.999826	88.6284	7.26124e-07	0.00144269	0.691036	0.999982	97.1907	3.69469e-07	0.00144269	0.663615	0.999878	129.442	0.000451765	0.0606618	0.969854	0.999878
Misin01G103800	0	NA	NA	NA	NA	0	NA	NA	NA	NA	0	NA	NA	NA	NA	0	NA	NA	NA	NA
Misin01G103900	0.789387	-1.99901e-07	0.0014427	0.335814	0.999826	0	NA	NA	NA	NA	0	NA	NA	NA	NA	0	NA	NA	NA	NA
Misin01G104000	28.7219	7.38944e-08	0.00144269	0.931326	0.999826	33.8802	-1.24668e-06	0.00144269	0.235931	0.999982	44.7902	2.0142e-07	0.00144269	0.607995	0.999878	48.6484	-0.00857395	0.0621785	0.104725	0.999878
Misin01G104100	651.627	-2.24979e-06	0.00144268	0.437585	0.999826	798.025	2.8617e-06	0.00144266	0.587784	0.999982	836.131	3.2891e-06	0.00144268	0.363858	0.999878	1122.42	-0.0195922	0.0631748	0.276749	0.999878
Misin01G104200	96.5777	4.29947e-07	0.00144269	0.829848	0.999826	106.367	9.80558e-07	0.00144269	0.620014	0.999982	166.01	-1.35796e-08	0.00144269	0.986722	0.999878	170.172	0.000219144	0.060796	0.990182	0.999878
Misin01G104300	1.51098	-1.45348e-08	0.0014427	0.996048	0.999826	0	NA	NA	NA	NA	1.50184	-2.95429e-08	0.0014427	0.902869	0.999878	0	NA	NA	NA	NA
Misin01G104400	408.211	-3.41262e-06	0.00144267	0.444516	0.999826	363.078	-2.51214e-06	0.00144267	0.700208	0.999982	361.367	2.14774e-06	0.00144268	0.536833	0.999878	330.916	0.0163569	0.0636858	0.144832	0.999878
Misin01G104500	0	NA	NA	NA	NA	0	NA	NA	NA	NA	0	NA	NA	NA	NA	0	NA	NA	NA	NA
Misin01G104600	3006.26	-3.96498e-07	0.00144267	0.915459	0.999826	2616.15	2.34389e-06	0.00144268	0.462059	0.999982	3409.74	3.70901e-05	0.0014429	0.932091	0.999878	3551.48	0.00148316	0.0606383	0.888699	0.999878
Misin01G104700	185.41	1.03684e-06	0.00144268	0.584669	0.999826	169.484	-8.40015e-07	0.00144268	0.766369	0.999982	192.145	2.47139e-07	0.00144269	0.789813	0.999878	305.265	0.0133554	0.0623914	0.270542	0.999878
Misin01G104800	0	NA	NA	NA	NA	0	NA	NA	NA	NA	0.253584	-1.77164e-07	0.0014427	0.562809	NA	0	NA	NA	NA	NA
Misin01G104900	8.63562	4.97269e-07	0.00144269	0.514299	0.999826	0.132344	1.46012e-07	0.0014427	0.773749	0.999982	0	NA	NA	NA	NA	0.173149	-0.000525435	0.0615042	0.831783	NA
Misin01G105000	0	NA	NA	NA	NA	0	NA	NA	NA	NA	0	NA	NA	NA	NA	0	NA	NA	NA	NA
Misin01G105100	0	NA	NA	NA	NA	51.6727	-4.76447e-07	0.00144269	0.81307	0.999982	49.9943	-4.07369e-07	0.00144269	0.604938	0.999878	14.8337	0.000219715	0.0614702	0.92733	0.999878
Misin01G105200	17.9655	-1.32238e-07	0.00144269	0.787649	0.999826	61.8973	3.14092e-07	0.00144269	0.825914	0.999982	76.186	-2.0853e-06	0.00144269	0.276957	0.999878	78.785	-0.00159482	0.0611443	0.812641	0.999878
Misin01G105300	1.40994	7.05674e-08	0.00144269	0.646783	0.999826	2.0842	-2.09717e-07	0.0014427	0.206518	0.999982	2.88661	-1.18738e-07	0.00144269	0.610202	0.999878	0	NA	NA	NA	NA
Misin01G105400	77.3505	-4.68668e-05	0.00144307	0.345463	0.999826	119.552	1.22441e-07	0.00144269	0.908434	0.999982	140.287	-3.75496e-08	0.00144269	0.963882	0.999878	196.624	-0.0112092	0.0623033	0.226112	0.999878
Misin01G105500	66.4299	-6.89105e-07	0.00144269	0.732351	0.999826	62.8218	-1.62041e-06	0.00144269	0.382456	0.999982	57.3678	2.13821e-07	0.00144269	0.85746	0.999878	131.566	0.00319946	0.0614004	0.542533	0.999878
Misin01G105600	0	NA	NA	NA	NA	0	NA	NA	NA	NA	0	NA	NA	NA	NA	0	NA	NA	NA	NA
Misin01G105700	0.486547	2.02677e-07	0.0014427	0.433245	0.999826	0	NA	NA	NA	NA	0	NA	NA	NA	NA	0	NA	NA	NA	NA
Misin01G105800	2354.59	-4.75074e-06	0.00144266	0.367895	0.999826	2204.7	-2.33957e-05	0.00144274	0.94817	0.999982	2488.55	-5.20006e-07	0.00144266	0.919649	0.999878	2934.34	0.0100107	0.0595626	0.547558	0.999878
Misin01G105900	41.337	-5.82157e-07	0.00144269	0.529533	0.999826	25.4491	2.34691e-07	0.00144269	0.780414	0.999982	28.7389	2.12015e-07	0.00144269	0.808745	0.999878	42.0021	0.000813801	0.0612698	0.888439	0.999878
Misin01G106000	46.1745	1.28048e-06	0.00144269	0.110757	0.999826	3.025	-2.11068e-07	0.0014427	0.161819	0.999982	20.7009	-5.29823e-07	0.00144269	0.132795	0.999878	50.8105	0.000119799	0.061468	0.969088	0.999878
Misin01G106100	331.439	-1.89124e-06	0.00144268	0.538188	0.999826	237.161	1.61887e-06	0.00144268	0.630401	0.999982	316.204	-1.32184e-06	0.00144269	0.568178	0.999878	259.241	0.00222237	0.0609676	0.794256	0.999878
Misin01G106200	384.617	1.0543e-06	0.00144267	0.697201	0.999826	393.617	1.14161e-06	0.00144268	0.700592	0.999982	447.968	5.46065e-06	0.00144269	0.0678821	0.999878	366.483	0.00889534	0.0617173	0.347024	0.999878
Misin01G106300	0	NA	NA	NA	NA	0	NA	NA	NA	NA	0	NA	NA	NA	NA	3.82218	-0.000396645	0.0614995	0.646587	0.999878
Misin01G106400	55.5337	7.45665e-07	0.00144269	0.674775	0.999826	22.3908	2.15098e-08	0.00144269	0.986292	0.999982	15.6302	2.82676e-07	0.00144269	0.72308	0.999878	11.5285	-0.000455222	0.061451	0.860665	0.999878
Misin01G106500	47.3223	-7.09713e-09	0.00144269	0.988329	0.999826	0	NA	NA	NA	NA	0	NA	NA	NA	NA	0	NA	NA	NA	NA
Misin01G106600	0	NA	NA	NA	NA	0	NA	NA	NA	NA	0	NA	NA	NA	NA	0	NA	NA	NA	NA
Misin01G106700	8910.23	4.16057e-06	0.00144265	0.491635	0.999826	5956.46	2.81377e-06	0.00144266	0.57811	0.999982	6956.08	-2.51962e-06	0.00144266	0.617916	0.999878	7644.5	0.0238943	0.0651547	0.209866	0.999878
Misin01G106800	173.083	-5.07241e-06	0.00144268	0.208165	0.999826	122.877	7.69856e-07	0.00144269	0.701748	0.999982	168.462	-3.3499e-06	0.00144269	0.0573171	0.999878	103.063	-0.000707174	0.0611415	0.912756	0.999878
Misin01G106900	0	NA	NA	NA	NA	80.7431	2.11487e-06	0.00144269	0.30008	0.999982	57.3084	-7.48252e-07	0.00144269	0.376603	0.999878	85.202	0.00409466	0.061375	0.52812	0.999878
Misin01G107000	502.055	6.10637e-06	0.00144269	0.0757155	0.999826	256.544	-2.48944e-06	0.00144267	0.817581	0.999982	317.05	2.5229e-06	0.00144269	0.236508	0.999878	481.598	0.0120642	0.0613913	0.404501	0.999878
Misin01G107100	141.06	-7.78942e-07	0.00144269	0.768213	0.999826	192.76	2.22099e-07	0.00144269	0.765858	0.999982	219.95	8.26764e-07	0.00144269	0.34497	0.999878	227.144	-0.00312796	0.0609344	0.723369	0.999878
Misin01G107200	0.556684	-2.04761e-07	0.0014427	0.402373	0.999826	1.43597	-9.88216e-09	0.00144269	0.94685	0.999982	0.676224	-1.99213e-07	0.0014427	0.34912	NA	1.82377	0.000463737	0.0615	0.657368	NA
Misin01G107300	20072.2	-3.56269e-06	0.00144267	0.402749	0.999826	21022.1	3.97556e-06	0.00144265	0.483495	0.999982	21052.1	1.72578e-06	0.00144268	0.574971	0.999878	23463.2	0.0448817	0.0814616	0.0951023	0.999878
Misin01G107400	1165.81	-3.14988e-06	0.00144268	0.421172	0.999826	1110.6	2.182e-06	0.00144267	0.607069	0.999982	1114.63	1.41008e-06	0.00144268	0.700488	0.999878	1488.18	0.0086771	0.0598958	0.601462	0.999878
Misin01G107500	0	NA	NA	NA	NA	0	NA	NA	NA	NA	0	NA	NA	NA	NA	0	NA	NA	NA	NA
Misin01G107600	311.545	-4.0241e-06	0.00144268	0.204514	0.999826	180.768	2.61602e-06	0.00144269	0.325421	0.999982	215.788	2.11641e-06	0.00144268	0.586473	0.999878	251.787	0.00500127	0.061234	0.54916	0.999878
Misin01G107700	2653.94	-3.25356e-06	0.00144264	0.607153	0.999826	2736.44	5.00873e-06	0.00144265	0.396586	0.999982	3564.74	-9.7881e-06	0.00144267	0.0710723	0.999878	3133.01	-0.00880098	0.0601488	0.577696	0.999878
Misin01G107800	18.8591	1.59443e-07	0.00144269	0.789146	0.999826	9.96458	-6.92944e-07	0.0014427	0.0632317	0.999982	17.0552	-4.50637e-07	0.00144269	0.225713	0.999878	3.80985	-6.46406e-05	0.0615032	0.981433	NA
Misin01G107900	211.435	3.27386e-07	0.00144269	0.896208	0.999826	240.526	-1.85808e-07	0.00144269	0.938864	0.999982	233.014	-1.86153e-06	0.00144269	0.471097	0.999878	196.567	-0.00211633	0.0610631	0.792806	0.999878
Misin01G108000	299.241	2.25098e-06	0.00144268	0.550128	0.999826	296.779	-3.09406e-06	0.00144268	0.396005	0.999982	297.016	-1.40861e-06	0.00144268	0.702269	0.999878	319.257	0.00374667	0.0608674	0.704641	0.999878
Misin01G108100	815.119	4.21862e-06	0.00144268	0.783427	0.999826	914.557	4.37197e-06	0.00144267	0.341142	0.999982	1007.96	6.87951e-06	0.00144269	0.0707536	0.999878	1143.5	0.0146803	0.0622709	0.305453	0.999878
Misin01G108200	0	NA	NA	NA	NA	0	NA	NA	NA	NA	0	NA	NA	NA	NA	0	NA	NA	NA	NA
Misin01G108300	0	NA	NA	NA	NA	0	NA	NA	NA	NA	0	NA	NA	NA	NA	0	NA	NA	NA	NA
Misin01G108400	0.520659	-1.62665e-08	0.0014427	0.996046	0.999826	12.2018	-2.03603e-07	0.00144269	0.67652	0.999982	27.7213	3.07923e-07	0.00144269	0.516113	0.999878	20.1739	0.000936367	0.061475	0.677288	0.999878
Misin01G108500	127.039	-2.77916e-07	0.00144269	0.773715	0.999826	163.521	2.49422e-07	0.00144269	0.915428	0.999982	163.418	1.61554e-07	0.00144269	0.858339	0.999878	178.042	0.0023748	0.060509	0.807024	0.999878
Misin01G108600	79.8148	1.48318e-06	0.00144269	0.309781	0.999826	100.002	-4.00342e-07	0.00144269	0.741069	0.999982	134.889	-4.26867e-08	0.00144269	0.972215	0.999878	89.5536	-0.000602751	0.0611634	0.922927	0.999878
Misin01G108700	23.326	5.64332e-07	0.00144269	0.640199	0.999826	49.2018	-5.33175e-07	0.00144269	0.711822	0.999982	52.2905	-1.24491e-06	0.00144269	0.344437	0.999878	110.244	-0.00395007	0.0613294	0.546842	0.999878
Misin01G108800	1885.64	-1.238e-06	0.00144269	0.639581	0.999826	1163.43	-3.28427e-06	0.00144268	0.395166	0.999982	1154.04	2.07373e-06	0.00144269	0.277372	0.999878	1685.29	0.0189241	0.0645572	0.12406	0.999878
Misin01G108900	20.8508	3.62588e-07	0.0014427	0.0671615	0.999826	0	NA	NA	NA	NA	5.84813	-2.33669e-08	0.0014427	0.902865	0.999878	19.6799	0.00251152	0.0615717	0.0551214	0.920747
Misin01G109000	10.4529	5.44396e-08	0.00144269	0.92391	0.999826	14.3753	1.12537e-06	0.00144269	0.127336	0.999982	21.8678	-5.45265e-07	0.00144269	0.548287	0.999878	7.40635	-0.000358	0.061474	0.849158	0.999878
Misin01G109100	10.0337	-5.49671e-07	0.00144269	0.362125	0.999826	1.70606	2.26569e-07	0.0014427	0.214773	0.999982	6.04717	1.13875e-07	0.00144269	0.777823	0.999878	10.2313	0.00192046	0.0615412	0.114764	0.999878
Misin01G109200	1.30464	3.14722e-09	0.00144269	0.95834	0.999826	0	NA	NA	NA	NA	1.05999	1.36734e-07	0.0014427	0.78063	NA	0.155537	-6.0009e-05	0.0615033	0.981426	NA
Misin01G109300	0.729821	2.14143e-07	0.0014427	0.348803	0.999826	0.663366	-1.74422e-07	0.0014427	0.584672	0.999982	0	NA	NA	NA	NA	0	NA	NA	NA	NA
Misin01G109400	29.1492	-1.86401e-08	0.00144269	0.972361	0.999826	13.1138	-7.65665e-08	0.00144269	NA	NA	30.6396	-6.59805e-07	0.00144269	0.184119	0.999878	45.7447	-0.00357909	0.0614084	0.519633	0.999878
Misin01G109500	199.857	9.38392e-07	0.00144269	0.616023	0.999826	228.74	-1.37116e-06	0.00144268	0.649194	0.999982	248.234	5.22515e-07	0.00144269	0.623337	0.999878	290.508	-0.00764061	0.0610128	0.514914	0.999878
Misin01G109600	168.341	9.10442e-07	0.00144269	0.669815	0.999826	562.639	1.32184e-06	0.00144268	0.690809	0.999982	676.721	-9.19185e-06	0.00144269	0.0093047	0.752169	315.366	-0.00930335	0.0617121	0.349622	0.999878
Misin01G109700	388.787	-2.44103e-08	0.00144269	0.988195	0.999826	322.545	1.72612e-06	0.00144268	0.621065	0.999982	599.638	-3.90578e-05	0.00144295	0.0996387	0.999878	338.512	-0.00585786	0.0610073	0.574857	0.999878
Misin01G109800	223.157	-3.17918e-07	0.00144269	0.866511	0.999826	303.93	1.48323e-06	0.00144268	0.642276	0.999982	247.918	2.03072e-06	0.00144269	0.434879	0.999878	322.148	0.00539921	0.0614817	0.459157	0.999878
Misin01G109900	0	NA	NA	NA	NA	0	NA	NA	NA	NA	0	NA	NA	NA	NA	0	NA	NA	NA	NA
Misin01G110000	7.40433	7.79353e-09	0.00144269	0.990055	0.999826	1.70606	2.26569e-07	0.0014427	0.214773	0.999982	5.4427	2.02045e-07	0.0014427	NA	NA	0	NA	NA	NA	NA
Misin01G110100	1.58011	2.33044e-07	0.0014427	0.218669	0.999826	0	NA	NA	NA	NA	1.71587	8.45872e-08	0.00144269	0.752107	0.999878	0	NA	NA	NA	NA
Misin01G110200	1002.97	-1.1898e-06	0.00144269	0.642986	0.999826	904.21	-2.71625e-06	0.00144269	0.273982	0.999982	936.987	-0.471865	0.2812	0.00185293	0.381193	734.541	0.00769916	0.0616774	0.345042	0.999878
Misin01G110300	0	NA	NA	NA	NA	0	NA	NA	NA	NA	0	NA	NA	NA	NA	0	NA	NA	NA	NA
Misin01G110400	0.338961	1.9273e-07	0.0014427	0.516213	NA	0	NA	NA	NA	NA	0	NA	NA	NA	NA	0.929455	-0.000727974	0.0615093	0.333626	NA
Misin01G110500	0.338961	1.9273e-07	0.0014427	0.516213	NA	2.12322	-2.02705e-07	0.0014427	0.311666	0.999982	9.58792	-6.38257e-08	0.00144269	0.879586	0.999878	1.15668	-0.000738436	0.0615096	0.295214	NA
Misin01G110600	1105.83	6.77573e-07	0.00144266	0.917226	0.999826	930.752	3.85205e-06	0.00144267	0.376248	0.999982	1183.07	-1.76697e-06	0.00144268	0.634933	0.999878	1068.89	-0.00446935	0.058115	0.806025	0.999878
Misin01G110700	4554.4	-3.13462e-06	0.00144267	0.446392	0.999826	3574.52	-2.57213e-06	0.00144266	0.612606	0.999982	3693.48	-2.42858e-06	0.00144268	0.470285	0.999878	3628.26	0.0389725	0.0780986	0.0288672	0.783914
Misin01G110800	453.261	-3.52981e-07	0.00144269	0.849214	0.999826	681.867	-6.81844e-07	0.00144269	0.777462	0.999982	782.916	-3.90581e-07	0.00144269	0.819043	0.999878	594.398	0.00952704	0.0613693	0.425925	0.999878
Misin01G110900	1.22178	7.26829e-08	0.00144269	0.822545	0.999826	21.0997	8.05881e-07	0.00144269	0.454137	0.999982	17.7161	1.09839e-06	0.00144269	0.240324	0.999878	27.9435	0.000173017	0.0614045	0.965745	0.999878
Misin01G111000	7.288	-1.93315e-07	0.00144269	0.697366	0.999826	46.3478	1.09649e-07	0.00144269	0.893299	0.999982	28.7676	-9.84779e-08	0.00144269	0.783472	0.999878	34.8435	-0.000313239	0.0614215	0.918225	0.999878
Misin01G111100	4.15694	2.59397e-07	0.0014427	0.0965286	0.999826	3.42034	1.3054e-07	0.00144269	0.599417	0.999982	1.74484	-1.94963e-07	0.0014427	0.406264	0.999878	21.842	0.000404837	0.0614763	0.840307	0.999878
Misin01G111200	0	NA	NA	NA	NA	2.58226	-2.10581e-07	0.0014427	0.200392	0.999982	6.47497	-7.37192e-08	0.00144269	0.866617	0.999878	0.496937	-3.80908e-05	0.0615033	0.981429	NA
Misin01G111300	20.9452	6.01035e-07	0.00144269	0.331894	0.999826	31.804	-9.71256e-07	0.00144269	0.385282	0.999982	24.8351	-3.43477e-07	0.00144269	0.644217	0.999878	35.4643	-0.00311598	0.0615125	0.401058	0.999878
Misin01G111400	50.683	2.56558e-07	0.00144269	0.692792	0.999826	60.3699	6.09921e-07	0.00144269	0.602151	0.999982	123.813	3.23985e-07	0.00144269	0.613208	0.999878	78.2346	0.00240074	0.0615308	0.308133	0.999878
Misin01G111500	50.1162	7.61777e-07	0.00144269	0.568036	0.999826	57.7968	3.84882e-07	0.00144269	0.743097	0.999982	38.6341	8.6761e-07	0.00144269	0.322706	0.999878	42.9053	0.00773997	0.0619263	0.209522	0.999878
Misin01G111600	204.322	-3.46105e-06	0.00144268	0.718371	0.999826	163.437	1.26904e-07	0.00144268	0.969892	0.999982	224.084	2.10355e-07	0.00144269	0.930755	0.999878	173.7	0.00285384	0.0605068	0.802883	0.999878
Misin01G111700	5.01946	-6.2296e-08	0.00144269	0.857733	0.999826	9.01833	4.41396e-08	0.00144269	0.945969	0.999982	10.1449	2.94673e-07	0.00144269	0.612694	0.999878	20.9182	-0.000347021	0.0614554	0.892045	0.999878
Misin01G111800	823.701	2.30264e-06	0.00144268	0.478333	0.999826	896.598	3.64176e-06	0.00144268	0.773485	0.999982	1207.25	2.2247e-06	0.00144265	0.699668	0.999878	1277.16	-0.0223769	0.0655604	0.13492	0.999878
Misin01G111900	258.669	1.83926e-06	0.00144269	0.449037	0.999826	257.199	1.11453e-07	0.00144269	0.955097	0.999982	276.395	8.49912e-07	0.00144269	0.353254	0.999878	276.606	-0.0174008	0.0642816	0.0947821	0.999878
Misin01G112000	244.505	1.8532e-06	0.00144269	0.500283	0.999826	236.245	-7.10233e-07	0.00144268	0.792467	0.999982	221.46	2.37783e-06	0.00144269	0.182622	0.999878	304.451	0.00424294	0.0602292	0.749161	0.999878
Misin01G112100	0	NA	NA	NA	NA	0	NA	NA	NA	NA	0.397225	1.92758e-07	0.0014427	0.541092	NA	1.34734	-7.64041e-05	0.0615033	0.981431	NA
Misin01G112200	1427.63	2.36028e-06	0.00144268	0.527722	0.999826	967.209	-1.11122e-06	0.00144267	0.783392	0.999982	1611.24	0.927294	0.744672	0.00314	0.485011	1673.11	0.0131797	0.062866	0.164707	0.999878
Misin01G112300	601.374	2.75502e-06	0.00144265	0.626273	0.999826	940.089	8.185e-07	0.00144267	0.838493	0.999982	1050.01	2.81737e-06	0.00144269	0.224309	0.999878	952.755	0.00339625	0.058808	0.831971	0.999878
Misin01G112400	1.10195	-1.89423e-07	0.0014427	0.435228	0.999826	8.91539	-3.36617e-07	0.00144269	0.58261	0.999982	12.9112	4.95788e-07	0.00144269	0.402037	0.999878	20.2004	-0.000346033	0.0614856	0.821511	0.999878
Misin01G112500	22.2271	-8.31209e-06	0.00144271	0.880102	0.999826	93.225	-6.26516e-07	0.00144269	0.709215	0.999982	61.1591	-2.75088e-08	0.00144269	0.971282	0.999878	68.4212	-0.00137446	0.0614135	0.706366	0.999878
Misin01G112600	267.607	-1.10829e-06	0.00144269	0.38061	0.999826	168.736	-1.8344e-06	0.00144269	0.349239	0.999982	106.816	6.98456e-07	0.00144269	0.471682	0.999878	137.054	0.00664783	0.0617548	0.294548	0.999878
Misin01G112700	192.314	1.25526e-07	0.00144269	0.959023	0.999826	296.827	4.40076e-07	0.00144267	0.917751	0.999982	257.331	-1.14909e-06	0.00144267	0.774396	0.999878	160.6	-0.000152944	0.0608119	0.96889	0.999878
Misin01G112800	392.443	2.30796e-06	0.00144269	0.344151	0.999826	221.416	-1.1973e-05	0.00144271	0.277057	0.999982	356.215	3.351e-06	0.00144269	0.194119	0.999878	331.132	0.00929326	0.0611461	0.463092	0.999878
Misin01G112900	0	NA	NA	NA	NA	0	NA	NA	NA	NA	0	NA	NA	NA	NA	0	NA	NA	NA	NA
Misin01G113000	29.9387	-3.2502e-08	0.00144269	0.963378	0.999826	26.8164	6.51877e-08	0.00144269	0.941562	0.999982	39.3569	2.57518e-07	0.00144269	0.770854	0.999878	42.5894	-0.00149938	0.061431	0.663631	0.999878
Misin01G113100	22.2855	5.97993e-07	0.00144269	0.616549	0.999826	21.7215	2.21138e-07	0.00144269	0.674148	0.999982	39.4989	-1.2839e-06	0.00144269	0.369814	0.999878	35.7374	-0.00074391	0.0614191	0.822456	0.999878
Misin01G113200	692.067	-1.84206e-07	0.00144268	0.946756	0.999826	867.512	-1.31992e-07	0.00144265	0.868221	0.999982	812.379	-8.18766e-07	0.00144267	0.855172	0.999878	802.849	0.0331639	0.0727655	0.0449799	0.889897
Misin01G113300	312.311	-7.79586e-08	0.00144269	0.905208	0.999826	144.948	-3.16994e-07	0.00144269	0.443151	0.999982	148.459	-4.7868e-09	0.00144269	0.94129	0.999878	184.342	0.000705964	0.0614859	0.694938	0.999878
Misin01G113400	0	NA	NA	NA	NA	2.44801	-2.12965e-07	0.0014427	0.489761	0.999982	6.45527	2.39194e-08	0.00144269	0.952381	0.999878	1.23786	-0.000684334	0.0615079	0.457629	NA
Misin01G113500	234.764	2.96097e-07	0.00144269	0.894534	0.999826	238.289	-2.99841e-07	0.00144269	0.904813	0.999982	287.128	7.4554e-07	0.00144268	0.90013	0.999878	237.996	-0.00453333	0.0609887	0.638752	0.999878
Misin01G113600	487.578	4.28484e-06	0.00144267	0.328499	0.999826	495.527	2.34612e-06	0.00144267	0.589508	0.999982	581.444	4.94661e-07	0.00144269	0.852231	0.999878	843.446	-0.00155381	0.0604525	0.887864	0.999878
Misin01G113700	75.7838	8.83493e-07	0.00144269	0.620588	0.999826	38.497	-2.1335e-07	0.00144269	0.839127	0.999982	46.9292	3.19957e-07	0.00144269	0.499584	0.999878	86.103	0.00198339	0.0613323	0.707394	0.999878
Misin01G113800	750.206	5.41375e-08	0.00144269	0.986884	0.999826	822.837	7.06063e-07	0.00144268	0.852008	0.999982	999.3	-3.46969e-06	0.00144268	0.265241	0.999878	1023.54	-0.0172172	0.0640816	0.117184	0.999878
Misin01G113900	346.878	-4.89739e-07	0.00144269	0.800466	0.999826	126.401	-7.7062e-07	0.00144269	0.982812	0.999982	213.465	-8.91744e-07	0.00144269	0.703087	0.999878	273.958	-1.2295	0.55054	0.000654912	0.159531
Misin01G114000	8.40271	5.93217e-09	0.00144269	NA	NA	48.4953	3.77526e-08	0.00144269	0.987041	0.999982	48.9088	-7.79968e-08	0.00144269	0.918337	0.999878	14.5774	-0.00218517	0.0615611	0.00433475	0.421879
Misin01G114100	35.2004	7.76281e-07	0.00144269	0.407124	0.999826	4.46232	-2.38113e-07	0.0014427	0.10354	0.999982	4.02589	1.44257e-07	0.00144269	0.545461	0.999878	94.2607	-0.00403289	0.0613149	0.555929	0.999878
Misin01G114200	0	NA	NA	NA	NA	0	NA	NA	NA	NA	0.242932	-1.57013e-07	0.0014427	0.705524	NA	1.89976	-0.00132513	0.0615106	0.348723	NA
Misin01G114300	407.53	1.91035e-06	0.00144269	0.374691	0.999826	447.557	-9.79177e-07	0.00144269	0.711013	0.999982	607.313	-2.72239e-06	0.00144269	0.298213	0.999878	866.105	-0.0108702	0.0616598	0.367112	0.999878
Misin01G114400	26.6377	4.34002e-07	0.00144269	0.463322	0.999826	6.48981	2.49532e-07	0.00144269	0.577677	0.999982	111.572	2.48553e-07	0.0014427	NA	NA	32.2831	-0.00294793	0.0615472	0.297452	0.999878
Misin01G114500	7.36359	-3.2933e-07	0.00144269	0.3147	0.999826	0	NA	NA	NA	NA	2.0145	2.42458e-07	0.0014427	0.225504	0.999878	0.506975	-0.000693492	0.061508	0.457634	NA
Misin01G114600	54.1624	-8.50704e-07	0.00144269	0.434101	0.999826	29.0533	8.62461e-07	0.00144269	0.299721	0.999982	11.0859	2.34369e-07	0.00144269	0.522946	0.999878	17.2275	-0.00284114	0.0615128	0.3881	0.999878
Misin01G114700	470.406	2.57062e-06	0.00144268	0.468483	0.999826	638.246	1.93301e-06	0.00144267	0.630442	0.999982	658.767	-9.29419e-06	0.00144269	0.451023	0.999878	323.884	0.00506413	0.0612199	0.551898	0.999878
Misin01G114800	261.677	3.54034e-06	0.00144269	0.0251654	0.999826	65.7178	-1.12252e-06	0.00144269	0.286876	0.999982	135.207	1.86032e-06	0.00144269	0.054932	0.999878	445.851	0.0370495	0.0775118	0.0104505	0.579632
Misin01G114900	163.566	1.16127e-06	0.00144269	0.53406	0.999826	181.032	-5.51773e-08	0.00144269	0.975335	0.999982	177.766	9.1628e-07	0.00144269	0.554066	0.999878	195.936	-0.0051712	0.0611658	0.561022	0.999878
Misin01G115000	76.0679	-5.91581e-07	0.00144269	0.637918	0.999826	81.1123	4.85273e-07	0.00144269	0.790803	0.999982	136.597	-3.5698e-06	0.00144269	0.156834	0.999878	157.322	0.0114648	0.0622686	0.24498	0.999878
Misin01G115100	115.233	3.78124e-06	0.00144269	0.0717101	0.999826	114.984	2.86619e-06	0.00144269	0.890008	0.999982	94.127	-3.94927e-07	0.00144269	0.817379	0.999878	135.977	-0.00145385	0.0609354	0.859795	0.999878
Misin01G115200	200.511	3.56609e-07	0.00144269	0.892367	0.999826	192.744	-2.96701e-06	0.00144269	0.243745	0.999982	201.361	-2.96115e-07	0.00144268	0.911337	0.999878	309.184	0.00299733	0.0608617	0.754833	0.999878
Misin01G115300	142.617	1.77759e-06	0.00144269	0.374108	0.999826	123.366	1.64335e-07	0.00144269	0.927927	0.999982	148.085	2.54817e-06	0.00144269	0.299581	0.999878	184.346	-0.00637885	0.0611926	0.535151	0.999878
Misin01G115400	636.884	3.36789e-06	0.00144267	0.449164	0.999826	563.285	2.37751e-06	0.00144268	0.483988	0.999982	596.16	-6.03306e-07	0.00144268	0.847945	0.999878	607.442	0.00468525	0.0603444	0.717074	0.999878
Misin01G115500	2231.01	-1.71142e-06	0.00144263	0.729229	0.999826	1991.53	7.0115e-07	0.00144266	0.893822	0.999982	2386.45	-0.000117205	0.00144503	0.287522	0.999878	2660.29	-0.0123574	0.058641	0.521888	0.999878
Misin01G115600	1780.59	-6.03971e-06	0.00144267	0.314925	0.999826	1293.32	1.46914e-06	0.00144267	0.707519	0.999982	1269.14	6.07858e-06	0.00144268	0.0833282	0.999878	1515.63	0.00247894	0.0604167	0.823162	0.999878
Misin01G115700	1437.34	8.82401e-06	0.00144268	0.381152	0.999826	981.241	5.09203e-06	0.00144266	0.356902	0.999982	1172.71	-2.3668e-06	0.00144267	0.54178	0.999878	1545.83	0.0118651	0.0586369	0.577445	0.999878
Misin01G115800	33.2226	1.88763e-06	0.00144269	0.257781	0.999826	46.7996	1.76762e-07	0.00144269	0.930538	0.999982	56.5935	1.15625e-06	0.00144269	0.244434	0.999878	45.1605	0.00357124	0.0613267	0.578466	0.999878
Misin01G115900	0	NA	NA	NA	NA	0	NA	NA	NA	NA	0	NA	NA	NA	NA	0	NA	NA	NA	NA
Misin01G116000	0	NA	NA	NA	NA	7.80414	-4.27081e-07	0.00144269	0.264958	0.999982	8.91452	1.23054e-07	0.00144269	0.75088	0.999878	0	NA	NA	NA	NA
Misin01G116100	34.514	1.34091e-06	0.00144269	0.366629	0.999826	52.7782	7.37573e-07	0.00144269	0.805593	0.999982	44.311	4.88434e-07	0.00144269	0.607557	0.999878	0	NA	NA	NA	NA
Misin01G116200	0	NA	NA	NA	NA	1.27686	2.2203e-07	0.0014427	0.257553	0.999982	0.331401	1.84574e-07	0.0014427	0.592769	NA	1.4489	-0.000753179	0.06151	0.258861	NA
Misin01G116300	227.475	-6.82233e-07	0.00144269	0.734645	0.999826	214.533	3.78223e-06	0.00144269	0.140527	0.999982	159.979	-1.99041e-06	0.00144268	0.491238	0.999878	221.169	-0.0140865	0.0631768	0.130209	0.999878
Misin01G116400	138.638	-1.85398e-07	0.00144269	0.847152	0.999826	168.175	6.25262e-07	0.00144269	0.789314	0.999982	196.236	1.17982e-05	0.00144271	0.789765	0.999878	217.139	-0.0130161	0.0628273	0.163413	0.999878
Misin01G116500	431.165	4.237e-07	0.00144269	0.852812	0.999826	135.081	3.09098e-06	0.00144269	0.451898	0.999982	245.164	-6.59314e-06	0.00144269	0.0507081	0.999878	421.577	0.000491675	0.0602404	0.970711	0.999878
Misin01G116600	0	NA	NA	NA	NA	0	NA	NA	NA	NA	0	NA	NA	NA	NA	0	NA	NA	NA	NA
Misin01G116700	802.173	3.40036e-06	0.00144268	0.345119	0.999826	909.562	3.73816e-07	0.00144268	0.911775	0.999982	1092.14	4.70539e-06	0.00144268	0.168453	0.999878	953.566	-0.0413992	0.0809736	0.0185944	0.706066
Misin01G116800	0	NA	NA	NA	NA	0	NA	NA	NA	NA	0	NA	NA	NA	NA	0.38217	0.000681803	0.0615071	0.51454	NA
Misin01G116900	0	NA	NA	NA	NA	0	NA	NA	NA	NA	0	NA	NA	NA	NA	0	NA	NA	NA	NA
Misin01G117000	297.96	-5.86896e-07	0.00144269	0.740086	0.999826	407.465	-1.91935e-06	0.00144269	0.88219	0.999982	359.706	8.85417e-07	0.00144269	0.570261	0.999878	410.918	0.00454404	0.0615699	0.354001	0.999878
Misin01G117100	19.2569	-7.81505e-08	0.00144269	0.783714	0.999826	41.8506	-1.09214e-07	0.00144269	0.900512	0.999982	42.8463	-4.57745e-07	0.00144269	0.54191	0.999878	38.0023	-1.60956e-05	0.0614078	0.990719	0.999878
Misin01G117200	565.982	-5.95964e-07	0.00144267	0.883826	0.999826	546.083	-1.61306e-05	0.00144271	0.26084	0.999982	561.217	1.66437e-05	0.00144272	0.419821	0.999878	798.217	-0.0100007	0.0597527	0.575106	0.999878
Misin01G117300	34.3169	1.25059e-05	0.00144272	0.309085	0.999826	66.4999	-9.90474e-08	0.00144269	0.95327	0.999982	91.0582	-8.70063e-07	0.00144269	0.578213	0.999878	90.8703	0.00215361	0.061074	0.791044	0.999878
Misin01G117400	1076.17	-4.19183e-06	0.00144267	0.618634	0.999826	1083.73	1.03697e-06	0.00144266	0.826118	0.999982	1224.78	2.48649e-06	0.00144267	0.554336	0.999878	1275.81	0.000404999	0.0588306	0.989334	0.999878
Misin01G117500	0.338961	1.9273e-07	0.0014427	0.516213	NA	0	NA	NA	NA	NA	4.32939	2.0725e-08	0.0014427	0.902866	0.999878	3.20713	0.000783465	0.0615105	0.17847	NA
Misin01G117600	489.507	-3.64546e-06	0.00144268	0.260035	0.999826	399.23	-4.48529e-06	0.00144267	0.297402	0.999982	331.848	-6.83106e-08	0.00144269	0.927774	0.999878	345.21	0.0255847	0.0684709	0.0300985	0.792999
Misin01G117700	130.445	7.52996e-07	0.00144269	0.628646	0.999826	93.0197	5.74972e-07	0.00144269	0.561833	0.999982	106.43	4.67049e-07	0.00144269	0.793196	0.999878	152.13	0.00416336	0.0614094	0.500123	0.999878
Misin01G117800	0	NA	NA	NA	NA	0	NA	NA	NA	NA	0.760752	-2.04804e-07	0.0014427	0.327208	NA	0	NA	NA	NA	NA
Misin01G117900	6.69756	-1.02191e-07	0.00144269	0.78827	0.999826	6.30373	2.23909e-07	0.0014427	0.167324	0.999982	5.1624	4.94835e-07	0.0014427	0.0665852	0.999878	30.7711	0.000938441	0.0614507	0.742729	0.999878
Misin01G118000	824.613	4.38858e-06	0.00144269	0.157663	0.999826	299.545	1.60025e-06	0.00144269	0.267505	0.999982	554.629	-4.21859e-07	0.00144269	0.85643	0.999878	755.293	0.00200352	0.0604579	0.897791	0.999878
Misin01G118100	0	NA	NA	NA	NA	0	NA	NA	NA	NA	0	NA	NA	NA	NA	0	NA	NA	NA	NA
Misin01G118200	0	NA	NA	NA	NA	0	NA	NA	NA	NA	0	NA	NA	NA	NA	0	NA	NA	NA	NA
Misin01G118300	0	NA	NA	NA	NA	0	NA	NA	NA	NA	0	NA	NA	NA	NA	0	NA	NA	NA	NA
Misin01G118400	232.684	3.14439e-06	0.00144269	0.0979927	0.999826	226.273	3.7488e-07	0.00144269	0.832737	0.999982	348.69	-1.11154e-06	0.00144269	0.446136	0.999878	470.84	0.0198365	0.0653965	0.0609265	0.947927
Misin01G118500	1081.89	-1.57332e-06	0.00144267	0.730827	0.999826	1057.48	-4.10191e-06	0.00144265	0.478108	0.999982	1258.93	1.57642e-05	0.00144271	0.366508	0.999878	1342.93	0.0110029	0.0612888	0.424981	0.999878
Misin01G118600	0	NA	NA	NA	NA	0	NA	NA	NA	NA	0	NA	NA	NA	NA	0	NA	NA	NA	NA
Misin01G118700	0	NA	NA	NA	NA	0	NA	NA	NA	NA	0.600734	-1.90014e-08	0.0014427	0.902871	NA	1.14651	0.000808476	0.0615105	0.286954	NA
Misin01G118800	306.267	2.22767e-06	0.00144268	0.337819	0.999826	555.26	2.18104e-06	0.00144268	0.493131	0.999982	611.563	3.85233e-06	0.00144269	0.145194	0.999878	476.349	0.0135234	0.0629353	0.165754	0.999878
Misin01G118900	0	NA	NA	NA	NA	0	NA	NA	NA	NA	0	NA	NA	NA	NA	0	NA	NA	NA	NA
Misin01G119000	6706.56	-2.41162e-06	0.00144269	0.293004	0.999826	6111.77	2.68152e-06	0.00144267	0.551881	0.999982	7561.07	-5.92035e-06	0.00144267	0.185597	0.999878	5237.23	-0.00146008	0.0610289	0.871733	0.999878
Misin01G119100	146.438	-8.04179e-07	0.00144269	0.729417	0.999826	90.5495	4.49903e-07	0.00144269	0.818225	0.999982	113.041	2.44746e-06	0.00144269	0.373339	0.999878	151.881	-0.00630067	0.0612339	0.505286	0.999878
Misin01G119200	212.363	-2.06983e-07	0.00144268	0.944357	0.999826	232.77	4.43367e-06	0.00144268	0.257455	0.999982	231.227	4.4497e-07	0.00144269	0.620219	0.999878	270.553	-0.0185356	0.0648801	0.062965	0.95438
Misin01G119300	0	NA	NA	NA	NA	0.774248	-2.0033e-07	0.0014427	0.369627	0.999982	0	NA	NA	NA	NA	1.58358	-6.02504e-05	0.0615032	0.981431	NA
Misin01G119400	0	NA	NA	NA	NA	0	NA	NA	NA	NA	0	NA	NA	NA	NA	0	NA	NA	NA	NA
Misin01G119500	0	NA	NA	NA	NA	0	NA	NA	NA	NA	0	NA	NA	NA	NA	0	NA	NA	NA	NA
Misin01G119600	56.5631	1.15734e-06	0.00144269	0.565711	0.999826	23.908	-3.2651e-07	0.00144269	0.703434	0.999982	78.8679	6.18732e-07	0.00144269	0.483391	0.999878	60.696	-0.00106483	0.0613405	0.811113	0.999878
Misin01G119700	365.269	-1.66374e-06	0.00144268	0.657268	0.999826	317.946	1.67183e-06	0.00144268	0.631702	0.999982	316.925	3.26185e-06	0.00144269	0.190447	0.999878	324.425	0.00391453	0.0597429	0.773858	0.999878
Misin01G119800	1210.73	-6.48828e-07	0.00144267	0.559584	0.999826	1027.41	-1.97975e-06	0.00144268	0.711217	0.999982	1024.37	-7.02398e-06	0.00144269	0.190554	0.999878	1259.33	0.0176398	0.0631164	0.233982	0.999878
Misin01G119900	16.5518	1.62705e-07	0.00144269	NA	NA	7.39534	-2.14256e-07	0.0014427	0.0834464	0.999982	5.72381	2.62089e-08	0.00144269	0.967677	0.999878	14.7565	-3.94458e-05	0.0614895	0.964337	0.999878
Misin01G120000	311.029	1.80484e-06	0.00144268	0.570822	0.999826	502.355	4.84282e-06	0.00144266	0.342273	0.999982	596.542	6.93854e-07	0.00144269	0.698728	0.999878	554.982	-0.00511003	0.0603846	0.689059	0.999878
Misin01G120100	1.97589	-1.55267e-08	0.0014427	0.996049	0.999826	0	NA	NA	NA	NA	0	NA	NA	NA	NA	0	NA	NA	NA	NA
Misin01G120200	11.3288	2.27947e-08	0.00144269	0.975524	0.999826	3.59717	1.34931e-07	0.00144269	0.687751	0.999982	4.8075	-3.58797e-08	0.00144269	0.891843	0.999878	3.30952	-0.000359733	0.0614968	0.732572	NA
Misin01G120300	14.6588	-7.13231e-07	0.00144269	0.212841	0.999826	4.32354	-1.36079e-07	0.00144269	0.680875	0.999982	4.64572	2.10458e-07	0.00144269	0.284872	0.999878	12.9852	-0.000438793	0.061458	0.849697	0.999878
Misin01G120400	0	NA	NA	NA	NA	0	NA	NA	NA	NA	0	NA	NA	NA	NA	0	NA	NA	NA	NA
Misin01G120500	14.1211	-4.01788e-07	0.00144269	0.218763	0.999826	12.7306	-3.42893e-07	0.00144269	0.535039	0.999982	7.76576	2.22355e-07	0.00144269	0.630225	0.999878	9.97194	0.00180237	0.061504	0.432823	0.999878
Misin01G120600	0	NA	NA	NA	NA	0	NA	NA	NA	NA	0	NA	NA	NA	NA	0	NA	NA	NA	NA
Misin01G120700	0	NA	NA	NA	NA	0	NA	NA	NA	NA	3.50428	-3.22763e-08	0.0014427	0.902867	0.999878	0	NA	NA	NA	NA
Misin01G120800	1.26756	-8.68975e-08	0.00144269	0.704216	0.999826	1.44691	-2.05067e-07	0.0014427	0.262085	0.999982	0.331401	1.84574e-07	0.0014427	0.592769	NA	0.253488	-0.000615151	0.061506	0.624633	NA
Misin01G120900	5.8352	-1.98595e-07	0.0014427	0.360257	0.999826	1.19657	-2.07176e-07	0.0014427	0.290049	0.999982	1.94324	1.13627e-07	0.00144269	0.703523	0.999878	5.44817	0.00080004	0.061511	0.12123	0.999878
Misin01G121000	123.623	8.33313e-07	0.00144269	0.730281	0.999826	131.305	6.51845e-07	0.00144269	0.757332	0.999982	163.645	3.10818e-08	0.00144269	0.980284	0.999878	107.139	-0.00173186	0.0610984	0.808732	0.999878
Misin01G121100	158.795	-7.31186e-07	0.00144269	0.744457	0.999826	210.498	2.33635e-06	0.00144269	0.659333	0.999982	238.309	-6.71546e-06	0.00144268	0.115284	0.999878	265.512	0.0110997	0.0616642	0.372012	0.999878
Misin01G121200	131.415	8.84057e-07	0.00144269	0.64535	0.999826	115.23	1.48425e-07	0.00144269	0.907929	0.999982	114.743	3.71724e-07	0.00144269	0.681902	0.999878	189.005	-0.00173934	0.0610871	0.812727	0.999878
Misin01G121300	65.5445	3.87114e-07	0.00144269	0.816504	0.999826	71.3152	-4.80888e-07	0.00144269	0.753059	0.999982	58.0332	7.25674e-07	0.00144269	0.419262	0.999878	104.205	-0.00101939	0.0609334	0.89865	0.999878
Misin01G121400	85.802	1.26627e-06	0.00144269	0.452865	0.999826	64.176	1.92048e-07	0.00144269	0.79573	0.999982	63.5131	1.89974e-06	0.00144269	0.156578	0.999878	37.2422	-3.57755e-06	0.0614538	0.994536	0.999878
Misin01G121500	846.575	2.34746e-06	0.00144267	0.609939	0.999826	754.665	9.08346e-06	0.00144267	0.694425	0.999982	849.828	-3.0932e-07	0.00144268	0.926693	0.999878	893.052	0.0103699	0.061035	0.47839	0.999878
Misin01G121600	536.554	3.67039e-07	0.00144268	0.896322	0.999826	821.178	-1.19594e-06	0.00144269	0.564481	0.999982	1007.77	-3.38617e-07	0.00144269	0.754117	0.999878	409.987	-0.00604969	0.061546	0.384487	0.999878
Misin01G121700	474.289	3.64303e-06	0.00144268	0.24961	0.999826	699.944	7.88719e-06	0.00144269	0.347985	0.999982	756.994	8.61442e-07	0.00144268	0.768972	0.999878	1083.92	0.465424	0.377964	0.00390336	0.405094
Misin01G121800	0	NA	NA	NA	NA	0	NA	NA	NA	NA	0	NA	NA	NA	NA	0	NA	NA	NA	NA
Misin01G121900	9.60024	4.5731e-08	0.00144269	NA	NA	0	NA	NA	NA	NA	35.219	-2.54754e-08	0.0014427	0.813625	0.999878	3.42182	-5.38009e-05	0.0615032	0.981433	NA
Misin01G122000	5609.97	-1.12281e-06	0.00144267	0.769298	0.999826	3054.23	6.23169e-06	0.00144267	0.18076	0.999982	1968.02	-6.35538e-06	0.00144269	0.88547	0.999878	3465.89	0.0154548	0.0628115	0.248528	0.999878
Misin01G122100	58.5909	-8.94628e-07	0.00144269	0.672298	0.999826	22.9859	-5.95262e-07	0.00144269	0.494782	0.999982	9.44303	2.99275e-08	0.00144269	0.9454	0.999878	12.307	0.000673373	0.0614895	0.684281	0.999878
Misin01G122200	118.755	5.32173e-06	0.00144269	0.0218329	0.999826	109.033	1.70949e-07	0.00144269	0.923549	0.999982	110.374	-1.12178e-06	0.00144269	0.67835	0.999878	83.0465	0.00563084	0.0616913	0.261701	0.999878
Misin01G122300	501.959	-4.972e-07	0.00144268	0.878084	0.999826	428.865	-4.98733e-06	0.00144267	0.2373	0.999982	497.998	-2.29795e-06	0.00144268	0.47441	0.999878	535.006	-0.0114578	0.0612404	0.423017	0.999878
Misin01G122400	48.4646	2.38131e-06	0.00144269	0.17709	0.999826	41.3546	-3.25054e-07	0.00144269	0.848396	0.999982	51.4454	-3.97895e-07	0.00144269	0.612825	0.999878	56.0643	-0.00236078	0.0613053	0.676265	0.999878
Misin01G122500	13.6907	-8.83857e-08	0.00144269	0.900883	0.999826	20.1157	-1.08874e-06	0.00144269	0.350128	0.999982	18.5483	-1.15526e-06	0.00144269	0.230064	0.999878	1.46349	0.000723105	0.0615089	0.285593	NA
Misin01G122600	999.301	-7.73213e-07	0.00144268	0.795426	0.999826	1124.02	-1.49687e-06	0.00144268	0.666996	0.999982	1061.28	-1.24049e-05	0.00144269	0.00649851	0.651386	1400.41	-5.0676e-05	0.0602417	0.938687	0.999878
Misin01G122700	3.78232	2.89636e-07	0.0014427	0.0646643	0.999826	2.15669	-1.34385e-07	0.00144269	0.571265	0.999982	5.75294	-1.06069e-07	0.00144269	0.72763	0.999878	16.5317	-0.00103073	0.0614818	0.618418	0.999878
Misin01G122800	1.6344	2.03039e-07	0.0014427	0.300648	0.999826	1.12105	1.38665e-07	0.00144269	0.604268	0.999982	2.2556	-3.51158e-07	0.00144269	0.931179	0.999878	1.09831	0.00080588	0.0615104	0.293504	NA
Misin01G122900	2357.19	-1.32948e-06	0.00144268	0.639278	0.999826	2302.2	-1.1574e-06	0.00144268	0.671874	0.999982	2126.7	3.30311e-06	0.00144268	0.493414	0.999878	2078.49	-0.000569166	0.0602889	0.962645	0.999878
Misin01G123000	997.879	-4.65623e-07	0.00144268	0.868759	0.999826	627.817	-5.31745e-07	0.00144269	0.829283	0.999982	636.68	-8.91519e-07	0.00144268	0.76094	0.999878	1240.86	0.0068474	0.0616289	0.353651	0.999878
Misin01G123100	1074.69	1.2016e-06	0.00144267	0.780217	0.999826	924.06	0.000807681	0.00159015	0.674842	0.999982	1131.54	-3.43682e-06	0.00144269	0.244261	0.999878	1069.46	0.00565678	0.0602621	0.6791	0.999878
Misin01G123200	1942.63	-3.69126e-06	0.00144268	0.344262	0.999826	1719.32	5.0615e-07	0.00144268	0.885622	0.999982	1946.96	1.69309e-06	0.00144268	0.586086	0.999878	2211.74	-0.00271929	0.0601234	0.830242	0.999878
Misin01G123300	876.751	-4.90445e-06	0.00144268	0.167324	0.999826	855.582	-2.46256e-07	0.00144268	0.933908	0.999982	1054.64	-2.41645e-07	0.00144269	0.911862	0.999878	1013.23	0.000194418	0.0607301	0.987624	0.999878
Misin01G123400	383.317	-2.20552e-06	0.00144269	NA	NA	166.784	-1.19615e-06	0.00144269	0.417223	0.999982	123.227	1.25515e-06	0.00144269	0.12171	0.999878	106.983	0.00814036	0.061998	0.191309	0.999878
Misin01G123500	88.6838	-2.34531e-06	0.00144269	0.124955	0.999826	67.3076	1.07328e-07	0.00144269	0.918878	0.999982	137.207	2.40841e-07	0.00144269	0.797778	0.999878	112.273	0.0137453	0.0633304	0.0749697	0.980665
Misin01G123600	0.677922	2.44073e-07	0.0014427	0.362581	0.999826	0.314586	-1.71567e-07	0.0014427	0.577948	0.999982	0	NA	NA	NA	NA	4.17996	0.000795288	0.0615108	0.143652	0.999878
Misin01G123700	142.612	-2.18931e-06	0.00144269	0.267139	0.999826	55.216	9.04323e-07	0.00144269	0.282868	0.999982	50.3782	5.44744e-07	0.00144269	0.374296	0.999878	128.327	-0.00437605	0.0614981	0.415493	0.999878
Misin01G123800	171.811	1.4605e-06	0.00144269	0.396346	0.999826	98.2382	4.9114e-07	0.00144269	0.746654	0.999982	121.323	1.47896e-06	0.00144269	0.238154	0.999878	176.412	0.00453302	0.0611392	0.597668	0.999878
Misin01G123900	0	NA	NA	NA	NA	0	NA	NA	NA	NA	0.15889	1.55858e-07	0.0014427	0.780623	NA	0	NA	NA	NA	NA
Misin01G124000	0	NA	NA	NA	NA	0	NA	NA	NA	NA	0	NA	NA	NA	NA	0	NA	NA	NA	NA
Misin01G124100	11.1692	-2.63022e-08	0.00144269	0.926285	0.999826	49.066	3.74338e-07	0.00144269	0.59892	0.999982	52.727	1.40897e-07	0.00144269	0.761813	0.999878	13.6683	-0.000807645	0.0614874	0.640169	0.999878
Misin01G124200	46.5279	-7.9811e-08	0.00144269	0.940759	0.999826	39.4424	-1.30292e-06	0.00144269	0.316696	0.999982	48.1612	1.21674e-06	0.00144269	0.0491523	0.999878	56.6172	0.00105944	0.0612639	0.850774	0.999878
Misin01G124300	0	NA	NA	NA	NA	0	NA	NA	NA	NA	0	NA	NA	NA	NA	0	NA	NA	NA	NA
Misin01G124400	278.989	1.31831e-06	0.00144269	0.609354	0.999826	307.596	-1.5971e-06	0.00144269	0.500481	0.999982	410.773	-1.16547e-07	0.00144269	0.945329	0.999878	364.58	0.017297	0.0637645	0.166275	0.999878
Misin01G124500	0.275128	-1.7593e-07	0.0014427	0.567486	NA	1.87857	-2.06388e-07	0.0014427	0.243316	0.999982	1.99771	1.57732e-07	0.00144269	0.523887	0.999878	1.40428	0.000533007	0.0615017	0.582553	NA
Misin01G124600	0	NA	NA	NA	NA	0	NA	NA	NA	NA	0	NA	NA	NA	NA	0	NA	NA	NA	NA
Misin01G124700	0	NA	NA	NA	NA	0	NA	NA	NA	NA	0	NA	NA	NA	NA	0	NA	NA	NA	NA
Misin01G124800	495.607	-8.63982e-08	0.00144269	0.969167	0.999826	446.717	2.59635e-06	0.00144269	0.12794	0.999982	488.755	1.20356e-06	0.00144268	0.669605	0.999878	505.687	0.000872352	0.0604138	0.951153	0.999878
Misin01G124900	266.058	-1.3189e-06	0.00144268	0.662979	0.999826	230.33	1.07233e-06	0.00144269	0.576484	0.999982	249.711	1.82731e-06	0.00144269	0.38633	0.999878	846.492	0.0148877	0.0626418	0.237194	0.999878
Misin01G125000	34.1939	-2.94717e-07	0.00144269	0.722395	0.999826	62.5116	2.74159e-07	0.00144269	0.874295	0.999982	32.3386	5.97838e-07	0.00144269	0.342711	0.999878	101.717	0.00764678	0.0618565	0.249454	0.999878
Misin01G125100	0	NA	NA	NA	NA	0	NA	NA	NA	NA	0	NA	NA	NA	NA	0	NA	NA	NA	NA
Misin01G125200	0	NA	NA	NA	NA	0	NA	NA	NA	NA	0	NA	NA	NA	NA	0.233306	-5.18533e-05	0.0615033	0.981427	NA
Misin01G125300	0	NA	NA	NA	NA	0	NA	NA	NA	NA	0	NA	NA	NA	NA	0	NA	NA	NA	NA
Misin01G125400	0	NA	NA	NA	NA	0	NA	NA	NA	NA	0	NA	NA	NA	NA	0	NA	NA	NA	NA
Misin01G125500	1.73951	2.25943e-08	0.00144269	0.938306	0.999826	0	NA	NA	NA	NA	3.57798	-8.34302e-08	0.00144269	0.750783	0.999878	7.20219	0.000655849	0.0614853	0.710616	0.999878
Misin01G125600	0	NA	NA	NA	NA	0	NA	NA	NA	NA	0	NA	NA	NA	NA	0	NA	NA	NA	NA
Misin01G125700	14.8937	-4.64009e-07	0.00144269	0.603576	0.999826	80.0505	1.17959e-06	0.00144269	0.609087	0.999982	102.845	9.75311e-07	0.00144269	0.550807	0.999878	1.77403	-0.000741071	0.0615098	0.267961	NA
Misin01G125800	2466.6	-8.55988e-06	0.0014427	0.00501042	0.990031	3098.25	4.93276e-07	0.00144269	0.506996	0.999982	3287.1	-3.77346e-06	0.00144269	0.10814	0.999878	3475.09	0.0169994	0.0634291	0.203408	0.999878
Misin01G125900	1.74344	-1.95829e-08	0.0014427	0.996048	0.999826	1.34553	2.22669e-07	0.0014427	0.249622	0.999982	0	NA	NA	NA	NA	0	NA	NA	NA	NA
Misin01G126000	0	NA	NA	NA	NA	4.6482	5.14556e-07	0.0014427	0.106686	0.999982	1.11809	-3.88346e-08	0.00144269	0.863472	0.999878	0	NA	NA	NA	NA
Misin01G126100	423.188	-4.90997e-06	0.00144268	0.134213	0.999826	422.426	3.3267e-06	0.00144269	0.169896	0.999982	435.78	2.77987e-06	0.00144268	0.407662	0.999878	597.188	0.00317558	0.0603888	0.792655	0.999878
Misin01G126200	1.85966	-1.84289e-08	0.0014427	0.996048	0.999826	0	NA	NA	NA	NA	0.883735	2.13674e-07	0.0014427	0.366253	NA	0	NA	NA	NA	NA
Misin01G126300	0	NA	NA	NA	NA	1.4973	-2.05553e-07	0.0014427	0.256237	0.999982	5.19443	2.1497e-07	0.0014427	0.166343	0.999878	0	NA	NA	NA	NA
Misin01G126400	1733.53	3.68646e-06	0.00144268	0.258595	0.999826	1246.05	1.77588e-06	0.00144267	0.663631	0.999982	2875.11	1.56478e-06	0.00144268	0.666161	0.999878	2472.4	0.015568	0.0628027	0.271789	0.999878
Misin01G126500	1.77024	-9.00933e-09	0.0014427	0.996048	0.999826	7.76838	-9.17759e-08	0.00144269	0.940069	0.999982	12.7331	4.7657e-07	0.00144269	0.259716	0.999878	10.0004	-0.000515464	0.0614924	NA	NA
Misin01G126600	969.536	2.00736e-05	0.00144273	0.0353144	0.999826	1053.84	-8.88491e-07	0.00144267	0.817149	0.999982	1131	2.00516e-05	0.00144273	0.0145779	0.908156	1095.86	-0.0127349	0.0613257	0.404871	0.999878
Misin01G126700	1097.58	-2.63001e-07	0.00144267	0.944689	0.999826	1196.57	-4.71707e-06	0.00144265	0.395841	0.999982	1458.99	-4.0475e-06	0.00144268	0.22931	0.999878	1541.41	-0.0126465	0.0621459	0.277248	0.999878
Misin01G126800	0.158011	1.6561e-07	0.0014427	0.695743	NA	0	NA	NA	NA	NA	0	NA	NA	NA	NA	0	NA	NA	NA	NA
Misin01G126900	7.22141	3.10912e-07	0.0014427	0.171676	0.999826	2.34161	-7.23714e-08	0.00144269	0.768049	0.999982	9.60455	2.45804e-07	0.0014427	0.0731861	0.999878	0	NA	NA	NA	NA
Misin01G127000	0.85962	1.77803e-07	0.0014427	0.516218	0.999826	0	NA	NA	NA	NA	2.30627	1.12861e-07	0.00144269	0.909504	0.999878	0	NA	NA	NA	NA
Misin01G127100	7.4492	-3.57096e-07	0.0014427	0.240242	0.999826	3.86874	4.73981e-08	0.00144269	0.902132	0.999982	2.43243	-1.97347e-07	0.0014427	0.406263	0.999878	7.45064	-0.000100316	0.0614868	0.901494	0.999878
Misin01G127200	1.92078	2.33756e-07	0.0014427	0.193386	0.999826	5.50241	-8.48191e-08	0.00144269	0.850443	0.999982	4.837	2.34561e-07	0.0014427	0.184983	0.999878	3.11668	-0.000767964	0.0615107	0.15783	NA
Misin01G127300	52.2148	4.79603e-08	0.00144269	0.968944	0.999826	66.9131	-7.63331e-07	0.00144269	0.665683	0.999982	70.6486	-1.56317e-06	0.00144269	0.359427	0.999878	67.2459	-0.00164977	0.0612537	0.776321	0.999878
Misin01G127400	0.881575	2.14922e-07	0.0014427	0.31227	0.999826	0	NA	NA	NA	NA	0.253584	-1.77164e-07	0.0014427	0.562809	NA	0.802836	-0.000681597	0.0615083	0.362566	NA
Misin01G127500	0	NA	NA	NA	NA	0	NA	NA	NA	NA	0	NA	NA	NA	NA	0	NA	NA	NA	NA
Misin01G127600	4.69132	2.19983e-07	0.0014427	0.108012	0.999826	1.93881	-2.05595e-07	0.0014427	0.263192	0.999982	9.49335	-1.46433e-07	0.00144269	0.576254	0.999878	0	NA	NA	NA	NA
Misin01G127700	9.14999	7.14867e-07	0.0014427	0.0371306	0.999826	2.59757	-7.39826e-08	0.00144269	0.754634	0.999982	1.37519	-1.88945e-08	0.0014427	0.902869	0.999878	4.2988	-0.000174621	0.0614946	0.84327	0.999878
Misin01G127800	0	NA	NA	NA	NA	0	NA	NA	NA	NA	0	NA	NA	NA	NA	0	NA	NA	NA	NA
Misin01G127900	0	NA	NA	NA	NA	0	NA	NA	NA	NA	0.253584	-1.77164e-07	0.0014427	0.562809	NA	0	NA	NA	NA	NA
Misin01G128000	5.79674	2.33121e-07	0.0014427	0.117514	0.999826	3.3416	2.06484e-07	0.00144269	0.613336	0.999982	3.27881	1.33884e-08	0.00144269	0.971829	0.999878	3.61251	-0.000770001	0.0615108	0.141558	NA
Misin01G128100	0	NA	NA	NA	NA	2.10612	2.06643e-08	0.00144269	0.924602	0.999982	4.23227	-2.08522e-07	0.0014427	0.214564	0.999878	0	NA	NA	NA	NA
Misin01G128200	101.752	4.46115e-08	0.00144269	0.98515	0.999826	60.1678	9.22119e-08	0.00144269	0.95585	0.999982	52.8541	3.81978e-07	0.00144269	0.414131	0.999878	97.4362	-0.0182577	0.0644595	0.107774	0.999878
Misin01G128300	0	NA	NA	NA	NA	0	NA	NA	NA	NA	0.275037	-2.08968e-08	0.0014427	0.902872	NA	0.233306	-5.18533e-05	0.0615033	0.981427	NA
Misin01G128400	3.99242	1.35679e-07	0.00144269	0.568925	0.999826	1.00522	1.2402e-07	0.00144269	0.642078	0.999982	0.760752	-2.04804e-07	0.0014427	0.327208	NA	3.35741	-0.000505043	0.0615022	0.541945	NA
Misin01G128500	12.2264	5.5415e-08	0.00144269	0.927849	0.999826	8.05712	2.07381e-07	0.00144269	0.798665	0.999982	11.8042	3.87315e-07	0.00144269	0.548443	0.999878	16.1892	-0.0026174	0.0615555	0.213511	0.999878
Misin01G128600	101.767	4.7175e-07	0.00144269	0.743014	0.999826	145.002	1.13061e-06	0.00144269	0.671073	0.999982	117.534	1.02881e-06	0.00144269	0.235689	0.999878	168.514	0.00358655	0.0610911	0.66745	0.999878
Misin01G128700	0	NA	NA	NA	NA	0	NA	NA	NA	NA	0	NA	NA	NA	NA	0	NA	NA	NA	NA
Misin01G128800	0	NA	NA	NA	NA	0	NA	NA	NA	NA	0	NA	NA	NA	NA	0	NA	NA	NA	NA
Misin01G128900	0.715737	-2.00609e-07	0.0014427	0.352039	0.999826	0.661721	2.06394e-07	0.0014427	0.376901	0.999982	0	NA	NA	NA	NA	0	NA	NA	NA	NA
Misin01G129000	4.50862	-1.43365e-07	0.00144269	0.618353	0.999826	37.1491	3.13764e-07	0.00144269	0.796427	0.999982	35.2659	9.64217e-07	0.00144269	0.133208	0.999878	8.26504	-4.2272e-05	0.0614854	0.975346	0.999878
Misin01G129100	43.6865	1.09235e-06	0.00144269	0.389329	0.999826	303.169	1.29208e-06	0.00144268	0.654013	0.999982	312.546	3.27253e-06	0.00144269	0.171717	0.999878	65.8524	0.00103974	0.0612544	0.857097	0.999878
Misin01G129200	0	NA	NA	NA	NA	0	NA	NA	NA	NA	0	NA	NA	NA	NA	0	NA	NA	NA	NA
Misin01G129300	0.338961	1.9273e-07	0.0014427	0.516213	NA	0	NA	NA	NA	NA	0	NA	NA	NA	NA	0	NA	NA	NA	NA
Misin01G129400	0	NA	NA	NA	NA	0.800571	-4.77556e-08	0.0014427	0.958718	0.999982	0	NA	NA	NA	NA	0	NA	NA	NA	NA
Misin01G129500	93.7341	9.89425e-07	0.00144269	0.516905	0.999826	62.8687	3.24376e-07	0.00144269	0.750332	0.999982	85.7178	3.20181e-06	0.00144269	0.143437	0.999878	139.02	-0.0176108	0.0644353	0.0815651	0.993695
Misin01G129600	12443	-2.71588e-06	0.00144267	0.524292	0.999826	11184.3	0.000195471	0.00144938	0.545393	0.999982	13632.6	-1.52476e-07	0.00144268	0.958962	0.999878	19041.2	-0.00472851	0.0597694	0.750378	0.999878
Misin01G129700	0	NA	NA	NA	NA	0.633476	-1.89383e-07	0.0014427	0.410378	0.999982	0	NA	NA	NA	NA	3.81112	0.000823389	0.0615111	0.188645	0.999878
Misin01G129800	325.986	-4.55445e-07	0.00144268	0.884185	0.999826	425.636	2.35312e-06	0.00144267	0.582931	0.999982	416.959	4.25416e-06	0.00144267	0.308001	0.999878	609.284	0.00293051	0.0606432	0.787298	0.999878
Misin01G129900	773.317	-3.64615e-07	0.00144269	0.887863	0.999826	803.521	-1.54252e-06	0.00144268	0.643426	0.999982	707.523	-1.42689e-05	0.00144269	0.0169578	0.950305	1353.55	0.0144445	0.0622067	0.310167	0.999878
Misin01G130000	62.9617	-4.75876e-07	0.00144269	0.615979	0.999826	179.348	-3.84634e-07	0.00144269	0.844692	0.999982	271.558	1.39574e-06	0.00144269	0.471252	0.999878	282.924	-0.0101923	0.0614152	0.412307	0.999878
Misin01G130100	3.72901	-1.26572e-07	0.00144269	0.583642	0.999826	55.3214	2.24847e-07	0.00144269	0.870952	0.999982	69.0925	1.84603e-07	0.00144269	0.819598	0.999878	61.3835	-0.00755406	0.061964	0.162645	0.999878
Misin01G130200	3.34695	-2.30522e-07	0.00144269	0.393475	0.999826	0.482305	-1.97802e-07	0.0014427	0.481843	0.999982	0.756352	-1.89046e-08	0.0014427	0.90287	NA	1.54646	0.000248262	0.0614978	0.802363	NA
Misin01G130300	6.08381	1.20977e-07	0.00144269	0.657631	0.999826	2.97694	-8.18787e-08	0.00144269	0.697245	0.999982	2.31153	-1.79657e-07	0.0014427	0.562807	0.999878	1.34181	-8.29403e-06	0.0614955	0.968586	NA
Misin01G130400	0	NA	NA	NA	NA	0	NA	NA	NA	NA	0	NA	NA	NA	NA	0.155537	-6.0009e-05	0.0615033	0.981426	NA
Misin01G130500	627.544	-4.37011e-06	0.00144267	0.422275	0.999826	658.282	1.08202e-06	0.00144268	0.742161	0.999982	615.745	1.45462e-06	0.00144268	0.679982	0.999878	739.495	0.00614518	0.0606869	0.611912	0.999878
Misin01G130600	132.274	1.59518e-06	0.00144269	0.459579	0.999826	120.862	7.38367e-07	0.00144269	0.748559	0.999982	133.327	5.98571e-07	0.00144269	0.509671	0.999878	214.105	-0.00367727	0.0610553	0.659458	0.999878
Misin01G130700	77.3374	-4.47292e-07	0.00144269	0.570677	0.999826	72.6875	-3.64259e-06	0.00144269	0.0363707	0.999982	99.7171	5.37363e-08	0.00144269	0.957557	0.999878	82.4798	0.00401557	0.0615179	0.398942	0.999878
Misin01G130800	82.9575	1.85757e-06	0.00144269	0.441012	0.999826	68.0955	1.81537e-06	0.00144269	0.349448	0.999982	66.22	4.28373e-07	0.00144269	0.637134	0.999878	108.675	-0.0153615	0.0634285	0.14501	0.999878
Misin01G130900	5.97652	1.15693e-07	0.00144269	0.698735	0.999826	0	NA	NA	NA	NA	0	NA	NA	NA	NA	0	NA	NA	NA	NA
Misin01G131000	0	NA	NA	NA	NA	0	NA	NA	NA	NA	0	NA	NA	NA	NA	0	NA	NA	NA	NA
Misin01G131100	0	NA	NA	NA	NA	0	NA	NA	NA	NA	0	NA	NA	NA	NA	0	NA	NA	NA	NA
Misin01G131200	1969.13	-1.19062e-06	0.0014427	0.0220093	0.999826	75.2756	-6.92782e-07	0.00144269	0.462433	0.999982	51.5028	-5.21269e-07	0.00144269	0.442221	0.999878	559.137	-0.00162898	0.0615108	0.374576	0.999878
Misin01G131300	1.96482	-1.79348e-08	0.0014427	0.996049	0.999826	0	NA	NA	NA	NA	0	NA	NA	NA	NA	0	NA	NA	NA	NA
Misin01G131400	622.112	-6.10395e-07	0.00144269	0.595817	0.999826	848.168	7.87753e-07	0.00144267	0.459359	0.999982	774.23	5.51563e-07	0.00144269	0.653685	0.999878	744.137	-0.00310508	0.0613903	0.574083	0.999878
Misin01G131500	999.703	-1.70541e-06	0.00144267	0.478545	0.999826	1134	2.44234e-06	0.00144266	0.779287	0.999982	1308.29	-2.2309e-06	0.00144267	0.626834	0.999878	1274	-0.0229285	0.0651126	0.199552	0.999878
Misin01G131600	0	NA	NA	NA	NA	0	NA	NA	NA	NA	0	NA	NA	NA	NA	0	NA	NA	NA	NA
Misin01G131700	533.69	1.09753e-06	0.00144269	0.67553	0.999826	543.667	2.02738e-06	0.00144269	0.457468	0.999982	703.461	2.12147e-07	0.00144268	0.955049	0.999878	808.437	0.0301332	0.0698129	0.0839672	0.998728
Misin01G131800	112.251	-1.93161e-06	0.00144269	0.35254	0.999826	70.3292	-1.33703e-06	0.00144269	0.518151	0.999982	95.5748	-2.01776e-06	0.00144269	0.1576	0.999878	142.143	-0.00421587	0.0612115	0.586931	0.999878
Misin01G131900	0	NA	NA	NA	NA	0.618788	-1.81271e-07	0.0014427	0.543163	0.999982	0	NA	NA	NA	NA	0	NA	NA	NA	NA
Misin01G132000	0	NA	NA	NA	NA	0	NA	NA	NA	NA	0	NA	NA	NA	NA	0	NA	NA	NA	NA
Misin01G132100	0.232151	-1.58234e-07	0.0014427	0.617349	NA	0	NA	NA	NA	NA	3.12248	2.37498e-07	0.0014427	0.169132	0.999878	0	NA	NA	NA	NA
Misin01G132200	668.293	2.28754e-06	0.00144269	0.102484	0.999826	321.479	-2.15109e-06	0.00144269	0.170376	0.999982	615.632	1.28556e-06	0.00144269	NA	NA	379.476	-0.00442578	0.0615524	0.364723	0.999878
Misin01G132300	11.7306	2.39251e-08	0.00144269	0.987342	0.999826	3.42488	1.75538e-08	0.00144269	0.965947	0.999982	10.877	-4.79195e-07	0.0014427	0.0772042	0.999878	21.782	-0.00137863	0.0615138	0.323972	0.999878
Misin01G132400	139.001	-2.37798e-06	0.00144269	0.159301	0.999826	83.1111	-1.05871e-07	0.00144269	0.90909	0.999982	86.0832	8.29183e-08	0.00144269	0.922586	0.999878	179.299	-0.00255696	0.0611369	0.722464	0.999878
Misin01G132500	8.53249	1.23845e-08	0.00144269	0.977381	0.999826	13.9864	6.50979e-07	0.00144269	0.274414	0.999982	16.6542	8.57691e-07	0.00144269	0.145782	0.999878	10.2091	0.00290553	0.0615401	0.321341	0.999878
Misin01G132600	67.3343	-9.11978e-08	0.00144269	0.783613	0.999826	41.3723	-1.16689e-07	0.00144269	0.713047	0.999982	31.3238	-1.17601e-07	0.00144269	0.79317	0.999878	55.545	-0.00393269	0.0616698	0.0299182	0.79183
Misin01G132700	126.122	2.51406e-06	0.00144268	0.414604	0.999826	152.118	-2.90171e-06	0.00144269	0.226994	0.999982	193.777	6.1769e-08	0.00144269	0.952508	0.999878	169.509	-0.00782371	0.0615353	0.392861	0.999878
Misin01G132800	1.24047	-1.96946e-07	0.0014427	0.257633	0.999826	0.833915	-3.12245e-08	0.00144269	0.886754	0.999982	1.11809	-3.88346e-08	0.00144269	0.863472	0.999878	0	NA	NA	NA	NA
Misin01G132900	100.002	2.63013e-06	0.00144269	0.243459	0.999826	50.5333	5.29179e-07	0.00144269	0.608989	0.999982	90.0571	-1.95803e-07	0.00144269	0.807078	0.999878	125.383	0.00970936	0.062233	0.173013	0.999878
Misin01G133000	25.178	-7.2915e-07	0.00144269	0.506851	0.999826	13.0957	-6.14423e-07	0.00144269	0.428346	0.999982	13.2178	1.06887e-06	0.00144269	0.186569	0.999878	15.1712	-0.00149746	0.0614576	0.618782	0.999878
Misin01G133100	26.2895	9.28121e-07	0.00144269	0.460057	0.999826	13.9826	5.18914e-07	0.00144269	0.521194	0.999982	14.3326	4.3996e-07	0.00144269	0.594809	0.999878	13.8682	-0.000256674	0.0614378	0.923758	0.999878
Misin01G133200	0	NA	NA	NA	NA	0	NA	NA	NA	NA	0	NA	NA	NA	NA	0	NA	NA	NA	NA
Misin01G133300	0	NA	NA	NA	NA	0	NA	NA	NA	NA	0	NA	NA	NA	NA	3.48692	-0.000760238	0.0615104	0.196945	NA
Misin01G133400	1914.8	-2.25578e-06	0.00144267	0.598555	0.999826	1696.06	-4.91509e-09	0.00144266	0.964373	0.999982	1972.4	-1.11024e-05	0.00144267	0.759892	0.999878	2749.23	0.0128102	0.0602318	0.497208	0.999878
Misin01G133500	1776.98	-3.83907e-06	0.00144267	0.564571	0.999826	1838.17	2.53062e-06	0.00144267	0.577888	0.999982	2080.82	-1.42283e-06	0.00144267	0.750487	0.999878	2580.06	-0.0303078	0.0670435	0.167234	0.999878
Misin01G133600	54.036	3.02781e-06	0.00144269	0.0906229	0.999826	67.3804	1.14447e-06	0.00144269	0.580552	0.999982	81.0246	7.15546e-07	0.00144269	0.410715	0.999878	88.0196	0.00285954	0.061138	0.70394	0.999878
Misin01G133700	615.188	-4.1656e-06	0.00144267	0.303054	0.999826	502.938	-1.68118e-08	0.00144269	0.991279	0.999982	610.722	7.30628e-07	0.00144269	0.608175	0.999878	876.699	0.00646373	0.0609703	0.556236	0.999878
Misin01G133800	0	NA	NA	NA	NA	0	NA	NA	NA	NA	0.397225	1.92758e-07	0.0014427	0.541092	NA	0	NA	NA	NA	NA
Misin01G133900	6.89541	-5.10582e-07	0.0014427	0.131777	0.999826	0.61662	-2.81469e-08	0.00144269	0.904968	0.999982	3.05797	-2.26145e-08	0.0014427	0.902867	0.999878	6.21452	0.000440517	0.0614905	0.760419	0.999878
Misin01G134000	85.8878	-3.0672e-06	0.00144269	0.200331	0.999826	50.453	1.37904e-06	0.00144269	0.392893	0.999982	45.3798	8.15926e-08	0.00144269	0.93284	0.999878	91.8717	-0.00699613	0.0615112	0.402284	0.999878
Misin01G134100	0.729821	2.14143e-07	0.0014427	0.348803	0.999826	0	NA	NA	NA	NA	0	NA	NA	NA	NA	73.1231	-0.00549085	0.061586	0.3544	0.999878
Misin01G134200	15.3689	-7.39569e-07	0.00144269	0.48731	0.999826	32.999	1.78872e-07	0.00144269	0.843282	0.999982	22.5618	8.34329e-09	0.00144269	0.996987	0.999878	28.8323	0.00308824	0.0615398	0.324898	0.999878
Misin01G134300	0	NA	NA	NA	NA	0	NA	NA	NA	NA	0	NA	NA	NA	NA	0.0777687	-4.69613e-05	0.0615034	0.981425	NA
Misin01G134400	0.348226	-1.82009e-07	0.0014427	0.513717	NA	2.84027	2.51027e-07	0.0014427	0.140613	0.999982	3.32911	2.16859e-07	0.0014427	0.185037	0.999878	7.93662	0.000343173	0.061488	0.82378	0.999878
Misin01G134500	598.804	1.05318e-06	0.00144269	0.622404	0.999826	351.135	4.37947e-07	0.00144269	0.865471	0.999982	702.336	2.1127e-06	0.00144269	0.394218	0.999878	1065.36	-0.00559714	0.0612802	0.49091	0.999878
Misin01G134600	0	NA	NA	NA	NA	0	NA	NA	NA	NA	0	NA	NA	NA	NA	0	NA	NA	NA	NA
Misin01G134700	6.01374	-2.27144e-07	0.0014427	0.543164	0.999826	1.20086	-4.5376e-08	0.0014427	0.958719	0.999982	31.8836	8.21428e-07	0.00144269	0.100689	0.999878	6.43263	-5.6649e-05	0.0615032	0.979797	0.999878
Misin01G134800	0.312395	1.41246e-07	0.0014427	0.996044	NA	0	NA	NA	NA	NA	0	NA	NA	NA	NA	0	NA	NA	NA	NA
Misin01G134900	10.5505	-1.29336e-08	0.0014427	0.995291	0.999826	3.9996	1.74268e-07	0.0014427	0.489763	0.999982	30.3676	-5.8811e-07	0.0014427	0.015214	0.917731	10.389	-6.69456e-05	0.0615031	0.977013	0.999878
Misin01G135000	0	NA	NA	NA	NA	0	NA	NA	NA	NA	0	NA	NA	NA	NA	0	NA	NA	NA	NA
Misin01G135100	193.526	-2.41197e-06	0.00144269	0.275563	0.999826	222.974	-1.89891e-06	0.00144269	0.424043	0.999982	260.112	3.56844e-07	0.00144269	0.888011	0.999878	137.459	-0.00253823	0.060894	0.777124	0.999878
Misin01G135200	431.96	-7.25919e-07	0.00144268	0.83706	0.999826	475.616	-5.62239e-07	0.00144268	0.861588	0.999982	510.465	-1.82328e-06	0.00144267	0.649172	0.999878	621.93	-0.0258925	0.0672323	0.11371	0.999878
Misin01G135300	81.7794	3.08096e-07	0.00144269	0.771285	0.999826	63.1868	2.80833e-07	0.00144269	0.861756	0.999982	141.921	7.52071e-07	0.00144269	0.450309	0.999878	78.7267	-0.00034235	0.0613536	0.939297	0.999878
Misin01G135400	0	NA	NA	NA	NA	0	NA	NA	NA	NA	0	NA	NA	NA	NA	0	NA	NA	NA	NA
Misin01G135500	610.754	9.57554e-08	0.00144266	0.940484	0.999826	203.31	3.01492e-06	0.00144268	0.309096	0.999982	283.925	-2.98709e-06	0.00144269	0.137952	0.999878	247.386	0.00476258	0.0608576	0.653674	0.999878
Misin01G135600	1014.59	9.04309e-07	0.00144269	0.731539	0.999826	693.761	-1.16576e-06	0.00144268	0.741346	0.999982	655.539	-3.85644e-08	0.00144269	0.984213	0.999878	1066.71	0.00219998	0.060366	0.849893	0.999878
Misin01G135700	246.848	-3.5805e-06	0.00144269	0.131734	0.999826	224.159	-7.01227e-06	0.00144269	0.297514	0.999982	190.72	1.66221e-06	0.00144269	0.500789	0.999878	283.069	0.00669929	0.0612021	0.51015	0.999878
Misin01G135800	104.328	2.47083e-07	0.00144269	0.785991	0.999826	47.1656	-7.00618e-07	0.00144269	0.499531	0.999982	78.3293	1.51775e-08	0.00144269	0.990156	0.999878	15.2534	-0.00160963	0.061504	0.425167	0.999878
Misin01G135900	1217.91	-1.64695e-07	0.00144268	0.960562	0.999826	348.693	-4.12927e-06	0.00144267	0.485526	0.999982	483.699	-1.43569e-06	0.00144268	0.616275	0.999878	303.126	-0.00379092	0.0610064	0.673592	0.999878
Misin01G136000	9.27347	-1.273e-07	0.00144269	NA	NA	0	NA	NA	NA	NA	0	NA	NA	NA	NA	0.388843	-5.40186e-05	0.0615033	0.981428	NA
Misin01G136100	11.2224	3.52173e-07	0.00144269	0.431723	0.999826	2.31008	-1.69886e-07	0.00144269	0.531735	0.999982	3.52232	5.00746e-08	0.00144269	0.579988	0.999878	27.6778	0.00610381	0.0618544	0.101254	0.999878
Misin01G136200	178.347	-2.91377e-05	0.00144283	0.555793	0.999826	223.03	-3.22577e-06	0.00144269	0.248743	0.999982	276.796	4.65072e-07	0.00144269	0.608735	0.999878	285.575	-0.0144945	0.0630821	0.175956	0.999878
Misin01G136300	0	NA	NA	NA	NA	0	NA	NA	NA	NA	0	NA	NA	NA	NA	0	NA	NA	NA	NA
Misin01G136400	0	NA	NA	NA	NA	0.774248	-2.0033e-07	0.0014427	0.369627	0.999982	0.650891	1.57161e-07	0.0014427	0.671758	NA	22.7512	0.00235193	0.06151	0.411638	0.999878
Misin01G136500	0	NA	NA	NA	NA	0.844634	-1.99135e-07	0.0014427	0.352743	0.999982	1.31969	-1.97264e-08	0.0014427	0.902869	0.999878	4.94335	0.000922265	0.0615132	0.144698	0.999878
Misin01G136600	387.326	5.50692e-07	0.00144269	0.683083	0.999826	335.511	-1.17891e-07	0.00144268	0.968713	0.999982	378.766	4.11403e-06	0.00144269	0.0622395	0.999878	409.413	0.00383985	0.0603241	0.807479	0.999878
Misin01G136700	597.503	-1.79599e-06	0.00144268	0.616686	0.999826	507.81	-1.50296e-07	0.00144268	0.963344	0.999982	569.125	-1.42994e-06	0.00144268	0.70504	0.999878	632.436	-0.00647555	0.0604498	0.622657	0.999878
Misin01G136800	485.691	-8.63136e-07	0.00144267	0.840979	0.999826	470.827	-9.01485e-07	0.00144268	0.792638	0.999982	474.562	-1.85595e-06	0.00144268	0.504651	0.999878	555.201	0.0021594	0.0604984	0.839619	0.999878
Misin01G136900	0	NA	NA	NA	NA	0	NA	NA	NA	NA	0	NA	NA	NA	NA	0	NA	NA	NA	NA
Misin01G137000	1.74958	-2.1173e-07	0.0014427	0.206706	0.999826	21.314	9.60303e-08	0.00144269	0.931548	0.999982	31.9986	-2.7446e-07	0.00144269	0.754699	0.999878	0.383597	0.000704659	0.0615075	0.513718	NA
Misin01G137100	0	NA	NA	NA	NA	1.45731	-2.05658e-07	0.0014427	0.259948	0.999982	1.74921	2.27349e-07	0.0014427	0.246201	0.999878	0	NA	NA	NA	NA
Misin01G137200	0	NA	NA	NA	NA	0	NA	NA	NA	NA	0	NA	NA	NA	NA	0	NA	NA	NA	NA
Misin01G137300	743.777	-1.84288e-06	0.00144267	0.656563	0.999826	734.98	-1.88226e-06	0.00144268	0.59965	0.999982	1046.86	-2.39543e-06	0.00144268	0.434357	0.999878	970.22	-0.011031	0.0618447	0.33398	0.999878
Misin01G137400	1290.89	8.30818e-07	0.00144265	0.880534	0.999826	947.284	1.56165e-06	0.00144268	0.658598	0.999982	1234.51	2.38087e-06	0.00144267	0.603124	0.999878	1528.88	0.0695411	0.119526	0.0335739	0.818328
Misin01G137500	2461.51	4.46598e-06	0.00144269	0.110674	0.999826	2080.34	3.12102e-06	0.00144267	0.461268	0.999982	2073.77	1.16875e-06	0.00144269	0.582213	0.999878	2532.09	0.0169526	0.063796	0.111922	0.999878
Misin01G137600	369.922	-9.86835e-07	0.00144268	0.732004	0.999826	246.664	-2.46514e-06	0.00144268	0.477687	0.999982	180.111	3.03631e-07	0.00144269	0.732501	0.999878	183.551	0.00646095	0.0616286	0.34626	0.999878
Misin01G137700	12.9354	6.38894e-07	0.00144269	0.254988	0.999826	3.41221	-9.83821e-08	0.00144269	0.695642	0.999982	8.92476	-1.74684e-07	0.00144269	0.513706	0.999878	13.6693	-0.002677	0.061571	0.130422	0.999878
Misin01G137800	0	NA	NA	NA	NA	0	NA	NA	NA	NA	0	NA	NA	NA	NA	0	NA	NA	NA	NA
Misin01G137900	73.802	-1.15026e-07	0.00144269	0.893374	0.999826	13.7174	4.50797e-07	0.00144269	0.32098	0.999982	14.4954	5.89578e-07	0.00144269	0.174384	0.999878	61.2075	-0.00164182	0.0613505	0.723977	0.999878
Misin01G138000	145.879	6.23376e-06	0.0014427	0.483091	0.999826	118.906	-1.4644e-06	0.00144269	0.451079	0.999982	149.961	1.87241e-07	0.00144269	0.837611	0.999878	227.951	0.00127823	0.0609248	0.882904	0.999878
Misin01G138100	1.73812	2.29443e-07	0.0014427	0.205703	0.999826	0	NA	NA	NA	NA	0	NA	NA	NA	NA	0	NA	NA	NA	NA
Misin01G138200	7.86869	-1.73331e-07	0.00144269	0.686567	0.999826	0	NA	NA	NA	NA	23.2941	8.02412e-07	0.0014427	0.0174307	0.958584	8.42245	-6.87312e-05	0.0615031	0.97304	0.999878
Misin01G138300	602.507	-5.38734e-06	0.00144267	0.230471	0.999826	524.53	-5.15648e-06	0.00144268	0.11901	0.999982	599.701	4.42604e-06	0.00144269	0.742612	0.999878	617.48	-0.00142336	0.0602613	0.893277	0.999878
Misin01G138400	5.67119	2.31418e-07	0.00144269	0.512607	0.999826	17.639	-1.98344e-07	0.00144269	0.729048	0.999982	14.1497	1.53138e-07	0.00144269	0.838271	0.999878	5.73656	-0.000143085	0.0614882	0.917148	0.999878
Misin01G138500	63.8688	-4.01572e-07	0.00144269	0.505922	0.999826	27.84	4.01199e-07	0.00144269	0.638942	0.999982	32.9442	3.02775e-07	0.00144269	0.6342	0.999878	44.4905	-0.00566361	0.0618097	0.0947506	0.999878
Misin01G138600	2869.89	-2.18825e-07	0.00144268	0.442682	0.999826	2298.4	4.31294e-06	0.00144268	0.220048	0.999982	2561.33	-1.18416e-06	0.00144269	0.503632	0.999878	2377.14	-0.0163877	0.0637308	0.136782	0.999878
Misin01G138700	148.336	-4.82958e-06	0.00144269	0.0676224	0.999826	213.282	2.21891e-06	0.00144269	0.362841	0.999982	287.183	4.31609e-06	0.00144269	0.0542949	0.999878	343.18	0.00974758	0.0619007	0.297973	0.999878
Misin01G138800	2316.45	0.000182149	0.00144848	0.786263	0.999826	2646.34	5.47753e-06	0.00144265	0.366851	0.999982	2414.01	-1.87691e-06	0.00144266	0.704037	0.999878	3824.27	0.0141524	0.0602101	0.430804	0.999878
Misin01G138900	0	NA	NA	NA	NA	0	NA	NA	NA	NA	0	NA	NA	NA	NA	2.4087	-0.000760664	0.0615104	0.21607	NA
Misin01G139000	0	NA	NA	NA	NA	1.47858	2.41913e-07	0.0014427	0.235163	0.999982	1.69585	3.75237e-07	0.00144269	0.658932	0.999878	4.40363	-6.51711e-05	0.0615032	0.981434	0.999878
Misin01G139100	85.4517	1.52704e-07	0.00144269	0.858579	0.999826	70.9046	9.54794e-07	0.00144269	0.526136	0.999982	45.5878	7.97028e-07	0.00144269	0.323635	0.999878	85.0103	0.00200913	0.0612168	0.759159	0.999878
Misin01G139200	8.13604	-2.7762e-07	0.0014427	0.0801523	0.999826	5.74353	-3.25396e-07	0.00144269	0.402222	0.999982	5.26033	5.32109e-08	0.00144269	0.891248	0.999878	0.506975	-0.000693492	0.061508	0.457634	NA
Misin01G139300	0	NA	NA	NA	NA	0	NA	NA	NA	NA	0.169056	-1.63408e-07	0.0014427	0.628682	NA	0	NA	NA	NA	NA
Misin01G139400	0	NA	NA	NA	NA	0.633476	-1.89383e-07	0.0014427	0.410378	0.999982	2.96094	-2.15438e-07	0.0014427	0.13892	0.999878	0	NA	NA	NA	NA
Misin01G139500	2151.83	-2.27446e-06	0.00144269	0.29761	0.999826	3100	-1.02995e-06	0.00144268	0.749221	0.999982	2272.33	-6.57658e-07	0.00144268	0.829046	0.999878	3530.51	0.0059693	0.0600192	0.685274	0.999878
Misin01G139600	0.312395	1.41246e-07	0.0014427	0.996044	NA	3.85874	-2.12432e-07	0.0014427	0.136075	0.999982	15.1809	-2.56069e-07	0.00144269	0.413831	0.999878	13.7199	0.000640579	0.0614966	0.616789	0.999878
Misin01G139700	0	NA	NA	NA	NA	0	NA	NA	NA	NA	0	NA	NA	NA	NA	0	NA	NA	NA	NA
Misin01G139800	234.032	1.47687e-07	0.00144269	0.957306	0.999826	202.014	3.44892e-06	0.00144269	0.241738	0.999982	258.112	5.20054e-06	0.00144269	0.0977682	0.999878	244.196	0.0114248	0.0618739	0.336765	0.999878
Misin01G139900	96.1367	1.48909e-06	0.00144269	0.251128	0.999826	144.181	-2.03893e-06	0.00144269	0.787244	0.999982	159.937	9.27918e-07	0.00144269	0.312236	0.999878	158.717	0.0038157	0.0613498	0.551458	0.999878
Misin01G140000	0	NA	NA	NA	NA	0	NA	NA	NA	NA	0.397225	1.92758e-07	0.0014427	0.541092	NA	0	NA	NA	NA	NA
Misin01G140100	89.2262	1.27085e-06	0.00144269	0.625577	0.999826	108.188	1.013e-06	0.00144269	0.679071	0.999982	117.188	3.40877e-07	0.00144269	0.838811	0.999878	72.0039	-0.0035157	0.0613836	0.538132	0.999878
Misin01G140200	0.112987	1.42596e-07	0.0014427	0.809814	NA	0	NA	NA	NA	NA	0.507168	-1.9323e-07	0.0014427	0.406269	NA	0	NA	NA	NA	NA
Misin01G140300	6.09805	-4.20572e-07	0.00144269	0.329495	0.999826	4.48765	3.3644e-07	0.00144269	0.34052	0.999982	31.2374	-7.95733e-07	0.00144269	0.151638	0.999878	1.59031	0.000828347	0.0615111	0.234744	NA
Misin01G140400	3.47857	-2.35688e-07	0.0014427	0.119809	0.999826	0.933999	-3.20517e-08	0.0014427	0.958718	0.999982	1.50626	-1.4046e-07	0.00144269	0.534136	0.999878	3.59345	0.000412205	0.0614966	0.718717	NA
Misin01G140500	219.366	4.00149e-07	0.00144269	0.871205	0.999826	265.628	1.51312e-06	0.00144268	0.631158	0.999982	367.413	2.17339e-06	0.00144268	0.530897	0.999878	398.417	0.0014086	0.0600973	0.875216	0.999878
Misin01G140600	515.261	4.82786e-06	0.00144269	0.0940128	0.999826	330.881	1.57117e-06	0.00144269	0.531915	0.999982	393.262	2.81175e-07	0.00144268	0.935249	0.999878	480.848	0.00459064	0.0610841	0.600361	0.999878
Misin01G140700	385.521	4.34021e-06	0.00144269	0.0952072	0.999826	266.151	-4.59096e-06	0.00144269	0.110184	0.999982	282.9	2.37529e-06	0.00144269	0.297812	0.999878	413.779	-0.0135835	0.0618838	0.334803	0.999878
Misin01G140800	65.5612	-4.3663e-06	0.0014427	0.498423	0.999826	60.9246	3.13336e-07	0.00144269	0.698579	0.999982	86.9038	1.14861e-06	0.00144269	0.383948	0.999878	89.1727	-6.51899e-05	0.0614022	0.981219	0.999878
Misin01G140900	25.3159	6.14748e-07	0.00144269	0.947393	0.999826	11.567	-3.32716e-07	0.00144269	0.425953	0.999982	18.6334	-6.531e-08	0.00144269	NA	NA	4.65002	0.000367505	0.0614964	0.772294	0.999878
Misin01G141000	22.9831	-1.33134e-06	0.00144269	0.381535	0.999826	65.9992	-6.56035e-07	0.00144269	0.589796	0.999982	48.7039	4.04188e-07	0.00144269	NA	NA	25.5979	0.00093959	0.0614854	0.636143	0.999878
Misin01G141100	13.4006	8.31127e-08	0.00144269	0.855751	0.999826	4.88056	1.83176e-07	0.00144269	0.47596	0.999982	1.01434	-2.0367e-07	0.0014427	0.277436	NA	7.63267	0.000787033	0.0614896	0.648397	0.999878
Misin01G141200	0	NA	NA	NA	NA	0	NA	NA	NA	NA	0	NA	NA	NA	NA	0	NA	NA	NA	NA
Misin01G141300	1142.45	-3.3097e-06	0.00144266	0.194585	0.999826	1106.08	-4.3786e-06	0.00144266	0.424463	0.999982	1187.82	-4.42495e-07	0.00144267	0.918277	0.999878	1743.97	-0.017001	0.0617932	0.349991	0.999878
Misin01G141400	0	NA	NA	NA	NA	0	NA	NA	NA	NA	0	NA	NA	NA	NA	0	NA	NA	NA	NA
Misin01G141500	1.05535	1.94832e-07	0.0014427	0.385836	0.999826	2.56874	2.31105e-07	0.0014427	0.163727	0.999982	0.238335	1.72216e-07	0.0014427	0.671753	NA	1.53439	0.000825016	0.0615111	0.24044	NA
Misin01G141600	0.973095	2.14131e-07	0.0014427	0.295903	0.999826	1.12618	-2.04734e-07	0.0014427	0.300393	0.999982	1.45187	1.54339e-07	0.0014427	0.67176	0.999878	3.36786	0.000105529	0.0614959	0.922277	NA
Misin01G141700	227.465	-1.87137e-06	0.00144268	0.530823	0.999826	208.962	-3.92413e-06	0.00144268	0.234048	0.999982	261.144	-2.01183e-06	0.00144268	0.470792	0.999878	261.179	0.0179108	0.0637456	0.184016	0.999878
Misin01G141800	0	NA	NA	NA	NA	12.9059	-1.97525e-07	0.00144269	0.616634	0.999982	6.55226	2.7394e-07	0.00144269	0.457729	0.999878	3.18951	-0.000824915	0.0615118	0.147365	NA
Misin01G141900	4.10769	1.12229e-07	0.00144269	0.787947	0.999826	4.39733	1.13923e-07	0.00144269	0.76369	0.999982	8.4973	-3.61762e-07	0.00144269	0.371195	0.999878	1.03889	-0.000731073	0.0615094	0.317889	NA
Misin01G142000	30.5415	8.62877e-07	0.00144269	0.28129	0.999826	37.5987	-6.71114e-06	0.0014427	0.428796	0.999982	27.0379	1.6687e-07	0.00144269	0.808797	0.999878	58.1268	-0.00303323	0.0612777	0.631475	0.999878
Misin01G142100	0.312395	1.41246e-07	0.0014427	0.996044	NA	0.889934	-1.93195e-07	0.0014427	0.420641	0.999982	1.40113	1.52527e-07	0.00144269	0.881937	0.999878	1.44789	-0.000713841	0.0615088	0.389352	NA
Misin01G142200	12.0041	-8.80828e-08	0.00144269	0.98667	0.999826	17.2857	-4.81675e-07	0.00144269	0.363316	0.999982	15.1348	-3.64501e-07	0.00144269	0.478413	0.999878	30.0145	0.000713243	0.0613597	0.87159	0.999878
Misin01G142300	0	NA	NA	NA	NA	0	NA	NA	NA	NA	0	NA	NA	NA	NA	0.828228	-5.74353e-05	0.0615033	0.98143	NA
Misin01G142400	34.7134	-4.99706e-07	0.00144269	0.834743	0.999826	49.9155	-6.59126e-07	0.00144269	0.690214	0.999982	51.8847	-9.37812e-08	0.00144269	0.909669	0.999878	41.8465	-0.00106394	0.0613474	0.812569	0.999878
Misin01G142500	19.3625	-1.96627e-08	0.00144269	0.967255	0.999826	8.34684	2.04084e-07	0.00144269	0.65566	0.999982	17.7809	3.13462e-07	0.00144269	0.560271	0.999878	11.6401	-0.00183759	0.0615306	0.217831	0.999878
Misin01G142600	0	NA	NA	NA	NA	1.13737	2.19987e-07	0.0014427	0.27607	0.999982	0	NA	NA	NA	NA	0.388843	-5.40186e-05	0.0615033	0.981428	NA
Misin01G142700	0	NA	NA	NA	NA	0	NA	NA	NA	NA	0	NA	NA	NA	NA	0	NA	NA	NA	NA
Misin01G142800	0.729821	2.14143e-07	0.0014427	0.348803	0.999826	0	NA	NA	NA	NA	0	NA	NA	NA	NA	0	NA	NA	NA	NA
Misin01G142900	841.42	6.56227e-06	0.00144268	0.0787514	0.999826	482.043	4.40222e-07	0.00144268	0.903847	0.999982	558.09	7.95519e-06	0.00144267	0.438189	0.999878	703.223	0.00666102	0.0610002	0.534636	0.999878
Misin01G143000	0	NA	NA	NA	NA	0	NA	NA	NA	NA	0	NA	NA	NA	NA	0	NA	NA	NA	NA
Misin01G143100	0	NA	NA	NA	NA	0	NA	NA	NA	NA	0	NA	NA	NA	NA	0	NA	NA	NA	NA
Misin01G143200	0	NA	NA	NA	NA	0	NA	NA	NA	NA	0	NA	NA	NA	NA	0	NA	NA	NA	NA
Misin01G143300	5.32968	9.85366e-08	0.00144269	0.861364	0.999826	2.12085	-5.76134e-08	0.00144269	0.810139	0.999982	10.9969	-2.59945e-07	0.00144269	0.543005	0.999878	2.43628	-6.28032e-05	0.0615032	0.981432	NA
Misin01G143400	0	NA	NA	NA	NA	0	NA	NA	NA	NA	0	NA	NA	NA	NA	0	NA	NA	NA	NA
Misin01G143500	2070.95	-3.90664e-06	0.00144266	0.829324	0.999826	1563.78	-1.42701e-05	0.00144268	0.986479	0.999982	1716.77	2.23103e-07	0.00144266	0.966755	0.999878	2362.88	0.00666984	0.0581333	0.741688	0.999878
Misin01G143600	1.18594	2.15562e-07	0.0014427	0.262111	0.999826	0.933999	-3.20517e-08	0.0014427	0.958718	0.999982	0.883735	2.13674e-07	0.0014427	0.366253	NA	2.15083	0.000764703	0.0615099	0.240988	NA
Misin01G143700	6.11368	-3.99772e-07	0.0014427	0.201729	0.999826	0.568685	2.06766e-07	0.0014427	0.406584	0.999982	0.481315	-1.85581e-08	0.0014427	0.902871	NA	0.544381	-5.52147e-05	0.0615033	0.981429	NA
Misin01G143800	635.394	-9.61821e-06	0.00144269	0.79281	0.999826	591.485	-3.26073e-06	0.00144267	0.420217	0.999982	814.643	-4.75843e-06	0.00144268	0.228398	0.999878	731.943	-0.0220103	0.0646964	0.169129	0.999878
Misin01G143900	1470.54	-7.21734e-08	0.00144266	0.986959	0.999826	1166.86	-3.02821e-06	0.00144268	0.384819	0.999982	1670.08	-1.64892e-06	0.00144266	0.78077	0.999878	1684.18	0.00274913	0.0585288	0.874231	0.999878
Misin01G144000	3.40638	3.70616e-08	0.00144269	0.9353	0.999826	3.45581	8.36289e-08	0.00144269	0.829067	0.999982	2.87878	-2.20404e-08	0.00144269	0.942152	0.999878	0	NA	NA	NA	NA
Misin01G144100	1.54668	2.35247e-07	0.0014427	0.222734	0.999826	0.633476	-1.89383e-07	0.0014427	0.410378	0.999982	7.05608	9.23711e-08	0.00144269	0.852087	0.999878	0.496937	-3.80908e-05	0.0615033	0.981429	NA
Misin01G144200	28.5584	-3.01184e-07	0.00144269	0.617921	0.999826	35.4916	-7.08208e-08	0.00144269	0.95601	0.999982	32.4404	1.08002e-06	0.00144269	0.0886907	0.999878	30.6583	0.00132688	0.0614427	0.684885	0.999878
Misin01G144300	601.397	-1.94786e-06	0.00144266	0.677568	0.999826	406.494	-4.53062e-06	0.00144268	0.225465	0.999982	447.656	7.48057e-06	0.00144269	0.446046	0.999878	444.745	0.00437318	0.0607553	0.698559	0.999878
Misin01G144400	0	NA	NA	NA	NA	0	NA	NA	NA	NA	0	NA	NA	NA	NA	0	NA	NA	NA	NA
Misin01G144500	144.329	-1.41306e-06	0.00144269	0.291041	0.999826	176.3	1.37688e-06	0.00144269	0.399249	0.999982	217.801	4.88415e-07	0.00144269	0.64343	0.999878	222.818	0.0072517	0.0615644	0.380693	0.999878
Misin01G144600	1.50898	-2.08255e-07	0.0014427	0.228176	0.999826	1.55969	1.00559e-07	0.00144269	0.715471	0.999982	15.428	-1.96356e-07	0.0014427	NA	NA	0	NA	NA	NA	NA
Misin01G144700	0	NA	NA	NA	NA	0	NA	NA	NA	NA	0	NA	NA	NA	NA	0	NA	NA	NA	NA
Misin01G144800	7.08234	5.89105e-07	0.0014427	0.0667271	0.999826	0.794066	2.11006e-07	0.0014427	0.340933	0.999982	0	NA	NA	NA	NA	6.3729	-0.000603618	0.0615049	0.411665	0.999878
Misin01G144900	370.764	-1.15595e-07	0.00144269	0.946982	0.999826	382.354	1.47611e-06	0.00144269	0.449339	0.999982	428.024	2.51806e-06	0.00144269	0.0791764	0.999878	531.945	0.0105765	0.0624188	0.152855	0.999878
Misin01G145000	1080.99	-9.76442e-07	0.00144269	0.693525	0.999826	1539.67	1.39453e-06	0.00144267	0.754739	0.999982	1837.01	5.06748e-06	0.00144268	0.131921	0.999878	1144.47	0.00607733	0.0608761	0.583021	0.999878
Misin01G145100	93.7838	-1.1186e-06	0.00144269	0.618728	0.999826	77.3184	-1.64455e-06	0.00144269	0.314236	0.999982	98.7727	8.39219e-07	0.00144269	0.364596	0.999878	95.0819	-0.00212618	0.061246	0.725429	0.999878
Misin01G145200	56.7547	4.87251e-07	0.00144269	0.738996	0.999826	56.7332	-1.58118e-06	0.00144269	0.289708	0.999982	70.8746	4.94159e-07	0.00144269	0.581885	0.999878	43.7226	0.00427695	0.061547	0.366715	0.999878
Misin01G145300	270.669	-5.29907e-06	0.00144269	0.19434	0.999826	453.011	-8.55567e-07	0.00144268	0.779833	0.999982	453.791	3.12432e-06	0.00144268	0.363142	0.999878	478.724	0.00958439	0.0608036	0.511179	0.999878
Misin01G145400	0	NA	NA	NA	NA	0	NA	NA	NA	NA	0	NA	NA	NA	NA	0.233306	-5.18533e-05	0.0615033	0.981427	NA
Misin01G145500	259.879	1.17125e-06	0.00144269	0.598159	0.999826	271.38	-1.67465e-06	0.00144267	0.15392	0.999982	368.306	1.43477e-06	0.00144269	0.555505	0.999878	204.051	0.00117791	0.0608	0.897731	0.999878
Misin01G145600	13.2031	-1.39324e-06	0.00144269	0.0320819	0.999826	14.5636	4.47674e-08	0.00144269	0.966718	0.999982	17.2077	-4.29334e-07	0.00144269	0.605255	0.999878	9.74592	-0.00118163	0.0614978	0.489745	0.999878
Misin01G145700	33.4944	-1.31264e-07	0.00144269	0.870826	0.999826	27.7455	-9.11368e-07	0.00144269	0.2469	0.999982	74.8606	-4.10655e-07	0.00144269	0.595727	0.999878	29.6723	0.000819989	0.0613233	0.869435	0.999878
Misin01G145800	1554.06	-7.12972e-07	0.00144268	0.8341	0.999826	2002.78	-3.28996e-06	0.00144268	0.386143	0.999982	3293.75	-8.43647e-07	0.00144269	0.65674	0.999878	2398.73	-0.00888864	0.0613036	0.449435	0.999878
Misin01G145900	362.909	-2.14336e-06	0.00144268	0.473289	0.999826	545.804	2.99572e-06	0.00144268	0.418096	0.999982	636.432	-1.84741e-07	0.00144268	0.944154	0.999878	727.803	0.0104802	0.061475	0.403356	0.999878
Misin01G146000	14.2514	-2.97166e-07	0.00144269	0.496165	0.999826	15.9392	8.09109e-08	0.00144269	0.924252	0.999982	13.0948	1.26019e-08	0.00144269	0.984163	0.999878	11.4685	-0.00138781	0.0614865	0.541103	0.999878
Misin01G146100	86.3281	1.22239e-06	0.00144269	0.498035	0.999826	122.421	-2.65323e-07	0.00144269	0.895259	0.999982	111.18	4.55013e-07	0.00144269	0.613913	0.999878	40.723	0.00521758	0.0615435	0.384015	0.999878
Misin01G146200	12922.8	-9.55648e-07	0.00144269	0.116658	0.999826	9592.19	-1.28692e-06	0.00144268	0.70786	0.999982	11680.2	-4.08733e-06	0.00144269	0.0809516	0.999878	10182.6	-0.0166557	0.0637099	0.150861	0.999878
Misin01G146300	0	NA	NA	NA	NA	8.74779	-1.46476e-07	0.00144269	0.661099	0.999982	3.07339	2.31869e-07	0.0014427	0.170876	0.999878	11.1307	-0.00192172	0.0615331	0.214913	0.999878
Misin01G146400	556.795	-4.05862e-06	0.00144267	0.371459	0.999826	551.157	-3.39862e-06	0.00144268	0.360698	0.999982	569.878	5.66323e-05	0.00144324	0.485903	0.999878	692.051	0.0075911	0.0606082	0.56852	0.999878
Misin01G146500	0	NA	NA	NA	NA	0	NA	NA	NA	NA	0	NA	NA	NA	NA	0	NA	NA	NA	NA
Misin01G146600	6.96542	4.74379e-08	0.00144269	0.951811	0.999826	29.8327	1.3517e-06	0.00144269	0.371156	0.999982	31.6927	-1.39214e-07	0.00144269	0.814677	0.999878	9.14674	-0.000791553	0.0614599	0.749542	0.999878
Misin01G146700	1525.66	-1.23425e-06	0.00144268	0.755951	0.999826	271.242	1.31409e-06	0.00144268	0.683802	0.999982	279.903	-1.62223e-06	0.00144269	0.409656	0.999878	1449.89	0.00995623	0.0615053	0.391229	0.999878
Misin01G146800	0	NA	NA	NA	NA	0	NA	NA	NA	NA	0	NA	NA	NA	NA	0	NA	NA	NA	NA
Misin01G146900	1.24245	2.08055e-07	0.0014427	0.28514	0.999826	0.227474	1.74436e-07	0.0014427	0.62536	0.999982	0.253584	-1.77164e-07	0.0014427	0.562809	NA	0.200709	-0.000578249	0.0615051	0.676283	NA
Misin01G147000	76.7445	-1.94974e-07	0.00144269	0.901047	0.999826	94.7621	-1.23527e-07	0.00144269	0.942258	0.999982	216.828	-5.70821e-07	0.00144269	0.696131	0.999878	108.768	0.00625287	0.0617806	0.2065	0.999878
Misin01G147100	0	NA	NA	NA	NA	0	NA	NA	NA	NA	2.04019	-1.86628e-07	0.0014427	0.49494	0.999878	4.59668	-0.00016184	0.0614965	0.869134	0.999878
Misin01G147200	481.036	2.36816e-06	0.00144266	0.621733	0.999826	179.866	4.06814e-07	0.00144269	0.871875	0.999982	229.427	-3.80919e-06	0.00144269	0.102912	0.999878	440.118	0.0032	0.0603697	0.785364	0.999878
Misin01G147300	213.865	1.13057e-08	0.00144269	0.998197	0.999826	243.828	-1.80947e-06	0.00144269	0.387167	0.999982	346.583	6.27491e-07	0.00144269	0.504599	0.999878	330.024	-0.00369153	0.0604449	0.755626	0.999878
Misin01G147400	461.939	-3.71212e-07	0.00144268	0.92376	0.999826	548.656	-3.57359e-06	0.00144268	0.326143	0.999982	726.386	-5.42306e-06	0.00144268	0.117086	0.999878	868.938	0.00390626	0.060009	0.804517	0.999878
Misin01G147500	1.76366	-3.53345e-08	0.00144269	0.890603	0.999826	0.655798	1.49549e-08	0.00144269	0.975542	0.999982	0.238335	1.72216e-07	0.0014427	0.671753	NA	1.19686	-5.94712e-05	0.0615033	0.981431	NA
Misin01G147600	6.70627	-1.70307e-07	0.00144269	0.645325	0.999826	4.57634	-3.51623e-07	0.0014427	0.0885316	0.999982	10.5586	4.98762e-09	0.00144269	0.984691	0.999878	10.9332	-5.71873e-05	0.0614781	0.96551	0.999878
Misin01G147700	4582.28	2.83548e-06	0.00144269	0.267978	0.999826	3221.56	-3.24834e-07	0.00144268	0.912293	0.999982	4016.29	-1.38818e-07	0.00144268	0.961896	0.999878	4295.82	0.864576	0.28726	9.46212e-05	0.0519563
Misin01G147800	80.8395	-3.96322e-07	0.00144269	0.709385	0.999826	79.1527	1.42556e-06	0.00144269	0.539567	0.999982	86.123	8.07009e-07	0.00144269	0.366279	0.999878	109.399	-0.0171491	0.0640484	0.119924	0.999878
Misin01G147900	144.262	2.763e-07	0.00144269	0.918516	0.999826	144.432	1.64042e-06	0.00144269	0.515563	0.999982	158.468	6.59317e-07	0.00144269	0.471216	0.999878	166.85	-0.009439	0.0619999	0.258723	0.999878
Misin01G148000	273.88	-2.80142e-06	0.00144269	0.280404	0.999826	213.552	9.05051e-07	0.00144269	0.496661	0.999982	307.864	-5.69442e-07	0.00144269	0.828641	0.999878	274.391	-0.00171819	0.0600961	0.89199	0.999878
Misin01G148100	143.379	-2.72213e-06	0.00144269	0.316047	0.999826	154.541	-2.68437e-06	0.00144268	0.354214	0.999982	179.647	1.07951e-06	0.00144269	0.574505	0.999878	148.785	-0.00180735	0.0606877	0.856062	0.999878
Misin01G148200	19.6141	-9.42435e-08	0.00144269	0.846595	0.999826	16.7885	-2.57362e-07	0.00144269	0.684919	0.999982	31.671	4.1414e-07	0.00144269	0.485647	0.999878	14.871	0.00308064	0.0616073	0.0365912	0.836212
Misin01G148300	346.567	1.44545e-06	0.00144269	0.557505	0.999826	278.849	-6.74832e-07	0.00144269	0.795419	0.999982	324.031	1.49608e-06	0.00144269	0.28576	0.999878	286.694	0.00697241	0.0610679	0.51941	0.999878
Misin01G148400	0	NA	NA	NA	NA	1.28593	-1.81159e-07	0.0014427	0.543162	0.999982	0.87354	9.27401e-08	0.00144269	0.75632	NA	2.07779	-0.000758024	0.0615103	0.207495	NA
Misin01G148500	0.238579	-1.69148e-07	0.0014427	0.599529	NA	4.96908	1.43752e-07	0.00144269	0.786741	0.999982	11.8016	2.80116e-07	0.00144269	0.516297	0.999878	0	NA	NA	NA	NA
Misin01G148600	0	NA	NA	NA	NA	8.59536	4.05102e-07	0.00144269	0.453388	0.999982	5.34086	2.17366e-07	0.0014427	0.14967	0.999878	0	NA	NA	NA	NA
Misin01G148700	11.2099	-1.98812e-07	0.00144269	NA	NA	13.0544	-3.67828e-07	0.00144269	0.423672	0.999982	20.9655	3.87508e-07	0.00144269	0.388095	0.999878	12.2677	-0.000292287	0.0614926	NA	NA
Misin01G148800	0	NA	NA	NA	NA	2.07957	7.55748e-08	0.00144269	0.818398	0.999982	1.17899	-1.9148e-07	0.0014427	0.445029	0.999878	12.7685	0.00104165	0.0615018	0.476733	0.999878
Misin01G148900	4.75109	6.21583e-07	0.00144269	0.129539	0.999826	5.62344	-6.33383e-07	0.00144269	0.385956	0.999982	14.5569	2.61099e-07	0.00144269	0.509849	0.999878	23.6675	-0.000598179	0.0613181	0.895801	0.999878
Misin01G149000	4103.51	-7.62108e-07	0.00144267	0.867467	0.999826	4342.24	-2.87023e-06	0.00144265	0.603937	0.999982	5189.27	-2.79984e-06	0.00144265	0.624387	0.999878	5946.94	-0.01255	0.060778	0.475893	0.999878
Misin01G149100	86.1718	4.29961e-07	0.00144269	0.644964	0.999826	74.2293	-8.20307e-07	0.00144269	0.938709	0.999982	86.8272	8.56431e-07	0.00144269	0.346934	0.999878	158.217	0.00610093	0.0612609	0.51012	0.999878
Misin01G149200	1120.25	1.10786e-06	0.00144268	0.756804	0.999826	952.206	3.25624e-07	0.00144268	0.928608	0.999982	1170.74	3.21302e-06	0.00144268	0.412166	0.999878	1424.74	0.000250613	0.0602891	0.996635	0.999878
Misin01G149300	0.790909	2.13874e-07	0.0014427	0.332841	0.999826	9.04149	-1.06351e-07	0.00144269	0.850683	0.999982	3.99083	7.04314e-08	0.00144269	0.974273	0.999878	8.64838	0.000183454	0.0614655	0.936416	0.999878
Misin01G149400	15.9991	1.06601e-07	0.00144269	0.826318	0.999826	3.48291	1.87897e-07	0.00144269	0.485029	0.999982	3.10379	-2.08319e-08	0.0014427	0.902867	0.999878	0.699918	-2.82161e-05	0.0615032	0.981429	NA
Misin01G149500	0	NA	NA	NA	NA	0	NA	NA	NA	NA	0	NA	NA	NA	NA	0	NA	NA	NA	NA
Misin01G149600	0	NA	NA	NA	NA	0	NA	NA	NA	NA	0	NA	NA	NA	NA	0	NA	NA	NA	NA
Misin01G149700	0	NA	NA	NA	NA	0	NA	NA	NA	NA	0	NA	NA	NA	NA	0	NA	NA	NA	NA
Misin01G149800	10.5141	-1.46482e-08	0.00144269	0.964323	0.999826	0.422317	-1.89196e-07	0.0014427	0.5	0.999982	3.75617	-2.03801e-07	0.0014427	0.291921	0.999878	11.116	8.13437e-05	0.0614788	0.969893	0.999878
Misin01G149900	0	NA	NA	NA	NA	0.733927	1.60823e-06	0.0014427	0.355421	0.999982	0	NA	NA	NA	NA	0	NA	NA	NA	NA
Misin01G150000	0	NA	NA	NA	NA	4.7213	-1.14189e-07	0.00144269	0.624544	0.999982	0	NA	NA	NA	NA	0	NA	NA	NA	NA
Misin01G150100	32.6845	-5.89841e-07	0.00144269	0.614854	0.999826	33.6584	-4.36534e-07	0.00144269	0.57115	0.999982	41.4178	-4.72481e-07	0.00144269	0.566212	0.999878	53.8788	0.00171547	0.0613768	0.780688	0.999878
Misin01G150200	1.90863	-7.20628e-08	0.0014427	0.195325	0.999826	0	NA	NA	NA	NA	0	NA	NA	NA	NA	0	NA	NA	NA	NA
Misin01G150300	0	NA	NA	NA	NA	0	NA	NA	NA	NA	0	NA	NA	NA	NA	0	NA	NA	NA	NA
Misin01G150400	0	NA	NA	NA	NA	0.351931	-1.84017e-07	0.0014427	0.543166	0.999982	0	NA	NA	NA	NA	3.84825	-0.000806926	0.0615113	0.190447	0.999878
Misin01G150500	0	NA	NA	NA	NA	0.800571	-4.77556e-08	0.0014427	0.958718	0.999982	0.676224	-1.99213e-07	0.0014427	0.34912	NA	7.94449	-0.00112665	0.0615188	0.074375	0.979145
Misin01G150600	0	NA	NA	NA	NA	0	NA	NA	NA	NA	0	NA	NA	NA	NA	0	NA	NA	NA	NA
Misin01G150700	0	NA	NA	NA	NA	0	NA	NA	NA	NA	0	NA	NA	NA	NA	0	NA	NA	NA	NA
Misin01G150800	394.106	-6.81458e-07	0.00144267	0.877912	0.999826	316.236	1.45107e-06	0.00144268	0.612945	0.999982	305.11	3.91207e-07	0.00144269	0.716582	0.999878	347.665	0.0287178	0.0693301	0.0727458	0.977828
Misin01G150900	0	NA	NA	NA	NA	0	NA	NA	NA	NA	0	NA	NA	NA	NA	0	NA	NA	NA	NA
Misin01G151000	0	NA	NA	NA	NA	0	NA	NA	NA	NA	0	NA	NA	NA	NA	6.32479	0.000668077	0.0614893	0.67297	0.999878
Misin01G151100	0	NA	NA	NA	NA	0	NA	NA	NA	NA	0	NA	NA	NA	NA	0	NA	NA	NA	NA
Misin01G151200	118.011	-3.81462e-07	0.00144269	0.786355	0.999826	87.8857	7.67243e-07	0.00144269	0.674268	0.999982	101.457	7.72892e-07	0.00144269	0.723008	0.999878	274.302	0.000827488	0.0611444	0.903752	0.999878
Misin01G151300	1843.61	-3.15645e-07	0.00144269	0.669891	0.999826	627.23	-1.39372e-06	0.00144269	0.388735	0.999982	1074.22	1.16532e-06	0.00144269	0.391736	0.999878	474.347	0.00551892	0.0616533	0.295969	0.999878
Misin01G151400	0	NA	NA	NA	NA	0	NA	NA	NA	NA	0	NA	NA	NA	NA	0	NA	NA	NA	NA
Misin01G151500	310.5	1.89377e-06	0.00144268	0.586798	0.999826	231.779	-3.09044e-06	0.00144268	0.3323	0.999982	370.432	-1.15383e-06	0.00144269	0.653012	0.999878	379.41	0.00537443	0.0596859	0.73071	0.999878
Misin01G151600	71.5685	2.51469e-07	0.00144269	0.792514	0.999826	115.83	-2.24904e-07	0.00144269	0.923856	0.999982	111.841	4.25079e-07	0.00144269	0.770084	0.999878	237.884	0.0158698	0.0629263	0.236719	0.999878
Misin01G151700	0	NA	NA	NA	NA	2.45805	1.28583e-07	0.00144269	0.650426	0.999982	0.206278	-1.77742e-08	0.0014427	0.902873	NA	4.07934	-0.000383922	0.0614963	0.728432	0.999878
Misin01G151800	0.453419	-3.45296e-07	0.0014427	0.996045	NA	0	NA	NA	NA	NA	1.33848	1.54411e-07	0.0014427	0.67176	0.999878	0.383597	0.000704659	0.0615075	0.513718	NA
Misin01G151900	260.604	-7.5702e-07	0.00144269	0.705695	0.999826	486.11	-3.78031e-06	0.00144268	0.301017	0.999982	510.181	-3.94243e-06	0.00144268	0.275315	0.999878	375.921	-0.00154105	0.0604402	0.814922	0.999878
Misin01G152000	712.812	2.38483e-06	0.00144265	0.127646	0.999826	626.539	5.97794e-07	0.00144268	0.621286	0.999982	822.046	-8.37017e-07	0.00144267	0.843801	0.999878	1018.19	0.00247095	0.0592762	0.87921	0.999878
Misin01G152100	69.4498	-1.02541e-06	0.00144269	0.482197	0.999826	43.4822	-3.92502e-07	0.00144269	0.774125	0.999982	51.2872	2.01744e-07	0.00144269	0.749277	0.999878	45.6231	-0.0019284	0.0613944	0.65508	0.999878
Misin01G152200	59.5835	-8.70584e-07	0.00144269	0.659266	0.999826	38.7301	-4.87381e-07	0.00144269	0.683156	0.999982	52.3542	-1.11763e-08	0.00144269	0.984857	0.999878	67.2515	0.000988829	0.0611073	0.892028	0.999878
Misin01G152300	6424.99	-6.38275e-06	0.00144263	0.378733	0.999826	6384.4	2.62087e-06	0.00144264	0.890257	0.999982	7213.59	-4.13531e-06	0.00144264	0.532861	0.999878	8010.08	-0.0209961	0.0629561	0.282413	0.999878
Misin01G152400	0	NA	NA	NA	NA	0	NA	NA	NA	NA	0	NA	NA	NA	NA	0	NA	NA	NA	NA
Misin01G152500	86.4311	1.26191e-06	0.00144269	0.278122	0.999826	67.0134	3.60412e-07	0.00144269	0.660229	0.999982	106.226	1.5873e-06	0.00144269	0.0632181	0.999878	203.057	0.0134639	0.0634306	0.0297743	0.790955
Misin01G152600	6.95878	-4.40775e-07	0.0014427	0.093404	0.999826	2.69489	-1.66928e-07	0.0014427	0.379103	0.999982	8.41896	2.95771e-07	0.00144269	0.432423	0.999878	1.43643	-0.000747654	0.0615099	0.259217	NA
Misin01G152700	41.6505	8.9502e-07	0.00144269	0.420632	0.999826	12.625	2.58682e-07	0.00144269	0.727962	0.999982	8.49108	2.10745e-07	0.00144269	0.572778	0.999878	5.00347	-0.00043566	0.0614927	0.734971	0.999878
Misin01G152800	0.905367	1.87051e-07	0.0014427	0.448616	0.999826	1.36827	-3.90419e-08	0.00144269	0.859994	0.999982	0	NA	NA	NA	NA	0.519446	-0.000681307	0.0615078	0.463165	NA
Misin01G152900	0.691998	-1.7388e-07	0.0014427	0.599526	0.999826	0	NA	NA	NA	NA	0.206278	-1.77742e-08	0.0014427	0.902873	NA	0	NA	NA	NA	NA
Misin01G153000	0	NA	NA	NA	NA	0	NA	NA	NA	NA	0	NA	NA	NA	NA	1.15079	0.000807526	0.0615105	0.286343	NA
Misin01G153100	0	NA	NA	NA	NA	0	NA	NA	NA	NA	0	NA	NA	NA	NA	0	NA	NA	NA	NA
Misin01G153200	0	NA	NA	NA	NA	0	NA	NA	NA	NA	0	NA	NA	NA	NA	0	NA	NA	NA	NA
Misin01G153300	935.08	3.15634e-06	0.00144269	0.0974091	0.999826	734.225	-1.79512e-06	0.00144269	0.475117	0.999982	997.188	-3.07002e-07	0.00144269	0.889527	0.999878	995.014	0.013392	0.0626817	0.225589	0.999878
Misin01G153400	369.101	-4.58155e-07	0.00144269	0.861261	0.999826	642.089	1.49464e-07	0.00144267	0.971927	0.999982	940.362	-4.62789e-06	0.00144267	0.297097	0.999878	926.571	-0.0149491	0.0635151	0.105827	0.999878
Misin01G153500	0.348226	-1.82009e-07	0.0014427	0.513717	NA	0.661721	2.06394e-07	0.0014427	0.376901	0.999982	0.556115	2.01009e-07	0.0014427	0.462002	NA	1.43643	-0.000747654	0.0615099	0.259217	NA
Misin01G153600	3.17251	-8.36293e-08	0.00144269	0.724338	0.999826	0	NA	NA	NA	NA	0	NA	NA	NA	NA	5.0066	0.000700261	0.0614962	0.635027	0.999878
Misin01G153700	16.8885	-2.41772e-07	0.00144269	0.765509	0.999826	11.7742	3.39247e-08	0.00144269	0.954074	0.999982	14.8031	1.62656e-07	0.00144269	NA	NA	12.8012	-0.0010146	0.0614906	0.582785	0.999878
Misin01G153800	646.645	7.94351e-07	0.00144268	0.772255	0.999826	508.437	-7.96589e-07	0.00144267	0.833311	0.999982	750.524	4.2968e-06	0.00144269	0.155303	0.999878	459.049	-0.0208841	0.0656468	0.0769425	0.984655
Misin01G153900	508.889	4.48256e-06	0.00144268	0.217835	0.999826	497.138	-7.22073e-07	0.00144267	0.846628	0.999982	614.649	-8.14465e-06	0.00144268	0.0460809	0.999878	580.006	-0.000230335	0.0602299	0.970858	0.999878
Misin01G154000	1776.06	-6.42099e-07	0.00144269	0.768705	0.999826	1416.6	2.49334e-06	0.00144265	0.662149	0.999982	2015.75	1.31141e-09	0.00144269	0.995491	0.999878	1570.68	0.00956129	0.0584813	0.64348	0.999878
Misin01G154100	0	NA	NA	NA	NA	0	NA	NA	NA	NA	0	NA	NA	NA	NA	0	NA	NA	NA	NA
Misin01G154200	319.621	-9.35188e-07	0.00144269	0.702841	0.999826	318.941	6.97705e-07	0.00144268	0.671765	0.999982	474.442	-4.13911e-06	0.00144268	0.213542	0.999878	335.154	-0.0284459	0.0691056	0.0720655	0.975249
Misin01G154300	28.4747	-5.1314e-07	0.00144269	0.566294	0.999826	62.4093	4.35097e-07	0.00144269	0.839472	0.999982	61.2204	-1.27769e-06	0.00144269	0.285282	0.999878	57.3693	0.00796613	0.0619609	0.202385	0.999878
Misin01G154400	68.0069	-1.21311e-06	0.00144269	0.445883	0.999826	86.41	-2.6484e-07	0.00144269	0.877222	0.999982	71.6604	-5.14528e-06	0.0014427	0.275037	0.999878	111.94	-0.00276261	0.061104	0.718342	0.999878
Misin01G154500	0.316022	1.93702e-07	0.0014427	0.526284	NA	4.51597	8.31991e-08	0.00144269	0.897676	0.999982	0.812716	1.68012e-07	0.0014427	0.592775	NA	1.66225	0.000829189	0.0615112	0.22866	NA
Misin01G154600	30.1582	6.63454e-08	0.00144269	0.944248	0.999826	61.8477	-1.50985e-07	0.00144269	0.930278	0.999982	81.0508	-2.26751e-07	0.00144269	0.768814	0.999878	66.3043	-0.000575244	0.0613298	0.900593	0.999878
Misin01G154700	62.0081	6.03867e-07	0.00144269	0.814769	0.999826	61.0386	-5.05485e-07	0.00144269	0.566932	0.999982	93.8893	5.07277e-07	0.00144269	0.587258	0.999878	90.9166	-0.0030718	0.0612101	0.658892	0.999878
Misin01G154800	356.241	-1.42549e-06	0.00144268	0.680427	0.999826	286.845	-1.84898e-07	0.00144269	0.941918	0.999982	440.816	-1.2816e-06	0.00144268	0.654701	0.999878	352.092	-0.0102264	0.0618551	0.319969	0.999878
Misin01G154900	52.8747	-1.65023e-07	0.00144269	0.841303	0.999826	39.2418	1.13101e-06	0.00144269	0.346002	0.999982	57.1915	-9.86403e-08	0.00144269	0.79621	0.999878	13.3503	-0.000150986	0.0614741	0.926511	0.999878
Misin01G155000	0	NA	NA	NA	NA	0	NA	NA	NA	NA	0	NA	NA	NA	NA	0.76434	0.000777179	0.0615096	0.361423	NA
Misin01G155100	0	NA	NA	NA	NA	0	NA	NA	NA	NA	0	NA	NA	NA	NA	0	NA	NA	NA	NA
Misin01G155200	33.7044	-2.14824e-07	0.00144269	0.8437	0.999826	68.851	5.50853e-07	0.00144269	0.711251	0.999982	64.8154	2.68573e-07	0.00144269	0.757484	0.999878	44.0485	0.00638971	0.0616926	0.29842	0.999878
Misin01G155300	0	NA	NA	NA	NA	0	NA	NA	NA	NA	0	NA	NA	NA	NA	0	NA	NA	NA	NA
Misin01G155400	6.92522	1.98339e-07	0.00144269	0.630333	0.999826	17.4081	4.56781e-07	0.00144269	0.452964	0.999982	16.6848	-8.54564e-08	0.00144269	0.848191	0.999878	38.566	-0.00068519	0.0613281	0.880931	0.999878
Misin01G155500	1.62721	-1.13417e-08	0.0014427	0.996048	0.999826	6.32952	-1.57043e-07	0.00144269	0.523701	0.999982	5.41153	-2.13717e-08	0.0014427	0.902866	0.999878	0	NA	NA	NA	NA
Misin01G155600	111.616	-1.80475e-07	0.00144269	0.8978	0.999826	150.68	2.78465e-07	0.00144269	0.889443	0.999982	181.038	-2.18163e-08	0.00144269	0.975688	0.999878	261.085	-0.00112526	0.0611025	0.870988	0.999878
Misin01G155700	147.01	-2.99361e-08	0.00144269	0.986964	0.999826	137.759	-4.31219e-05	0.00144301	0.702865	0.999982	152.72	-3.29186e-07	0.00144269	0.879956	0.999878	170.394	-0.0134294	0.0629846	0.145578	0.999878
Misin01G155800	0	NA	NA	NA	NA	2.88762	3.29627e-09	0.00144269	0.993381	0.999982	3.62704	2.0582e-07	0.00144269	0.643044	0.999878	0	NA	NA	NA	NA
Misin01G155900	0	NA	NA	NA	NA	0	NA	NA	NA	NA	0	NA	NA	NA	NA	0	NA	NA	NA	NA
Misin01G156000	8.77777	2.90392e-07	0.0014427	0.325803	0.999826	26.7255	-1.08028e-08	0.00144269	0.98017	0.999982	43.2019	-7.24143e-07	0.00144269	0.32134	0.999878	122.854	0.005083	0.0614109	0.471582	0.999878
Misin01G156100	0	NA	NA	NA	NA	0	NA	NA	NA	NA	0	NA	NA	NA	NA	0	NA	NA	NA	NA
Misin01G156200	703.171	-9.63506e-07	0.00144269	0.650374	0.999826	334.579	-2.9315e-06	0.00144269	0.221192	0.999982	347.544	2.17421e-06	0.00144268	0.5495	0.999878	663.317	0.362245	0.517031	0.00576795	0.459658
Misin01G156300	58.195	1.12846e-06	0.00144269	0.531379	0.999826	49.0335	2.67025e-08	0.00144269	0.979625	0.999982	43.4236	2.65725e-07	0.00144269	0.673022	0.999878	35.3877	0.00225148	0.0614214	0.594726	0.999878
Misin01G156400	0	NA	NA	NA	NA	0	NA	NA	NA	NA	0	NA	NA	NA	NA	0	NA	NA	NA	NA
Misin01G156500	1582.62	3.06827e-07	0.00144269	0.903656	0.999826	1809.17	4.11516e-06	0.00144266	0.415445	0.999982	2124.03	1.59143e-06	0.00144269	0.369205	0.999878	2123.01	-0.0208899	0.0643829	0.191972	0.999878
Misin01G156600	3.98629	2.57568e-07	0.00144269	0.511827	0.999826	3.9155	1.58647e-07	0.00144269	0.696465	0.999982	3.54005	2.82451e-07	0.0014427	0.154297	0.999878	5.53842	-0.000926462	0.0615137	0.14205	0.999878
Misin01G156700	7170.67	7.05088e-07	0.00144265	0.863255	0.999826	5261.91	-2.15476e-07	0.00144265	0.969766	0.999982	6262.67	-2.53704e-07	0.00144266	0.959185	0.999878	6966.81	0.00976674	0.0577409	0.658191	0.999878
Misin01G156800	0.237017	1.82239e-07	0.0014427	0.597242	NA	1.67901	1.3265e-07	0.00144269	0.48582	0.999982	2.08285	2.01786e-07	0.0014427	0.310575	0.999878	0	NA	NA	NA	NA
Misin01G156900	100.316	1.86087e-06	0.00144269	0.444348	0.999826	75.0083	-1.40544e-06	0.00144269	0.473778	0.999982	118.054	1.01023e-06	0.00144269	0.244145	0.999878	169.761	-0.00717683	0.0618551	0.219447	0.999878
Misin01G157000	46.5605	-5.74451e-07	0.00144269	0.649673	0.999826	31.4902	-3.15799e-07	0.00144269	0.828299	0.999982	45.1562	1.68335e-06	0.0014427	0.0166802	0.947917	25.1982	0.00350073	0.0616109	0.146185	0.999878
Misin01G157100	0	NA	NA	NA	NA	0	NA	NA	NA	NA	0	NA	NA	NA	NA	0	NA	NA	NA	NA
Misin01G157200	92.6008	1.12664e-06	0.00144269	0.62532	0.999826	50.2044	1.75317e-06	0.00144269	0.166576	0.999982	72.2305	6.18797e-07	0.00144269	0.41445	0.999878	65.9682	-0.000270173	0.0614564	0.901366	0.999878
Misin01G157300	2484.04	-3.8129e-06	0.00144268	0.301777	0.999826	2789.83	-6.05686e-06	0.00144267	0.223061	0.999982	2616.42	7.10464e-06	0.00144268	0.341317	0.999878	2838.2	-0.00674575	0.0582929	0.750138	0.999878
Misin01G157400	425.091	-2.30351e-06	0.00144267	0.553732	0.999826	447.634	-1.45926e-06	0.00144268	0.685737	0.999982	506.971	2.38944e-06	0.00144269	0.322555	0.999878	509.924	-0.00202628	0.0605855	0.857369	0.999878
Misin01G157500	526.953	-1.44777e-06	0.00144269	0.283905	0.999826	512.541	-8.18785e-07	0.00144269	0.707368	0.999982	514.729	-8.11762e-10	0.00144269	0.716423	0.999878	737.82	-0.000677712	0.0611856	0.89368	0.999878
Misin01G157600	0	NA	NA	NA	NA	0.400285	-6.37239e-09	0.0014427	0.958716	0.999982	0	NA	NA	NA	NA	1.27723	0.000815186	0.0615107	0.269053	NA
Misin01G157700	45.1662	1.25487e-06	0.00144269	0.374563	0.999826	62.7113	-1.94774e-06	0.00144269	0.203655	0.999982	55.4396	6.35705e-07	0.00144269	NA	NA	53.3103	-0.000808984	0.0613551	0.846845	0.999878
Misin01G157800	0	NA	NA	NA	NA	0	NA	NA	NA	NA	0	NA	NA	NA	NA	0	NA	NA	NA	NA
Misin01G157900	8.62219	-3.64697e-07	0.00144269	0.323638	0.999826	3.58657	-3.92672e-08	0.00144269	0.875567	0.999982	1.8004	1.95243e-07	0.0014427	0.360603	0.999878	16.7998	-0.00143935	0.0614828	0.528213	0.999878
Misin01G158000	0	NA	NA	NA	NA	0	NA	NA	NA	NA	0	NA	NA	NA	NA	0	NA	NA	NA	NA
Misin01G158100	0	NA	NA	NA	NA	0	NA	NA	NA	NA	0	NA	NA	NA	NA	0	NA	NA	NA	NA
Misin01G158200	53.3601	-9.97115e-08	0.00144269	0.935642	0.999826	152.071	1.42887e-06	0.00144269	0.473977	0.999982	187.066	4.72408e-07	0.00144269	0.60195	0.999878	203.667	-0.00951789	0.0622417	0.154775	0.999878
Misin01G158300	0.715737	-2.00609e-07	0.0014427	0.352039	0.999826	3.95531	2.75796e-07	0.0014427	0.124338	0.999982	2.23052	2.30765e-07	0.0014427	0.211301	0.999878	4.51385	-0.000773511	0.0615109	0.120735	0.999878
Misin01G158400	368.596	-2.86124e-06	0.00144267	0.546646	0.999826	397.656	-2.65637e-06	0.00144267	0.519493	0.999982	520.966	-2.0476e-06	0.00144269	0.315592	0.999878	435.488	0.00511289	0.0596333	0.734966	0.999878
Misin01G158500	1.97513	-1.99541e-07	0.0014427	0.397473	0.999826	0.400285	-6.37239e-09	0.0014427	0.958716	0.999982	0.96263	-4.78042e-08	0.0014427	0.90287	NA	2.9943	9.52237e-05	0.0614912	0.940838	NA
Misin01G158600	2.05414	2.42312e-07	0.0014427	0.184346	0.999826	0	NA	NA	NA	NA	1.11223	2.17509e-07	0.0014427	0.320864	0.999878	0.466612	-5.53752e-05	0.0615033	0.981428	NA
Misin01G158700	2027.32	1.91431e-05	0.00144274	0.0728022	0.999826	2393.68	1.82063e-07	0.00144264	0.979038	0.999982	2352.65	-2.23862e-06	0.00144268	0.461207	0.999878	2593.14	0.00778135	0.0609545	0.524861	0.999878
Misin01G158800	763.134	2.35431e-06	0.00144268	0.53782	0.999826	462.161	1.00461e-07	0.00144268	0.976509	0.999982	508.477	1.69651e-06	0.00144269	0.362175	0.999878	328.716	0.0151109	0.0624226	0.291228	0.999878
Misin01G158900	870.21	9.10239e-07	0.00144268	0.781175	0.999826	720.895	-7.73112e-07	0.00144267	0.860136	0.999982	703.303	2.41291e-06	0.00144266	0.614069	0.999878	829.174	0.00496543	0.0593284	0.77013	0.999878
Misin01G159000	310.307	2.22652e-06	0.00144268	0.519558	0.999826	365.899	-1.78717e-06	0.00144268	0.536355	0.999982	359.372	2.55995e-06	0.00144268	0.405978	0.999878	438.328	0.00624937	0.0609351	0.567187	0.999878
Misin01G159100	103289	-2.11007e-06	0.00144268	0.466535	0.999826	79938.5	-1.34839e-06	0.00144268	0.694791	0.999982	61304.3	-1.25738e-06	0.00144268	0.700359	0.999878	97528.7	0.0173766	0.0641753	0.11235	0.999878
Misin01G159200	535.008	1.17701e-06	0.00144268	0.728798	0.999826	582.612	2.85159e-06	0.00144268	0.385679	0.999982	686.423	1.22618e-06	0.00144268	0.73727	0.999878	822.002	-0.0191799	0.0644787	0.13151	0.999878
Misin01G159300	0.237017	1.82239e-07	0.0014427	0.597242	NA	0	NA	NA	NA	NA	2.36554	1.15765e-08	0.0014427	0.902868	0.999878	0.301064	-0.000632824	0.0615064	0.584698	NA
Misin01G159400	0	NA	NA	NA	NA	0	NA	NA	NA	NA	0.879388	1.89642e-07	0.0014427	0.445696	NA	22.1854	-0.0016906	0.0615287	0.199083	0.999878
Misin01G159500	3465.3	6.58991e-06	0.00144266	0.237762	0.999826	3570.59	-1.02584e-05	0.00144265	0.655131	0.999982	4291.61	-2.5381e-06	0.00144267	0.584933	0.999878	4681.33	-0.038794	0.0731365	0.0732661	0.977828
Misin01G159600	0.453419	-3.45296e-07	0.0014427	0.996045	NA	0	NA	NA	NA	NA	0	NA	NA	NA	NA	0	NA	NA	NA	NA
Misin01G159700	5.67587	1.38667e-07	0.00144269	0.798407	0.999826	11.4815	-5.06169e-08	0.00144269	0.940812	0.999982	18.7868	-1.41984e-06	0.00144269	0.162299	0.999878	6.59903	-0.000350147	0.0614715	0.85882	0.999878
Misin01G159800	77.4329	9.50856e-07	0.00144269	0.513325	0.999826	135.246	-3.60805e-07	0.00144269	0.84093	0.999982	139.054	-6.6075e-07	0.00144269	0.738977	0.999878	30.79	0.00261737	0.061505	0.418656	0.999878
Misin01G159900	0	NA	NA	NA	NA	0	NA	NA	NA	NA	0	NA	NA	NA	NA	0	NA	NA	NA	NA
Misin01G160000	0	NA	NA	NA	NA	0	NA	NA	NA	NA	0	NA	NA	NA	NA	77.5072	0.00106189	0.0612823	0.845507	0.999878
Misin01G160100	2.7007	2.05394e-07	0.0014427	0.255158	0.999826	0	NA	NA	NA	NA	0	NA	NA	NA	NA	1.37982	0.000755738	0.0615095	0.286956	NA
Misin01G160200	25.6276	-7.47713e-07	0.00144269	0.554982	0.999826	37.1477	4.02728e-07	0.00144269	0.62408	0.999982	62.4314	-1.5839e-06	0.00144269	0.0445674	0.999878	66.9376	0.00166789	0.0613097	0.755058	0.999878
Misin01G160300	1330.79	-2.37269e-06	0.00144267	0.577227	0.999826	1306.29	-9.63105e-06	0.00144268	0.445801	0.999982	1177.48	-2.78976e-06	0.00144268	0.402949	0.999878	1181.15	0.00533054	0.0603367	0.678645	0.999878
Misin01G160400	0	NA	NA	NA	NA	0	NA	NA	NA	NA	0	NA	NA	NA	NA	0.933224	-5.79618e-05	0.0615033	0.98143	NA
Misin01G160500	11.0165	-1.57222e-07	0.00144269	0.674214	0.999826	186.321	4.13697e-06	0.00144268	0.235068	0.999982	261.865	-2.46008e-06	0.00144269	0.317269	0.999878	30.4451	0.00108653	0.0614102	0.769969	0.999878
Misin01G160600	0.318105	-1.80792e-07	0.0014427	0.528335	NA	18.0633	9.95873e-09	0.00144269	0.992491	0.999982	9.30959	5.79204e-09	0.00144269	0.992535	0.999878	7.44504	0.00073683	0.0614992	0.549826	0.999878
Misin01G160700	39.1984	-3.59187e-07	0.00144269	0.427959	0.999826	75.5887	-1.99952e-06	0.00144269	0.0314803	0.999982	40.031	1.57584e-07	0.00144269	0.671886	0.999878	74.9268	0.00165332	0.0614595	0.597833	0.999878
Misin01G160800	0	NA	NA	NA	NA	0	NA	NA	NA	NA	0	NA	NA	NA	NA	0	NA	NA	NA	NA
Misin01G160900	0.338309	-1.80037e-07	0.0014427	0.520133	NA	0	NA	NA	NA	NA	0	NA	NA	NA	NA	0	NA	NA	NA	NA
Misin01G161000	0	NA	NA	NA	NA	0	NA	NA	NA	NA	0	NA	NA	NA	NA	0	NA	NA	NA	NA
Misin01G161100	0	NA	NA	NA	NA	0	NA	NA	NA	NA	0	NA	NA	NA	NA	2.77842	0.000802487	0.0615089	0.31716	NA
Misin01G161200	58.9009	6.41972e-07	0.00144269	0.60642	0.999826	54.5957	-5.54772e-07	0.00144269	0.715582	0.999982	67.9223	-7.60009e-08	0.00144269	0.963619	0.999878	162.993	-0.579471	0.834887	0.00473085	0.433934
Misin01G161300	70.574	-1.33467e-07	0.00144269	0.934069	0.999826	57.46	-1.52825e-06	0.00144269	0.426045	0.999982	61.381	4.17587e-07	0.00144269	0.366031	0.999878	180.474	-0.0170089	0.0637246	0.159168	0.999878
Misin01G161400	19.0525	-2.04805e-07	0.00144269	0.533372	0.999826	10.2471	1.90758e-07	0.0014427	NA	NA	33.1507	5.59865e-08	0.00144269	0.779228	0.999878	25.8239	-0.000781958	0.0615113	NA	NA
Misin01G161500	577.41	-1.39867e-06	0.00144268	0.762238	0.999826	585.545	3.37864e-06	0.00144267	0.434941	0.999982	762.304	-1.14041e-06	0.00144268	0.72827	0.999878	789	-0.00659538	0.0609544	0.561083	0.999878
Misin01G161600	1.49606	-3.81074e-08	0.00144269	0.892429	0.999826	0	NA	NA	NA	NA	0.503626	2.58537e-07	0.0014427	0.487436	NA	0.481774	-5.50928e-05	0.0615033	0.981429	NA
Misin01G161700	78.5204	-8.55108e-07	0.00144269	0.460522	0.999826	24.7557	-1.68766e-07	0.00144269	0.480315	0.999982	95.7029	7.52704e-07	0.0014427	NA	NA	19.2392	-0.00122561	0.0615111	0.341367	0.999878
Misin01G161800	2.84901	-1.12877e-09	0.00144269	0.960327	0.999826	0.794066	2.11006e-07	0.0014427	0.340933	0.999982	0.47667	1.62581e-07	0.0014427	0.497451	NA	4.02547	0.000502497	0.0615009	0.630952	0.999878
Misin01G161900	0	NA	NA	NA	NA	0.482305	-1.97802e-07	0.0014427	0.481843	0.999982	1.5127	-2.03076e-08	0.0014427	0.902869	0.999878	0	NA	NA	NA	NA
Misin01G162000	61.0976	5.13778e-06	0.0014427	0.0265469	0.999826	74.7337	-1.46702e-06	0.00144269	0.96014	0.999982	108.763	1.881e-07	0.00144269	0.927907	0.999878	100.864	-0.00593211	0.0616087	0.342952	0.999878
Misin01G162100	56.4692	-1.28459e-06	0.00144269	0.282656	0.999826	78.8951	4.06871e-07	0.00144269	0.820341	0.999982	77.3776	5.1993e-07	0.00144269	0.528476	0.999878	124.035	0.0141089	0.0635221	0.0513108	0.92006
Misin01G162200	0.364911	1.99122e-07	0.0014427	0.499959	NA	0	NA	NA	NA	NA	0.507168	-1.9323e-07	0.0014427	0.406269	NA	15.7426	-0.00107053	0.0614951	0.530012	0.999878
Misin01G162300	0	NA	NA	NA	NA	0	NA	NA	NA	NA	0	NA	NA	NA	NA	1.15952	-5.97029e-05	0.0615033	0.981431	NA
Misin01G162400	21.1854	1.23737e-06	0.00144269	0.9455	0.999826	50.6479	-1.84054e-07	0.00144269	0.898751	0.999982	37.878	9.59758e-07	0.00144269	0.174746	0.999878	34.4875	0.00146475	0.0611631	0.826504	0.999878
Misin01G162500	17350.1	-5.05493e-07	0.00144268	0.884499	0.999826	17445.4	-2.30015e-06	0.00144267	0.562534	0.999982	14432.9	7.6013e-06	0.00144268	0.0877695	0.999878	19397.4	0.0124712	0.0620467	0.315922	0.999878
Misin01G162600	125.063	-2.00212e-06	0.00144269	0.32768	0.999826	166.019	2.13509e-08	0.00144269	0.995749	0.999982	130.603	6.79255e-07	0.00144269	0.648925	0.999878	145.354	0.00440049	0.0613151	0.545008	0.999878
Misin01G162700	122.657	1.1616e-06	0.00144269	0.519156	0.999826	124.808	-3.13295e-07	0.00144269	0.867471	0.999982	204.862	-6.61089e-07	0.00144269	0.703808	0.999878	99.1122	-0.000707689	0.0613339	0.888123	0.999878
Misin01G162800	594.605	1.45237e-06	0.00144269	0.564681	0.999826	208.915	1.69667e-06	0.00144269	0.42085	0.999982	281.678	3.97687e-06	0.00144269	0.0519049	0.999878	531.572	0.00715179	0.0604951	0.588302	0.999878
Misin01G162900	0	NA	NA	NA	NA	0.56309	-1.76475e-07	0.0014427	0.435442	0.999982	0.42264	-1.90435e-07	0.0014427	0.445031	NA	0	NA	NA	NA	NA
Misin01G163000	0.715737	-2.00609e-07	0.0014427	0.352039	0.999826	0	NA	NA	NA	NA	0	NA	NA	NA	NA	0	NA	NA	NA	NA
Misin01G163100	0.513329	-1.79914e-07	0.0014427	0.543808	0.999826	7.47659	-2.59798e-07	0.00144269	0.623956	0.999982	8.6635	2.25729e-07	0.00144269	0.639856	0.999878	33.5699	0.00671397	0.061986	0.0331824	0.81818
Misin01G163200	8.36054	8.65473e-07	0.00144269	0.116924	0.999826	9.21654	-2.91228e-07	0.00144269	0.586427	0.999982	2.49049	2.39112e-07	0.0014427	0.221841	0.999878	13.8338	0.00232945	0.0615468	0.210125	0.999878
Misin01G163300	7.23464	1.94884e-07	0.00144269	0.609751	0.999826	17.6944	-2.03798e-07	0.00144269	0.793287	0.999982	20.0668	-4.92563e-07	0.00144269	0.519506	0.999878	16.8584	-0.00105329	0.0614643	0.678681	0.999878
Misin01G163400	143.321	1.65594e-06	0.00144269	0.500654	0.999826	145.104	-1.04309e-06	0.00144269	0.671044	0.999982	174.501	-2.3236e-06	0.00144268	0.436266	0.999878	153.159	-0.00878026	0.0616557	0.35583	0.999878
Misin01G163500	6065.33	4.83511e-07	0.00144267	0.91615	0.999826	2675.2	-5.62525e-07	0.00144267	0.896572	0.999982	2712.86	1.24052e-05	0.00144269	0.311866	0.999878	3116.7	0.0245753	0.067921	0.0310314	0.798384
Misin01G163600	657.198	-3.26415e-06	0.00144268	0.117399	0.999826	710.561	2.10705e-06	0.00144268	0.699131	0.999982	852.829	-5.53975e-07	0.00144268	0.84215	0.999878	895.263	0.0256598	0.0677605	0.074833	0.980665
Misin01G163700	0	NA	NA	NA	NA	0	NA	NA	NA	NA	0	NA	NA	NA	NA	0	NA	NA	NA	NA
Misin01G163800	3022.78	-7.74402e-06	0.00144266	0.1548	0.999826	3686.74	1.7162e-06	0.00144266	0.738516	0.999982	4538.78	-5.04166e-06	0.00144266	0.369595	0.999878	4500.64	-0.024906	0.0641516	0.253082	0.999878
Misin01G163900	0	NA	NA	NA	NA	16.542	-2.12582e-08	0.00144269	0.953427	0.999982	17.8455	3.40723e-07	0.00144269	0.545137	0.999878	35.4843	0.0034669	0.0615662	0.287292	0.999878
Misin01G164000	0	NA	NA	NA	NA	0	NA	NA	NA	NA	0	NA	NA	NA	NA	0	NA	NA	NA	NA
Misin01G164100	0	NA	NA	NA	NA	0	NA	NA	NA	NA	0	NA	NA	NA	NA	0	NA	NA	NA	NA
Misin01G164200	5.94243	-2.33103e-07	0.0014427	0.292339	0.999826	5.80509	-3.18486e-07	0.0014427	0.190726	0.999982	1.67608	-1.9559e-07	0.0014427	0.406264	0.999878	1.99947	0.000730908	0.061509	0.311954	NA
Misin01G164300	226.948	-1.14348e-05	0.00144271	0.584491	0.999826	145.583	-3.70969e-07	0.00144269	0.879069	0.999982	136.596	1.37671e-06	0.00144269	0.465475	0.999878	184.864	-0.000672225	0.0607838	0.940716	0.999878
Misin01G164400	260.787	8.60857e-07	0.00144268	0.693291	0.999826	298.352	-5.42335e-07	0.00144268	0.866287	0.999982	314.104	2.42447e-06	0.00144269	0.160502	0.999878	411.09	-0.00462537	0.0612183	0.561317	0.999878
Misin01G164500	177.2	8.69105e-07	0.00144269	0.691682	0.999826	159.196	3.97788e-07	0.00144269	0.79206	0.999982	248.543	1.84202e-06	0.00144269	0.308168	0.999878	287.199	-0.00643109	0.0615392	0.389372	0.999878
Misin01G164600	244.652	6.01019e-06	0.00144268	0.113902	0.999826	344.911	-1.46761e-06	0.00144268	0.646208	0.999982	394.71	-4.62362e-06	0.00144268	0.181923	0.999878	424.761	-0.00878785	0.0615634	0.38502	0.999878
Misin01G164700	250.658	-6.08917e-06	0.00144269	0.0629835	0.999826	211.618	9.6683e-07	0.00144269	0.719067	0.999982	332.07	9.04801e-07	0.00144268	0.783416	0.999878	396.865	-0.0211688	0.0657689	0.0760364	0.981779
Misin01G164800	37.9417	3.33885e-07	0.00144269	0.700662	0.999826	30.6177	2.13484e-07	0.00144269	0.816873	0.999982	25.8902	4.28963e-07	0.00144269	0.483493	0.999878	38.3631	-0.00451667	0.0615333	0.38173	0.999878
Misin01G164900	159.35	-2.97289e-08	0.00144268	0.989403	0.999826	247.911	-8.07719e-07	0.00144268	0.830385	0.999982	249.451	5.27788e-07	0.00144269	0.557221	0.999878	447.999	-0.00692262	0.0598449	0.659583	0.999878
Misin01G165000	9.63623	1.80156e-07	0.00144269	0.724337	0.999826	0.314586	-1.71567e-07	0.0014427	0.577948	0.999982	1.74639	1.90796e-07	0.0014427	0.407277	0.999878	10.2311	-0.00122558	0.0615085	0.372812	0.999878
Misin01G165100	161.847	3.53801e-06	0.00144269	0.140401	0.999826	184.112	3.93763e-07	0.00144269	0.875737	0.999982	187.05	1.4855e-06	0.00144269	0.25621	0.999878	300.951	0.0132682	0.0627901	0.186705	0.999878
Misin01G165200	187.459	6.53142e-07	0.00144269	0.711035	0.999826	253.761	-1.19415e-06	0.00144269	0.485307	0.999982	266.292	4.77111e-07	0.00144269	0.81746	0.999878	278.638	0.00379301	0.0611827	0.624812	0.999878
Misin01G165300	201.889	-1.03012e-06	0.00144268	0.710723	0.999826	156.64	-4.38982e-06	0.00144269	0.128533	0.999982	159.008	-3.63333e-06	0.00144269	0.1162	0.999878	67.8602	-0.0033225	0.0612532	0.624252	0.999878
Misin01G165400	15.9599	1.58005e-07	0.00144269	0.85618	0.999826	17.2367	-1.77354e-07	0.00144269	0.698472	0.999982	39.6647	8.93001e-08	0.00144269	0.924665	0.999878	53.6588	-0.000152037	0.0614475	0.923736	0.999878
Misin01G165500	226.23	-1.22335e-06	0.00144269	0.595274	0.999826	144.385	1.05686e-06	0.00144268	0.715272	0.999982	143.851	1.35702e-06	0.00144269	0.476744	0.999878	194.641	0.00093038	0.0613694	0.830764	0.999878
Misin01G165600	67.5998	-1.36459e-08	0.00144269	0.992046	0.999826	47.4749	3.4444e-07	0.00144269	0.797598	0.999982	45.3376	7.58288e-07	0.00144269	0.395463	0.999878	84.1774	0.000435819	0.0611362	0.965148	0.999878
Misin01G165700	63.6156	4.87573e-07	0.00144269	0.71225	0.999826	28.9291	-1.50995e-06	0.00144269	0.295524	0.999982	18.3251	4.2275e-07	0.00144269	0.369301	0.999878	54.791	-0.00489255	0.0615947	0.32342	0.999878
Misin01G165800	201.772	2.44968e-06	0.00144269	0.429752	0.999826	333.101	-1.08786e-06	0.00144268	0.724912	0.999982	366.515	-1.9619e-06	0.00144269	0.448503	0.999878	346.577	-0.0108759	0.0613233	0.411231	0.999878
Misin01G165900	0	NA	NA	NA	NA	0	NA	NA	NA	NA	3.46981	-5.38073e-07	0.0014427	0.159388	0.999878	0	NA	NA	NA	NA
Misin01G166000	7.1417	7.38527e-08	0.00144269	0.955	0.999826	50.0083	-3.17181e-07	0.00144269	0.716615	0.999982	46.2323	6.98654e-07	0.00144269	0.423474	0.999878	69.5422	-0.0051837	0.0613352	0.493991	0.999878
Misin01G166100	807.471	4.13201e-06	0.00144267	0.342083	0.999826	875.354	-1.76569e-06	0.00144268	0.38188	0.999982	955.943	3.57326e-06	0.00144265	0.524658	0.999878	984.627	-0.0681104	0.119892	0.0157697	0.670029
Misin01G166200	1.16316	1.46893e-07	0.0014427	0.61968	0.999826	0.56309	-1.76475e-07	0.0014427	0.435442	0.999982	2.51371	9.49754e-08	0.00144269	0.729325	0.999878	0	NA	NA	NA	NA
Misin01G166300	0	NA	NA	NA	NA	0	NA	NA	NA	NA	0	NA	NA	NA	NA	0	NA	NA	NA	NA
Misin01G166400	0	NA	NA	NA	NA	0	NA	NA	NA	NA	0	NA	NA	NA	NA	0	NA	NA	NA	NA
Misin01G166500	3.18571	5.66387e-08	0.00144269	0.876459	0.999826	3.18035	2.33898e-07	0.0014427	0.140975	0.999982	0.655892	4.26689e-09	0.00144269	0.973216	NA	0.422479	-0.00067025	0.0615074	0.499249	NA
Misin01G166600	158.162	-2.22386e-06	0.00144269	0.290653	0.999826	405.072	-5.89451e-06	0.00144268	0.13116	0.999982	535.695	1.92254e-06	0.00144269	0.335755	0.999878	295.218	0.00549039	0.0613041	0.507344	0.999878
Misin01G166700	0	NA	NA	NA	NA	0	NA	NA	NA	NA	0	NA	NA	NA	NA	0	NA	NA	NA	NA
Misin01G166800	136.115	3.68903e-06	0.00144269	0.135692	0.999826	360.358	-2.4617e-06	0.00144268	0.414599	0.999982	480.683	1.24859e-06	0.00144269	0.462781	0.999878	274.311	0.00769838	0.0614654	0.41932	0.999878
Misin01G166900	2.04024	-6.38737e-09	0.00144269	0.935503	0.999826	7.19649	2.07162e-07	0.00144269	0.645498	0.999982	4.45276	2.6867e-07	0.0014427	0.115422	0.999878	0	NA	NA	NA	NA
Misin01G167000	0	NA	NA	NA	NA	0.933999	-3.20517e-08	0.0014427	0.958718	0.999982	0	NA	NA	NA	NA	0	NA	NA	NA	NA
Misin01G167100	155.782	1.18769e-07	0.00144269	0.955401	0.999826	142.21	-4.3654e-06	0.00144269	0.483595	0.999982	377.042	7.92519e-07	0.00144269	0.400454	0.999878	105.282	-0.0161922	0.0641521	0.0513621	0.920189
Misin01G167200	3.55227	-2.21481e-07	0.0014427	0.136618	0.999826	0.794066	2.11006e-07	0.0014427	0.340933	0.999982	0.300367	5.65167e-10	0.0014427	0.902872	NA	3.40279	-0.000760023	0.0615105	0.187393	NA
Misin01G167300	5.41234	2.51496e-07	0.00144269	0.51021	0.999826	3.39309	-7.08188e-08	0.00144269	0.829541	0.999982	16.2225	-1.83681e-07	0.00144269	0.683466	0.999878	26.2477	-0.00348495	0.0615277	0.374305	0.999878
Misin01G167400	1.5114	-1.77002e-08	0.0014427	0.996048	0.999826	0.929361	1.14541e-07	0.00144269	0.657702	0.999982	0.348346	-1.81872e-07	0.0014427	0.504456	NA	6.37714	0.000454644	0.0614945	0.705631	0.999878
Misin01G167500	300.203	-1.51158e-06	0.00144268	0.631529	0.999826	453.284	-4.01041e-06	0.00144268	0.279356	0.999982	502.137	-2.86267e-06	0.00144269	0.25919	0.999878	435.648	0.00583884	0.0606892	0.622665	0.999878
Misin01G167600	676.201	-3.0516e-08	0.00144268	0.988742	0.999826	989.919	-2.46015e-06	0.00144267	0.530868	0.999982	1138.72	-3.73292e-06	0.00144269	0.140289	0.999878	812.948	-0.0102553	0.0621851	0.200246	0.999878
Misin01G167700	2.69306	1.34353e-07	0.00144269	0.61043	0.999826	15.8029	-1.3455e-08	0.00144269	0.975916	0.999982	21.5974	9.43926e-07	0.00144269	0.309054	0.999878	31.7462	-0.00124682	0.0613507	0.783007	0.999878
Misin01G167800	48.4925	-3.85806e-08	0.00144269	0.954906	0.999826	70.8496	1.42226e-06	0.00144269	0.282735	0.999982	115.133	-5.35755e-07	0.00144269	0.398787	0.999878	56.7073	-0.00511853	0.0616687	0.24324	0.999878
Misin01G167900	1.76678	-6.0125e-09	0.00144269	0.992226	0.999826	2.16085	-5.97295e-08	0.00144269	0.80285	0.999982	5.27954	-2.16662e-08	0.0014427	0.902866	0.999878	0.980125	-0.000393178	0.0614998	0.647528	NA
Misin01G168000	141.413	1.01821e-06	0.00144269	0.533523	0.999826	109.256	-4.46953e-07	0.00144269	0.831841	0.999982	111.166	5.60403e-06	0.00144269	0.223229	0.999878	208.085	0.00638741	0.0616223	0.349034	0.999878
Misin01G168100	0.238579	-1.69148e-07	0.0014427	0.599529	NA	0	NA	NA	NA	NA	1.69056	-2.08896e-07	0.0014427	0.202186	0.999878	0	NA	NA	NA	NA
Misin01G168200	615.33	3.35184e-07	0.00144267	0.933883	0.999826	539.374	9.43869e-06	0.00144269	0.11447	0.999982	494.328	1.67118e-06	0.00144269	0.521204	0.999878	531.107	0.0144853	0.062903	0.208575	0.999878
Misin01G168300	0.318105	-1.80792e-07	0.0014427	0.528335	NA	5.97148	-2.68087e-07	0.00144269	0.320241	0.999982	1.63091	1.94495e-07	0.0014427	0.384192	0.999878	0	NA	NA	NA	NA
Misin01G168400	53.5909	4.97084e-07	0.00144269	0.695587	0.999826	92.3244	1.84096e-06	0.00144269	0.388155	0.999982	83.8068	6.40881e-07	0.00144269	0.482449	0.999878	38.5311	-0.00129676	0.0614493	0.733828	0.999878
Misin01G168500	4.21765	1.21813e-07	0.00144269	0.806689	0.999826	33.7748	9.465e-07	0.00144269	0.536074	0.999982	13.6411	1.31813e-08	0.00144269	0.773061	0.999878	0	NA	NA	NA	NA
Misin01G168600	12.5071	-3.23729e-07	0.00144269	0.618806	0.999826	13.2699	-1.02153e-06	0.00144269	0.249783	0.999982	9.82614	-2.93269e-07	0.00144269	0.874652	0.999878	5.54053	0.000758894	0.0614785	0.710411	0.999878
Misin01G168700	646.397	-2.38282e-06	0.00144266	0.656703	0.999826	606.936	6.46398e-06	0.00144267	0.182389	0.999982	689.863	2.09435e-08	0.00144268	0.997863	0.999878	875.425	-0.0139961	0.0618389	0.335258	0.999878
Misin01G168800	0	NA	NA	NA	NA	2.00143	-1.69515e-08	0.0014427	0.95872	0.999982	4.43191	2.42748e-07	0.0014427	0.132318	0.999878	18.291	-0.00625624	0.0619782	4.40583e-06	0.00611735
Misin01G168900	0	NA	NA	NA	NA	0	NA	NA	NA	NA	0	NA	NA	NA	NA	0	NA	NA	NA	NA
Misin01G169000	42.1584	-1.13052e-08	0.00144269	0.983687	0.999826	17.518	-5.85666e-07	0.00144269	0.751006	0.999982	39.353	6.08729e-07	0.00144269	0.42929	0.999878	28.126	-0.00129872	0.0614521	0.660129	0.999878
Misin01G169100	67.6645	-3.00349e-07	0.00144269	0.842491	0.999826	41.6915	-4.36076e-07	0.00144269	0.622246	0.999982	70.5156	4.18291e-07	0.00144269	0.641625	0.999878	50.5641	0.00358586	0.061503	0.418442	0.999878
Misin01G169200	268.887	1.67872e-06	0.00144269	0.470291	0.999826	156.973	2.81009e-07	0.00144268	0.921746	0.999982	182.883	2.16706e-07	0.00144269	0.808806	0.999878	235.346	0.000670597	0.0614516	0.863854	0.999878
Misin01G169300	15.2296	1.48258e-06	0.0014427	3.43021e-05	0.0418495	10.7869	-4.89001e-07	0.00144269	0.378525	0.999982	67.333	5.56541e-07	0.00144269	0.433955	0.999878	27.6852	0.00135557	0.0614841	0.559773	0.999878
Misin01G169400	0	NA	NA	NA	NA	0.0703862	-1.14968e-07	0.0014427	0.858319	0.999982	0.15889	1.55858e-07	0.0014427	0.780623	NA	0.762706	-0.000224917	0.0614973	0.793914	NA
Misin01G169500	0	NA	NA	NA	NA	0	NA	NA	NA	NA	2.20366	-1.55879e-07	0.00144269	0.542634	0.999878	6.06515	-0.000979997	0.0615149	0.139326	0.999878
Misin01G169600	0	NA	NA	NA	NA	0.509019	-4.57581e-08	0.00144269	0.930253	0.999982	0.556115	2.01009e-07	0.0014427	0.462002	NA	0.895059	0.000789745	0.06151	0.3311	NA
Misin01G169700	0	NA	NA	NA	NA	0.703862	-1.96418e-07	0.0014427	0.388671	0.999982	1.36279	1.65797e-07	0.0014427	0.592776	0.999878	0	NA	NA	NA	NA
Misin01G169800	0	NA	NA	NA	NA	0	NA	NA	NA	NA	0	NA	NA	NA	NA	0	NA	NA	NA	NA
Misin01G169900	12.4361	-5.61104e-07	0.00144269	0.186601	0.999826	3.97441	-1.31545e-07	0.00144269	0.69314	0.999982	6.59954	1.33354e-07	0.00144269	0.782279	0.999878	3.9778	-0.00119721	0.0615192	0.17657	0.999878
Misin01G170000	67.1905	-2.93715e-06	0.00144269	0.12338	0.999826	83.0314	4.5368e-07	0.00144269	0.791966	0.999982	123.318	2.17294e-06	0.00144269	0.372913	0.999878	92.4122	-0.00281984	0.0611934	0.737045	0.999878
Misin01G170100	365.183	-9.17096e-06	0.00144269	0.145536	0.999826	225.613	6.30666e-06	0.00144268	0.0969556	0.999982	254.882	-9.7795e-07	0.00144269	0.161775	0.999878	414.076	0.0119995	0.0610423	0.447897	0.999878
Misin01G170200	134.918	2.69394e-07	0.00144269	0.906643	0.999826	214.157	-1.37294e-06	0.00144268	0.446152	0.999982	225.528	-7.00728e-06	0.00144268	0.0747831	0.999878	189.104	-0.023246	0.0673455	0.0230487	0.74224
Misin01G170300	110.576	1.14835e-07	0.00144269	0.950986	0.999826	39.1403	5.47772e-07	0.00144269	0.666397	0.999982	51.7421	7.80096e-07	0.00144269	0.372984	0.999878	76.9019	0.00476539	0.0615929	0.326294	0.999878
Misin01G170400	23.0904	4.37141e-07	0.00144269	0.589153	0.999826	33.6653	-6.75773e-07	0.00144269	0.42507	0.999982	27.554	7.13314e-07	0.00144269	NA	NA	36.9807	0.0049474	0.0616599	0.243676	0.999878
Misin01G170500	52.7168	1.28582e-06	0.00144269	0.511325	0.999826	144.78	-2.67757e-06	0.00144269	0.245484	0.999982	107.441	-5.80377e-08	0.00144269	0.938652	0.999878	191.743	0.00046745	0.0608629	0.966326	0.999878
Misin01G170600	0	NA	NA	NA	NA	0	NA	NA	NA	NA	0	NA	NA	NA	NA	0	NA	NA	NA	NA
Misin01G170700	548.684	-2.74247e-06	0.00144269	0.219971	0.999826	315.327	-3.73157e-07	0.00144269	0.858236	0.999982	374.901	1.01969e-06	0.00144269	0.534446	0.999878	326.957	-0.00241461	0.0607877	0.799366	0.999878
Misin01G170800	347.819	3.07355e-06	0.00144268	0.323264	0.999826	404.766	1.08293e-06	0.00144268	0.703037	0.999982	494.522	-1.78735e-06	0.00144269	0.454265	0.999878	505.738	-0.0205947	0.0650621	0.122629	0.999878
Misin01G170900	0	NA	NA	NA	NA	0	NA	NA	NA	NA	0	NA	NA	NA	NA	0	NA	NA	NA	NA
Misin01G171000	0	NA	NA	NA	NA	0	NA	NA	NA	NA	0.300367	5.65167e-10	0.0014427	0.902872	NA	0	NA	NA	NA	NA
Misin01G171100	67.9844	-3.33589e-07	0.00144269	0.806396	0.999826	79.2252	1.06189e-06	0.00144269	0.608067	0.999982	91.2618	6.9381e-07	0.00144269	0.444929	0.999878	84.299	0.0044561	0.0611823	0.592068	0.999878
Misin01G171200	116.679	-5.69466e-07	0.00144269	0.669579	0.999826	52.2469	3.01121e-06	0.00144269	0.102011	0.999982	66.2301	-1.40164e-06	0.00144269	0.284328	0.999878	130.736	-0.00703884	0.0616202	0.355427	0.999878
Misin01G171300	0	NA	NA	NA	NA	0.227474	1.74436e-07	0.0014427	0.62536	0.999982	0	NA	NA	NA	NA	0	NA	NA	NA	NA
Misin01G171400	0	NA	NA	NA	NA	0	NA	NA	NA	NA	0.238335	1.72216e-07	0.0014427	0.671753	NA	1.27991	-0.000741186	0.0615097	0.27906	NA
Misin01G171500	3.33622	3.48008e-08	0.00144269	0.943583	0.999826	0	NA	NA	NA	NA	0	NA	NA	NA	NA	6.23722	0.00113311	0.0614902	0.570044	0.999878
Misin01G171600	0.238579	-1.69148e-07	0.0014427	0.599529	NA	0	NA	NA	NA	NA	0	NA	NA	NA	NA	0	NA	NA	NA	NA
Misin01G171700	62.7132	8.46556e-07	0.00144269	0.388285	0.999826	78.1865	-2.98504e-06	0.00144269	0.191381	0.999982	128.564	4.00207e-09	0.00144269	0.998719	0.999878	138.82	0.009418	0.061927	0.287871	0.999878
Misin01G171800	12.6517	-4.31364e-08	0.00144269	0.950307	0.999826	7.3712	2.39407e-07	0.00144269	0.569734	0.999982	14.5802	-2.35662e-07	0.00144269	0.486574	0.999878	13.234	0.000884656	0.0614704	0.634726	0.999878
Misin01G171900	0.348226	-1.82009e-07	0.0014427	0.513717	NA	0.985407	-2.01206e-07	0.0014427	0.324025	0.999982	3.73155	6.03535e-08	0.00144269	0.83206	0.999878	0.480067	-0.000566699	0.0615049	0.707201	NA
Misin01G172000	3.10201	1.51641e-07	0.00144269	0.735851	0.999826	1.41201	-1.65668e-07	0.0014427	0.666571	0.999982	1.70208	-2.00859e-08	0.0014427	0.902868	0.999878	0	NA	NA	NA	NA
Misin01G172100	36.0307	8.52379e-07	0.00144269	0.439384	0.999826	4.11883	-1.14359e-06	0.0014427	0.622784	0.999982	17.2361	1.05626e-06	0.00144269	0.0920359	0.999878	14.7315	-0.00268565	0.0615427	0.306551	0.999878
Misin01G172200	274.781	1.60644e-06	0.00144268	0.709946	0.999826	145.758	-1.72307e-06	0.00144268	0.572168	0.999982	220.043	-1.56612e-06	0.00144269	0.465134	0.999878	230.353	0.000370647	0.0607355	0.9421	0.999878
Misin01G172300	0	NA	NA	NA	NA	0	NA	NA	NA	NA	0	NA	NA	NA	NA	0	NA	NA	NA	NA
Misin01G172400	0	NA	NA	NA	NA	16.4651	-6.57997e-07	0.00144269	0.350083	0.999982	23.126	-1.03499e-07	0.00144269	0.844571	0.999878	29.1597	-0.000154727	0.0614571	0.951456	0.999878
Misin01G172500	0	NA	NA	NA	NA	0	NA	NA	NA	NA	0	NA	NA	NA	NA	1.15079	0.000807526	0.0615105	0.286343	NA
Misin01G172600	1591.63	2.45778e-06	0.00144267	0.57862	0.999826	1619.47	-9.1099e-07	0.00144268	0.803504	0.999982	2195.67	-4.18281e-06	0.00144266	0.394468	0.999878	2013.22	0.0150191	0.0623541	0.298604	0.999878
Misin01G172700	46018	-2.46391e-06	0.00144267	0.585452	0.999826	34858.3	9.06048e-07	0.00144266	0.848627	0.999982	39603.4	1.44935e-06	0.00144269	0.559637	0.999878	52098.3	0.00932219	0.0613481	0.433169	0.999878
Misin01G172800	5.59432	-8.15572e-08	0.00144269	0.730374	0.999826	4.17903	-8.21385e-08	0.00144269	0.62154	0.999982	0.730254	6.96398e-08	0.00144269	0.829551	NA	0	NA	NA	NA	NA
Misin01G172900	46.0215	-4.21698e-07	0.00144269	0.827739	0.999826	34.1486	-2.01219e-07	0.00144269	0.78324	0.999982	20.2442	1.0761e-07	0.00144269	0.832326	0.999878	36.038	0.00204876	0.0614821	0.504483	0.999878
Misin01G173000	931.423	3.47118e-06	0.00144268	0.376048	0.999826	869.72	1.16064e-06	0.00144268	0.736725	0.999982	893.236	-2.96827e-06	0.00144267	0.320929	0.999878	699.881	0.00627165	0.0612384	0.562083	0.999878
Misin01G173100	573.693	-8.74406e-07	0.00144267	0.847235	0.999826	835.528	-2.99243e-06	0.00144268	0.428486	0.999982	902.37	2.8448e-06	0.00144268	0.450391	0.999878	1065.02	-0.00572315	0.0594215	0.695096	0.999878
Misin01G173200	1897.2	-3.52502e-06	0.00144268	0.368645	0.999826	1947.12	2.58426e-06	0.00144266	0.626062	0.999982	1905.79	1.63516e-06	0.00144269	0.495627	0.999878	2219.06	0.0118559	0.0598816	0.365896	0.999878
Misin01G173300	0	NA	NA	NA	NA	0	NA	NA	NA	NA	0	NA	NA	NA	NA	0	NA	NA	NA	NA
Misin01G173400	16.3002	-1.85262e-06	0.0014427	0.0103065	0.999826	27.139	2.36606e-07	0.00144269	0.714746	0.999982	31.5899	7.26869e-08	0.00144269	0.935303	0.999878	16.2153	0.000277444	0.0614413	0.926017	0.999878
Misin01G173500	0	NA	NA	NA	NA	0	NA	NA	NA	NA	0	NA	NA	NA	NA	0	NA	NA	NA	NA
Misin01G173600	0	NA	NA	NA	NA	0	NA	NA	NA	NA	0	NA	NA	NA	NA	0	NA	NA	NA	NA
Misin01G173700	183.218	-1.02179e-06	0.00144269	0.660327	0.999826	154.002	1.4311e-07	0.00144269	0.823079	0.999982	127.437	1.82314e-07	0.00144269	0.838934	0.999878	133.846	-0.00210942	0.0611054	0.771824	0.999878
Misin01G173800	0	NA	NA	NA	NA	0	NA	NA	NA	NA	0	NA	NA	NA	NA	0	NA	NA	NA	NA
Misin01G173900	0	NA	NA	NA	NA	0	NA	NA	NA	NA	0	NA	NA	NA	NA	0	NA	NA	NA	NA
Misin01G174000	39.066	1.28666e-06	0.00144269	0.308294	0.999826	38.6591	-8.12281e-07	0.00144269	0.628932	0.999982	40.5337	4.84735e-07	0.00144269	NA	NA	37.1581	0.00315062	0.0615122	0.414106	0.999878
Misin01G174100	1241.59	-1.57188e-06	0.00144267	0.715266	0.999826	1123.01	-1.96592e-06	0.00144264	0.76094	0.999982	1329.72	-6.83608e-06	0.00144264	0.699315	0.999878	1181.8	0.00209741	0.0591263	0.900353	0.999878
Misin01G174200	10.391	2.05104e-07	0.00144269	0.553401	0.999826	4.43433	-2.64745e-07	0.0014427	0.122817	0.999982	7.65924	2.16682e-07	0.0014427	NA	NA	11.3001	0.000451367	0.0614986	NA	NA
Misin01G174300	149.732	-1.44282e-06	0.00144269	0.495674	0.999826	137.345	-1.1215e-06	0.00144269	0.573117	0.999982	147.075	-1.55454e-06	0.00144269	0.32348	0.999878	130.939	-0.0108186	0.062259	0.222747	0.999878
Misin01G174400	429.111	-4.21541e-06	0.00144269	0.153454	0.999826	374.699	-4.15768e-06	0.00144267	0.31719	0.999982	347.542	1.81631e-06	0.00144268	0.63952	0.999878	349.812	0.00175756	0.0599173	0.898929	0.999878
Misin01G174500	0	NA	NA	NA	NA	0	NA	NA	NA	NA	0	NA	NA	NA	NA	0	NA	NA	NA	NA
Misin01G174600	0	NA	NA	NA	NA	0	NA	NA	NA	NA	0	NA	NA	NA	NA	0	NA	NA	NA	NA
Misin01G174700	0	NA	NA	NA	NA	0	NA	NA	NA	NA	0	NA	NA	NA	NA	0	NA	NA	NA	NA
Misin01G174800	49.6384	-1.02645e-06	0.00144269	0.356306	0.999826	280.518	6.15437e-07	0.00144269	0.817131	0.999982	215.478	3.78266e-08	0.00144269	0.986776	0.999878	103.57	0.000650007	0.0610897	0.926241	0.999878
Misin01G174900	0	NA	NA	NA	NA	0	NA	NA	NA	NA	0	NA	NA	NA	NA	0	NA	NA	NA	NA
Misin01G175000	0	NA	NA	NA	NA	0	NA	NA	NA	NA	0	NA	NA	NA	NA	0	NA	NA	NA	NA
Misin01G175100	0.92099	2.05651e-07	0.0014427	0.327076	0.999826	0	NA	NA	NA	NA	0.137519	-1.75348e-08	0.0014427	0.902874	NA	0	NA	NA	NA	NA
Misin01G175200	107.437	-2.94432e-06	0.00144269	0.256727	0.999826	72.6813	-2.1446e-06	0.00144269	0.259555	0.999982	136.501	-2.15248e-06	0.00144269	0.371058	0.999878	54.9414	-0.00110949	0.0612381	0.843115	0.999878
Misin01G175300	86.3781	-1.75494e-06	0.00144269	0.486356	0.999826	76.9797	-1.62879e-07	0.00144269	0.854511	0.999982	106.951	-8.67088e-07	0.00144269	0.673716	0.999878	108.333	0.00314107	0.0612122	0.659431	0.999878
Misin01G175400	26.8363	1.33215e-06	0.00144269	0.0997373	0.999826	23.7901	-3.85375e-07	0.00144269	0.62038	0.999982	47.3404	-4.4156e-07	0.00144269	0.554649	0.999878	35.9162	0.00712465	0.0619639	0.113633	0.999878
Misin01G175500	29.5528	2.72642e-07	0.00144269	0.682705	0.999826	40.1351	-6.63934e-07	0.00144269	0.637802	0.999982	75.9027	3.2743e-08	0.00144269	0.97257	0.999878	94.3718	-0.000126382	0.0613319	0.982101	0.999878
Misin01G175600	685.829	-5.40937e-06	0.00144266	0.339428	0.999826	476.142	6.39351e-06	0.00144268	0.55848	0.999982	616.696	1.91165e-06	0.00144269	0.489323	0.999878	600.287	0.0100761	0.0596846	0.578011	0.999878
Misin01G175700	253.229	3.32959e-07	0.00144268	0.904322	0.999826	266.216	7.08275e-07	0.00144268	0.846074	0.999982	285.816	-6.06665e-06	0.00144269	0.421314	0.999878	418.484	-0.000588857	0.0604138	0.953537	0.999878
Misin01G175800	447.447	-9.69979e-07	0.00144269	0.558945	0.999826	576.817	-1.13552e-06	0.00144267	0.792712	0.999982	459.228	-2.63936e-06	0.00144269	0.0939151	0.999878	649.61	0.00203797	0.0611507	0.774498	0.999878
Misin01G175900	1293.04	1.28868e-06	0.00144267	0.776071	0.999826	1243.97	1.00902e-06	0.00144268	0.77553	0.999982	1440.8	3.04678e-06	0.00144267	0.513606	0.999878	1685.75	0.00759852	0.0597077	0.647621	0.999878
Misin01G176000	14.1584	-6.33678e-07	0.00144269	0.530414	0.999826	5.57195	-2.45426e-07	0.00144269	0.681337	0.999982	16.9069	-4.60033e-07	0.00144269	0.514411	0.999878	5.55392	-5.21131e-05	0.061493	0.962238	0.999878
Misin01G176100	2113.63	-3.04823e-07	0.00144267	0.945428	0.999826	2179.55	-2.17909e-06	0.00144266	0.651607	0.999982	3086.13	-2.5414e-06	0.00144266	0.616988	0.999878	2420.29	-0.0122146	0.0610309	0.439731	0.999878
Misin01G176200	1962.57	-3.1519e-06	0.00144269	0.264979	0.999826	2322.93	-4.1911e-07	0.00144269	0.845298	0.999982	2024.19	1.3324e-06	0.00144269	0.385847	0.999878	1274.39	0.0123113	0.0627646	0.144427	0.999878
Misin01G176300	210.316	3.84724e-06	0.00144269	0.040827	0.999826	225.245	1.96622e-06	0.00144269	0.0644226	0.999982	304.72	2.06257e-07	0.00144269	0.812466	0.999878	298.542	0.000839318	0.0613024	0.868279	0.999878
Misin01G176400	0.729821	2.14143e-07	0.0014427	0.348803	0.999826	0	NA	NA	NA	NA	2.13154	-5.18487e-07	0.0014427	0.902868	0.999878	0.233306	-5.18533e-05	0.0615033	0.981427	NA
Misin01G176500	32.1878	-3.93125e-07	0.00144269	0.643484	0.999826	4.54279	1.04938e-07	0.00144269	0.506057	0.999982	0.600734	-1.90014e-08	0.0014427	0.902871	NA	1.84358	-0.000208523	0.0614967	0.808142	NA
Misin01G176600	0	NA	NA	NA	NA	0	NA	NA	NA	NA	0	NA	NA	NA	NA	0	NA	NA	NA	NA
Misin01G176700	1000.84	-3.18788e-06	0.00144269	0.636088	0.999826	268.146	-1.57064e-06	0.00144268	0.657075	0.999982	232.723	2.16603e-06	0.00144269	0.312966	0.999878	2017.82	0.00159948	0.0594309	0.922645	0.999878
Misin01G176800	0.397632	-2.11029e-07	0.0014427	0.475949	NA	26.0395	-7.27802e-07	0.00144269	0.38354	0.999982	40.5561	-3.52965e-07	0.00144269	0.646041	0.999878	78.4893	0.0118864	0.0627922	0.104233	0.999878
Misin01G176900	15.6185	-2.51672e-07	0.00144269	0.656972	0.999826	12.3407	1.9638e-07	0.00144269	0.742282	0.999982	22.4628	1.60201e-06	0.0014427	0.01837	0.974585	15.8951	0.00106927	0.0614696	0.667397	0.999878
Misin01G177000	100.404	1.88183e-06	0.00144269	0.333686	0.999826	48.6263	-3.63645e-07	0.00144269	0.75807	0.999982	86.9364	2.30151e-07	0.00144269	0.804728	0.999878	77.7073	0.00287883	0.0613173	0.633738	0.999878
Misin01G177100	5.06333	1.63878e-07	0.00144269	0.655897	0.999826	1.48132	-7.43068e-08	0.00144269	0.774001	0.999982	3.6811	-3.71779e-09	0.00144269	0.997626	0.999878	0.982846	0.000465195	0.0615032	0.79565	NA
Misin01G177200	0.937185	-8.57848e-09	0.0014427	0.996047	0.999826	0	NA	NA	NA	NA	0	NA	NA	NA	NA	0.929455	-0.000727974	0.0615093	0.333626	NA
Misin01G177300	0	NA	NA	NA	NA	0	NA	NA	NA	NA	0	NA	NA	NA	NA	0	NA	NA	NA	NA
Misin01G177400	76.1869	2.48278	1.16036	0.00068055	0.364902	7.89182	-1.2521e-07	0.00144269	0.832526	0.999982	75.5863	3.84693	2.64991	0.00131932	0.310772	73.8567	-0.00633816	0.0618642	0.119791	0.999878
Misin01G177500	40.9729	-3.0943e-07	0.00144269	0.811426	0.999826	26.1058	6.84897e-07	0.00144269	0.553754	0.999982	63.6247	-1.65386e-06	0.0014427	0.00825415	0.713507	121.298	0.0025292	0.0612756	0.684341	0.999878
Misin01G177600	55.8452	-2.08095e-06	0.00144269	0.147213	0.999826	34.424	-1.00643e-06	0.00144269	0.332749	0.999982	64.1015	-4.89379e-07	0.00144269	0.535851	0.999878	186.759	0.000837274	0.0611997	0.895415	0.999878
Misin01G177700	0	NA	NA	NA	NA	0	NA	NA	NA	NA	0	NA	NA	NA	NA	0	NA	NA	NA	NA
Misin01G177800	0	NA	NA	NA	NA	0	NA	NA	NA	NA	0	NA	NA	NA	NA	0	NA	NA	NA	NA
Misin01G177900	30.5006	-3.75806e-07	0.00144269	0.538826	0.999826	21.7572	-8.88848e-07	0.00144269	0.179379	0.999982	19.7444	4.03853e-07	0.00144269	0.33731	0.999878	37.7046	-0.00178474	0.0614859	0.588768	0.999878
Misin01G178000	0	NA	NA	NA	NA	0	NA	NA	NA	NA	0	NA	NA	NA	NA	0	NA	NA	NA	NA
Misin01G178100	629.343	1.21035e-06	0.00144269	0.564047	0.999826	747.819	-1.78034e-06	0.00144268	0.601247	0.999982	1007.05	6.45033e-06	0.00144268	0.0741324	0.999878	1167	0.731999	0.248367	0.000112947	0.0565134
Misin01G178200	48.3642	-9.02995e-08	0.00144269	0.921777	0.999826	66.8225	1.08082e-06	0.00144269	0.571458	0.999982	67.32	1.04895e-06	0.00144269	0.23396	0.999878	63.8735	0.00293931	0.0613196	0.623646	0.999878
Misin01G178300	689.397	2.68057e-06	0.00144267	0.497217	0.999826	694.035	-4.81284e-06	0.00144268	0.217113	0.999982	749.925	2.03294e-05	0.00144275	0.983761	0.999878	768.549	0.028231	0.0682788	0.107944	0.999878
Misin01G178400	0	NA	NA	NA	NA	0	NA	NA	NA	NA	0	NA	NA	NA	NA	0	NA	NA	NA	NA
Misin01G178500	217.972	-1.71007e-06	0.00144269	0.445544	0.999826	52.4136	-3.59734e-07	0.00144269	0.61325	0.999982	59.5443	1.70555e-06	0.00144269	0.209716	0.999878	144.029	0.00216344	0.0614711	0.524517	0.999878
Misin01G178600	5.83075	-1.74651e-07	0.0014427	0.599521	0.999826	2.58543	-6.03089e-08	0.00144269	0.821767	0.999982	1.0955	1.81411e-07	0.0014427	0.497456	0.999878	0	NA	NA	NA	NA
Misin01G178700	12.8411	-1.16729e-07	0.00144269	0.802837	0.999826	15.8683	-3.79184e-07	0.00144269	0.531127	0.999982	10.8287	-4.09066e-09	0.00144269	0.985027	0.999878	31.3328	0.000562754	0.0614303	0.861135	0.999878
Misin01G178800	91.985	-1.03766e-06	0.00144269	0.537978	0.999826	74.4768	3.39224e-07	0.00144269	0.785572	0.999982	105.775	2.58488e-07	0.00144269	0.785095	0.999878	130.147	0.00754008	0.0616107	0.367805	0.999878
Misin01G178900	0	NA	NA	NA	NA	0	NA	NA	NA	NA	0	NA	NA	NA	NA	0	NA	NA	NA	NA
Misin01G179000	758.083	4.81137e-06	0.00144268	0.339784	0.999826	578.822	-2.91941e-06	0.00144268	0.399476	0.999982	797.482	1.29305e-07	0.00144268	0.974027	0.999878	623.412	0.000825861	0.0602895	0.93417	0.999878
Misin01G179100	0	NA	NA	NA	NA	0	NA	NA	NA	NA	0	NA	NA	NA	NA	0	NA	NA	NA	NA
Misin01G179200	534.986	6.97696e-07	0.00144269	0.759347	0.999826	494.265	-3.01663e-06	0.00144268	0.307444	0.999982	944.224	-7.91691e-07	0.00144269	0.623706	0.999878	772.366	-0.00597538	0.0607729	0.605429	0.999878
Misin01G179300	0	NA	NA	NA	NA	0	NA	NA	NA	NA	0	NA	NA	NA	NA	0	NA	NA	NA	NA
Misin01G179400	1478.02	1.45223e-06	0.00144265	0.790403	0.999826	1525.95	-1.9839e-06	0.00144267	0.641046	0.999982	1934.09	1.23703e-06	0.00144265	0.687238	0.999878	2441.02	-0.00491946	0.0604229	0.749825	0.999878
Misin01G179500	0.397632	-2.11029e-07	0.0014427	0.475949	NA	63.9172	1.37788e-06	0.00144269	0.256327	0.999982	63.553	-3.23896e-07	0.00144269	0.675209	0.999878	79.763	-0.00264638	0.0612781	0.662881	0.999878
Misin01G179600	0	NA	NA	NA	NA	2.64689	2.31761e-07	0.0014427	0.1605	0.999982	2.83128	2.35338e-07	0.0014427	0.180686	0.999878	0	NA	NA	NA	NA
Misin01G179700	252.629	4.13363e-06	0.00144268	0.264784	0.999826	252.18	-4.08311e-06	0.00144269	0.129425	0.999982	311.577	7.07179e-07	0.00144269	0.490517	0.999878	324.288	-0.00753052	0.0616268	0.362553	0.999878
Misin01G179800	2.32151	-2.15805e-07	0.0014427	0.171954	0.999826	2.07044	1.32898e-07	0.00144269	0.644491	0.999982	1.80975	2.27776e-07	0.0014427	0.241296	0.999878	9.0101	0.00171062	0.0615283	0.205512	0.999878
Misin01G179900	56.2939	3.94929e-06	0.00144269	0.0157695	0.999826	85.0462	4.36248e-06	0.00144269	0.0970124	0.999982	87.029	7.28363e-07	0.00144269	0.53919	0.999878	89.9584	0.0123913	0.0624794	0.226156	0.999878
Misin01G180000	211.629	3.54954e-06	0.00144269	0.0988579	0.999826	315.971	6.9947e-06	0.00144268	0.181811	0.999982	337.284	2.09277e-06	0.00144269	0.341039	0.999878	316.215	0.0138156	0.0629127	0.182689	0.999878
Misin01G180100	131.257	-3.85737e-07	0.00144269	0.806554	0.999826	24.8703	-3.93546e-07	0.00144269	0.504321	0.999982	42.5479	4.25327e-07	0.00144269	0.35532	0.999878	64.6041	0.00316951	0.0613161	0.608497	0.999878
Misin01G180200	64.9046	-4.82616e-08	0.00144269	0.951158	0.999826	17.9715	-3.82674e-07	0.00144269	0.603565	0.999982	18.4425	-1.45225e-08	0.00144269	0.975473	0.999878	32.333	0.00279297	0.0615159	0.391259	0.999878
Misin01G180300	2.93201	-2.06653e-07	0.0014427	0.146204	0.999826	1.98516	2.68377e-07	0.0014427	0.194974	0.999982	0.552334	2.01305e-07	0.0014427	0.467193	NA	0	NA	NA	NA	NA
Misin01G180400	59.8686	6.78684e-07	0.00144269	0.636187	0.999826	183.15	-4.54314e-07	0.00144269	0.857475	0.999982	155.252	3.89176e-07	0.00144269	0.652568	0.999878	153.408	-0.00403903	0.0610883	0.635395	0.999878
Misin01G180500	9.43011	-1.86375e-07	0.00144269	0.635474	0.999826	6.01889	1.02549e-08	0.00144269	0.993797	0.999982	13.3446	6.66443e-07	0.0014427	0.0206981	0.999878	17.9476	-0.000300351	0.0614841	0.837514	0.999878
Misin01G180600	0	NA	NA	NA	NA	0	NA	NA	NA	NA	0	NA	NA	NA	NA	0	NA	NA	NA	NA
Misin01G180700	0	NA	NA	NA	NA	1.83482	2.27801e-07	0.0014427	0.205096	0.999982	0	NA	NA	NA	NA	0	NA	NA	NA	NA
Misin01G180800	0	NA	NA	NA	NA	0	NA	NA	NA	NA	0	NA	NA	NA	NA	0	NA	NA	NA	NA
Misin01G180900	0	NA	NA	NA	NA	0	NA	NA	NA	NA	0	NA	NA	NA	NA	0	NA	NA	NA	NA
Misin01G181000	0	NA	NA	NA	NA	0	NA	NA	NA	NA	0	NA	NA	NA	NA	0	NA	NA	NA	NA
Misin01G181100	0	NA	NA	NA	NA	0	NA	NA	NA	NA	0	NA	NA	NA	NA	0	NA	NA	NA	NA
Misin01G181200	0	NA	NA	NA	NA	0	NA	NA	NA	NA	0	NA	NA	NA	NA	0	NA	NA	NA	NA
Misin01G181300	0.477158	-1.96082e-07	0.0014427	0.435232	0.999826	1.96848	3.29036e-08	0.00144269	0.919806	0.999982	0	NA	NA	NA	NA	42.1148	0.00127577	0.0614317	0.708941	0.999878
Misin01G181400	658.467	3.22085e-06	0.0014427	0.560712	0.999826	77.9765	-2.58004e-06	0.00144269	0.0296842	0.999982	138.939	2.34594e-06	0.0014427	0.0111059	0.807422	104.537	-0.000158609	0.0613806	0.969709	0.999878
Misin01G181500	182.701	1.27945e-06	0.00144269	0.56541	0.999826	211.23	2.355e-06	0.00144268	0.431903	0.999982	187.412	2.49603e-06	0.00144269	0.122804	0.999878	237.484	-0.000597641	0.0608356	0.94596	0.999878
Misin01G181600	1945.68	4.19745e-06	0.00144265	0.46638	0.999826	2071.04	1.11762e-05	0.00144266	0.0836888	0.999982	2675.52	4.26784e-06	0.00144268	0.205457	0.999878	2513.57	-0.0106901	0.060191	0.52687	0.999878
Misin01G181700	2.70866	-7.17084e-08	0.00144269	0.764562	0.999826	2.08239	2.95753e-07	0.0014427	0.188728	0.999982	3.56603	-1.24835e-07	0.00144269	0.557605	0.999878	4.87338	0.000225101	0.0614959	0.876365	0.999878
Misin01G181800	746.774	6.94105e-07	0.00144268	0.626764	0.999826	419.051	4.79192e-06	0.00144269	0.15894	0.999982	532.355	4.76838e-07	0.00144269	0.596178	0.999878	883.661	0.00387655	0.0606316	0.72999	0.999878
Misin01G181900	5.27348	7.15698e-10	0.00144269	0.970748	0.999826	8.57528	-3.95982e-07	0.00144269	0.470914	0.999982	10.9918	-3.53931e-08	0.00144269	0.918653	0.999878	12.6028	0.000452956	0.0614783	0.816294	0.999878
Misin01G182000	0	NA	NA	NA	NA	0	NA	NA	NA	NA	0	NA	NA	NA	NA	0	NA	NA	NA	NA
Misin01G182100	27.7073	-4.20797e-07	0.00144269	0.317713	0.999826	0	NA	NA	NA	NA	2.11523	2.30218e-07	0.0014427	0.218629	0.999878	1.03889	-0.000731073	0.0615094	0.317889	NA
Misin01G182200	259.167	3.67795e-08	0.00144269	0.0328607	0.999826	272.649	4.14224e-07	0.00144269	0.787407	0.999982	209.006	4.78341e-07	0.00144269	0.612188	0.999878	246.907	-7.10409e-05	0.0612625	0.977544	0.999878
Misin01G182300	220.773	-1.22453e-06	0.00144269	0.562786	0.999826	228.111	-1.96793e-06	0.00144269	0.401223	0.999982	338.767	9.83659e-08	0.00144269	0.96693	0.999878	292.05	-0.0114753	0.0622286	0.252808	0.999878
Misin01G182400	0	NA	NA	NA	NA	0	NA	NA	NA	NA	0	NA	NA	NA	NA	0	NA	NA	NA	NA
Misin01G182500	222.909	-3.84127e-07	0.00144269	0.867814	0.999826	163.472	-6.9512e-07	0.00144268	0.807468	0.999982	178.92	1.20701e-06	0.00144269	0.427052	0.999878	280.198	0.00811576	0.0615783	0.40989	0.999878
Misin01G182600	0	NA	NA	NA	NA	0	NA	NA	NA	NA	0	NA	NA	NA	NA	0	NA	NA	NA	NA
Misin01G182700	129.922	-1.69081e-06	0.00144269	0.482156	0.999826	123.395	2.59735e-06	0.00144269	0.283928	0.999982	114.144	7.77941e-07	0.00144269	0.37242	0.999878	272.273	0.00295571	0.0608452	0.760394	0.999878
Misin01G182800	1.81073	2.46471e-07	0.0014427	0.30842	0.999826	0.211159	-1.62782e-07	0.0014427	0.666576	0.999982	0	NA	NA	NA	NA	0	NA	NA	NA	NA
Misin01G182900	0	NA	NA	NA	NA	0	NA	NA	NA	NA	0	NA	NA	NA	NA	0	NA	NA	NA	NA
Misin01G183000	157.748	-1.68922e-06	0.00144269	0.278631	0.999826	69.0051	1.16159e-07	0.00144269	0.89079	0.999982	73.8359	-2.17143e-07	0.00144269	0.786847	0.999878	127.549	0.00440685	0.0614912	0.428765	0.999878
Misin01G183100	582.751	1.98041e-07	0.00144269	0.917439	0.999826	371.548	-1.23319e-05	0.00144271	0.182151	0.999982	434.632	1.7556e-06	0.00144269	0.386159	0.999878	924.271	0.00222155	0.0611298	0.839336	0.999878
Misin01G183200	0	NA	NA	NA	NA	0	NA	NA	NA	NA	1.85962	-2.14512e-07	0.0014427	0.189964	0.999878	0.466612	-5.53752e-05	0.0615033	0.981428	NA
Misin01G183300	275.627	-9.01076e-09	0.00144269	0.994984	0.999826	281.881	4.10412e-06	0.00144269	0.157258	0.999982	375.494	6.25478e-07	0.00144269	0.491315	0.999878	326.213	-0.0143516	0.0620699	0.325304	0.999878
Misin01G183400	2.53312	-2.26461e-07	0.0014427	0.360259	0.999826	21.9646	-2.54745e-07	0.00144269	0.669036	0.999982	21.5041	1.2151e-07	0.00144269	0.756724	0.999878	0.466612	-5.53752e-05	0.0615033	0.981428	NA
Misin01G183500	0	NA	NA	NA	NA	0.96461	-2.05219e-07	0.0014427	0.33296	0.999982	2.29389	2.30056e-07	0.0014427	0.207608	0.999878	2.70653	-0.000281859	0.0614977	0.759262	NA
Misin01G183600	1.04184	-7.63617e-08	0.00144269	0.782714	0.999826	91.2331	1.18178e-07	0.00144269	0.953384	0.999982	99.7449	4.70151e-07	0.00144269	0.604328	0.999878	1.28114	0.000703601	0.0615081	0.38994	NA
Misin01G183700	0	NA	NA	NA	NA	0	NA	NA	NA	NA	0	NA	NA	NA	NA	0	NA	NA	NA	NA
Misin01G183800	0.903896	2.17214e-07	0.0014427	0.308416	0.999826	5.3805	1.01653e-07	0.00144269	0.77972	0.999982	8.77411	3.45974e-08	0.0014427	0.867063	0.999878	1.32207	-5.89644e-05	0.0615032	0.981431	NA
Misin01G183900	0	NA	NA	NA	NA	0	NA	NA	NA	NA	0	NA	NA	NA	NA	0	NA	NA	NA	NA
Misin01G184000	0	NA	NA	NA	NA	0	NA	NA	NA	NA	0	NA	NA	NA	NA	0	NA	NA	NA	NA
Misin01G184100	0	NA	NA	NA	NA	0	NA	NA	NA	NA	0	NA	NA	NA	NA	0	NA	NA	NA	NA
Misin01G184200	0	NA	NA	NA	NA	0	NA	NA	NA	NA	0	NA	NA	NA	NA	0	NA	NA	NA	NA
Misin01G184300	0	NA	NA	NA	NA	0	NA	NA	NA	NA	0	NA	NA	NA	NA	0	NA	NA	NA	NA
Misin01G184400	113.294	1.516e-07	0.00144269	0.931711	0.999826	162.691	-2.5427e-06	0.00144269	0.123677	0.999982	182.419	2.47331e-07	0.00144269	0.780085	0.999878	125.64	0.00518838	0.0614899	0.423237	0.999878
Misin01G184500	151.704	4.09832e-06	0.00144269	0.172207	0.999826	75.7258	4.74659e-07	0.00144269	0.675219	0.999982	85.3842	1.03051e-06	0.00144269	0.266401	0.999878	208.081	0.0107276	0.061414	0.407353	0.999878
Misin01G184600	90.1168	5.50859e-07	0.00144269	0.571764	0.999826	94.063	1.59945e-07	0.00144269	0.229668	0.999982	164.368	5.2471e-07	0.00144269	0.581887	0.999878	164.498	0.00686575	0.0616602	0.33633	0.999878
Misin01G184700	489.801	-9.98076e-07	0.00144268	0.787906	0.999826	399.738	1.80786e-06	0.00144269	0.424667	0.999982	377.616	1.05285e-06	0.00144269	0.210754	0.999878	492.245	-0.00542644	0.061423	0.449251	0.999878
Misin01G184800	52.6875	2.79735e-07	0.0014427	0.00672386	0.999826	76.7155	-1.64142e-07	0.00144269	0.42528	0.999982	59.6967	-1.07998e-07	0.00144269	NA	NA	32.8394	0.000914281	0.0615136	NA	NA
Misin01G184900	507.116	-2.08599e-07	0.00144268	0.947601	0.999826	524.911	-9.7651e-07	0.00144268	0.214361	0.999982	480.913	5.5356e-07	0.00144269	0.824377	0.999878	611.031	0.00938823	0.0611817	0.46175	0.999878
Misin01G185000	0	NA	NA	NA	NA	0	NA	NA	NA	NA	0	NA	NA	NA	NA	1.72329	0.000749662	0.0615092	0.331104	NA
Misin01G185100	380.082	-4.12694e-06	0.00144268	0.240527	0.999826	322.407	3.45131e-06	0.00144268	0.209382	0.999982	352.198	-1.57804e-06	0.00144268	0.659033	0.999878	425.569	-0.0109541	0.0614161	0.387178	0.999878
Misin01G185200	1694.01	-4.99866e-06	0.00144267	0.611828	0.999826	1762.64	-7.5575e-07	0.00144266	0.891656	0.999982	2081.83	-5.00837e-06	0.00144267	0.287978	0.999878	2227.35	-0.017737	0.0603294	0.414402	0.999878
Misin01G185300	494.266	2.90336e-06	0.00144268	0.344012	0.999826	341.811	1.5017e-06	0.00144268	0.684559	0.999982	517.335	5.99859e-06	0.00144267	0.232266	0.999878	349.654	0.000999259	0.0607175	0.917175	0.999878
Misin01G185400	1042.89	4.09173e-06	0.00144268	0.271454	0.999826	488.754	9.42107e-08	0.00144268	0.977109	0.999982	662.821	-9.29521e-07	0.00144269	0.61295	0.999878	684.309	0.0213092	0.0664163	0.022405	0.736009
Misin01G185500	0	NA	NA	NA	NA	0	NA	NA	NA	NA	3.17354	-4.67441e-08	0.00144269	0.824173	0.999878	0	NA	NA	NA	NA
Misin01G185600	0	NA	NA	NA	NA	0	NA	NA	NA	NA	0	NA	NA	NA	NA	0	NA	NA	NA	NA
Misin01G185700	2286.18	-8.903e-07	0.00144267	0.131877	0.999826	1563.69	-9.87567e-07	0.00144267	0.813489	0.999982	1647.67	-6.99134e-06	0.00144268	0.0641711	0.999878	1607.09	0.00198852	0.0606917	0.867673	0.999878
Misin01G185800	0	NA	NA	NA	NA	0	NA	NA	NA	NA	0	NA	NA	NA	NA	0	NA	NA	NA	NA
Misin01G185900	18.2816	-6.89813e-07	0.00144269	0.104069	0.999826	34.4323	5.70601e-07	0.00144269	0.672007	0.999982	8.17853	5.1864e-07	0.00144269	0.130063	0.999878	0.662583	-5.65243e-05	0.0615033	0.981429	NA
Misin01G186000	0.338961	1.9273e-07	0.0014427	0.516213	NA	0	NA	NA	NA	NA	0	NA	NA	NA	NA	0	NA	NA	NA	NA
Misin01G186100	281.578	5.40102e-07	0.00144269	0.814071	0.999826	195.595	1.62533e-08	0.00144269	0.997099	0.999982	351.991	1.15593e-06	0.00144269	0.592085	0.999878	222.857	0.022164	0.0667932	0.024916	0.754409
Misin01G186200	0	NA	NA	NA	NA	0	NA	NA	NA	NA	0	NA	NA	NA	NA	0	NA	NA	NA	NA
Misin01G186300	118.373	2.2484e-06	0.00144269	0.37714	0.999826	69.4623	5.87602e-06	0.0014427	0.286925	0.999982	98.4199	1.24625e-06	0.00144268	0.680632	0.999878	106.405	0.00573885	0.061633	0.324122	0.999878
Misin01G186400	1642.15	-6.41749e-06	0.00144267	0.158687	0.999826	1939.51	3.16706e-06	0.00144266	0.559152	0.999982	2188.16	1.23741e-05	0.00144268	0.605139	0.999878	2301.31	-0.00951151	0.0596363	0.601319	0.999878
Misin01G186500	82.111	2.06794e-06	0.00144269	0.299773	0.999826	102.698	-5.90807e-08	0.00144269	0.968012	0.999982	110.732	-9.38396e-07	0.00144269	0.646952	0.999878	90.8106	-0.0117479	0.0627521	0.107957	0.999878
Misin01G186600	0	NA	NA	NA	NA	0	NA	NA	NA	NA	0	NA	NA	NA	NA	0	NA	NA	NA	NA
Misin01G186700	0	NA	NA	NA	NA	1.53823	-1.63536e-08	0.0014427	0.958719	0.999982	0.206278	-1.77742e-08	0.0014427	0.902873	NA	0	NA	NA	NA	NA
Misin01G186800	0	NA	NA	NA	NA	0	NA	NA	NA	NA	0	NA	NA	NA	NA	0	NA	NA	NA	NA
Misin01G186900	1812.51	-5.10129e-06	0.00144266	0.347085	0.999826	1822.44	-1.16993e-06	0.00144265	0.842969	0.999982	2390.4	-7.7429e-07	0.00144265	0.886267	0.999878	1761.38	-0.000169024	0.0581716	0.981211	0.999878
Misin01G187000	3.49586	-1.67819e-07	0.0014427	0.128885	0.999826	0.794066	2.11006e-07	0.0014427	0.340933	0.999982	0.412556	-2.02793e-08	0.0014427	0.902872	NA	5.70549	-0.000251596	0.0614878	0.856136	0.999878
Misin01G187100	2534.83	-4.69111e-06	0.00144268	0.251479	0.999826	2682.7	-3.47048e-06	0.00144264	0.592704	0.999982	2867.34	-3.46406e-06	0.00144267	0.441493	0.999878	3130.99	0.0102763	0.058919	0.540715	0.999878
Misin01G187200	645.743	-4.87315e-06	0.00144268	0.241031	0.999826	460.884	-1.40429e-07	0.00144269	0.954582	0.999982	668.138	-6.29608e-06	0.00144268	0.0871005	0.999878	1022.53	-0.029005	0.069683	0.0637276	0.954866
Misin01G187300	433.213	-3.01382e-06	0.00144267	0.514136	0.999826	429.545	5.0361e-07	0.00144268	0.88937	0.999982	440.754	-1.46076e-06	0.00144268	0.473629	0.999878	441.954	-0.00153482	0.0606045	0.853602	0.999878
Misin01G187400	535.243	-5.39448e-06	0.00144268	0.140631	0.999826	474.748	1.41341e-06	0.00144268	0.812762	0.999982	463.904	2.06524e-07	0.00144269	0.824326	0.999878	601.411	-0.0287415	0.068903	0.0912013	0.999878
Misin01G187500	2.91233	4.64327e-08	0.00144269	0.90834	0.999826	53.4905	9.27838e-07	0.00144269	0.5908	0.999982	64.2994	-9.06762e-08	0.00144269	0.915152	0.999878	1.38272	-5.87355e-05	0.0615032	0.981431	NA
Misin01G187600	1.02707	2.08285e-07	0.0014427	0.284588	0.999826	71.5433	-2.05867e-06	0.00144269	0.298211	0.999982	82.0488	7.17405e-07	0.00144269	0.530516	0.999878	55.3367	-0.00188908	0.0613694	0.682161	0.999878
Misin01G187700	0	NA	NA	NA	NA	1.21623	1.41916e-07	0.00144269	0.865843	0.999982	2.82002	-2.06541e-08	0.0014427	0.902867	0.999878	0.639328	0.000761336	0.0615091	0.397874	NA
Misin01G187800	1.10245	2.02184e-07	0.0014427	0.330736	0.999826	0.633476	-1.89383e-07	0.0014427	0.410378	0.999982	0	NA	NA	NA	NA	0	NA	NA	NA	NA
Misin01G187900	237.351	-4.47879e-06	0.00144268	0.240638	0.999826	118.599	-3.45118e-06	0.00144269	0.116723	0.999982	146.09	2.2648e-06	0.00144269	0.38663	0.999878	114.689	-0.00210293	0.0612856	0.710831	0.999878
Misin01G188000	0	NA	NA	NA	NA	0	NA	NA	NA	NA	0	NA	NA	NA	NA	0	NA	NA	NA	NA
Misin01G188100	0	NA	NA	NA	NA	0	NA	NA	NA	NA	0	NA	NA	NA	NA	0	NA	NA	NA	NA
Misin01G188200	142.595	-2.9367e-06	0.00144269	0.268477	0.999826	178.558	-9.105e-07	0.00144269	0.65363	0.999982	172.093	9.54354e-07	0.00144269	0.271811	0.999878	161.834	0.00113457	0.0611195	0.875341	0.999878
Misin01G188300	18.7847	3.14095e-07	0.00144269	0.695412	0.999826	36.0858	-7.76571e-07	0.00144269	0.474941	0.999982	60.0775	-2.27955e-06	0.00144269	0.15752	0.999878	25.7069	0.00210401	0.0614144	0.616821	0.999878
Misin01G188400	19.4859	-4.03948e-07	0.00144269	0.603264	0.999826	6.86579	-5.31227e-07	0.00144269	0.286916	0.999982	11.4458	-3.41384e-07	0.00144269	0.823801	0.999878	9.06711	0.00022527	0.0614797	0.900629	0.999878
Misin01G188500	3.60157	7.57557e-08	0.00144269	0.825209	0.999826	1.56656	-6.77135e-08	0.00144269	0.779794	0.999982	0.913532	1.88417e-07	0.0014427	0.458592	NA	0	NA	NA	NA	NA
Misin01G188600	0	NA	NA	NA	NA	0	NA	NA	NA	NA	0	NA	NA	NA	NA	0	NA	NA	NA	NA
Misin01G188700	2.79648	2.34968e-07	0.0014427	0.149513	0.999826	0	NA	NA	NA	NA	1.2087	2.20556e-07	0.0014427	0.306949	0.999878	0	NA	NA	NA	NA
Misin01G188800	0	NA	NA	NA	NA	0	NA	NA	NA	NA	0	NA	NA	NA	NA	0	NA	NA	NA	NA
Misin01G188900	0	NA	NA	NA	NA	0	NA	NA	NA	NA	0.169056	-1.63408e-07	0.0014427	0.628682	NA	0	NA	NA	NA	NA
Misin01G189000	0	NA	NA	NA	NA	0	NA	NA	NA	NA	0	NA	NA	NA	NA	0	NA	NA	NA	NA
Misin01G189100	0	NA	NA	NA	NA	0	NA	NA	NA	NA	0	NA	NA	NA	NA	0	NA	NA	NA	NA
Misin01G189200	1.81368	2.18094e-08	0.0014427	0.996048	0.999826	0	NA	NA	NA	NA	0	NA	NA	NA	NA	0	NA	NA	NA	NA
Misin01G189300	120.269	-5.03111e-06	0.00144269	0.139504	0.999826	109.713	-3.9973e-07	0.00144269	0.837731	0.999982	94.4476	6.05667e-08	0.00144269	0.973125	0.999878	95.9818	0.00177998	0.0611227	0.7936	0.999878
Misin01G189400	47.8739	3.41602e-07	0.00144269	0.753327	0.999826	3.33353	-1.44727e-07	0.00144269	0.565648	0.999982	2.2111	6.84066e-09	0.00144269	0.9995	0.999878	19.1931	-0.000273204	0.0614759	0.877959	0.999878
Misin01G189500	0	NA	NA	NA	NA	0	NA	NA	NA	NA	0	NA	NA	NA	NA	0	NA	NA	NA	NA
Misin01G189600	0	NA	NA	NA	NA	0	NA	NA	NA	NA	0	NA	NA	NA	NA	0	NA	NA	NA	NA
Misin01G189700	4.79194	1.46375e-07	0.00144269	0.65096	0.999826	4.60372	2.48268e-08	0.00144269	0.839041	0.999982	3.01789	2.16348e-07	0.0014427	0.195277	0.999878	8.53879	-0.00105436	0.0614892	0.562963	0.999878
Misin01G189800	0	NA	NA	NA	NA	0	NA	NA	NA	NA	0.96263	-4.78042e-08	0.0014427	0.90287	NA	0	NA	NA	NA	NA
Misin01G189900	0	NA	NA	NA	NA	0	NA	NA	NA	NA	0	NA	NA	NA	NA	0	NA	NA	NA	NA
Misin01G190000	24.7097	-3.47021e-07	0.00144269	0.565297	0.999826	10.0561	-8.38981e-08	0.00144269	0.880104	0.999982	20.9481	-8.89795e-08	0.00144269	0.761824	0.999878	21.5377	0.000953277	0.061471	0.706382	0.999878
Misin01G190100	1.45964	4.97882e-07	0.0014427	0.231142	0.999826	2.63801	-9.94626e-09	0.00144269	0.943068	0.999982	5.37293	4.37585e-07	0.00144269	0.178849	0.999878	50.4912	0.000219501	0.0613083	0.968523	0.999878
Misin01G190200	0	NA	NA	NA	NA	0.211159	-1.62782e-07	0.0014427	0.666576	0.999982	0	NA	NA	NA	NA	0	NA	NA	NA	NA
Misin01G190300	12.7446	-4.80067e-07	0.00144269	0.629241	0.999826	4.49887	-6.25845e-08	0.00144269	0.857239	0.999982	27.5761	3.6738e-07	0.00144269	0.597851	0.999878	17.9704	-0.0011105	0.0614802	0.609303	0.999878
Misin01G190400	0	NA	NA	NA	NA	0	NA	NA	NA	NA	0	NA	NA	NA	NA	0	NA	NA	NA	NA
Misin01G190500	0	NA	NA	NA	NA	0.266857	-3.59193e-09	0.0014427	0.958715	0.999982	3.43234	-2.99919e-07	0.0014427	0.0937196	0.999878	0	NA	NA	NA	NA
Misin01G190600	0	NA	NA	NA	NA	0	NA	NA	NA	NA	1.10015	-1.9405e-08	0.0014427	0.902869	0.999878	0	NA	NA	NA	NA
Misin01G190700	284.194	2.05165e-07	0.00144269	0.918794	0.999826	245.662	1.42097e-05	0.00144271	0.462309	0.999982	287.519	6.33499e-06	0.00144269	0.444378	0.999878	297.466	-0.00674854	0.0612123	0.489959	0.999878
Misin01G190800	11.3137	1.28537e-07	0.00144269	0.842869	0.999826	38.7911	-9.43047e-07	0.00144269	0.417842	0.999982	46.4536	-2.38412e-06	0.00144269	0.0720306	0.999878	7.30709	-0.000928747	0.0614689	0.687624	0.999878
Misin01G190900	4728.88	-3.28165e-06	0.00144267	0.477597	0.999826	4726.14	1.21691e-06	0.00144265	0.83783	0.999982	5922.5	6.21728e-06	0.00144266	0.315176	0.999878	5544.57	-0.0985654	0.15107	0.0254516	0.756591
Misin01G191000	17.5952	-2.09942e-06	0.0014427	0.000242415	0.189087	21.7146	-2.9944e-07	0.00144269	0.580013	0.999982	31.6061	5.54533e-07	0.00144269	0.626488	0.999878	15.7773	-1.01787e-05	0.0614757	0.968457	0.999878
Misin01G191100	0.697374	-1.70736e-07	0.0014427	0.996046	0.999826	0	NA	NA	NA	NA	0	NA	NA	NA	NA	0	NA	NA	NA	NA
Misin01G191200	325.405	-1.15633e-06	0.00144269	0.59962	0.999826	250.553	2.00569e-06	0.00144268	0.535112	0.999982	258.221	5.80596e-07	0.00144269	0.5283	0.999878	403.756	-0.00064935	0.059983	0.959808	0.999878
Misin01G191300	189.478	2.50796e-09	0.00144269	0.99698	0.999826	97.3703	-6.29545e-08	0.00144269	0.932837	0.999982	142.351	-4.59525e-08	0.00144269	0.927722	0.999878	124.5	-0.00166722	0.0613286	0.778329	0.999878
Misin01G191400	10.1873	-8.19055e-08	0.00144269	NA	NA	2.79037	-3.15015e-07	0.00144269	0.352964	0.999982	9.60088	3.86903e-07	0.00144269	0.257545	0.999878	29.5153	0.006005	0.0618744	0.0552792	0.920747
Misin01G191500	0	NA	NA	NA	NA	0	NA	NA	NA	NA	0	NA	NA	NA	NA	77.7213	-0.0117282	0.0627161	0.118718	0.999878
Misin01G191600	725.275	2.54811e-07	0.00144269	0.450615	0.999826	1208.84	-2.42739e-05	0.00144277	0.389945	0.999982	995.489	-1.65388e-06	0.00144269	0.479365	0.999878	784.176	0.00283096	0.0610895	0.723447	0.999878
Misin01G191700	0	NA	NA	NA	NA	0	NA	NA	NA	NA	0	NA	NA	NA	NA	8.06485	-0.00119314	0.0615174	0.176818	0.999878
Misin01G191800	0	NA	NA	NA	NA	0	NA	NA	NA	NA	0.079445	1.17822e-07	0.00144269	0.909495	NA	3.21392	-0.000419983	0.0614942	0.710014	NA
Misin01G191900	0	NA	NA	NA	NA	0	NA	NA	NA	NA	0	NA	NA	NA	NA	0	NA	NA	NA	NA
Misin01G192000	0	NA	NA	NA	NA	0	NA	NA	NA	NA	0	NA	NA	NA	NA	0	NA	NA	NA	NA
Misin01G192100	1359.95	1.01497e-06	0.00144267	0.804626	0.999826	1326.51	2.96927e-06	0.00144267	0.462535	0.999982	1457.39	1.31805e-06	0.00144267	0.763192	0.999878	1448.69	0.0234974	0.0665314	0.0926494	0.999878
Misin01G192200	556.655	-1.45381e-06	0.00144268	0.642577	0.999826	618.429	-2.46607e-06	0.00144268	0.471805	0.999982	635.34	-3.76098e-07	0.00144268	0.905923	0.999878	645.905	0.000565712	0.0605348	0.957969	0.999878
Misin01G192300	0	NA	NA	NA	NA	0	NA	NA	NA	NA	0	NA	NA	NA	NA	1.90464	-0.0007554	0.0615102	0.219529	NA
Misin01G192400	0.71105	2.15122e-07	0.0014427	0.350546	0.999826	0	NA	NA	NA	NA	0	NA	NA	NA	NA	0.699918	-2.82161e-05	0.0615032	0.981429	NA
Misin01G192500	368.756	1.63561e-05	0.00144273	0.49392	0.999826	420.238	-1.5519e-06	0.00144267	0.553568	0.999982	426.703	5.21355e-07	0.00144268	0.931178	0.999878	464.341	-0.0268594	0.0688931	0.0457712	0.89133
Misin01G192600	154.935	-1.14495e-06	0.00144269	0.583758	0.999826	469.917	-7.02717e-08	0.00144268	0.978827	0.999982	561.797	-2.06564e-06	0.00144267	0.610746	0.999878	436.018	0.0097809	0.0600872	0.559478	0.999878
Misin01G192700	1950.56	-4.82691e-06	0.00144268	0.327997	0.999826	1747.38	4.76286e-06	0.00144265	0.424879	0.999982	1879.16	1.65695e-06	0.00144268	0.608925	0.999878	2517.78	-0.0109819	0.0607926	0.517257	0.999878
Misin01G192800	117.049	1.40191e-06	0.00144269	0.531848	0.999826	140.349	3.61534e-07	0.00144269	0.830516	0.999982	261.202	-3.02281e-06	0.00144269	0.146591	0.999878	143.937	0.00363766	0.0610976	0.658624	0.999878
Misin01G192900	418.664	-2.36048e-06	0.00144269	0.757985	0.999826	496.486	2.05429e-07	0.00144268	0.972896	0.999982	594.442	1.44849e-06	0.00144269	0.582705	0.999878	549.263	0.0145316	0.0632731	0.137728	0.999878
Misin01G193000	2.63365	4.866e-08	0.00144269	0.912236	0.999826	0	NA	NA	NA	NA	0.983839	2.54289e-10	0.00144269	0.975351	NA	3.22655	0.000131144	0.0614954	0.935247	NA
Misin01G193100	1.17049	-2.95628e-08	0.00144269	0.890754	0.999826	0.140772	-1.47393e-07	0.0014427	0.748823	0.999982	1.03279	2.19446e-07	0.0014427	0.334459	NA	2.07779	-0.000758024	0.0615103	0.207495	NA
Misin01G193200	361.163	-2.35387e-06	0.00144268	0.478806	0.999826	354.976	4.06675e-06	0.00144268	0.241882	0.999982	360.427	4.22567e-06	0.00144269	0.0946	0.999878	461.527	-0.00299654	0.0607293	0.770332	0.999878
Misin01G193300	97.9527	8.47225e-08	0.00144269	0.962633	0.999826	51.9759	1.01339e-06	0.00144269	0.537653	0.999982	109.777	-5.25719e-06	0.0014427	0.00534032	0.612136	76.9054	0.00303705	0.0612967	0.62796	0.999878
Misin01G193400	110.873	3.23542e-07	0.00144269	0.501038	0.999826	117.917	-9.14298e-07	0.00144269	0.521237	0.999982	134.178	6.80177e-08	0.00144269	0.940489	0.999878	273.662	-0.0110952	0.0621823	0.257365	0.999878
Misin01G193500	597.267	9.55962e-06	0.00144269	0.769856	0.999826	331.634	4.00816e-06	0.00144269	0.181023	0.999982	500.635	3.0736e-06	0.00144269	0.231249	0.999878	518.235	-0.00326448	0.0606011	0.764733	0.999878
Misin01G193600	1477.84	4.6263e-08	0.00144261	0.996435	0.999826	1590.79	1.35978e-06	0.00144267	0.854567	0.999982	1652.34	4.13647e-06	0.00144267	0.331095	0.999878	1941.36	0.0196566	0.0620797	0.327388	0.999878
Misin01G193700	0	NA	NA	NA	NA	0	NA	NA	NA	NA	4.85603	4.18956e-07	0.0014427	0.671763	0.999878	0	NA	NA	NA	NA
Misin01G193800	11260.8	8.65947e-05	0.00144398	0.0337992	0.999826	13391.8	5.4283e-07	0.00144268	0.884782	0.999982	10327.2	-9.86318e-07	0.00144268	0.7165	0.999878	12464.8	0.0144598	0.0630235	0.186906	0.999878
Misin01G193900	75.8896	6.94312e-07	0.00144269	0.424711	0.999826	7.29748	-6.9659e-07	0.0014427	0.00509309	0.999982	40.2463	1.5787e-06	0.0014427	0.0177117	0.962019	53.5677	2.36364	1.31584	0.00137304	0.251949
Misin01G194000	3.3174	2.42089e-08	0.00144269	0.972036	0.999826	3.47279	-4.71766e-08	0.00144269	0.864567	0.999982	7.33075	2.59547e-07	0.00144269	0.451051	0.999878	0	NA	NA	NA	NA
Misin01G194100	39.1167	-8.04656e-07	0.00144269	0.592536	0.999826	33.3898	-3.24206e-07	0.00144269	0.780997	0.999982	36.2375	-5.29138e-07	0.00144269	0.416787	0.999878	39.4832	0.00535866	0.0614573	0.446303	0.999878
Misin01G194200	161.199	1.94979e-08	0.00144269	0.400328	0.999826	180.849	-5.69117e-07	0.00144269	0.807446	0.999982	230.808	-3.98189e-07	0.00144268	0.885381	0.999878	236.619	-0.0120505	0.0626775	0.157167	0.999878
Misin01G194300	4047.48	-1.51742e-06	0.00144266	0.76192	0.999826	3886.32	4.03618e-06	0.00144262	0.581945	0.999982	4263.46	-4.85555e-06	0.00144266	0.385145	0.999878	4471.35	0.00727134	0.0556877	0.767392	0.999878
Misin01G194400	0	NA	NA	NA	NA	9.07329	-1.0105e-07	0.00144269	0.845276	0.999982	9.8803	3.93368e-07	0.00144269	0.398071	0.999878	5.25453	0.000300264	0.0614895	0.82655	0.999878
Misin01G194500	0	NA	NA	NA	NA	1.50635	1.69265e-07	0.00144269	0.43682	0.999982	0.348346	-1.81872e-07	0.0014427	0.504456	NA	0.422479	-0.00067025	0.0615074	0.499249	NA
Misin01G194600	115.371	-9.41405e-07	0.00144269	0.578715	0.999826	81.1171	1.22482e-06	0.00144269	0.463158	0.999982	91.5425	3.52194e-07	0.00144269	0.569395	0.999878	222.094	-0.0167107	0.0640486	0.0984718	0.999878
Misin01G194700	322.267	-1.85272e-06	0.00144268	0.627643	0.999826	345.839	1.67668e-06	0.00144268	0.577233	0.999982	347.76	9.38293e-06	0.00144269	0.87531	0.999878	496.599	0.00392777	0.0598271	0.789683	0.999878
Misin01G194800	153.661	-2.89369e-06	0.00144268	0.420977	0.999826	224.898	-3.37792e-06	0.00144269	0.161476	0.999982	274.753	-1.82688e-06	0.00144269	0.459191	0.999878	301.364	-0.0283326	0.0687614	0.0862411	0.999878
Misin01G194900	22.4416	2.53464e-07	0.00144269	0.765948	0.999826	44.7467	-7.06951e-07	0.00144269	0.481802	0.999982	42.2649	7.74946e-07	0.00144269	0.39349	0.999878	26.4603	0.00165503	0.0614947	0.480848	0.999878
Misin01G195000	16.305	2.25545e-07	0.00144269	0.712571	0.999826	11.6327	2.45494e-07	0.00144269	0.794035	0.999982	8.37034	1.89991e-07	0.00144269	0.484896	0.999878	15.0615	-0.00136403	0.061485	0.552739	0.999878
Misin01G195100	127.517	-6.95726e-07	0.00144269	0.610429	0.999826	264.327	-1.85327e-06	0.00144269	0.963227	0.999982	215.285	-1.04524e-06	0.00144269	0.579578	0.999878	3.59054	0.000228088	0.0614901	0.867646	NA
Misin01G195200	20.0761	-1.44009e-07	0.00144269	0.723364	0.999826	109.42	-4.04616e-06	0.00144269	0.860204	0.999982	127.652	-3.46665e-07	0.00144269	0.443376	0.999878	83.9773	-0.00331583	0.0614337	0.501636	0.999878
Misin01G195300	11.4509	4.86873e-07	0.0014427	0.0310462	0.999826	2.09724	-2.0875e-07	0.0014427	0.206244	0.999982	11.9801	3.57869e-07	0.00144269	0.475487	0.999878	0.933224	-5.79618e-05	0.0615033	0.98143	NA
Misin01G195400	69.1619	6.28539e-07	0.00144269	0.430208	0.999826	33.5479	8.3226e-08	0.00144269	0.950288	0.999982	81.4126	6.11237e-07	0.00144269	0.389071	0.999878	45.6036	0.000234401	0.0614289	0.943419	0.999878
Misin01G195500	115.813	2.48529e-06	0.00144269	0.169306	0.999826	64.4506	-1.86137e-06	0.00144269	0.278499	0.999982	66.7765	6.65831e-07	0.00144269	0.450332	0.999878	184.798	-0.00712065	0.0611012	0.511817	0.999878
Misin01G195600	3789.32	-1.83603e-06	0.00144266	0.702219	0.999826	4291.63	1.19996e-06	0.00144267	0.784937	0.999982	4229.36	2.22857e-06	0.00144266	0.662117	0.999878	5125.6	0.0149408	0.0583875	0.522663	0.999878
Misin01G195700	97.1519	-1.69989e-06	0.00144269	0.434482	0.999826	99.8394	-1.18719e-06	0.00144269	0.321514	0.999982	68.5136	9.44052e-07	0.00144269	0.263855	0.999878	76.898	0.00226642	0.0612361	0.723741	0.999878
Misin01G195800	130.248	-2.44854e-07	0.00144269	0.762434	0.999826	254.486	9.01355e-07	0.00144268	0.894856	0.999982	264.121	6.14702e-07	0.00144269	0.468138	0.999878	236.382	0.00791247	0.0619445	0.211433	0.999878
Misin01G195900	226.675	1.1289e-07	0.00144269	0.875883	0.999826	253.319	-6.69334e-07	0.00144269	NA	NA	316.354	8.18584e-07	0.00144269	0.533011	0.999878	344.108	-0.000839224	0.0614705	0.61753	0.999878
Misin01G196000	21.4132	7.35427e-08	0.00144269	0.91298	0.999826	13.2787	-3.893e-07	0.00144269	0.490799	0.999982	10.2084	-2.5113e-07	0.00144269	0.509733	0.999878	8.74862	0.000212673	0.0614862	0.900012	0.999878
Misin01G196100	41.0587	-1.05211e-06	0.00144269	0.400405	0.999826	19.1155	8.88977e-07	0.00144269	0.317646	0.999982	38.5128	-1.54243e-06	0.00144269	0.188398	0.999878	30.2425	-0.00619945	0.0616983	0.282777	0.999878
Misin01G196200	0	NA	NA	NA	NA	0.533714	-1.3784e-08	0.0014427	0.958717	0.999982	0.206278	-1.77742e-08	0.0014427	0.902873	NA	0	NA	NA	NA	NA
Misin01G196300	2447.87	-7.05964e-07	0.00144269	0.757537	0.999826	2098.24	-2.73969e-06	0.00144265	0.783395	0.999982	2079.75	1.23593e-06	0.00144269	0.547595	0.999878	2845.7	0.00303509	0.0608422	0.801268	0.999878
Misin01G196400	146.499	-1.52321e-06	0.00144268	0.607219	0.999826	123.959	-3.21519e-06	0.00144269	0.300485	0.999982	143.486	3.43597e-07	0.00144269	0.712224	0.999878	146.702	-0.00453099	0.0611633	0.584835	0.999878
Misin01G196500	521.105	2.06814e-07	0.00144268	0.858743	0.999826	313.323	4.42814e-08	0.00144269	0.987672	0.999982	497.399	-1.91318e-06	0.00144268	0.637923	0.999878	406.84	0.0546518	0.0970219	0.0162454	0.675598
Misin01G196600	14.6228	8.76366e-08	0.00144269	0.872255	0.999826	4.15072	7.95438e-08	0.00144269	0.778004	0.999982	4.57772	1.0073e-07	0.00144269	0.718089	0.999878	0.988478	0.000804641	0.0615103	0.311949	NA
Misin01G196700	68.6491	-5.07652e-07	0.00144269	0.549717	0.999826	42.9077	1.4176e-07	0.00144269	0.869483	0.999982	45.0713	8.19422e-07	0.00144269	0.348921	0.999878	0.760463	-0.00071564	0.0615089	0.372113	NA
Misin01G196800	1.86386	2.30219e-07	0.0014427	0.197111	0.999826	7.11312	-3.26737e-08	0.00144269	0.933313	0.999982	2.3769	-1.57874e-07	0.00144269	0.467785	0.999878	3.35731	-0.000762867	0.0615105	0.187393	NA
Misin01G196900	1.44713	5.88436e-07	0.0014427	0.231984	0.999826	0	NA	NA	NA	NA	2.1132	-2.11308e-07	0.0014427	0.174436	0.999878	0	NA	NA	NA	NA
Misin01G197000	0	NA	NA	NA	NA	0	NA	NA	NA	NA	0	NA	NA	NA	NA	0	NA	NA	NA	NA
Misin01G197100	284.957	-2.07488e-06	0.00144269	0.36505	0.999826	347.817	4.15456e-07	0.00144268	0.883699	0.999982	474.825	-6.46869e-06	0.00144269	0.0147715	0.910042	139.322	-0.00496909	0.061427	0.512069	0.999878
Misin01G197200	1075.3	2.73206e-05	0.00144278	0.695628	0.999826	1407.08	-2.90174e-06	0.00144265	0.64406	0.999982	1813.09	-1.0167e-05	0.00144266	0.102741	0.999878	1601.57	-0.00520887	0.0597553	0.730812	0.999878
Misin01G197300	11.9185	7.88085e-09	0.00144269	0.997819	0.999826	17.056	5.23853e-08	0.00144269	0.955492	0.999982	20.4812	-1.9418e-08	0.00144269	0.969409	0.999878	22.2163	0.00118933	0.0614761	0.675478	0.999878
Misin01G197400	138.923	-1.37588e-06	0.00144269	0.495796	0.999826	101.375	5.95812e-07	0.00144269	0.542578	0.999982	111.284	-3.56254e-07	0.00144269	0.871314	0.999878	163.55	-0.000771609	0.0609799	0.92378	0.999878
Misin01G197500	500.783	-8.81031e-07	0.00144268	0.745947	0.999826	184.283	-1.06761e-06	0.00144268	0.689518	0.999982	222.459	1.06892e-06	0.00144269	0.649518	0.999878	367.427	-0.001186	0.0606396	0.920738	0.999878
Misin01G197600	0	NA	NA	NA	NA	0.667142	-1.56421e-08	0.0014427	0.958718	0.999982	0	NA	NA	NA	NA	0	NA	NA	NA	NA
Misin01G197700	3.44234	1.23625e-07	0.00144269	0.745444	0.999826	3.22732	-3.36344e-08	0.00144269	0.902727	0.999982	1.45963	-7.39601e-08	0.00144269	0.781073	0.999878	2.5444	-0.000758955	0.0615104	0.207493	NA
Misin01G197800	0	NA	NA	NA	NA	0	NA	NA	NA	NA	0	NA	NA	NA	NA	0	NA	NA	NA	NA
Misin01G197900	480.642	-1.83207e-06	0.00144266	0.700528	0.999826	452.186	-8.4916e-07	0.00144268	0.806042	0.999982	484.179	2.55034e-06	0.00144268	0.419305	0.999878	642.546	-0.00672147	0.0610766	0.538028	0.999878
Misin01G198000	478.898	-2.92473e-06	0.00144267	0.531588	0.999826	277.732	1.18862e-06	0.00144269	0.633434	0.999982	404.408	-4.06095e-06	0.00144269	0.153261	0.999878	427.258	0.000392134	0.0598162	0.980909	0.999878
Misin01G198100	84.9789	-3.47315e-08	0.00144269	0.980022	0.999826	303.147	-5.9931e-07	0.00144268	0.845324	0.999982	252.377	-5.7584e-06	0.00144269	0.0249589	0.999878	58.6593	-0.00762767	0.0617502	0.307719	0.999878
Misin01G198200	1.8669	-2.04209e-07	0.0014427	0.285863	0.999826	0.80729	-2.0073e-07	0.0014427	0.362385	0.999982	0	NA	NA	NA	NA	0	NA	NA	NA	NA
Misin01G198300	178.9	-1.64894e-07	0.00144269	0.935573	0.999826	174.597	-4.99836e-07	0.00144269	0.82258	0.999982	183.179	5.53194e-07	0.00144269	0.795297	0.999878	290.02	-0.0211606	0.0657672	0.0761663	0.98237
Misin01G198400	353.556	5.13968e-07	0.00144268	0.871508	0.999826	347.679	-4.99726e-06	0.00144268	0.182092	0.999982	471.455	-3.15643e-06	0.00144268	0.305364	0.999878	510.82	-0.0494972	0.0873433	0.0348389	0.828299
Misin01G198500	0.312395	1.41246e-07	0.0014427	0.996044	NA	0	NA	NA	NA	NA	0	NA	NA	NA	NA	6.37596	0.000889242	0.061501	0.524657	0.999878
Misin01G198600	3.17394	-1.85844e-08	0.0014427	0.99605	0.999826	3.33876	-2.05558e-07	0.0014427	0.27169	0.999982	1.37519	-1.88945e-08	0.0014427	0.902869	0.999878	0	NA	NA	NA	NA
Misin01G198700	96.4677	3.31721e-07	0.00144269	0.81996	0.999826	362.078	-1.5193e-06	0.00144268	0.938481	0.999982	349.706	-1.19766e-06	0.00144269	0.611675	0.999878	295.93	-0.00441892	0.0613358	0.522887	0.999878
Misin01G198800	1.14545	-5.40928e-08	0.0014427	0.996047	0.999826	0.800571	-4.77556e-08	0.0014427	0.958718	0.999982	4.17682	-3.28951e-07	0.0014427	0.27989	0.999878	7.18636	-0.00231301	0.0615598	0.0898566	0.999878
Misin01G198900	204.055	-2.4985e-06	0.00144268	0.512515	0.999826	266.101	-3.38165e-06	0.00144267	0.428531	0.999982	328.666	-1.1886e-06	0.00144269	0.551569	0.999878	303.686	-0.00744549	0.0612537	0.443468	0.999878
Misin01G199000	783.648	-2.94737e-06	0.00144268	0.309566	0.999826	674.289	-8.88405e-08	0.00144267	0.97957	0.999982	684.893	3.36106e-06	0.00144267	0.413356	0.999878	615.035	0.0131277	0.062073	0.32094	0.999878
Misin01G199100	0	NA	NA	NA	NA	0	NA	NA	NA	NA	0	NA	NA	NA	NA	0	NA	NA	NA	NA
Misin01G199200	75.2019	-2.64343e-06	0.00144269	0.25428	0.999826	138.696	-4.91252e-07	0.00144268	0.200303	0.999982	172.105	9.12997e-07	0.00144269	0.692254	0.999878	165.361	-0.00127411	0.0605463	0.903834	0.999878
Misin01G199300	2.40914	-1.14154e-07	0.00144269	0.869511	0.999826	10.4649	-1.88832e-07	0.00144269	0.668249	0.999982	15.3578	7.85477e-09	0.00144269	0.995312	0.999878	11.8657	-0.00406526	0.0616748	0.0585685	0.93762
Misin01G199400	0	NA	NA	NA	NA	0.422317	-1.89196e-07	0.0014427	0.5	0.999982	0.830031	-8.32862e-08	0.00144269	0.734309	NA	0	NA	NA	NA	NA
Misin01G199500	4.29222	-3.46423e-07	0.0014427	0.129777	0.999826	19.0097	-3.23184e-07	0.00144269	0.590351	0.999982	25.5233	6.38411e-07	0.00144269	0.125172	0.999878	12.7295	-0.000865071	0.0614866	0.669558	0.999878
Misin01G199600	504.148	-8.55889e-07	0.00144267	0.84154	0.999826	383.343	4.40867e-06	0.00144268	0.258276	0.999982	401.436	2.10828e-06	0.00144268	0.487931	0.999878	636.859	0.00141564	0.0599006	0.938261	0.999878
Misin01G199700	83.0691	-2.0133e-07	0.00144269	0.845797	0.999826	115.237	1.71041e-06	0.00144269	0.505878	0.999982	155.319	-4.44302e-07	0.00144269	0.779164	0.999878	170.856	-0.00472456	0.0607875	0.65878	0.999878
[truncated: 65,792 more rows]
