# Supplementary material for: Physiological and transcriptional response to drought stress among bioenergy grass Miscanthus species
Source: Biotechnol Biofuels. 2021 Mar 6;14:60. doi: 10.1186/s13068-021-01915-z (PMC7937229; doi:10.1186/s13068-021-01915-z)
Supplement: Supplementary file 9 — Additional file 9: Table S7. Functional annotation of the M. sinensis genome with Gene Ontology (GO) terms. [file 13068_2021_1915_MOESM9_ESM.xlsx]

## Sheet: Sheet1
Funcional annotation of the reference M. sinensis genome with Gene Ontology (GO) terms
GENE	GOSLIM_annotations	GOFULL_annotations
Misin01G000100	GO:0006464,GO:0006520,GO:0005575,GO:0016301,GO:0030234,GO:0006950	GO:0046777,GO:0016021,GO:0032147,GO:0004674,GO:0042149,GO:0030295,GO:0009069
Misin01G000200	GO:0044281,GO:0006629,GO:0009058,GO:0009536	GO:0006633,GO:0009536
Misin01G000300	GO:0006464,GO:0043167,GO:0000228,GO:0004386,GO:0009058,GO:0006259,GO:0006950,GO:0003677,GO:0051276,GO:0042592,GO:0032991	GO:0032508,GO:0005515,GO:0003684,GO:0051567,GO:0000784,GO:0015074,GO:0006310,GO:0006303,GO:0042162,GO:0071481,GO:0006342,GO:0043564,GO:0000723,GO:0071480,GO:0016572,GO:0003690,GO:0004003,GO:0005524,GO:0005657
Misin01G000400	GO:0015031,GO:0009536	GO:0015031,GO:0009536
Misin01G000500	GO:0006810,GO:0009536	GO:0009507,GO:0006810
Misin01G000600	GO:0016491,GO:0043167	GO:0016491,GO:0046872,GO:0055114
Misin01G000700	GO:0016491,GO:0043167	GO:0046872,GO:0055114,GO:0051213
Misin01G000800	GO:0022857,GO:0032991,GO:0009536	GO:0015288,GO:0009707,GO:0055085,GO:0006811,GO:0034426,GO:0046930
Misin01G000900	GO:0009056,GO:0006464,GO:0032991,GO:0003674,GO:0005622	GO:0004842,GO:0016567,GO:0019005,GO:0031146
Misin01G001000
Misin01G001100
Misin01G001200	GO:0016757	GO:0003950
Misin01G001300	GO:0003674	GO:0005488
Misin01G001400	GO:0003677,GO:0005634,GO:0003700,GO:0032991,GO:0034641,GO:0009058	GO:0006355,GO:0043565,GO:0003700,GO:0005634,GO:0005667,GO:0045449
Misin01G001500	GO:0008150,GO:0003674	GO:0009987,GO:1901363,GO:0097159
Misin01G001600	GO:0042254,GO:0005730,GO:0006259,GO:0003677,GO:0003723,GO:0005737,GO:0004518,GO:0034655,GO:0032991	GO:0000176,GO:0071028,GO:0071051,GO:0000177,GO:0016075,GO:0016021,GO:0003690,GO:0034427,GO:0090501,GO:0003727,GO:0005730,GO:0004536,GO:0042802,GO:0004527,GO:0034475,GO:0004540,GO:0031125,GO:0006308,GO:0051252
Misin01G001700	GO:0030234	GO:0005096,GO:0043547
Misin01G001800
Misin01G001900	GO:0005634,GO:0009056,GO:0051276,GO:0140014,GO:0006464,GO:0007059,GO:0032991,GO:0003674	GO:0005680,GO:0061630,GO:0031145,GO:0045842,GO:0070979
Misin01G002000	GO:0042254,GO:0032991,GO:0034641,GO:0005730	GO:0005730,GO:0032040,GO:0080008,GO:0000462
Misin01G002100	GO:0005815,GO:0007010,GO:0022607,GO:0006464,GO:0140014,GO:0008092,GO:0030234,GO:0006950	GO:0005813,GO:0097431,GO:0015631,GO:0019207,GO:0000079,GO:0000132,GO:0006974,GO:0034453,GO:0090307
Misin01G002200	GO:0005739	GO:0005739
Misin01G002300	GO:0005739,GO:0034641	GO:0001510,GO:0016021,GO:0005739
Misin01G002400	GO:0003677,GO:0005634,GO:0003700,GO:0034641,GO:0009058	GO:0000122,GO:0001078,GO:0000978,GO:0005634
Misin01G002500	GO:0004518,GO:0006399,GO:0032991,GO:0005730	GO:0090502,GO:0005655,GO:0004526,GO:0008033,GO:0051252
Misin01G002600	GO:0003677,GO:0003700,GO:0032991,GO:0034641,GO:0009058,GO:0005622	GO:0003677,GO:0003700,GO:0005667,GO:0045449
Misin01G002700	GO:0005634	GO:0005634
Misin01G002800	GO:0005634	GO:0005634
Misin01G002900
Misin01G003000	GO:0009536	GO:0016021,GO:0009507
Misin01G003100	GO:0005739	GO:0005739
Misin01G003200
Misin01G003300	GO:0005634,GO:0003674,GO:0009536	GO:0046982,GO:0005634,GO:0009536
Misin01G003400	GO:0005634,GO:0003674	GO:0046982,GO:0016021,GO:0005789,GO:0005634
Misin01G003500	GO:0005634,GO:0006464,GO:0032991,GO:0005694,GO:0006259,GO:0003674,GO:0006950	GO:0030915,GO:0004842,GO:0000724,GO:0016567,GO:0005634,GO:0006301
Misin01G003600	GO:0005575	GO:0016021
Misin01G003700	GO:0005886	GO:0016021,GO:0005886
Misin01G003800	GO:0044281,GO:0009056,GO:0005739,GO:0043167,GO:0009058	GO:0016021,GO:0010224,GO:0009813,GO:0005739,GO:0019243,GO:0005524,GO:0009744
Misin01G003900	GO:0003677,GO:0051276,GO:0000228,GO:0032991,GO:0034641,GO:0009058	GO:0000786,GO:0000790,GO:0003677,GO:0006342,GO:0046982
Misin01G004000
Misin01G004100
Misin01G004200	GO:0005739	GO:0005739
Misin01G004300	GO:0006605,GO:0009536,GO:0003674	GO:0031359,GO:0030941,GO:0045036
Misin01G004400	GO:0043167	GO:0008270,GO:0003676
Misin01G004500	GO:0009536	GO:0009536
Misin01G004600	GO:0006259,GO:0006950,GO:0009536	GO:0000724,GO:0009507
Misin01G004700	GO:0048856	GO:0007275,GO:0009987
Misin01G004800	GO:0005829,GO:0032991,GO:0006397,GO:0005730,GO:0009536,GO:0005654	GO:0005730,GO:0015030,GO:0000398,GO:0019013,GO:0009507,GO:0005829,GO:0030529
Misin01G004900	GO:0005634,GO:0005737,GO:0009056,GO:0032991	GO:0005737,GO:0008541,GO:0031595,GO:0043161,GO:0016021
Misin01G005000	GO:0022857,GO:0016491,GO:0042592,GO:0043167,GO:0009536	GO:0046872,GO:0009941,GO:0009055,GO:0045454,GO:0055085,GO:0009570,GO:0051537,GO:0006812,GO:0015035,GO:0015297,GO:0055114,GO:0006118
Misin01G005100	GO:0003924,GO:0005739,GO:0043167,GO:0008135,GO:0005840	GO:0003746,GO:0005739,GO:0003924,GO:0005525,GO:0005840,GO:0006448
Misin01G005200
Misin01G005300	GO:0034641,GO:0009058,GO:0005575	GO:0006355,GO:0016021
Misin01G005400
Misin01G005500	GO:0005575	GO:0016020
Misin01G005600	GO:0005739	GO:0005739,GO:0016020
Misin01G005700	GO:0043167,GO:0006520,GO:0016301,GO:0006950,GO:0006412,GO:0016798	GO:0006952,GO:0017148,GO:0030598,GO:0004072,GO:0016310,GO:0016597,GO:0006544,GO:0006563,GO:0006566,GO:0009085
Misin01G005800
Misin01G005900
Misin01G006000	GO:0019748,GO:0016491,GO:0043167,GO:0005783,GO:0009058,GO:0006950	GO:0016021,GO:0055114,GO:0098542,GO:0044550,GO:0020037,GO:0016709,GO:0005506,GO:0005783
Misin01G006100	GO:0005777	GO:0005777
Misin01G006200	GO:0005634,GO:0007165,GO:0005737,GO:0043167,GO:0006464,GO:0008289,GO:0030234	GO:0004864,GO:0004872,GO:0010427,GO:0009738,GO:0043086,GO:0080163,GO:0005737,GO:0005634
Misin01G006300	GO:0016491	GO:0016491,GO:0055114
Misin01G006400	GO:0006790,GO:0043167,GO:0016829,GO:0006520	GO:0030170,GO:0006536,GO:0004351,GO:0006522,GO:0006531,GO:0019482,GO:0019530
Misin01G006500	GO:0005575	GO:0016021
Misin01G006600	GO:0016192,GO:0015031,GO:0032991,GO:0005794,GO:0005773	GO:0007030,GO:0005773,GO:0006891,GO:0008565,GO:0016020,GO:0017119,GO:0015031
Misin01G006700	GO:0005575	GO:0016021
Misin01G006800	GO:0015031,GO:0005783	GO:0016021,GO:0005783,GO:0006886
Misin01G006900	GO:0005856,GO:0007010,GO:0065003,GO:0005737,GO:0032991,GO:0008092	GO:0005885,GO:0034314,GO:0003779,GO:0005737
Misin01G007000	GO:0043167	GO:0008270
Misin01G007100
Misin01G007200
Misin01G007300	GO:0044281,GO:0043167,GO:0016791,GO:0005694,GO:0034641,GO:0000278	GO:0046872,GO:0007067,GO:0003993,GO:0016311,GO:0000775,GO:0006771,GO:0019497
Misin01G007400	GO:0044281,GO:0043167,GO:0016791,GO:0034641,GO:0009536	GO:0016311,GO:0046872,GO:0003993,GO:0009536,GO:0006771,GO:0019497
Misin01G007500
Misin01G007600
Misin01G007700	GO:0005739	GO:0005739
Misin01G007800
Misin01G007900	GO:0006464,GO:0043167,GO:0006520,GO:0016301,GO:0007049,GO:0006412	GO:0006468,GO:0051726,GO:0008353,GO:0005524,GO:0045727,GO:0004693,GO:0009069,GO:0000074
Misin01G008000	GO:0016779,GO:0032991,GO:0034641,GO:0009058,GO:0005730,GO:0009536,GO:0005654	GO:0001055,GO:0006383,GO:0005736,GO:0009536,GO:0006360,GO:0005665,GO:0001054,GO:0005666,GO:0001056,GO:0006366
Misin01G008100	GO:0005975,GO:0005886,GO:0016798	GO:0004553,GO:0005975,GO:0046658,GO:0030247
Misin01G008200
Misin01G008300	GO:0032991,GO:0043226,GO:0003674	GO:0072546,GO:0016740
Misin01G008400	GO:0005694,GO:0000278	GO:0007067,GO:0016020,GO:0000775
Misin01G008500	GO:0008150,GO:0009536,GO:0016874	GO:0008152,GO:0009536,GO:0016874
Misin01G008600
Misin01G008700	GO:0005739,GO:0009536	GO:0016021,GO:0005739,GO:0009536
Misin01G008800	GO:0003723,GO:0032991,GO:0005730,GO:0009536	GO:0005730,GO:0032040,GO:0003723,GO:0016021,GO:0009536
Misin01G008900	GO:0003924,GO:0005739,GO:0043167,GO:0008135,GO:0005840	GO:0003746,GO:0070125,GO:0005739,GO:0003924,GO:0005525,GO:0005840,GO:0006448
Misin01G009000	GO:0061024,GO:0005739,GO:0009536,GO:0009579	GO:0009658,GO:0016021,GO:0009535,GO:0005739,GO:0051205
Misin01G009100	GO:0008150,GO:0005739	GO:0016020,GO:0016043,GO:0005739
Misin01G009200
Misin01G009300	GO:0003674	GO:0016788
Misin01G009400	GO:0007165,GO:0006464,GO:0032991,GO:0009536	GO:0000159,GO:0034047,GO:0007165,GO:0009536
Misin01G009500
Misin01G009600	GO:0005975,GO:0016798	GO:0004649,GO:0005975
Misin01G009700	GO:0008150,GO:0008168	GO:0008757,GO:0032259
Misin01G009800	GO:0043167	GO:0008270
Misin01G009900	GO:0005694,GO:0000278	GO:0007067,GO:0016020,GO:0000775
Misin01G010000	GO:0003735,GO:0042254,GO:0032991,GO:0005840,GO:0006412	GO:0003735,GO:0015934,GO:0006412,GO:0042254
Misin01G010100	GO:0043167,GO:0034641,GO:0009058	GO:0006355,GO:0008270
Misin01G010200	GO:0016887,GO:0003677,GO:0051276,GO:0043167,GO:0140014,GO:0007059,GO:0032991,GO:0034641,GO:0009058,GO:0005694,GO:0005654	GO:0008270,GO:0006355,GO:0003689,GO:0000775,GO:0034088,GO:0031390,GO:0000785,GO:0005654,GO:0006275,GO:0042575
Misin01G010300	GO:0005634,GO:0022618,GO:0003729,GO:0032991,GO:0006397	GO:0016021,GO:0003729,GO:0006376,GO:0005685,GO:0071004
Misin01G010400	GO:0003735,GO:0042254,GO:0005840,GO:0019843,GO:0009536,GO:0006412,GO:0009579	GO:0005840,GO:0003735,GO:0006412,GO:0009535,GO:0070181,GO:0042254
Misin01G010500	GO:0005829,GO:0005794,GO:0006950,GO:0005886	GO:0009735,GO:0009269,GO:0005794,GO:0009506,GO:0005886,GO:0005829
Misin01G010600	GO:0015031,GO:0005886	GO:0016021,GO:0015031,GO:0008565,GO:0005886
Misin01G010700
Misin01G010800	GO:0005739,GO:0009536	GO:0005739,GO:0009536
Misin01G010900	GO:0016192,GO:0005768,GO:0007165,GO:0043473,GO:0043167,GO:0048646	GO:0001525,GO:0032402,GO:0007264,GO:0006887,GO:0055037,GO:0070121,GO:0005525
Misin01G011000	GO:0016491,GO:0005575	GO:0016021,GO:0016491,GO:0055114
Misin01G011100
Misin01G011200	GO:0006464,GO:0006412	GO:0017183
Misin01G011300
Misin01G011400
Misin01G011500	GO:0016491,GO:0009536	GO:0016491,GO:0055114,GO:0009536
Misin01G011600	GO:0005615,GO:0009056,GO:0008233,GO:0005764	GO:0005615,GO:0005764,GO:0004197,GO:0051603
Misin01G011700	GO:0005618,GO:0008233	GO:0005618,GO:0004252
Misin01G011800	GO:0022857,GO:0005886	GO:0072488,GO:0005887,GO:0015695,GO:0019740,GO:0008519
Misin01G011900
Misin01G012000	GO:0006464,GO:0043167,GO:0006520,GO:0016301,GO:0005886,GO:0000003	GO:0005886,GO:0048544,GO:0006468,GO:0005524,GO:0016021,GO:0004674,GO:0009069
Misin01G012100	GO:0005739,GO:0006397,GO:0009536	GO:0010239,GO:0042644,GO:0031426,GO:0005739
Misin01G012200	GO:0006259,GO:0005575,GO:0007049,GO:0000003	GO:0016021,GO:0007131
Misin01G012300
Misin01G012400
Misin01G012500
Misin01G012600
Misin01G012700	GO:0003677,GO:0005739,GO:0043167,GO:0034641,GO:0009058,GO:0009536	GO:0016021,GO:0003690,GO:0008270,GO:0005739,GO:0006355,GO:0009507
Misin01G012800	GO:0003677,GO:0005739,GO:0043167,GO:0034641,GO:0009058	GO:0016021,GO:0003690,GO:0008270,GO:0005739,GO:0006355
Misin01G012900	GO:0044281,GO:0019748,GO:0016491,GO:0051186,GO:0005739,GO:0043167,GO:0009058	GO:0055114,GO:0006744,GO:0044550,GO:0016712,GO:0031314,GO:0016709,GO:0071949,GO:0006118
Misin01G013000
Misin01G013100
Misin01G013200	GO:0006464,GO:0043167,GO:0006520,GO:0016301	GO:0006468,GO:0005524,GO:0004674,GO:0009069
Misin01G013300	GO:0005739	GO:0005739
Misin01G013400	GO:0003735,GO:0005739,GO:0005829,GO:0042254,GO:0032991,GO:0005840,GO:0019843,GO:0009536,GO:0006412	GO:0003735,GO:0022627,GO:0009507,GO:0006412,GO:0019843,GO:0005739,GO:0042254
Misin01G013500
Misin01G013600	GO:0005739,GO:0009536	GO:0005739,GO:0009536
Misin01G013700	GO:0009056,GO:0006629,GO:0043167,GO:0005575	GO:0005509,GO:0004630,GO:0070290,GO:0016020,GO:0046470,GO:0009395
Misin01G013800	GO:0007165,GO:0005575	GO:0016020,GO:0007165
Misin01G013900
Misin01G014000	GO:0009056,GO:0006629,GO:0043167,GO:0005575	GO:0005509,GO:0004630,GO:0070290,GO:0016020,GO:0046470,GO:0009395
Misin01G014100	GO:0007165,GO:0005575	GO:0016020,GO:0007165
Misin01G014200	GO:0003735,GO:0005739,GO:0042254,GO:0032991,GO:0005840,GO:0009536,GO:0006412	GO:0005762,GO:0003735,GO:0006412,GO:0009536,GO:0042254
Misin01G014300	GO:0008150,GO:0005739	GO:0050896,GO:0016021,GO:0005739
Misin01G014400	GO:0005575	GO:0016020
Misin01G014500	GO:0043167	GO:0043531
Misin01G014600	GO:0044281,GO:0005975,GO:0016757,GO:0043167,GO:0071554,GO:0009058,GO:0034641,GO:0005886	GO:0016760,GO:0071555,GO:0005886,GO:0030244,GO:0016021,GO:0008270,GO:0005982,GO:0005985,GO:0006011
Misin01G014700	GO:0003924,GO:0043167,GO:0008135,GO:0005840	GO:0003746,GO:0005525,GO:0003924,GO:0005840,GO:0006448
Misin01G014800
Misin01G014900	GO:0044281,GO:0016757,GO:0051186,GO:0034641,GO:0009058,GO:0016874	GO:0004516,GO:0019358,GO:0004514,GO:0009435
Misin01G015000	GO:0043226,GO:0005622	GO:0044444,GO:0043229
Misin01G015100	GO:0016491,GO:0042592,GO:0006629,GO:0043167,GO:0048856,GO:0009058,GO:0005575	GO:0016132,GO:0010268,GO:0004497,GO:0005506,GO:0020037,GO:0007275,GO:0016125,GO:0016705,GO:0016021,GO:0055114
Misin01G015200	GO:0003674	GO:1901363,GO:0097159,GO:0044424
Misin01G015300	GO:0005739,GO:0048856,GO:0043167,GO:0006399,GO:0006520,GO:0000003,GO:0016874,GO:0009536,GO:0006412	GO:0003676,GO:0005739,GO:0048481,GO:0004824,GO:0005524,GO:0006430,GO:0009507,GO:0009085
Misin01G015400	GO:0008150,GO:0005575	GO:0050896,GO:0031224
Misin01G015500
Misin01G015600	GO:0005856,GO:0005737,GO:0043167	GO:0005856,GO:0005737,GO:0005524
Misin01G015700	GO:0006091,GO:0016491,GO:0043167,GO:0009536	GO:0046872,GO:0022900,GO:0009055,GO:0051537,GO:0009507,GO:0006118
Misin01G015800	GO:0005768,GO:0015031,GO:0005794,GO:0005773,GO:0003674	GO:0000326,GO:0005770,GO:0005802,GO:0005515,GO:0006886
Misin01G015900	GO:0043167	GO:0000062
Misin01G016000	GO:0009536	GO:0009536
Misin01G016100
Misin01G016200	GO:0003735,GO:0005739,GO:0042254,GO:0032991,GO:0005840	GO:0005763,GO:0003735,GO:0042254
Misin01G016300
Misin01G016400	GO:0044281,GO:0016491,GO:0009056,GO:0042592,GO:0005739,GO:0006629,GO:0043167	GO:0003995,GO:0000062,GO:0005739,GO:0052890,GO:0033539,GO:0009055,GO:0050660,GO:0055088,GO:0006118
Misin01G016500
Misin01G016600	GO:0043167,GO:0009536	GO:0005525,GO:0016817,GO:0009536
Misin01G016700
Misin01G016800	GO:0005575	GO:0016021
Misin01G016900
Misin01G017000	GO:0009536	GO:0009536
Misin01G017100	GO:0003677,GO:0003700,GO:0043167,GO:0032991,GO:0034641,GO:0009058,GO:0005622	GO:0008270,GO:0006355,GO:0043565,GO:0003700,GO:0005667,GO:0045449
Misin01G017200	GO:0003729,GO:0005730,GO:0006412	GO:0016021,GO:0003729,GO:0006417,GO:0005730
Misin01G017300
Misin01G017400	GO:0006629,GO:0003674	GO:0016787,GO:0006629
Misin01G017500
Misin01G017600	GO:0005975,GO:0030234,GO:0005575	GO:0030599,GO:0046910,GO:0071944,GO:0005982,GO:0005985
Misin01G017700	GO:0005975,GO:0030234,GO:0005575	GO:0030599,GO:0046910,GO:0071944,GO:0005982,GO:0005985
Misin01G017800	GO:0008150,GO:0005739,GO:0003674	GO:0008152,GO:0016787,GO:0005739
Misin01G017900	GO:0042592,GO:0043167,GO:0048856,GO:0005783,GO:0051082,GO:0006457	GO:0006457,GO:0005788,GO:0030246,GO:0005509,GO:0007275,GO:0051208,GO:0051082
Misin01G018000	GO:0003677,GO:0005829	GO:0016021,GO:0005829,GO:0003677
Misin01G018100	GO:0042592,GO:0043167,GO:0048856,GO:0005783,GO:0051082,GO:0006457	GO:0006457,GO:0005788,GO:0030246,GO:0005509,GO:0007275,GO:0051208,GO:0051082
Misin01G018200	GO:0005829	GO:0016021,GO:0005829
Misin01G018300	GO:0006464,GO:0043167,GO:0016791,GO:0032991	GO:0006470,GO:0046872,GO:0004722,GO:0008287
Misin01G018400	GO:0004518,GO:0043167,GO:0009536	GO:0004519,GO:0090305,GO:0009507,GO:0016556,GO:0008270
Misin01G018500	GO:0044281,GO:0005975,GO:0043167,GO:0005829,GO:0016301	GO:0046835,GO:0005524,GO:0006012,GO:0004335,GO:0005829
Misin01G018600	GO:0008150,GO:0016746,GO:0005739	GO:0016746,GO:0016021,GO:0008152,GO:0005739
Misin01G018700	GO:0005575	GO:0016021
Misin01G018800	GO:0009536	GO:0016021,GO:0009536
Misin01G018900
Misin01G019000	GO:0006399,GO:0008168,GO:0009536	GO:0030488,GO:0008175,GO:0009536
Misin01G019100	GO:0003677,GO:0005634,GO:0034641,GO:0009058	GO:0016021,GO:0003677,GO:0005634,GO:0006351
Misin01G019200
Misin01G019300
Misin01G019400
Misin01G019500	GO:0044281,GO:0005975,GO:0009056,GO:0071554,GO:0005576,GO:0016798	GO:0016985,GO:0046355,GO:0005576,GO:0006000,GO:0006013,GO:0006080
Misin01G019600	GO:0005739	GO:0005739
Misin01G019700	GO:0003735,GO:0048856,GO:0042254,GO:0071554,GO:0005840,GO:0019843,GO:0006810,GO:0040007,GO:0009536,GO:0000003,GO:0006412	GO:0006412,GO:0005840,GO:0010075,GO:0009926,GO:0003735,GO:0009941,GO:0008361,GO:0010015,GO:0009570,GO:0048653,GO:0009664,GO:0009832,GO:0007389,GO:0008097,GO:0042254
Misin01G019800	GO:0003735,GO:0042254,GO:0005840,GO:0019843,GO:0006412	GO:0005840,GO:0008097,GO:0003735,GO:0016787,GO:0006412,GO:0042254
Misin01G019900	GO:0008150,GO:0003674	GO:0008152,GO:0016787
Misin01G020000	GO:0003677,GO:0004518,GO:0005739,GO:0034655,GO:0043167,GO:0005730,GO:0006259,GO:0006950,GO:0005654	GO:0008409,GO:0090305,GO:0005739,GO:0005730,GO:0006284,GO:0043137,GO:0017108,GO:0003677,GO:0000287,GO:0005654,GO:0006308
Misin01G020100	GO:0016810,GO:0044281,GO:0043167,GO:0005829,GO:0034641	GO:0047974,GO:0004131,GO:0008270,GO:0005829,GO:0009451,GO:0006206
Misin01G020200	GO:0005975,GO:0071554,GO:0005576,GO:0016798	GO:0005576,GO:0004650,GO:0071555,GO:0005982,GO:0005985
Misin01G020300	GO:0005975,GO:0005886,GO:0016798	GO:0004553,GO:0046658,GO:0030247,GO:0005975
Misin01G020400	GO:0022857,GO:0042592,GO:0005575	GO:0012505,GO:1902600,GO:0005451,GO:0006885,GO:0016021
Misin01G020500	GO:0003677,GO:0005634,GO:0003700,GO:0032991,GO:0034641,GO:0009058	GO:0006355,GO:0043565,GO:0003700,GO:0005634,GO:0005667,GO:0045449
Misin01G020600	GO:0006790,GO:0051186,GO:0005739,GO:0034641,GO:0016765	GO:0006749,GO:0004364,GO:0005739,GO:0006803
Misin01G020700
Misin01G020800
Misin01G020900	GO:0005634,GO:0003723,GO:0043167,GO:0004386,GO:0034641,GO:0009536	GO:0010501,GO:0003723,GO:0004004,GO:0008270,GO:0005524,GO:0009507,GO:0005634
Misin01G021000
Misin01G021100	GO:0016301,GO:0005575,GO:0006810	GO:0016301,GO:0016021,GO:0016310,GO:0006810,GO:0005215
Misin01G021200	GO:0005783,GO:0006810,GO:0006950	GO:0006817,GO:0070417,GO:0005783
Misin01G021300	GO:0003674	GO:0016740
Misin01G021400
Misin01G021500
Misin01G021600
Misin01G021700
Misin01G021800	GO:0044281,GO:0051186,GO:0016829,GO:0034641,GO:0009058,GO:0009536	GO:0044238,GO:0044260,GO:0006729,GO:0008124,GO:0016043,GO:0009507
Misin01G021900	GO:0008150,GO:0003674	GO:0016788,GO:0008152
Misin01G022000	GO:0016829,GO:0006520,GO:0032991,GO:0009058,GO:0006259,GO:0009536	GO:0005950,GO:0003676,GO:0004049,GO:0009507,GO:0000162,GO:0015074,GO:0006571,GO:0009094
Misin01G022100	GO:0003677,GO:0006913,GO:0003723,GO:0015031,GO:0043167,GO:0032991,GO:0006397,GO:0005654	GO:0003723,GO:0071011,GO:0005686,GO:0046872,GO:0070274,GO:0000398,GO:0016607,GO:0000384,GO:0003677,GO:0005515,GO:0000166,GO:0006406,GO:0071013
Misin01G022200	GO:0055085,GO:0005575	GO:0016021,GO:0015784,GO:0008643
Misin01G022300
Misin01G022400
Misin01G022500
Misin01G022600	GO:0006464,GO:0043167,GO:0006520,GO:0016301	GO:0006468,GO:0005524,GO:0004674,GO:0009069
Misin01G022700	GO:0022607,GO:0048646,GO:0005783	GO:0010584,GO:0016021,GO:0005783
Misin01G022800	GO:0008150	GO:0009959,GO:0009639
Misin01G022900	GO:0034641,GO:0009058	GO:0006355
Misin01G023000	GO:0006605,GO:0061024,GO:0005739,GO:0043167,GO:0007005	GO:0008565,GO:0005743,GO:0046872,GO:0045039,GO:0005758
Misin01G023100	GO:0006464,GO:0043167,GO:0016301	GO:0004672,GO:0006468,GO:0005524
Misin01G023200
Misin01G023300	GO:0044281,GO:0005975,GO:0016757,GO:0009058,GO:0043226,GO:0005622	GO:0009813,GO:0080043,GO:0052696,GO:0043231,GO:0080044
Misin01G023400	GO:0044281,GO:0005975,GO:0016757,GO:0009058,GO:0043226,GO:0005622	GO:0009813,GO:0080043,GO:0052696,GO:0043231,GO:0080044
Misin01G023500	GO:0005575	GO:0016021
Misin01G023600
Misin01G023700	GO:0003677,GO:0005634,GO:0034641,GO:0009058	GO:0006355,GO:0003677,GO:0005634
Misin01G023800	GO:0044281,GO:0016757,GO:0006629,GO:0006464,GO:0032991,GO:0005794,GO:0009058	GO:0035269,GO:0006506,GO:0004582,GO:0004169,GO:0005789,GO:0019348,GO:0006487,GO:0000136
Misin01G023900	GO:0006464,GO:0008168	GO:0003676,GO:0006479,GO:0050794,GO:0008276
Misin01G024000	GO:0061024,GO:0006091,GO:0065003,GO:0006464,GO:0000229,GO:0048856,GO:0006399,GO:0009058,GO:0009536,GO:0006950,GO:0003674,GO:0005815,GO:0030154,GO:0015979,GO:0032991	GO:0045893,GO:0006399,GO:0033566,GO:0035304,GO:0010207,GO:0009902,GO:0009508,GO:0009965,GO:0008274,GO:0030154,GO:0006950,GO:0042793,GO:0005516,GO:0010027
Misin01G024100	GO:0008150,GO:0005815,GO:0032991	GO:0033566,GO:0008274
Misin01G024200	GO:0061024,GO:0006091,GO:0065003,GO:0006464,GO:0000229,GO:0048856,GO:0006399,GO:0009058,GO:0009536,GO:0006950,GO:0003674,GO:0030154,GO:0015979	GO:0045893,GO:0006399,GO:0035304,GO:0010207,GO:0009902,GO:0009508,GO:0009965,GO:0030154,GO:0006950,GO:0042793,GO:0005516,GO:0010027
Misin01G024300	GO:0055085,GO:0005575,GO:0003674	GO:0055085,GO:0016021,GO:0005215
Misin01G024400	GO:0055085,GO:0005575,GO:0003674	GO:0055085,GO:0016021,GO:0005215
Misin01G024500	GO:0003735,GO:0005739,GO:0042254,GO:0032991,GO:0005840,GO:0006412	GO:0003735,GO:0015934,GO:0006412,GO:0005739,GO:0042254
Misin01G024600
Misin01G024700	GO:0005575,GO:0006810,GO:0003674	GO:0016021,GO:0006857,GO:0005215
Misin01G024800
Misin01G024900
Misin01G025000	GO:0009536	GO:0009536
Misin01G025100	GO:0005783,GO:0030234	GO:0005783,GO:0000774,GO:0050790
Misin01G025200	GO:0051301,GO:0042254,GO:0008168,GO:0034641	GO:0008650,GO:0000453,GO:0051301
Misin01G025300	GO:0043167,GO:0005576,GO:0009536,GO:0006950,GO:0009579	GO:0009570,GO:0009579,GO:0048046,GO:0005507,GO:0042742
Misin01G025400	GO:0003677,GO:0005634,GO:0003700,GO:0032991,GO:0034641,GO:0009058	GO:0006355,GO:0043565,GO:0003700,GO:0005634,GO:0005667,GO:0045449
Misin01G025500
Misin01G025600	GO:0005618,GO:0071554,GO:0005576	GO:0005576,GO:0016020,GO:0009664,GO:0005618
Misin01G025700	GO:0006464,GO:0043167,GO:0006520,GO:0016301,GO:0009536	GO:0006468,GO:0005524,GO:0004674,GO:0009536,GO:0009069
Misin01G025800	GO:0044281,GO:0016757,GO:0006629,GO:0006464,GO:0032991,GO:0005794,GO:0009058,GO:0009536	GO:0035269,GO:0006506,GO:0009536,GO:0004582,GO:0004169,GO:0005789,GO:0019348,GO:0006487,GO:0000136
Misin01G025900
Misin01G026000	GO:0005634,GO:0006464,GO:0005829,GO:0016874	GO:0045116,GO:0019781,GO:0005634,GO:0005829
Misin01G026100	GO:0003677,GO:0009536	GO:0009536,GO:0003677
Misin01G026200	GO:0003677	GO:0003677
Misin01G026300	GO:0005856,GO:0007010,GO:0008092	GO:0030042,GO:0003779,GO:0015629
Misin01G026400	GO:0005856,GO:0007010,GO:0005737,GO:0008092,GO:0006950	GO:0005737,GO:0030042,GO:0006952,GO:0003779,GO:0015629
Misin01G026500	GO:0043167,GO:0009536	GO:0003676,GO:0008270,GO:0009536
Misin01G026600	GO:0005575	GO:0016021
Misin01G026700	GO:0043167	GO:0005524
Misin01G026800
Misin01G026900	GO:0009536	GO:0009536
Misin01G027000
Misin01G027100	GO:0003735,GO:0005829,GO:0042254,GO:0032991,GO:0005840,GO:0006412	GO:0003735,GO:0002181,GO:0022625,GO:0042254
Misin01G027200	GO:0016791,GO:0006464,GO:0032991	GO:0004722,GO:0006470,GO:0016020,GO:0008287
Misin01G027300
Misin01G027400
Misin01G027500	GO:0003677,GO:0005634,GO:0003700,GO:0032991,GO:0034641,GO:0009058	GO:0044212,GO:0043565,GO:0003700,GO:0005634,GO:0005667,GO:0045449
Misin01G027600	GO:0016192,GO:0007165,GO:0015031,GO:0043167,GO:0005622	GO:0005525,GO:0005622,GO:0006904,GO:0009306,GO:0007264
Misin01G027700	GO:0003674	GO:0016740
Misin01G027800	GO:0009058,GO:0016853	GO:0045430,GO:0009813
Misin01G027900	GO:0005737,GO:0042592,GO:0043167,GO:0006810	GO:0005737,GO:0046914,GO:0046916,GO:0030001
Misin01G028000	GO:0005739	GO:0005739
Misin01G028100	GO:0005739,GO:0006464,GO:0043167,GO:0006520,GO:0016301	GO:0006468,GO:0005524,GO:0016021,GO:0004674,GO:0005739,GO:0009069
Misin01G028200
Misin01G028300
Misin01G028400
Misin01G028500
Misin01G028600	GO:0044281,GO:0009056,GO:0043167,GO:0005829,GO:0009058,GO:0034641,GO:0008233,GO:0005886	GO:0005829,GO:0042277,GO:0008270,GO:0019370,GO:0043171,GO:0006508,GO:0070006,GO:0004463,GO:0005886
Misin01G028700
Misin01G028800
Misin01G028900
Misin01G029000
Misin01G029100
Misin01G029200	GO:0003677,GO:0005634,GO:0003700,GO:0048856,GO:0032991,GO:0034641,GO:0009058	GO:0007275,GO:0006355,GO:0003677,GO:0003700,GO:0005634,GO:0005667,GO:0045449
Misin01G029300	GO:0003735,GO:0005829,GO:0042254,GO:0032991,GO:0005840,GO:0006412	GO:0003735,GO:0022627,GO:0016021,GO:0006412,GO:0042254
Misin01G029400
Misin01G029500
Misin01G029600
Misin01G029700	GO:0006464,GO:0043167,GO:0016301,GO:0005575	GO:0004672,GO:0006468,GO:0005524,GO:0016021
Misin01G029800	GO:0005829,GO:0003674	GO:0005829,GO:0050662,GO:0003824
Misin01G029900	GO:0044281,GO:0016791,GO:0005783,GO:0034641,GO:0005773	GO:0003993,GO:0016311,GO:0005774,GO:0005783,GO:0006771,GO:0019497
Misin01G030000
Misin01G030100	GO:0016757,GO:0005739	GO:0005739,GO:0003950
Misin01G030200	GO:0016746,GO:0005739,GO:0005794,GO:0071554	GO:0016021,GO:0005794,GO:0005739,GO:0016413,GO:0071554,GO:0042967
Misin01G030300
Misin01G030400
Misin01G030500	GO:0016746,GO:0005739,GO:0005794,GO:0071554	GO:0016021,GO:0005794,GO:0005739,GO:0016413,GO:0071554,GO:0042967
Misin01G030600
Misin01G030700	GO:0016491,GO:0006259,GO:0009536,GO:0006950	GO:0016491,GO:0016021,GO:0009536,GO:0055114,GO:0006281
Misin01G030800	GO:0006950	GO:0006952
Misin01G030900	GO:0006950	GO:0006952
Misin01G031000	GO:0005856,GO:0007010,GO:0048856,GO:0008092	GO:0009653,GO:0009888,GO:0007275,GO:0003779,GO:0030036,GO:0005856
Misin01G031100	GO:0044281,GO:0051301,GO:0009056,GO:0022607,GO:0043167,GO:0007049	GO:0019243,GO:0005525,GO:0000917
Misin01G031200
Misin01G031300	GO:0003735,GO:0003729,GO:0006520,GO:0005829,GO:0042254,GO:0032991,GO:0005840,GO:0006412	GO:0003729,GO:0003735,GO:0006520,GO:0022627,GO:0006412,GO:0042254
Misin01G031400	GO:0006464,GO:0043167,GO:0006520,GO:0016301	GO:0006468,GO:0004712,GO:0005524,GO:0004674,GO:0009069
Misin01G031500	GO:0006464,GO:0003674	GO:0016567,GO:0004842
Misin01G031600	GO:0003677,GO:0005634,GO:0043167,GO:0008135,GO:0005840	GO:0003746,GO:0006357,GO:0008270,GO:0003677,GO:0032784,GO:0005634,GO:0005840,GO:0006448
Misin01G031700
Misin01G031800	GO:0003677,GO:0005634,GO:0003723,GO:0048856,GO:0000003	GO:0048579,GO:0003677,GO:0003723,GO:0005515,GO:0048577,GO:0009908,GO:0005634
Misin01G031900	GO:0044281,GO:0003735,GO:0006629,GO:0042254,GO:0032991,GO:0019843,GO:0005840,GO:0009536,GO:0006412	GO:0006412,GO:0019843,GO:0003735,GO:0019288,GO:0009941,GO:0015934,GO:0009570,GO:0042254
Misin01G032000	GO:0006790,GO:0016491,GO:0051186,GO:0005829,GO:0006520,GO:0034641	GO:0004489,GO:0035999,GO:0005829,GO:0006555,GO:0055114
Misin01G032100	GO:0003677,GO:0005634,GO:0034641,GO:0009058	GO:0006355,GO:0003677,GO:0005634
Misin01G032200	GO:0003674	GO:0016787
Misin01G032300	GO:0006790,GO:0006520,GO:0009058,GO:0034641,GO:0009536	GO:0009506,GO:0009086,GO:0016021,GO:0000394,GO:0009536
Misin01G032400	GO:0061024,GO:0016192,GO:0005768,GO:0065003,GO:0015031,GO:0043167,GO:0032991,GO:0030674,GO:0005773,GO:0006950	GO:0030674,GO:0030897,GO:0008270,GO:0035542,GO:0009651,GO:0009705,GO:0005768,GO:0006816,GO:0007030,GO:0006886,GO:0007032,GO:0006904,GO:0007040
Misin01G032500	GO:0043167,GO:0005575	GO:0016021,GO:0005509
Misin01G032600	GO:0009056,GO:0006464,GO:0043167,GO:0016874	GO:0016874,GO:0042787,GO:0000209,GO:0061630,GO:0043161,GO:0008270
Misin01G032700
Misin01G032800	GO:0016887,GO:0043167,GO:0007059,GO:0009058,GO:0005694,GO:0006259,GO:0009536,GO:0005654,GO:0044281,GO:0003677,GO:0051276,GO:0005739,GO:0032991,GO:0016853	GO:0009295,GO:0005739,GO:0009330,GO:0009220,GO:0007059,GO:0003677,GO:0005524,GO:0003918,GO:0016592,GO:0005694,GO:0009507,GO:0006265,GO:0006268
Misin01G032900	GO:0003677,GO:0005634,GO:0016192,GO:0007165,GO:0015031,GO:0043167,GO:0005794,GO:0034641,GO:0009058	GO:0016192,GO:0005509,GO:0007264,GO:0009734,GO:0006355,GO:0003677,GO:0005215,GO:0006886,GO:0005794,GO:0005634,GO:0005525
Misin01G033000	GO:0003735,GO:0005739,GO:0042254,GO:0005840,GO:0006412	GO:0005840,GO:0003735,GO:0042254,GO:0006412,GO:0005739
Misin01G033100	GO:0005634,GO:0032991,GO:0006397,GO:0003674	GO:0005686,GO:0003676,GO:0000398,GO:0071011,GO:0005684,GO:0005689,GO:0071013,GO:0000166
Misin01G033200	GO:0006464,GO:0005829,GO:0006457,GO:0005773,GO:0005886,GO:0016853	GO:0006457,GO:0005773,GO:0005886,GO:0000413,GO:0005829,GO:0003755
Misin01G033300	GO:0006464,GO:0006457,GO:0016853	GO:0006457,GO:0000413,GO:0003755
Misin01G033400	GO:0043226,GO:0005622	GO:0043231
Misin01G033500
Misin01G033600
Misin01G033700	GO:0016192,GO:0015031,GO:0005739,GO:0032991	GO:0030117,GO:0008565,GO:0016192,GO:0006886,GO:0005739
Misin01G033800	GO:0005634,GO:0042393,GO:0034641,GO:0009058,GO:0006950,GO:0007049	GO:0005634,GO:0042393,GO:0000077,GO:0045944
Misin01G033900	GO:0005634,GO:0042393,GO:0034641,GO:0009058,GO:0006950,GO:0007049	GO:0005634,GO:0042393,GO:0000077,GO:0045944
Misin01G034000
Misin01G034100	GO:0044281,GO:0006629,GO:0051186,GO:0043167,GO:0032991,GO:0015979,GO:0009058,GO:0034641,GO:0016874,GO:0009536,GO:0009579	GO:0016851,GO:0019288,GO:0015995,GO:0010007,GO:0005524,GO:0009534,GO:0015979,GO:0009690
Misin01G034200	GO:0051186,GO:0043167,GO:0015979,GO:0032991,GO:0034641,GO:0009058,GO:0016874,GO:0009536	GO:0016851,GO:0015995,GO:0005524,GO:0015979,GO:0010007
Misin01G034300	GO:0009056,GO:0006629,GO:0005575,GO:0003674	GO:0016020,GO:0004806,GO:0016042,GO:0046486
Misin01G034400	GO:0019748,GO:0016491,GO:0007165,GO:0006629,GO:0005829,GO:0006520,GO:0009058,GO:0006950	GO:0005829,GO:0055114,GO:0009414,GO:0009750,GO:0009408,GO:0010115,GO:0010301,GO:0006561,GO:0010182
Misin01G034500	GO:0007165,GO:0003924,GO:0005739,GO:0043167,GO:0007005	GO:0005509,GO:0007264,GO:0031307,GO:0007005,GO:0003924,GO:0005525
Misin01G034600
Misin01G034700
Misin01G034800
Misin01G034900	GO:0005739,GO:0003674	GO:0016021,GO:0016787,GO:0005739
Misin01G035000	GO:0005739,GO:0006399,GO:0009536,GO:0016765	GO:0052381,GO:0006400,GO:0009536,GO:0005739
Misin01G035100
Misin01G035200	GO:0015031,GO:0043167,GO:0048856,GO:0008289,GO:0006259,GO:0000003,GO:0006412,GO:0005635,GO:0006913,GO:0005737,GO:0030154,GO:0032991	GO:0016973,GO:0006312,GO:0044614,GO:0006449,GO:0005543,GO:0005737,GO:0009560,GO:0000822,GO:0006446,GO:0031369,GO:0048316
Misin01G035300	GO:0005768,GO:0005739,GO:0005794	GO:0005802,GO:0016021,GO:0005768,GO:0005739
Misin01G035400
Misin01G035500	GO:0006464,GO:0043167,GO:0016301	GO:0004672,GO:0006468,GO:0005524
Misin01G035600	GO:0005575	GO:0016021
Misin01G035700
Misin01G035800	GO:0043167	GO:0008270
Misin01G035900
Misin01G036000	GO:0009058,GO:0006259	GO:0044763,GO:0006259,GO:0034645,GO:0060255,GO:0050794
Misin01G036100
Misin01G036200	GO:0009058,GO:0006259	GO:0044763,GO:0006259,GO:0034645,GO:0060255,GO:0050794
Misin01G036300	GO:0005575,GO:0003674	GO:0016021,GO:0003824
Misin01G036400	GO:0005634,GO:0016791,GO:0006464,GO:0034641,GO:0009058	GO:0004721,GO:0006355,GO:0006470,GO:0005634
Misin01G036500
Misin01G036600	GO:0005575	GO:0016021
Misin01G036700	GO:0006950,GO:0003674	GO:0006952,GO:0097159,GO:0065007,GO:1901363,GO:0016787,GO:0044424
Misin01G036800	GO:0003677,GO:0003700,GO:0032991,GO:0034641,GO:0009058,GO:0005622	GO:0006355,GO:0043565,GO:0003700,GO:0005667,GO:0045449
Misin01G036900	GO:0019748,GO:0009058,GO:0030234	GO:0042349,GO:0009699,GO:0050790
Misin01G037000	GO:0044281,GO:0005975,GO:0016757	GO:0047274,GO:0006012
Misin01G037100	GO:0005634,GO:0003723,GO:0005739,GO:0006399,GO:0008168	GO:0004809,GO:0003723,GO:0005634,GO:0002940,GO:0005739
Misin01G037200	GO:0005634,GO:0007165,GO:0005737,GO:0006464,GO:0043167,GO:0006520,GO:0016301,GO:0005886	GO:0018105,GO:0046777,GO:0035556,GO:0005516,GO:0005509,GO:0009931,GO:0009738,GO:0005524,GO:0005737,GO:0004683,GO:0005634,GO:0005886,GO:0009069
Misin01G037300
Misin01G037400
Misin01G037500
Misin01G037600	GO:0005975,GO:0009056,GO:0016491,GO:0005618,GO:0051186,GO:0043167,GO:0071554,GO:0005576,GO:0006950,GO:0016798	GO:0046872,GO:0009505,GO:0004650,GO:0098869,GO:0006979,GO:0042744,GO:0009664,GO:0020037,GO:0004601,GO:0005576,GO:0055114,GO:0005982,GO:0005985,GO:0006804
Misin01G037700
Misin01G037800	GO:0016757,GO:0007165,GO:0005886	GO:0005886,GO:0005515,GO:0016757,GO:0009738,GO:1900458
Misin01G037900
Misin01G038000
Misin01G038100	GO:0005975,GO:0016757,GO:0006464,GO:0043167,GO:0006520,GO:0071554,GO:0009058,GO:0034641,GO:0016301,GO:0005886	GO:0016021,GO:0006468,GO:0008270,GO:0004674,GO:0030244,GO:0071555,GO:0005524,GO:0016760,GO:0005886,GO:0009069,GO:0005982,GO:0005985,GO:0006011
Misin01G038200	GO:0009056,GO:0043167,GO:0005576,GO:0006950,GO:0005975,GO:0016491,GO:0005618,GO:0051186,GO:0071554,GO:0016798	GO:0046872,GO:0009505,GO:0004650,GO:0098869,GO:0006979,GO:0042744,GO:0009664,GO:0020037,GO:0004601,GO:0016021,GO:0005576,GO:0055114,GO:0005982,GO:0005985,GO:0006804
Misin01G038300	GO:0009056,GO:0043167,GO:0005576,GO:0006950,GO:0005975,GO:0016491,GO:0005618,GO:0051186,GO:0071554,GO:0016798	GO:0046872,GO:0009505,GO:0004650,GO:0098869,GO:0006979,GO:0042744,GO:0009664,GO:0020037,GO:0004601,GO:0005576,GO:0016020,GO:0055114,GO:0005982,GO:0005985,GO:0006804
Misin01G038400	GO:0009536	GO:0009536
Misin01G038500	GO:0003723,GO:0003735,GO:0005829,GO:0042254,GO:0032991,GO:0005840,GO:0006412	GO:0003735,GO:0003723,GO:0022627,GO:0006412,GO:0042254
Misin01G038600	GO:0005739	GO:0005739
Misin01G038700	GO:0005737,GO:0009056,GO:0006629,GO:0008168,GO:0009058	GO:0047372,GO:0016020,GO:0006694,GO:0005737,GO:0032259,GO:0004620,GO:0008168,GO:0046486,GO:0009395
Misin01G038800	GO:0006629,GO:0008168,GO:0009058	GO:0006694,GO:0032259,GO:0008168
Misin01G038900	GO:0005768,GO:0009056,GO:0006629,GO:0008168,GO:0005794,GO:0009058,GO:0005773	GO:0008757,GO:0005768,GO:0006694,GO:0004620,GO:0005774,GO:0032259,GO:0047372,GO:0005802,GO:0009395,GO:0046486
Misin01G039000	GO:0016491,GO:0006629,GO:0008168,GO:0009058,GO:0005886	GO:0006694,GO:0046658,GO:0009055,GO:0032259,GO:0016021,GO:0008168,GO:0006118
Misin01G039100	GO:0016491,GO:0032991,GO:0015979,GO:0005886,GO:0009536,GO:0009579	GO:0009538,GO:0046658,GO:0009055,GO:0015979,GO:0009535,GO:0006118
Misin01G039200
Misin01G039300	GO:0005829	GO:0005829
Misin01G039400	GO:0005575	GO:0016021
Misin01G039500	GO:0007034,GO:0005622	GO:0007034,GO:0005622
Misin01G039600	GO:0044281,GO:0005975,GO:0016746,GO:0006091,GO:0009056,GO:0005739,GO:0032991,GO:0009058,GO:0034641	GO:0045254,GO:0004742,GO:0005759,GO:0006094,GO:0006096,GO:0042967
Misin01G039700
Misin01G039800
Misin01G039900	GO:0006091,GO:0055085,GO:0065003,GO:0016491,GO:0005739,GO:0032991,GO:0009536,GO:0007005	GO:0009536,GO:0045153,GO:0034551,GO:0009060,GO:1902600,GO:0008121,GO:0005750,GO:0006122,GO:0006118,GO:0045285
Misin01G040000
Misin01G040100
Misin01G040200	GO:0006259,GO:0006950,GO:0016798	GO:0008725,GO:0006284
Misin01G040300	GO:0005739	GO:0005739
Misin01G040400
Misin01G040500
Misin01G040600	GO:0042592,GO:0005783,GO:0006457,GO:0006950,GO:0016853	GO:0006457,GO:0034976,GO:0045454,GO:0003756,GO:0016021,GO:0005783
Misin01G040700	GO:0005739,GO:0008135,GO:0005840	GO:0003746,GO:0005739,GO:0005840,GO:0006448
Misin01G040800	GO:0016491,GO:0005739,GO:0043167,GO:0009536	GO:0046872,GO:0005739,GO:0051537,GO:0055114,GO:0009536,GO:0010277
Misin01G040900	GO:0016491,GO:0005739,GO:0043167,GO:0009536	GO:0046872,GO:0005739,GO:0051537,GO:0055114,GO:0009536,GO:0010277
Misin01G041000	GO:0061024,GO:0016192,GO:0015031,GO:0030234,GO:0005622,GO:0019899	GO:0005096,GO:0012505,GO:0090630,GO:0031338,GO:0005622,GO:0006886,GO:0017137
Misin01G041100	GO:0055085,GO:0005739,GO:0005773,GO:0005886	GO:0005743,GO:0006850,GO:0005886,GO:0005774,GO:0016021
Misin01G041200	GO:0055085,GO:0005739	GO:0005743,GO:0006850,GO:0016021
Misin01G041300	GO:0005739,GO:0006464,GO:0043167,GO:0016301	GO:0004672,GO:0006468,GO:0005524,GO:0016021,GO:0005739
Misin01G041400
Misin01G041500	GO:0005739,GO:0006399,GO:0016765	GO:0052381,GO:0006400,GO:0052622,GO:0052623,GO:0005739
Misin01G041600	GO:0008150,GO:0005575,GO:0003674	GO:0016021,GO:0008152,GO:0003824
Misin01G041700	GO:0006629,GO:0043226,GO:0003674	GO:0005789,GO:0006665,GO:0090332,GO:0016787,GO:0016021,GO:0009737
Misin01G041800
Misin01G041900	GO:0005737,GO:0006464,GO:0016791,GO:0043167	GO:0006470,GO:0004721,GO:0046872,GO:0005737
Misin01G042000	GO:0003723,GO:0043167,GO:0004386,GO:0034641,GO:0009536	GO:0010501,GO:0004004,GO:0003723,GO:0005524,GO:0009536
Misin01G042100	GO:0006629,GO:0009058,GO:0005575,GO:0016765	GO:0016021,GO:0004310,GO:0006694,GO:0016114
Misin01G042200	GO:0044281,GO:0005975,GO:0016757,GO:0005739,GO:0009058	GO:0009813,GO:0080043,GO:0052696,GO:0080044,GO:0005739
Misin01G042300	GO:0005634,GO:0003677	GO:0005634,GO:0003677
Misin01G042400	GO:0044281,GO:0005975,GO:0016757,GO:0005739,GO:0009058	GO:0009813,GO:0080043,GO:0052696,GO:0080044,GO:0005739
Misin01G042500	GO:0044281,GO:0005618,GO:0043167,GO:0016829,GO:0005576	GO:0045735,GO:0030145,GO:0005618,GO:0046564,GO:0048046,GO:0033609,GO:0046487
Misin01G042600	GO:0016192,GO:0065003,GO:0005737,GO:0032991,GO:0003674	GO:0051601,GO:0016788,GO:0001927,GO:0000145
Misin01G042700	GO:0008289,GO:0008233,GO:0005575,GO:0006810	GO:0016021,GO:0006869,GO:0006508,GO:0008289,GO:0008233
Misin01G042800	GO:0005575	GO:0016021
Misin01G042900	GO:0016757,GO:0005739,GO:0006464,GO:0005794,GO:0009058	GO:0005794,GO:0030246,GO:0008378,GO:0006486,GO:0016021,GO:0005739
Misin01G043000	GO:0009790	GO:0009790,GO:0048731
Misin01G043100	GO:0003723,GO:0003735,GO:0005739,GO:0005829,GO:0042254,GO:0005840,GO:0006412	GO:0022626,GO:0003735,GO:0003723,GO:0006412,GO:0005739,GO:0042254
Misin01G043200	GO:0016757,GO:0006464,GO:0005794,GO:0009058	GO:0000139,GO:0030246,GO:0008378,GO:0006486,GO:0016021
Misin01G043300	GO:0016491,GO:0043167	GO:0016705,GO:0031418,GO:0005506,GO:0055114
Misin01G043400
Misin01G043500
Misin01G043600
Misin01G043700	GO:0009790,GO:0005739,GO:0043167,GO:0051604,GO:0008233,GO:0000003,GO:0009536	GO:0004222,GO:0009793,GO:0016485,GO:0009570,GO:0008270,GO:0005739
Misin01G043800
Misin01G043900
Misin01G044000
Misin01G044100
Misin01G044200	GO:0016301,GO:0005575	GO:0016301,GO:1901363,GO:0016020,GO:0097159
Misin01G044300	GO:0061024,GO:0016192,GO:0005737,GO:0032991,GO:0003674	GO:0005484,GO:0031201,GO:0006887,GO:0006906,GO:0000149,GO:0016021
Misin01G044400	GO:0005634,GO:0003674	GO:0005634,GO:0046983
Misin01G044500	GO:0004386	GO:0000166,GO:0003676,GO:0004386
Misin01G044600	GO:0003723,GO:0003735,GO:0043167,GO:0042254,GO:0004386,GO:0005840,GO:0006412	GO:0006412,GO:0010501,GO:0003723,GO:0005840,GO:0004004,GO:0003735,GO:0005524,GO:0042254
Misin01G044700
Misin01G044800	GO:0005739	GO:0005739
Misin01G044900
Misin01G045000	GO:0043167,GO:0005575	GO:0016021,GO:0005524
Misin01G045100
Misin01G045200
Misin01G045300	GO:0003723	GO:0003723,GO:0000166
Misin01G045400
Misin01G045500	GO:0044281,GO:0005975,GO:0006091,GO:0009056,GO:0043167,GO:0034641,GO:0016301	GO:0043167,GO:0000166,GO:0016301,GO:0006096
Misin01G045600	GO:0009536	GO:0016020,GO:0009536
Misin01G045700	GO:0044281,GO:0006790,GO:0016491,GO:0042592,GO:0005739,GO:0005829,GO:0006457,GO:0005886,GO:0006950	GO:0006457,GO:0000280,GO:0016671,GO:0005886,GO:0045454,GO:0034599,GO:0006662,GO:0005829,GO:0000103,GO:0015035,GO:0005739,GO:0055114,GO:0006118
Misin01G045800	GO:0016746,GO:0003723,GO:0051276,GO:0006464,GO:0000228,GO:0032991,GO:0008233,GO:0034641,GO:0009058,GO:0005654	GO:0031011,GO:0044545,GO:0071339,GO:0002151,GO:0004252,GO:0043995,GO:0043996,GO:0046972,GO:0006508,GO:0043967,GO:0045944
Misin01G045900	GO:0005768,GO:0016192,GO:0015031,GO:0005829,GO:0032991	GO:0030904,GO:0005770,GO:0042147,GO:0008565,GO:0006886,GO:0005829
Misin01G046000	GO:0044281,GO:0016779,GO:0051186,GO:0043167,GO:0034641,GO:0009058,GO:0016301,GO:0009536	GO:0003919,GO:0009231,GO:0005524,GO:0006747,GO:0016310,GO:0016301,GO:0009507
Misin01G046100
Misin01G046200
Misin01G046300
Misin01G046400	GO:0007165,GO:0006464,GO:0043167,GO:0006520,GO:0016301,GO:0005886	GO:0007166,GO:0005886,GO:0006468,GO:0005524,GO:0016021,GO:0004674,GO:0009069
Misin01G046500
Misin01G046600	GO:0003723,GO:0051276,GO:0005739,GO:0048856,GO:0006464,GO:0000228,GO:0005730,GO:0007049,GO:0000003	GO:0009561,GO:0005739,GO:0031047,GO:0033169,GO:0007143,GO:0035197,GO:0055046,GO:0005731,GO:0007140
Misin01G046700	GO:0009536	GO:0009536
Misin01G046800	GO:0005575	GO:0016020
Misin01G046900	GO:0016192,GO:0005739,GO:0005783,GO:0005886	GO:0006817,GO:0016021,GO:0006888,GO:0005783,GO:0005739,GO:0005886
Misin01G047000	GO:0003924,GO:0043167	GO:0003924,GO:0000287,GO:0005525
Misin01G047100	GO:0005575	GO:0016021
Misin01G047200
Misin01G047300
Misin01G047400	GO:0009536	GO:0009536
Misin01G047500	GO:0003677,GO:0005634,GO:0065003,GO:0051276,GO:0032991,GO:0005694	GO:0000786,GO:0003677,GO:0006334,GO:0005634
Misin01G047600	GO:0019748,GO:0044281,GO:0006629,GO:0016829,GO:0043167,GO:0009058,GO:0009536,GO:0016853	GO:0010333,GO:0051504,GO:0009685,GO:0009905,GO:0000287,GO:0009536
Misin01G047700	GO:0003723,GO:0003735,GO:0022618,GO:0005829,GO:0042254,GO:0032991,GO:0005840,GO:0006412	GO:0006412,GO:0016021,GO:0003723,GO:0003735,GO:0022627,GO:0000028
Misin01G047800
Misin01G047900	GO:0003677,GO:0003700,GO:0032991,GO:0034641,GO:0009058,GO:0005622	GO:0006355,GO:0043565,GO:0003700,GO:0005667,GO:0045449
Misin01G048000	GO:0005575	GO:0016020
Misin01G048100	GO:0003677,GO:0005634,GO:0006790,GO:0006520,GO:0008168,GO:0005694,GO:0006259	GO:0003886,GO:0003677,GO:0003682,GO:0010216,GO:0010424,GO:0005634,GO:0090116,GO:0016458,GO:0006555,GO:0000785
Misin01G048200
Misin01G048300	GO:0043167	GO:0008270
Misin01G048400	GO:0043167,GO:0006464,GO:0005829,GO:0008233,GO:0005840	GO:0046872,GO:0022626,GO:0070006,GO:0070084,GO:0006508
Misin01G048500
Misin01G048600	GO:0043167	GO:0008270
Misin01G048700	GO:0048856	GO:0009553,GO:0050794
Misin01G048800	GO:0005634,GO:0007165,GO:0034641,GO:0009058,GO:0009536	GO:0009734,GO:0009536,GO:0006355,GO:0005634
Misin01G048900
Misin01G049000
Misin01G049100	GO:0003677,GO:0005634,GO:0003700,GO:0034641,GO:0009058	GO:0001228,GO:0001046,GO:0046983,GO:0005634,GO:0006366
Misin01G049200	GO:0003735,GO:0042254,GO:0005840,GO:0006412	GO:0005840,GO:0003735,GO:0006412,GO:0042254
Misin01G049300
Misin01G049400	GO:0016829,GO:0043167,GO:0006520,GO:0034641,GO:0009058,GO:0009536	GO:0004834,GO:0033984,GO:0009507,GO:0000162,GO:0030170,GO:0006571,GO:0009094
Misin01G049500	GO:0016829,GO:0043167,GO:0006520,GO:0034641,GO:0009058,GO:0009536	GO:0004834,GO:0009507,GO:0000162,GO:0030170,GO:0006571,GO:0009094
Misin01G049600	GO:0003677,GO:0005634,GO:0003700,GO:0032991,GO:0034641,GO:0009058	GO:0006355,GO:0043565,GO:0003700,GO:0005634,GO:0005667,GO:0045449
Misin01G049700	GO:0003924,GO:0043167,GO:0005575	GO:0016021,GO:0003924,GO:0005525
Misin01G049800	GO:0003924,GO:0043167,GO:0005575	GO:0016021,GO:0003924,GO:0005525
Misin01G049900
Misin01G050000	GO:0006091,GO:0009056,GO:0043167,GO:0048856,GO:0021700,GO:0009058,GO:0000003,GO:0009536,GO:0044281,GO:0005975,GO:0006629,GO:0034641,GO:0016301	GO:0006629,GO:0030955,GO:0010431,GO:0004743,GO:0000287,GO:0016301,GO:0009570,GO:0006096,GO:0006094,GO:0006144,GO:0015976
Misin01G050100	GO:0003735,GO:0005829,GO:0042254,GO:0032991,GO:0005840,GO:0006412	GO:0003735,GO:0022625,GO:0006412,GO:0042254
Misin01G050200
Misin01G050300
Misin01G050400
Misin01G050500
Misin01G050600
Misin01G050700	GO:0006520,GO:0005829,GO:0034641,GO:0009058,GO:0016874	GO:0004066,GO:0006541,GO:0006529,GO:0005829,GO:0042803,GO:0006522,GO:0006531
Misin01G050800	GO:0003677,GO:0005634,GO:0003700,GO:0005737,GO:0032991,GO:0034641,GO:0009058	GO:0005737,GO:0006355,GO:0043565,GO:0003700,GO:0005634,GO:0005667,GO:0045449
Misin01G050900	GO:0005575	GO:0016021
Misin01G051000	GO:0005575	GO:0016021
Misin01G051100	GO:0006790,GO:0005737,GO:0016491,GO:0042592,GO:0006457,GO:0006950	GO:0005737,GO:0006457,GO:0016671,GO:0034599,GO:0045454,GO:0000103,GO:0015035,GO:0055114,GO:0006118
Misin01G051200	GO:0005739	GO:0005739,GO:0016020
Misin01G051300	GO:0016779,GO:0032991,GO:0005694,GO:0009058,GO:0006259,GO:0005730	GO:0003896,GO:0016020,GO:1990077,GO:0006269,GO:0005730,GO:0006351
Misin01G051400	GO:0016301	GO:0016301,GO:0016310
Misin01G051500	GO:0043167,GO:0034641,GO:0009536	GO:0031425,GO:0009507,GO:0016556,GO:0008270
Misin01G051600	GO:0008150	GO:0009642
Misin01G051700	GO:0005739,GO:0006810	GO:0016021,GO:0005739,GO:0006810
Misin01G051800	GO:0008283,GO:0007010,GO:0006464,GO:0043167,GO:0007155,GO:0009058,GO:0004518,GO:0005829,GO:0071554,GO:0065003,GO:0000902,GO:0007267,GO:0006259,GO:0040007,GO:0007049,GO:0000003,GO:0005975,GO:0051276,GO:0034655,GO:0030154	GO:0010267,GO:0016021,GO:0008284,GO:0010587,GO:0043687,GO:0006306,GO:0005829,GO:0033044,GO:0045492,GO:0010090,GO:0006342,GO:0010014,GO:0009630,GO:0004527,GO:0045595,GO:0008270,GO:0031087,GO:0045010,GO:0003676,GO:0009826,GO:0007267,GO:0045893,GO:0007131,GO:0007155,GO:0006487,GO:0000291
Misin01G051900
Misin01G052000	GO:0005615,GO:0009056,GO:0008233,GO:0005764	GO:0005615,GO:0005764,GO:0004197,GO:0051603
Misin01G052100	GO:0009536,GO:0003674	GO:0009536,GO:0051879
Misin01G052200	GO:0003723,GO:0003735,GO:0042254,GO:0005829,GO:0032991,GO:0005840,GO:0006412	GO:0003735,GO:0003723,GO:0042254,GO:0015935,GO:0005829,GO:0006412
Misin01G052300	GO:0016491,GO:0006520	GO:0004353,GO:0055114,GO:0006118,GO:0006525,GO:0006541,GO:0006560
Misin01G052400	GO:0016746,GO:0006464,GO:0051604	GO:0008080,GO:0006474,GO:0042967
Misin01G052500	GO:0016746,GO:0006464,GO:0051604	GO:0008080,GO:0006474,GO:0042967
Misin01G052600
Misin01G052700	GO:0008233,GO:0005575	GO:0008233,GO:0016020,GO:0006508
Misin01G052800	GO:0008289,GO:0006810	GO:0006869,GO:0008289
Misin01G052900	GO:0003674	GO:0045735
Misin01G053000	GO:0006629,GO:0003674	GO:0046856,GO:0016787
Misin01G053100	GO:0016301	GO:0005488,GO:0016310,GO:0016301
Misin01G053200	GO:0044281,GO:0005739,GO:0048856,GO:0006464,GO:0034641,GO:0009058	GO:0005739,GO:0009640,GO:0009220,GO:0010388
Misin01G053300	GO:0032182,GO:0005634,GO:0006464,GO:0008233	GO:0071108,GO:0004843,GO:0019784,GO:0043130,GO:0005634
Misin01G053400
Misin01G053500	GO:0003677,GO:0016779,GO:0003723,GO:0009058,GO:0006259	GO:0003964,GO:0003677,GO:0003723,GO:0006278,GO:0006310
Misin01G053600	GO:0003723	GO:0003723
Misin01G053700	GO:0016887,GO:0003677,GO:0005634,GO:0043167,GO:0032991,GO:0009058,GO:0005694	GO:0006261,GO:0003689,GO:0005524,GO:0005634,GO:0005663,GO:0042575
Misin01G053800	GO:0005829	GO:0005829
Misin01G053900	GO:0061024,GO:0006091,GO:0065003,GO:0015979,GO:0008233,GO:0009536,GO:0006950	GO:0016021,GO:0010027,GO:0004222,GO:0006508,GO:0009658,GO:0009959,GO:0010207,GO:0031969,GO:0043157,GO:0048564,GO:0060359
Misin01G054000	GO:0009056,GO:0051276,GO:0005737,GO:0006464,GO:0043167,GO:0006259,GO:0006950,GO:0016874,GO:0019899	GO:0006281,GO:0043161,GO:0000209,GO:0016574,GO:0031625,GO:0016874,GO:0061630,GO:0005524,GO:0005737
Misin01G054100	GO:0006464,GO:0043167,GO:0016301,GO:0005575	GO:0004672,GO:0006468,GO:0005524,GO:0016021
Misin01G054200
Misin01G054300	GO:0061024,GO:0016192,GO:0005737,GO:0032991,GO:0003674	GO:0005484,GO:0031201,GO:0006887,GO:0006906,GO:0000149,GO:0016021
Misin01G054400	GO:0016491,GO:0005886	GO:0046658,GO:0016021,GO:0009055,GO:0006118
Misin01G054500	GO:0016491,GO:0005886	GO:0046658,GO:0009055,GO:0006118
Misin01G054600	GO:0006464,GO:0043167,GO:0006520,GO:0016301	GO:0006468,GO:0005524,GO:0004674,GO:0009069
Misin01G054700	GO:0006464,GO:0043167,GO:0006520,GO:0016301	GO:0006468,GO:0005524,GO:0004674,GO:0009069
Misin01G054800
Misin01G054900	GO:0003677,GO:0003700,GO:0043167,GO:0032991,GO:0034641,GO:0009058,GO:0005622	GO:0008270,GO:0006355,GO:0043565,GO:0003700,GO:0005667,GO:0045449
Misin01G055000	GO:0016491,GO:0009056,GO:0006629,GO:0043167,GO:0005829,GO:0006520,GO:0009058,GO:0034641	GO:0005829,GO:0055114,GO:0009851,GO:0051537,GO:0050302,GO:0009055,GO:0016614,GO:0004854,GO:0043546,GO:0009688,GO:0071949,GO:0009115,GO:0005506,GO:0006568,GO:0006118
Misin01G055100	GO:0016491,GO:0009056,GO:0043167,GO:0005829,GO:0006520,GO:0009058,GO:0034641	GO:0005829,GO:0055114,GO:0009851,GO:0051536,GO:0046872,GO:0050302,GO:0004854,GO:0043546,GO:0071949,GO:0009115,GO:0006568
Misin01G055200	GO:0016491,GO:0009056,GO:0006629,GO:0043167,GO:0005829,GO:0006520,GO:0009058,GO:0034641	GO:0005829,GO:0055114,GO:0009851,GO:0051537,GO:0050302,GO:0009055,GO:0016614,GO:0004854,GO:0043546,GO:0009688,GO:0071949,GO:0009115,GO:0005506,GO:0006568,GO:0006118
Misin01G055300	GO:0005739,GO:0009536	GO:0005739,GO:0009536
Misin01G055400	GO:0005739,GO:0048856,GO:0040007,GO:0000003	GO:0005739,GO:2000026,GO:0010075,GO:0090567
Misin01G055500	GO:0008150,GO:0003674	GO:0008152,GO:0016787
Misin01G055600
Misin01G055700
Misin01G055800	GO:0005634,GO:0007165,GO:0005737,GO:0006464,GO:0043167,GO:0006520,GO:0016301,GO:0005886	GO:0018105,GO:0046777,GO:0035556,GO:0005516,GO:0005509,GO:0009931,GO:0009738,GO:0005524,GO:0005737,GO:0004683,GO:0005634,GO:0005886,GO:0009069
Misin01G055900	GO:0009056,GO:0006464,GO:0043167	GO:0042787,GO:0000209,GO:0061630,GO:0043161,GO:0008270
Misin01G056000
Misin01G056100	GO:0005634,GO:0007165,GO:0005737,GO:0006464,GO:0043167,GO:0006520,GO:0016301,GO:0005886	GO:0018105,GO:0046777,GO:0035556,GO:0005516,GO:0005509,GO:0009931,GO:0009738,GO:0005524,GO:0005737,GO:0004683,GO:0005634,GO:0005886,GO:0009069
Misin01G056200
Misin01G056300	GO:0005575	GO:0016020
Misin01G056400
Misin01G056500	GO:0009056,GO:0043167,GO:0005575	GO:0043161,GO:0008270,GO:0061630,GO:0016020
Misin01G056600
Misin01G056700	GO:0043167,GO:0051082,GO:0006457,GO:0006950	GO:0006457,GO:0046872,GO:0005524,GO:0051082,GO:0031072,GO:0009408
Misin01G056800
Misin01G056900
Misin01G057000	GO:0016746	GO:0016746
Misin01G057100	GO:0016757,GO:0006464,GO:0043167,GO:0006520,GO:0005575,GO:0016301	GO:0016021,GO:0006468,GO:0004674,GO:0005524,GO:0016757,GO:0009069
Misin01G057200	GO:0005634,GO:0006464,GO:0005829,GO:0006399,GO:0006412	GO:0005634,GO:0005829,GO:0002098,GO:0017183
Misin01G057300	GO:0061024,GO:0016192,GO:0005737,GO:0015031,GO:0032991,GO:0003674,GO:0005886	GO:0012505,GO:0005484,GO:0005886,GO:0048278,GO:0031201,GO:0006887,GO:0006906,GO:0006886,GO:0000149,GO:0016021
Misin01G057400	GO:0006605,GO:0016192,GO:0006914,GO:0022607,GO:0031410,GO:0032991,GO:0005794,GO:0007034,GO:0009536	GO:0030242,GO:0044804,GO:0034497,GO:0006888,GO:1990072,GO:0031410,GO:0000407,GO:0009536,GO:0032258
Misin01G057500	GO:0009790,GO:0009056,GO:0007165,GO:0006464,GO:0007059,GO:0021700,GO:0006259,GO:0000278,GO:0009536,GO:0006950,GO:0000003,GO:0051301,GO:0005634,GO:0051276,GO:0030154,GO:0005829,GO:0032991,GO:0019899	GO:0000209,GO:0000278,GO:0009880,GO:0009536,GO:0050826,GO:0048575,GO:0042787,GO:0009755,GO:0048825,GO:0051301,GO:0080008,GO:0005829,GO:0010564,GO:0010182,GO:0031625,GO:0009845,GO:0010100,GO:0045595,GO:0009909,GO:0007062,GO:0005634,GO:0061630,GO:0010072,GO:0006281,GO:0010162
Misin01G057600
Misin01G057700	GO:0003723,GO:0065003,GO:0005739,GO:0034641	GO:0017004,GO:0003723,GO:0016021,GO:0000373,GO:0005739
Misin01G057800	GO:0003677,GO:0051276,GO:0043167,GO:0006259,GO:0016853	GO:0003917,GO:0003677,GO:0006265,GO:0008270
Misin01G057900
Misin01G058000
Misin01G058100
Misin01G058200	GO:0005777,GO:0016491,GO:0043167,GO:0015979,GO:0032991,GO:0044403	GO:0052854,GO:0052852,GO:0008891,GO:0052853,GO:0005777,GO:0009854,GO:0010181,GO:0019048,GO:0010109,GO:0055114,GO:0009339
Misin01G058300
Misin01G058400	GO:0016491,GO:0043167,GO:0009536	GO:0016491,GO:0055114,GO:0009536,GO:0010181
Misin01G058500	GO:0019748,GO:0006790,GO:0009056,GO:0005737,GO:0051186,GO:0034641,GO:0016765	GO:0009407,GO:0005737,GO:0006749,GO:0004364,GO:0006803
Misin01G058600
Misin01G058700	GO:0005575	GO:0016021
Misin01G058800	GO:0005634,GO:0043167,GO:0005829	GO:0005829,GO:0009524,GO:0005634,GO:0008270
Misin01G058900	GO:0003677,GO:0005739,GO:0034641,GO:0009058,GO:0009536	GO:0006355,GO:0009507,GO:0003690,GO:0005739
Misin01G059000	GO:0008219,GO:0055085,GO:0005737,GO:0008289,GO:0006950,GO:0002376	GO:0010175,GO:0051861,GO:0015791,GO:0009751,GO:0046836,GO:0008219,GO:0017089,GO:0072488,GO:0015695,GO:0005737,GO:0009816,GO:0015844
Misin01G059100
Misin01G059200	GO:0044281,GO:0005975,GO:0009056,GO:0071554,GO:0005575,GO:0016798	GO:0016985,GO:0046355,GO:0016021,GO:0006000,GO:0006013,GO:0006080
Misin01G059300	GO:0034655,GO:0032991,GO:0009536,GO:0006412	GO:0017148,GO:0000932,GO:0009536,GO:0006402,GO:0030015
Misin01G059400	GO:0006091,GO:0016491,GO:0015979,GO:0009536	GO:0004324,GO:0009507,GO:0015979,GO:0000166,GO:0022900,GO:0006118
Misin01G059500	GO:0016491,GO:0005739,GO:0043167,GO:0048856,GO:0006520,GO:0034641,GO:0009058,GO:0009536	GO:0051287,GO:0055114,GO:0008270,GO:0008295,GO:0005739,GO:0000105,GO:0009555,GO:0009570,GO:0004399
Misin01G059600	GO:0007009,GO:0006629,GO:0005783,GO:0005794,GO:0006810	GO:0016021,GO:0032366,GO:0032541,GO:0016125,GO:0006665,GO:0097036,GO:0005794
Misin01G059700	GO:0008150	GO:0008152
Misin01G059800	GO:0044424	GO:0044424
Misin01G059900
Misin01G060000	GO:0016491,GO:0016829,GO:0005575	GO:0016021,GO:0016491,GO:0055114,GO:0016829
Misin01G060100	GO:0003677,GO:0005634,GO:0003700,GO:0032991,GO:0034641,GO:0009058	GO:0006355,GO:0003700,GO:0003677,GO:0046983,GO:0005634,GO:0005667,GO:0045449
Misin01G060200	GO:0005739,GO:0043167,GO:0009536	GO:0046872,GO:0009707,GO:0020037,GO:0010319,GO:0016021,GO:0005739
Misin01G060300	GO:0022607,GO:0030198,GO:0071554,GO:0040007,GO:0005886	GO:0016021,GO:0016049,GO:0031225,GO:0010215,GO:0005886
Misin01G060400	GO:0022607,GO:0030198,GO:0071554,GO:0005575,GO:0040007	GO:0016021,GO:0016049,GO:0031225,GO:0010215
Misin01G060500	GO:0055085,GO:0003735,GO:0016491,GO:0005739,GO:0006629,GO:0042254,GO:0005840,GO:0006412	GO:0005743,GO:0003735,GO:0055085,GO:0016021,GO:0004420,GO:0006412,GO:0055114,GO:0005840,GO:0042254,GO:0006694
Misin01G060600	GO:0055085,GO:0006397,GO:0005575	GO:0016021,GO:0006397,GO:0055085
Misin01G060700	GO:0005634,GO:0022857,GO:0007165,GO:0005739,GO:0006464,GO:0043167,GO:0006520,GO:0005694,GO:0016301	GO:0055085,GO:0016021,GO:0005739,GO:0042626,GO:0004702,GO:0023014,GO:0000775,GO:0004713,GO:0005524,GO:0005634,GO:0007178,GO:0009069
Misin01G060800	GO:0005634,GO:0022857,GO:0005739,GO:0006464,GO:0043167,GO:0032991,GO:0005694,GO:0016301,GO:0005773,GO:0005886	GO:0055085,GO:0006468,GO:0004672,GO:0005739,GO:0042626,GO:0000325,GO:0043190,GO:0000775,GO:0005774,GO:0010044,GO:0005524,GO:0005634
Misin01G060900
Misin01G061000
Misin01G061100	GO:0003735,GO:0003729,GO:0005829,GO:0042254,GO:0032991,GO:0005840,GO:0006412	GO:0003729,GO:0003735,GO:0022625,GO:0006412,GO:0042254
Misin01G061200
Misin01G061300
Misin01G061400	GO:0005975,GO:0005618,GO:0071554,GO:0005886,GO:0006950,GO:0016798	GO:0004553,GO:0009505,GO:0046658,GO:0052543,GO:0009408,GO:0001872,GO:0005975
Misin01G061500
Misin01G061600	GO:0005575	GO:0016021
Misin01G061700
Misin01G061800	GO:0005575	GO:0016021
Misin01G061900
Misin01G062000	GO:0044281,GO:0005975,GO:0016757,GO:0009058,GO:0043226,GO:0005622	GO:0009813,GO:0080043,GO:0052696,GO:0043231,GO:0080044
Misin01G062100	GO:0044281,GO:0005975,GO:0016757,GO:0009058,GO:0043226,GO:0005622	GO:0009813,GO:0080043,GO:0052696,GO:0043231,GO:0080044
Misin01G062200	GO:0044281,GO:0005975,GO:0016757,GO:0009058,GO:0043226,GO:0005622	GO:0009813,GO:0080043,GO:0052696,GO:0043231,GO:0080044
Misin01G062300
Misin01G062400
Misin01G062500
Misin01G062600	GO:0044281,GO:0005975,GO:0016757,GO:0009058,GO:0043226,GO:0005622	GO:0009813,GO:0080043,GO:0052696,GO:0043231,GO:0080044
Misin01G062700
Misin01G062800	GO:0044281,GO:0005975,GO:0016757,GO:0009058,GO:0043226,GO:0005622	GO:0009813,GO:0080043,GO:0052696,GO:0043231,GO:0080044
Misin01G062900	GO:0044281,GO:0005975,GO:0016757,GO:0009058,GO:0043226,GO:0005622	GO:0009813,GO:0080043,GO:0052696,GO:0043231,GO:0080044
Misin01G063000	GO:0044281,GO:0005634,GO:0005975,GO:0016491,GO:0005829,GO:0009058,GO:0034641	GO:0003979,GO:0005829,GO:0051287,GO:0006024,GO:0055114,GO:0006065,GO:0005634,GO:0005982,GO:0005985,GO:0009117
Misin01G063100	GO:0003677	GO:0003677
Misin01G063200	GO:0005975,GO:0016757,GO:0006091,GO:0009056,GO:0043167,GO:0009058,GO:0006950,GO:0009536	GO:0008184,GO:0005980,GO:0009414,GO:0042742,GO:0009409,GO:0019252,GO:0009570,GO:0030170
Misin01G063300	GO:0008219,GO:0022857,GO:0007165,GO:0005739,GO:0032991,GO:0006950,GO:0002376,GO:0005886	GO:0070588,GO:0009626,GO:0005739,GO:0005262,GO:0007263,GO:0005222,GO:0071805,GO:0005242,GO:0042391,GO:0017071,GO:0008076
Misin01G063400	GO:0005618,GO:0032991,GO:0005622	GO:0000502,GO:0005618
Misin01G063500
Misin01G063600	GO:0006091,GO:0016491,GO:0043167,GO:0005886	GO:0005507,GO:0016021,GO:0046658,GO:0022900,GO:0009055,GO:0006118
Misin01G063700	GO:0003677,GO:0005634,GO:0016779,GO:0032991,GO:0034641,GO:0009058	GO:0006383,GO:0003677,GO:0005666,GO:0001056
Misin01G063800	GO:0005739	GO:0005739
Misin01G063900	GO:0032182,GO:0007059,GO:0008135,GO:0005694,GO:0005840,GO:0005634,GO:0051276,GO:0005739,GO:0140014,GO:0032991	GO:0003746,GO:0009524,GO:0006452,GO:0043022,GO:0043130,GO:0000776,GO:0033597,GO:1990298,GO:0045905,GO:0007094,GO:0045901,GO:0005739,GO:0005840
Misin01G064000	GO:0008135,GO:0005840	GO:0003743,GO:0003746,GO:0006452,GO:0045905,GO:0043022,GO:0045901,GO:0005840,GO:0006446
Misin01G064100	GO:0005975,GO:0003677,GO:0003700,GO:0006629,GO:0032991,GO:0034641,GO:0009058,GO:0009536	GO:0009536,GO:0016020,GO:0044262,GO:0006355,GO:0043565,GO:0016043,GO:0044723,GO:0008654,GO:0003700,GO:0005667,GO:0045449
Misin01G064200
Misin01G064300	GO:0008150,GO:0003677	GO:0050896,GO:0050789,GO:0003677
Misin01G064400
Misin01G064500	GO:0005634,GO:0043167,GO:0032991,GO:0005694,GO:0009058,GO:0000278	GO:0000278,GO:0000808,GO:0006260,GO:0005524,GO:0009744,GO:0005634
Misin01G064600
Misin01G064700
Misin01G064800	GO:0003677,GO:0005634,GO:0003700,GO:0034641,GO:0009058	GO:0001228,GO:0001046,GO:0005634,GO:0006366
Misin01G064900	GO:0019748,GO:0016491,GO:0009058,GO:0005575	GO:0016709,GO:0016020,GO:0044550,GO:0005488
Misin01G065000	GO:0019748,GO:0044281,GO:0006790,GO:0016491,GO:0043167,GO:0009058,GO:0034641,GO:0005575,GO:0006950	GO:0044550,GO:0042343,GO:0005506,GO:0016709,GO:0020037,GO:0098542,GO:0016021,GO:0055114
Misin01G065100
Misin01G065200	GO:0019748,GO:0044281,GO:0006790,GO:0016491,GO:0043167,GO:0009058,GO:0034641,GO:0005575,GO:0006950	GO:0044550,GO:0042343,GO:0005506,GO:0016709,GO:0020037,GO:0098542,GO:0016021,GO:0055114
Misin01G065300	GO:0019748,GO:0044281,GO:0006091,GO:0006790,GO:0016491,GO:0043167,GO:0009058,GO:0034641,GO:0005575,GO:0006950	GO:0044550,GO:0042343,GO:0005506,GO:0016709,GO:0020037,GO:0098542,GO:0016020,GO:0022900
Misin01G065400	GO:0005829	GO:0005829
Misin01G065500	GO:0009058	GO:0006260
Misin01G065600	GO:0005634,GO:0005737,GO:0043167	GO:0005737,GO:0005634,GO:0008270
Misin01G065700	GO:0006790,GO:0016491,GO:0006520,GO:0009058,GO:0009536	GO:0009088,GO:0051287,GO:0009086,GO:0055114,GO:0009089,GO:0009536,GO:0004073,GO:0003942,GO:0009097,GO:0046983,GO:0050661,GO:0006544,GO:0006563,GO:0000051
Misin01G065800	GO:0008283	GO:0008283
Misin01G065900	GO:0009536	GO:0009536
Misin01G066000	GO:0005739,GO:0043167,GO:0016791,GO:0006464,GO:0032991	GO:0008287,GO:0046872,GO:0004722,GO:0006470,GO:0005739
Misin01G066100	GO:0005634,GO:0006790,GO:0005737,GO:0051186,GO:0006520,GO:0008168,GO:0034641	GO:0046500,GO:0005737,GO:0008757,GO:0046498,GO:0032259,GO:0005634
Misin01G066200
Misin01G066300	GO:0005618,GO:0008233	GO:0005618,GO:0006508,GO:0004252
Misin01G066400	GO:0005739	GO:0005739
Misin01G066500	GO:0016491,GO:0043167,GO:0005794,GO:0006950	GO:0031348,GO:0005794,GO:0031418,GO:0005506,GO:0016705,GO:0016021,GO:0051213,GO:0055114
Misin01G066600	GO:0006464,GO:0048856,GO:0043167,GO:0006520,GO:0009058,GO:0009536,GO:0000003,GO:0003700,GO:0032991,GO:0034641,GO:0016301	GO:0009648,GO:0016021,GO:0006468,GO:0004674,GO:0009536,GO:0010229,GO:0005524,GO:0004713,GO:0003700,GO:0009069,GO:0005667,GO:0045449
Misin01G066700
Misin01G066800	GO:0009056,GO:0016491,GO:0051186,GO:0043167,GO:0005576,GO:0006950	GO:0046872,GO:0098869,GO:0006979,GO:0042744,GO:0020037,GO:0004601,GO:0005576,GO:0055114,GO:0006804
Misin01G066900
Misin01G067000	GO:0009056,GO:0016491,GO:0051186,GO:0043167,GO:0005576,GO:0006950	GO:0046872,GO:0098869,GO:0006979,GO:0042744,GO:0020037,GO:0004601,GO:0005576,GO:0055114,GO:0006804
Misin01G067100	GO:0005739	GO:0005739
Misin01G067200
Misin01G067300
Misin01G067400	GO:0009536	GO:0009536
Misin01G067500
Misin01G067600	GO:0005739,GO:0006464,GO:0043167,GO:0005829,GO:0006520,GO:0016301	GO:0006468,GO:0005524,GO:0005829,GO:0004674,GO:0005739,GO:0009069
Misin01G067700	GO:0015031,GO:0005739	GO:0016021,GO:0015031,GO:0005739
Misin01G067800
Misin01G067900	GO:0003674	GO:0003676
Misin01G068000	GO:0003677,GO:0005634,GO:0034641,GO:0009058	GO:0003677,GO:0005634,GO:0006366
Misin01G068100	GO:0005737,GO:0007165,GO:0043167,GO:0006464,GO:0006520	GO:0005737,GO:0005524,GO:0023014,GO:0004702,GO:0007178,GO:0009069
Misin01G068200	GO:0003677	GO:0003677
Misin01G068300
Misin01G068400
Misin01G068500	GO:0005634,GO:0007165,GO:0005737,GO:0006464,GO:0043167,GO:0006520,GO:0016301,GO:0006950	GO:0006468,GO:0035556,GO:0004674,GO:0009738,GO:0005524,GO:2000070,GO:0005737,GO:0005634,GO:0009069
Misin01G068600	GO:0003677,GO:0034641,GO:0009058,GO:0009536	GO:0006355,GO:0003677,GO:0009536
Misin01G068700	GO:0007010,GO:0006464,GO:0043167,GO:0007059,GO:0000228,GO:0006520,GO:0000278,GO:0051301,GO:0005815,GO:0051276,GO:0032991,GO:0016301	GO:0032133,GO:0031616,GO:0005876,GO:0044022,GO:0043988,GO:0032465,GO:0007059,GO:0043987,GO:0007052,GO:0005524,GO:0000780,GO:0035175,GO:0051233,GO:0009069
Misin01G068800
Misin01G068900	GO:0061024,GO:0065003,GO:0008233,GO:0009058,GO:0007005,GO:0009536,GO:0009579,GO:0003677,GO:0006605,GO:0005739,GO:0051604,GO:0032991,GO:0034641	GO:0004252,GO:0006465,GO:0042720,GO:0006355,GO:0033108,GO:0003677,GO:0016021,GO:0009535,GO:0006627,GO:0010027
Misin01G069000	GO:0006913,GO:0043226,GO:0005622	GO:0006913,GO:0043231
Misin01G069100	GO:0009790,GO:0000003,GO:0009536	GO:0009793,GO:0009507
Misin01G069200
Misin01G069300
Misin01G069400	GO:0005739,GO:0005794	GO:0016021,GO:0005794,GO:0005739
Misin01G069500	GO:0003677,GO:0005634,GO:0034641,GO:0009058	GO:0006355,GO:0044212,GO:0005634
Misin01G069600
Misin01G069700
Misin01G069800	GO:0044281,GO:0005634,GO:0065003,GO:0009056,GO:0006629,GO:0005829,GO:0032991	GO:0043248,GO:0006635,GO:0000502,GO:0005634,GO:0005829
Misin01G069900
Misin01G070000	GO:0016829,GO:0043167,GO:0009058,GO:0006950,GO:0009536,GO:0009579,GO:0044281,GO:0016491,GO:0005739,GO:0006629	GO:0009978,GO:0016021,GO:0055114,GO:0009753,GO:0005739,GO:0009611,GO:0009695,GO:0016705,GO:0004497,GO:0016125,GO:0009535,GO:0047987,GO:0010287,GO:0020037,GO:0031969,GO:0005506,GO:0031408
Misin01G070100	GO:0044281,GO:0006790,GO:0065003,GO:0016491,GO:0042592,GO:0006457,GO:0006950,GO:0009536,GO:0009579	GO:0006662,GO:0031977,GO:0055114,GO:0000103,GO:0006457,GO:0045454,GO:0034599,GO:0010190,GO:0016671,GO:0009535,GO:0015035,GO:0006118
Misin01G070200
Misin01G070300	GO:0016746,GO:0006790,GO:0043167,GO:0006520,GO:0009058,GO:0009536	GO:0008270,GO:0009536,GO:0009001,GO:0006535,GO:0042967
Misin01G070400	GO:0005575	GO:0016021
Misin01G070500	GO:0005739,GO:0005886	GO:0016021,GO:0005739,GO:0005886
Misin01G070600
Misin01G070700
Misin01G070800
Misin01G070900	GO:0009536	GO:0016021,GO:0009536
Misin01G071000	GO:0003735,GO:0042254,GO:0005829,GO:0032991,GO:0005840,GO:0019843,GO:0009536,GO:0006412	GO:0000312,GO:0006412,GO:0000462,GO:0019843,GO:0003735,GO:0009941,GO:0022627,GO:0009570,GO:0016020
Misin01G071100
Misin01G071200	GO:0043167	GO:0005509
Misin01G071300	GO:0061024,GO:0065003,GO:0048856,GO:0009058,GO:0009536,GO:0009579,GO:0044281,GO:0005975,GO:0006629,GO:0030154,GO:0034641	GO:0016117,GO:0006655,GO:0043085,GO:0019252,GO:0000023,GO:0016556,GO:0019288,GO:0009965,GO:0016021,GO:0030154,GO:0009535,GO:0017004,GO:0010027
Misin01G071400	GO:0005739	GO:0005739
Misin01G071500	GO:0005739	GO:0005739,GO:0016020
Misin01G071600
Misin01G071700
Misin01G071800	GO:0003674	GO:0016740
Misin01G071900	GO:0034641,GO:0009058	GO:0006351
Misin01G072000	GO:0016757,GO:0005794,GO:0071554	GO:0016021,GO:0000139,GO:0071555,GO:0016757
Misin01G072100
Misin01G072200	GO:0003677	GO:0003677
Misin01G072300	GO:0003677,GO:0005634,GO:0003700,GO:0032991,GO:0034641,GO:0009058	GO:0006355,GO:0043565,GO:0003700,GO:0005634,GO:0005667,GO:0045449
Misin01G072400	GO:0006464,GO:0043167,GO:0006520,GO:0005575,GO:0016301	GO:0030246,GO:0006468,GO:0005524,GO:0016021,GO:0004674,GO:0009069
Misin01G072500	GO:0006464,GO:0043167,GO:0006520,GO:0005575,GO:0016301	GO:0030246,GO:0006468,GO:0005524,GO:0016021,GO:0004674,GO:0009069
Misin01G072600	GO:0006464,GO:0043167,GO:0006520,GO:0005575,GO:0016301	GO:0030246,GO:0006468,GO:0005524,GO:0016021,GO:0004674,GO:0009069
Misin01G072700	GO:0006091,GO:0022857,GO:0016491,GO:0005739,GO:0032991	GO:0004129,GO:0005751,GO:1902600,GO:0006123
Misin01G072800
Misin01G072900	GO:0003677,GO:0005634,GO:0003723,GO:0003735,GO:0043167,GO:0005829,GO:0042254,GO:0032991,GO:0005840,GO:0006412	GO:0003677,GO:0003735,GO:0003723,GO:0022627,GO:0016021,GO:0005634,GO:0008270,GO:0006412,GO:0042254
Misin01G073000	GO:0006464,GO:0043167,GO:0016301,GO:0005575	GO:0004672,GO:0006468,GO:0005524,GO:0016021
Misin01G073100	GO:0016887,GO:0008150,GO:0005856,GO:0043167,GO:0032991,GO:0008092	GO:0008017,GO:0007018,GO:0016887,GO:0005524,GO:0005871,GO:0003777,GO:0005874,GO:0045298
Misin01G073200	GO:0048856,GO:0006464,GO:0043167,GO:0016301,GO:0000003,GO:0040007,GO:0005886	GO:0048437,GO:0016021,GO:0006468,GO:0004672,GO:0010075,GO:0048229,GO:0033612,GO:0043621,GO:0005524,GO:0005886
Misin01G073300
Misin01G073400	GO:0044281,GO:0005777,GO:0005975,GO:0006091,GO:0016491	GO:0030060,GO:0006108,GO:0009514,GO:0006097,GO:0006090,GO:0019643
Misin01G073500	GO:0008150,GO:0005856,GO:0005737,GO:0003924,GO:0005198,GO:0043167	GO:0005737,GO:0005200,GO:0005525,GO:0007017,GO:0003924,GO:0005874
Misin01G073600	GO:0016491,GO:0005739	GO:0016020,GO:0051539,GO:0005739,GO:0016651,GO:0055114
Misin01G073700	GO:0016491,GO:0005739,GO:0016791,GO:0043167	GO:0008253,GO:0046872,GO:0016311,GO:0016651,GO:0051539,GO:0016020,GO:0005739,GO:0055114
Misin01G073800	GO:0009536,GO:0009579	GO:0009535
Misin01G073900	GO:0008150,GO:0005739,GO:0005829,GO:0008168	GO:0005829,GO:0032259,GO:0005739,GO:0008757
Misin01G074000	GO:0008150,GO:0005768,GO:0043167,GO:0008168,GO:0005794,GO:0005773	GO:0008757,GO:0005768,GO:0051536,GO:0010181,GO:0005774,GO:0032259,GO:0016021,GO:0005802
Misin01G074100	GO:0005768,GO:0005739,GO:0016829,GO:0043167,GO:0006399,GO:0005794,GO:0008168,GO:0009536	GO:0016021,GO:0055114,GO:0016829,GO:0005739,GO:0046872,GO:0009536,GO:0008033,GO:0032259,GO:0005768,GO:0051539,GO:0005802,GO:0008168,GO:0010181
Misin01G074200	GO:0016757,GO:0006629,GO:0005739,GO:0006464,GO:0032991,GO:0005794,GO:0009058	GO:0035269,GO:0006506,GO:0005739,GO:0033185,GO:0004582,GO:0005789,GO:0000136
Misin01G074300	GO:0043167	GO:0008270
Misin01G074400	GO:0005634,GO:0006790,GO:0005737,GO:0051186,GO:0022607,GO:0007059,GO:0009058	GO:0016021,GO:0005737,GO:0016226,GO:0005634,GO:0007059
Misin01G074500	GO:0016491,GO:0005829,GO:0006520	GO:0016618,GO:0016021,GO:0005829,GO:0030267,GO:0006544,GO:0006563,GO:0006566,GO:0046487,GO:0006090
Misin01G074600	GO:0005634,GO:0007165,GO:0034641,GO:0009058	GO:0009734,GO:0006355,GO:0005634
Misin01G074700	GO:0005739,GO:0006464,GO:0043167,GO:0006520,GO:0016301	GO:0006468,GO:0005524,GO:0016021,GO:0004674,GO:0005739,GO:0009069
Misin01G074800	GO:0044281,GO:0003723,GO:0006790,GO:0005739,GO:0051186,GO:0006629,GO:0043167,GO:0048856,GO:0034641,GO:0009058	GO:0008270,GO:0048364,GO:0005739,GO:0019287,GO:0019288,GO:0016125,GO:0034046,GO:0050790,GO:0016020
Misin01G074900
Misin01G075000	GO:0003674	GO:0005488
Misin01G075100
Misin01G075200
Misin01G075300	GO:0043226	GO:0016021,GO:0005789
Misin01G075400	GO:0006091,GO:0009536,GO:0016853	GO:0009052,GO:0004751,GO:0009536,GO:0015976
Misin01G075500
Misin01G075600	GO:0005739	GO:0005739
Misin01G075700
Misin01G075800	GO:0016887,GO:0005739,GO:0043167,GO:0009536	GO:0005525,GO:0016887,GO:0005524,GO:0043023,GO:0043022,GO:0009536,GO:0005739
Misin01G075900	GO:0005737,GO:0006464,GO:0008168	GO:0005737,GO:0006480,GO:0008168
Misin01G076000	GO:0044281,GO:0016491,GO:0006629,GO:0043167,GO:0005783,GO:0009058	GO:0006633,GO:0080132,GO:0005506,GO:0016021,GO:0005783,GO:0055114
Misin01G076100	GO:0008150,GO:0005856,GO:0005737,GO:0003924,GO:0005198,GO:0043167	GO:0005737,GO:0005200,GO:0007018,GO:0005525,GO:0003924,GO:0005874
Misin01G076200	GO:0044281,GO:0016491,GO:0005739,GO:0043167,GO:0032991,GO:0034641,GO:0009058	GO:0055114,GO:0046872,GO:0000166,GO:0006177,GO:0003938,GO:0006144,GO:0042720
Misin01G076300	GO:0005856,GO:0007010,GO:0008092	GO:0030042,GO:0003779,GO:0015629
Misin01G076400	GO:0008150	GO:0009733
Misin01G076500	GO:0005886	GO:0016021,GO:0005886
Misin01G076600
Misin01G076700	GO:0044281,GO:0022857,GO:0032991,GO:0034641,GO:0009058,GO:0005622	GO:0046933,GO:0015986,GO:0045259
Misin01G076800
Misin01G076900	GO:0009790,GO:0006790,GO:0022607,GO:0006399,GO:0009058,GO:0009536,GO:0000003,GO:0003674,GO:0006950,GO:0002376,GO:0051186	GO:0045893,GO:0006399,GO:0009536,GO:0009793,GO:0016740,GO:0051607,GO:0016226,GO:0009658,GO:0010267,GO:0042793
Misin01G077000
Misin01G077100	GO:0016746,GO:0006629,GO:0016791,GO:0009058,GO:0005575	GO:0016311,GO:0016021,GO:0016791,GO:0004366,GO:0090447,GO:0010143,GO:0042967,GO:0046486
Misin01G077200	GO:0005575,GO:0006810,GO:0003674	GO:0016021,GO:0006810,GO:0005215
Misin01G077300	GO:0009536	GO:0009536
Misin01G077400	GO:0042592,GO:0005739,GO:0043167	GO:0045454,GO:0005739,GO:0050897
Misin01G077500	GO:0005634,GO:0005737,GO:0051276,GO:0006464,GO:0048856,GO:0034641,GO:0009058,GO:0003674,GO:0000003,GO:0006950	GO:0016458,GO:0004842,GO:0005737,GO:0006355,GO:0044702,GO:0016567,GO:0010228,GO:0016021,GO:0009409,GO:0005634,GO:0040029,GO:0006325
Misin01G077600	GO:0016791	GO:0016311,GO:0016791
Misin01G077700	GO:0006464,GO:0009058,GO:0006950,GO:0007049,GO:0051301,GO:0005634,GO:0005737,GO:0032991,GO:0034641,GO:0030234,GO:0016301	GO:2000070,GO:1990069,GO:0010119,GO:0016538,GO:0004672,GO:0051301,GO:0005737,GO:0045737,GO:0009637,GO:1901409,GO:0072593,GO:0045944,GO:0000307,GO:0005634,GO:0000074
Misin01G077800	GO:0044281,GO:0043167,GO:0009058,GO:0016301	GO:0010264,GO:0016310,GO:0019140,GO:0005524
Misin01G077900	GO:0009536	GO:0009536
Misin01G078000
Misin01G078100
Misin01G078200	GO:0005737,GO:0016491,GO:0043167	GO:0016021,GO:0005737,GO:0055114,GO:0008270,GO:0004022
Misin01G078300	GO:0005829	GO:0005829
Misin01G078400	GO:0005739,GO:0034655,GO:0006464,GO:0006520,GO:0016301	GO:0000184,GO:0006468,GO:0004674,GO:0005739,GO:0009069
Misin01G078500	GO:0006464,GO:0043167,GO:0006520,GO:0008168,GO:0006259,GO:0006950,GO:0005634,GO:0051186,GO:0034655,GO:0016301	GO:0006468,GO:0006281,GO:0004674,GO:0006544,GO:0032259,GO:0035999,GO:0005524,GO:0004372,GO:0006563,GO:0030170,GO:0008168,GO:0000184,GO:0005634
Misin01G078600	GO:0005634,GO:0006464,GO:0043167,GO:0034655,GO:0006520,GO:0006259,GO:0016301,GO:0006950	GO:0006468,GO:0006281,GO:0009069,GO:0016741,GO:0004674,GO:0006730,GO:0005524,GO:0000184,GO:0005634
Misin01G078700	GO:0006091,GO:0043167,GO:0006520,GO:0008168,GO:0009058,GO:0005840,GO:0005576,GO:0006950,GO:0009536,GO:0002376,GO:0005886,GO:0009579,GO:0005634,GO:0003723,GO:0051186,GO:0005739,GO:0005829,GO:0015979,GO:0034641	GO:0008266,GO:0019684,GO:0006544,GO:0042742,GO:0032259,GO:0035999,GO:0004372,GO:0009534,GO:0009570,GO:0006563,GO:0005759,GO:0009853,GO:0030170,GO:0008168,GO:0022626,GO:0005634,GO:0009814,GO:0005886,GO:0009697,GO:0010319,GO:0048046
Misin01G078800
Misin01G078900
Misin01G079000	GO:0005575	GO:0016021
Misin01G079100	GO:0005576	GO:0005576
Misin01G079200
Misin01G079300
Misin01G079400	GO:0048856,GO:0006464,GO:0051604,GO:0009058,GO:0016765	GO:0034038,GO:0009553,GO:0008612,GO:0050983
Misin01G079500	GO:0003735,GO:0005739,GO:0042254,GO:0032991,GO:0005840,GO:0006412	GO:0003735,GO:0015935,GO:0006412,GO:0005739,GO:0042254
Misin01G079600
Misin01G079700
Misin01G079800	GO:0003677,GO:0005634,GO:0006259,GO:0006950	GO:0003677,GO:0006302,GO:0005634,GO:0006310
Misin01G079900
Misin01G080000	GO:0005634,GO:0034641,GO:0009058,GO:0003674	GO:0005488,GO:0006351,GO:0005634
Misin01G080100	GO:0003677,GO:0034641,GO:0009058	GO:0003677,GO:0006351,GO:0005515
Misin01G080200	GO:0005575	GO:0016021
Misin01G080300	GO:0005739,GO:0043167	GO:0005739,GO:0008270
Misin01G080400
Misin01G080500
Misin01G080600	GO:0007165,GO:0005622	GO:0009736,GO:0005622,GO:0000160
Misin01G080700	GO:0022857,GO:0005575	GO:1903830,GO:0016021,GO:0015095,GO:0015693
Misin01G080800	GO:0016192,GO:0015031,GO:0043167,GO:0031410,GO:0032991	GO:0030127,GO:0006886,GO:0006888,GO:0008270
Misin01G080900	GO:0005634,GO:0007165,GO:0034641,GO:0009058	GO:0009734,GO:0006355,GO:0005634
Misin01G081000
Misin01G081100
Misin01G081200	GO:0008150,GO:0008168	GO:0008168,GO:0032259
Misin01G081300	GO:0003677,GO:0051276,GO:0000228,GO:0032991,GO:0034641,GO:0009058	GO:0000786,GO:0000790,GO:0003677,GO:0006342,GO:0046982
Misin01G081400	GO:0005634,GO:0003677,GO:0043167,GO:0032991,GO:0005694	GO:0046982,GO:0000786,GO:0005634,GO:0003677,GO:0005509
Misin01G081500	GO:0044281,GO:0016779,GO:0006790,GO:0034641,GO:0016301,GO:0009536	GO:0004020,GO:0000103,GO:0016310,GO:0004781,GO:0009536,GO:0006144
Misin01G081600
Misin01G081700	GO:0005634,GO:0005739,GO:0009536	GO:0005739,GO:0005634,GO:0009941,GO:0009570
Misin01G081800	GO:0006464,GO:0043167,GO:0016301	GO:0004672,GO:0006468,GO:0005524
Misin01G081900	GO:0006091,GO:0006790,GO:0043167,GO:0009058,GO:0009536,GO:0044281,GO:0005975,GO:0016491,GO:0042592,GO:0051186,GO:0034641	GO:0022900,GO:0098869,GO:0045454,GO:0009536,GO:0006749,GO:0004362,GO:0050660,GO:0050661,GO:0006094,GO:0006118
Misin01G082000	GO:0006520,GO:0005829,GO:0034641,GO:0009058,GO:0016874	GO:0004066,GO:0006541,GO:0006529,GO:0005829,GO:0042803,GO:0006522,GO:0006531
Misin01G082100
Misin01G082200
Misin01G082300	GO:0005794,GO:0005773,GO:0006810	GO:0016021,GO:0005773,GO:0005789,GO:0005794,GO:0006810
Misin01G082400	GO:0007165,GO:0048856,GO:0004386,GO:0006950	GO:0009967,GO:0009651,GO:0048229,GO:0001101,GO:1901700,GO:0009755,GO:0016887,GO:0080134,GO:0003724
Misin01G082500	GO:0003677,GO:0005634,GO:0003700,GO:0032991,GO:0034641,GO:0009058	GO:0006355,GO:0043565,GO:0003700,GO:0005634,GO:0005667,GO:0045449
Misin01G082600	GO:0044281,GO:0005975,GO:0016757,GO:0005739,GO:0009058	GO:0009813,GO:0080043,GO:0052696,GO:0080044,GO:0005739
Misin01G082700
Misin01G082800	GO:0005739	GO:0005739,GO:0016020
Misin01G082900
Misin01G083000	GO:0007165,GO:0043167,GO:0006464,GO:0006520,GO:0016301	GO:0004674,GO:0005524,GO:0000165,GO:0009069
Misin01G083100	GO:0016779,GO:0003723,GO:0005739,GO:0009058,GO:0006259,GO:0009536	GO:0003964,GO:0003723,GO:0006278,GO:0009536,GO:0005739
Misin01G083200	GO:0005634,GO:0051276,GO:0007165,GO:0005739,GO:0048856,GO:0043167,GO:0004386,GO:0034641,GO:0005694,GO:0006950	GO:0032508,GO:1902584,GO:0042645,GO:0016070,GO:1901002,GO:0009555,GO:0080038,GO:0009561,GO:0009939,GO:0004004,GO:0010929,GO:0005634,GO:0005524,GO:0003678,GO:0005657
Misin01G083300	GO:0006914,GO:0022607,GO:0005773	GO:0000045,GO:0000421
Misin01G083400
Misin01G083500	GO:0044281,GO:0005634,GO:0006399,GO:0008168	GO:0030488,GO:0008618,GO:0036265,GO:0005634,GO:0008168
Misin01G083600	GO:0003735,GO:0005618,GO:0022618,GO:0043167,GO:0005829,GO:0042254,GO:0032991,GO:0005840,GO:0006412	GO:0006412,GO:0005618,GO:0046872,GO:0009506,GO:0003735,GO:0022627,GO:0000028
Misin01G083700	GO:0003735,GO:0022618,GO:0043167,GO:0005829,GO:0042254,GO:0032991,GO:0005840,GO:0006412	GO:0006412,GO:0046872,GO:0003735,GO:0022627,GO:0000028
Misin01G083800	GO:0003735,GO:0022618,GO:0043167,GO:0005829,GO:0042254,GO:0032991,GO:0005840,GO:0006412	GO:0006412,GO:0046872,GO:0003735,GO:0022627,GO:0000028
Misin01G083900
Misin01G084000	GO:0051276,GO:0048856,GO:0009058,GO:0006259,GO:0000003,GO:0009536,GO:0007049	GO:0009908,GO:0009536,GO:0016569,GO:0006259,GO:0006342,GO:0043414,GO:0016021,GO:0007049
Misin01G084100
Misin01G084200	GO:0003677,GO:0005575	GO:0016021,GO:0003677
Misin01G084300
Misin01G084400
Misin01G084500	GO:0003677,GO:0016746,GO:0043167,GO:0034641,GO:0009058	GO:0006355,GO:0008080,GO:0003677,GO:0008270,GO:0042967
Misin01G084600	GO:0006464,GO:0043167,GO:0006520,GO:0005575,GO:0016301	GO:0006468,GO:0005524,GO:0016021,GO:0004674,GO:0009069
Misin01G084700	GO:0003674	GO:0003824
Misin01G084800
Misin01G084900	GO:0022857,GO:0009536,GO:0005886	GO:0071704,GO:0008519,GO:0009536,GO:0019740,GO:0072488,GO:0005887,GO:0015695
Misin01G085000	GO:0040011,GO:0048856,GO:0000003	GO:0009553,GO:0010183,GO:0009875
Misin01G085100	GO:0005634,GO:0042393,GO:0043167	GO:0035064,GO:0005634,GO:0008270
Misin01G085200	GO:0003723	GO:0003723
Misin01G085300	GO:0006091,GO:0065003,GO:0015979,GO:0009536,GO:0009579	GO:0010206,GO:0009543,GO:0010207
Misin01G085400	GO:0043167,GO:0007059,GO:0006259,GO:0000278,GO:0009536,GO:0000003,GO:0005634,GO:0016491,GO:0051276,GO:0005829,GO:0032991	GO:0000278,GO:0005829,GO:0016021,GO:0055114,GO:0051536,GO:0009536,GO:0009055,GO:0070482,GO:0042138,GO:0042597,GO:0009410,GO:0008901,GO:0007129,GO:0007131,GO:0005506,GO:0005634,GO:0006118,GO:0009375
Misin01G085500	GO:0003674	GO:0016740
Misin01G085600	GO:0005634,GO:0003723,GO:0005739,GO:0043167,GO:0004386,GO:0034641	GO:0003725,GO:0004004,GO:0005524,GO:0005634,GO:0005739,GO:0006396,GO:0044822
Misin01G085700	GO:0003674	GO:0003676,GO:0000166
Misin01G085800	GO:0022857,GO:0005886	GO:0072488,GO:0005887,GO:0015695,GO:0019740,GO:0008519
Misin01G085900	GO:0005975,GO:0009056,GO:0016798	GO:0009251,GO:0008422
Misin01G086000
Misin01G086100
Misin01G086200
Misin01G086300
Misin01G086400	GO:0005975,GO:0009056,GO:0016798	GO:0004338,GO:0009251,GO:0005982,GO:0005985
Misin01G086500
Misin01G086600	GO:0005975,GO:0009056,GO:0005575,GO:0016798	GO:0016021,GO:0009251,GO:0008422
Misin01G086700	GO:0006464,GO:0043167,GO:0006520,GO:0016301,GO:0009536	GO:0006468,GO:0005524,GO:0009507,GO:0004674,GO:0009069
Misin01G086800	GO:0005737,GO:0006464,GO:0008168	GO:0005737,GO:0003676,GO:0016279,GO:0018022
Misin01G086900	GO:0005739,GO:0009536	GO:0005739,GO:0009507
Misin01G087000
Misin01G087100
Misin01G087200	GO:0016887,GO:0008150,GO:0005856,GO:0043167,GO:0032991,GO:0008092	GO:0008017,GO:0007018,GO:0016887,GO:0005524,GO:0005871,GO:0003777,GO:0045298,GO:0005874
Misin01G087300
Misin01G087400	GO:0005739,GO:0006629,GO:0016829,GO:0005783,GO:0009058,GO:0034641	GO:0016788,GO:0016021,GO:0005783,GO:0005739,GO:0016844,GO:0016114,GO:0042432
Misin01G087500	GO:0016746,GO:0006464,GO:0043167,GO:0009058,GO:0005694,GO:0005654,GO:0003677,GO:0003700,GO:0051276,GO:0032991,GO:0034641	GO:0035066,GO:0006357,GO:0008270,GO:0003677,GO:0004402,GO:0003713,GO:0003682,GO:0003700,GO:0006338,GO:0000123,GO:0042967,GO:0005667,GO:0045941,GO:0000785,GO:0045449
Misin01G087600	GO:0016746,GO:0006464,GO:0043167,GO:0009058,GO:0005694,GO:0005654,GO:0003677,GO:0003700,GO:0051276,GO:0032991,GO:0034641	GO:0035066,GO:0006357,GO:0008270,GO:0003677,GO:0004402,GO:0003713,GO:0003682,GO:0003700,GO:0006338,GO:0000123,GO:0042967,GO:0005667,GO:0045941,GO:0000785,GO:0045449
Misin01G087700
Misin01G087800	GO:0003677,GO:0005634,GO:0051276,GO:0043167,GO:0006464,GO:0034641,GO:0009058	GO:0006357,GO:0008270,GO:0003677,GO:0016740,GO:0016573,GO:0005634
Misin01G087900
Misin01G088000
Misin01G088100	GO:0005575	GO:0016021
Misin01G088200	GO:0005975,GO:0005886,GO:0016798	GO:0004553,GO:0046658,GO:0030247,GO:0005975
Misin01G088300	GO:0048856,GO:0006810,GO:0040007	GO:0009965,GO:0010014,GO:0009956,GO:0010305,GO:0009825,GO:0010073,GO:0010540,GO:0009855
Misin01G088400	GO:0055085,GO:0005575	GO:0055085,GO:0016021
Misin01G088500	GO:0051276,GO:0043167,GO:0048856,GO:0030154,GO:0006464,GO:0032991,GO:0034641,GO:0009058,GO:0000003,GO:0005654	GO:0005677,GO:0031519,GO:0046872,GO:0006342,GO:0009908,GO:0030154,GO:0048586,GO:0070734
Misin01G088600
Misin01G088700	GO:0005737,GO:0042592,GO:0043167,GO:0006810	GO:0005737,GO:0046914,GO:0046916,GO:0016020,GO:0030001
Misin01G088800
Misin01G088900
Misin01G089000	GO:0005634,GO:0007165,GO:0006464,GO:0032991,GO:0034641,GO:0009058,GO:0016301	GO:0000160,GO:0009585,GO:0017006,GO:0018298,GO:0006355,GO:0023014,GO:0009584,GO:0042803,GO:0009881,GO:0005634,GO:0000155,GO:0009365
Misin01G089100	GO:0043226,GO:0005622	GO:0044444,GO:0043231
Misin01G089200	GO:0048856,GO:0034641,GO:0009058,GO:0003674	GO:0007275,GO:0005515,GO:0006351
Misin01G089300
Misin01G089400	GO:0005739	GO:0005739
Misin01G089500	GO:0048856	GO:0007275
Misin01G089600
Misin01G089700	GO:0016491,GO:0051604,GO:0009536,GO:0016853	GO:0005789,GO:0016671,GO:0003756,GO:0051604,GO:0016021,GO:0009536,GO:0055114
Misin01G089800
Misin01G089900
Misin01G090000
Misin01G090100
Misin01G090200	GO:0030234,GO:0005575	GO:0010951,GO:0004867,GO:0016021
Misin01G090300	GO:0055085,GO:0003735,GO:0042254,GO:0005840,GO:0009536,GO:0006412	GO:0009941,GO:0003735,GO:0055085,GO:0016021,GO:0006412,GO:0005840,GO:0042254
Misin01G090400
Misin01G090500	GO:0003735,GO:0005739,GO:0042254,GO:0005840,GO:0006412	GO:0005840,GO:0003735,GO:0006412,GO:0005739,GO:0042254
Misin01G090600	GO:0005975,GO:0016779,GO:0006091,GO:0043167,GO:0009058,GO:0009536	GO:0005524,GO:0019252,GO:0009507,GO:0008878,GO:0005978,GO:0005985
Misin01G090700	GO:0005634,GO:0032991,GO:0006397	GO:0000398,GO:0071013
Misin01G090800	GO:0007165,GO:0005575	GO:0016021,GO:0007165
Misin01G090900	GO:0007165,GO:0005575	GO:0016021,GO:0007165
Misin01G091000	GO:0044281,GO:0005975,GO:0016798	GO:0004564,GO:0005982,GO:0005985,GO:0006012
Misin01G091100	GO:0005829,GO:0003674	GO:0003676,GO:0005829
Misin01G091200
Misin01G091300	GO:0006790,GO:0005737,GO:0051186,GO:0034641,GO:0016765	GO:0005737,GO:0006749,GO:0004364,GO:0006803
Misin01G091400	GO:0009536	GO:0009536
Misin01G091500
Misin01G091600
Misin01G091700	GO:0044281,GO:0016491,GO:0006629,GO:0043167,GO:0009058,GO:0009536	GO:0055114,GO:0046872,GO:0019288,GO:0050992,GO:0051538,GO:0016114,GO:0009570,GO:0051745
Misin01G091800	GO:0005575,GO:0003674	GO:0016021,GO:0016788
Misin01G091900	GO:0008233	GO:0006508,GO:0008234
Misin01G092000	GO:0007155,GO:0008233,GO:0005575	GO:0016021,GO:0004222,GO:0007155,GO:0006508
Misin01G092100	GO:0044424	GO:0044424
Misin01G092200
Misin01G092300	GO:0016757,GO:0005575	GO:0016021,GO:0008375
Misin01G092400	GO:0016757,GO:0005575	GO:0016021,GO:0008375
Misin01G092500	GO:0016757,GO:0005575	GO:0016021,GO:0008375
Misin01G092600	GO:0005768,GO:0022857,GO:0042592,GO:0048856,GO:0043167,GO:0005794,GO:0005783,GO:0005886	GO:0005388,GO:0070588,GO:0048364,GO:0015410,GO:0046872,GO:0006874,GO:0055071,GO:0005768,GO:0005887,GO:0005524,GO:0005802,GO:0071421,GO:0016529
Misin01G092700	GO:0019748,GO:0016746,GO:0009056,GO:0005739,GO:0008233	GO:0004185,GO:0016747,GO:0019748,GO:0051603,GO:0005739
Misin01G092800
Misin01G092900	GO:0022857,GO:0005886	GO:0042626,GO:0005886,GO:0016021,GO:0000166,GO:0006810
Misin01G093000	GO:0008150	GO:0008152
Misin01G093100
Misin01G093200
Misin01G093300	GO:0016746,GO:0006629	GO:0006629,GO:0008374,GO:0042967
Misin01G093400	GO:0048856,GO:0031410,GO:0051604,GO:0008233,GO:0034641,GO:0000003,GO:0005764	GO:0042500,GO:0006465,GO:0071556,GO:0005765,GO:0071458,GO:0030660,GO:0009555,GO:0009846,GO:0033619
Misin01G093500	GO:0009536	GO:0009570
Misin01G093600	GO:0009536	GO:0009570
Misin01G093700	GO:0005634,GO:0043167,GO:0034641,GO:0009058	GO:0006355,GO:0005524,GO:0032502,GO:0005634
Misin01G093800	GO:0044281,GO:0051186,GO:0042254,GO:0008168,GO:0034641,GO:0009058,GO:0005575	GO:0070475,GO:0006744,GO:0070042,GO:0016021
Misin01G093900
Misin01G094000	GO:0008150,GO:0043167	GO:0008152,GO:0016597
Misin01G094100
Misin01G094200
Misin01G094300	GO:0005575	GO:0016020
Misin01G094400	GO:0005739	GO:0005739
Misin01G094500
Misin01G094600	GO:0005634,GO:0003723,GO:0043167,GO:0004386,GO:0034641,GO:0009058	GO:0010501,GO:0003723,GO:0004004,GO:0006355,GO:0005524,GO:0005634
Misin01G094700	GO:0005575	GO:0016021
Misin01G094800	GO:0005634,GO:0003677	GO:0046983,GO:0005634,GO:0003677
Misin01G094900	GO:0008233,GO:0009536	GO:0004177,GO:0031969,GO:0016021,GO:0006508,GO:0008237
Misin01G095000	GO:0009536	GO:0016021,GO:0009507
Misin01G095100	GO:0003677,GO:0005634,GO:0003700,GO:0032991,GO:0034641,GO:0009058	GO:0006355,GO:0043565,GO:0003700,GO:0005634,GO:0005667,GO:0045449
Misin01G095200	GO:0006464,GO:0032991,GO:0006259,GO:0016874,GO:0006950,GO:0005654	GO:0016874,GO:0004842,GO:0016567,GO:0043240,GO:0006281
Misin01G095300	GO:0006629,GO:0003674	GO:0044255,GO:0052689
Misin01G095400	GO:0030154,GO:0048856,GO:0005575	GO:0016020,GO:0010052
Misin01G095500
Misin01G095600
Misin01G095700	GO:0005739	GO:0016021,GO:0005739
Misin01G095800	GO:0005575	GO:0016021
Misin01G095900	GO:0005634,GO:0007165,GO:0005737,GO:0006464,GO:0043167,GO:0006520,GO:0016301,GO:0005886	GO:0018105,GO:0046777,GO:0035556,GO:0005516,GO:0005509,GO:0009931,GO:0009738,GO:0005524,GO:0005737,GO:0004683,GO:0005634,GO:0005886,GO:0009069
Misin01G096000	GO:0005739	GO:0016021,GO:0005739
Misin01G096100	GO:0005739	GO:0016021,GO:0005739
Misin01G096200
Misin01G096300	GO:0030154,GO:0048856,GO:0005575	GO:0016020,GO:0010052
Misin01G096400	GO:0006629,GO:0003674	GO:0044255,GO:0052689
Misin01G096500	GO:0006464,GO:0032991,GO:0006259,GO:0016874,GO:0006950,GO:0005654	GO:0016874,GO:0004842,GO:0016567,GO:0043240,GO:0006281
Misin01G096600	GO:0003677,GO:0005634,GO:0003700,GO:0032991,GO:0034641,GO:0009058	GO:0006355,GO:0043565,GO:0003700,GO:0005634,GO:0005667,GO:0045449
Misin01G096700
Misin01G096800	GO:0003677,GO:0005634,GO:0003700,GO:0032991,GO:0034641,GO:0009058	GO:0006355,GO:0003700,GO:0003677,GO:0005634,GO:0005667,GO:0045449
Misin01G096900	GO:0003677,GO:0005634,GO:0034641,GO:0009058	GO:0006355,GO:0043565,GO:0005634
Misin01G097000	GO:0044281,GO:0043167,GO:0016301,GO:0005622	GO:0052726,GO:0047325,GO:0005622,GO:0016310,GO:0005524,GO:0000287,GO:0052725,GO:0032957
Misin01G097100
Misin01G097200	GO:0005856,GO:0003674	GO:0005856,GO:0000166
Misin01G097300	GO:0042393,GO:0051276,GO:0048856,GO:0006464,GO:0032991,GO:0008168,GO:0000003,GO:0005654	GO:0048188,GO:0008168,GO:0042393,GO:0010228,GO:0051568
Misin01G097400
Misin01G097500	GO:0005634,GO:0003674	GO:0046983,GO:0005634
Misin01G097600	GO:0006464,GO:0043167,GO:0006520,GO:0016301,GO:0007049	GO:0004693,GO:0008353,GO:0051726,GO:0006468,GO:0005524,GO:0000074,GO:0009069
Misin01G097700	GO:0009790,GO:0005634,GO:0004518,GO:0006397,GO:0000003,GO:0009536	GO:0009793,GO:0000398,GO:0090502,GO:0008419,GO:0005634,GO:0009536,GO:0051252
Misin01G097800	GO:0008233	GO:0008233
Misin01G097900
Misin01G098000	GO:0032991,GO:0034641	GO:0044238,GO:0044260,GO:0030529,GO:0034641,GO:0010467
Misin01G098100	GO:0005737	GO:0005737
Misin01G098200
Misin01G098300	GO:0005575	GO:0016020
Misin01G098400	GO:0006464,GO:0043167,GO:0016301,GO:0005575	GO:0004672,GO:0006468,GO:0005524,GO:0016021
Misin01G098500	GO:0006810,GO:0005622,GO:0003674	GO:0005622,GO:0006810,GO:0005215
Misin01G098600	GO:0006810,GO:0005622,GO:0003674	GO:0005622,GO:0006810,GO:0005215
Misin01G098700	GO:0006810,GO:0005622,GO:0003674	GO:0005622,GO:0006810,GO:0005215
Misin01G098800
Misin01G098900	GO:0005739	GO:0005739
Misin01G099000
Misin01G099100
Misin01G099200
Misin01G099300	GO:0005739,GO:0009536	GO:0005739,GO:0009507
Misin01G099400
Misin01G099500
Misin01G099600	GO:0007010,GO:0000902,GO:0008092	GO:0000902,GO:0007010,GO:0003779
Misin01G099700	GO:0005975,GO:0005886,GO:0016798	GO:0004553,GO:0005975,GO:0046658,GO:0030247
Misin01G099800	GO:0006259,GO:0003674	GO:1901363,GO:0006259,GO:0050896,GO:0016043,GO:0097159
Misin01G099900	GO:0051276,GO:0032196,GO:0006464,GO:0043167,GO:0032991,GO:0004386,GO:0009058,GO:0005694,GO:0006259	GO:0006346,GO:0032508,GO:0090241,GO:0006344,GO:0000786,GO:0009294,GO:0016021,GO:0044030,GO:0004003,GO:0006349,GO:0032197,GO:0005524,GO:0051574,GO:0005657
Misin01G100000	GO:0003677,GO:0005634,GO:0003700,GO:0043167,GO:0032991,GO:0034641,GO:0009058	GO:0008270,GO:0006355,GO:0043565,GO:0003700,GO:0005634,GO:0005667,GO:0045449
Misin01G100100	GO:0006629,GO:0005886	GO:0005886,GO:0046854,GO:0072659
Misin01G100200
Misin01G100300	GO:0003677,GO:0051276,GO:0000228,GO:0032991,GO:0034641,GO:0009058	GO:0000786,GO:0000790,GO:0003677,GO:0006342,GO:0046982
Misin01G100400
Misin01G100500	GO:0005575	GO:0016020
Misin01G100600
Misin01G100700
Misin01G100800	GO:0008150,GO:0003674	GO:0032268,GO:0005488,GO:0043549
Misin01G100900
Misin01G101000	GO:0003677	GO:0003677
Misin01G101100	GO:0006790,GO:0043167,GO:0016829,GO:0006520,GO:0009536	GO:0006536,GO:0030170,GO:0004351,GO:0009536,GO:0006522,GO:0006531,GO:0019482,GO:0019530
Misin01G101200
Misin01G101300	GO:0006464,GO:0043167,GO:0006810,GO:0016301,GO:0005575	GO:0006857,GO:0004713,GO:0018108,GO:0005524,GO:0016021,GO:0005215
Misin01G101400	GO:0006464,GO:0043167,GO:0006810,GO:0016301,GO:0005575	GO:0006857,GO:0004713,GO:0018108,GO:0005524,GO:0016021,GO:0005215
Misin01G101500	GO:0006464,GO:0043167,GO:0006810,GO:0016301,GO:0009536	GO:0016021,GO:0018108,GO:0006857,GO:0009536,GO:0005524,GO:0004713,GO:0005215
Misin01G101600	GO:0016746,GO:0006629,GO:0005575	GO:0006644,GO:0016746,GO:0016020
Misin01G101700	GO:0007165,GO:0005737,GO:0006464,GO:0048856,GO:0032991,GO:0016301,GO:0006412,GO:0005654	GO:0009630,GO:0031516,GO:0017148,GO:0010203,GO:0017006,GO:0009585,GO:0009638,GO:0018298,GO:0010018,GO:0046685,GO:0009640,GO:0005737,GO:0009584,GO:0000155,GO:0006355,GO:0010161,GO:0023014,GO:0016604,GO:0010201,GO:0000160,GO:0042803,GO:0009365
Misin01G101800	GO:0034641,GO:0009058	GO:0006351
Misin01G101900	GO:0034641,GO:0009058	GO:0006351
Misin01G102000	GO:0006464,GO:0043167,GO:0016301	GO:0004672,GO:0006468,GO:0005524
Misin01G102100	GO:0009056,GO:0006629,GO:0005575,GO:0003674	GO:0016298,GO:0016020,GO:0016042
Misin01G102200	GO:0044281,GO:0005975,GO:0006629,GO:0043167,GO:0016301	GO:0006071,GO:0004371,GO:0016310,GO:0005524,GO:0046486
Misin01G102300	GO:0044281,GO:0005975,GO:0006629,GO:0043167,GO:0016301	GO:0006071,GO:0004371,GO:0016310,GO:0005524,GO:0046486
Misin01G102400	GO:0051301,GO:0005856,GO:0007010,GO:0032991,GO:0008092,GO:0007049	GO:0000226,GO:0000910,GO:0008017,GO:0045298
Misin01G102500	GO:0008233	GO:0008233,GO:0006508
Misin01G102600	GO:0043167,GO:0007155,GO:0005575	GO:0016021,GO:0005509,GO:0007160
Misin01G102700	GO:0044281,GO:0009056,GO:0043167,GO:0005575	GO:0019243,GO:0005507,GO:0016021
Misin01G102800
Misin01G102900
Misin01G103000	GO:0005856,GO:0005737,GO:0043167	GO:0005856,GO:0005737,GO:0005524
Misin01G103100	GO:0016829,GO:0005829,GO:0006520,GO:0032991,GO:0034641,GO:0009058,GO:0009536	GO:0005829,GO:0005950,GO:0004049,GO:0006541,GO:0009507,GO:0000162,GO:0006571,GO:0009094
Misin01G103200	GO:0009536	GO:0009536
Misin01G103300	GO:0007165,GO:0006464,GO:0032991,GO:0016301,GO:0005622,GO:0005886	GO:0000160,GO:0016021,GO:0019955,GO:0005622,GO:0018106,GO:0009736,GO:0023014,GO:0005886,GO:0000155,GO:0009365
Misin01G103400
Misin01G103500	GO:0043167,GO:0005575	GO:0008270,GO:0016021
Misin01G103600	GO:0016491,GO:0005575	GO:0016021,GO:0016491,GO:0055114
Misin01G103700	GO:0005739,GO:0006464,GO:0043167,GO:0006520,GO:0016301	GO:0006468,GO:0005524,GO:0016021,GO:0004674,GO:0005739,GO:0009069
Misin01G103800	GO:0008233	GO:0008233,GO:0008152
Misin01G103900
Misin01G104000	GO:0043167	GO:0008270
Misin01G104100	GO:0016192,GO:0015031,GO:0032991,GO:0005622	GO:0005622,GO:0009506,GO:0016192,GO:0006886,GO:0030897,GO:0016021,GO:0097576
Misin01G104200
Misin01G104300	GO:0008150,GO:0008168	GO:0008152,GO:0008168
Misin01G104400	GO:0009790,GO:0040011,GO:0005783,GO:0000003	GO:0035437,GO:0016021,GO:0005788,GO:0010183,GO:0009793
Misin01G104500
Misin01G104600	GO:0043167,GO:0006520,GO:0034641,GO:0009058,GO:0009536,GO:0016874	GO:0006541,GO:0009536,GO:0005524,GO:0016740,GO:0006189,GO:0004642,GO:0006144
Misin01G104700	GO:0003674	GO:0016787
Misin01G104800
Misin01G104900
Misin01G105000
Misin01G105100	GO:0043167,GO:0034641,GO:0009058	GO:0006355,GO:0008270
Misin01G105200
Misin01G105300
Misin01G105400	GO:0005739	GO:0005739
Misin01G105500	GO:0006790,GO:0006520,GO:0009058,GO:0003674	GO:0003676,GO:0019344,GO:0000166
Misin01G105600	GO:0007165,GO:0005739,GO:0006464,GO:0006520,GO:0003674	GO:0006468,GO:0005739,GO:0004702,GO:0000166,GO:0007178,GO:0009069
Misin01G105700	GO:0007165,GO:0005739,GO:0006464,GO:0043167,GO:0006520	GO:0005739,GO:0004702,GO:0023014,GO:0005524,GO:0007178,GO:0009069
Misin01G105800	GO:0044281,GO:0006091,GO:0055085,GO:0016491,GO:0005739,GO:0051186,GO:0032991,GO:0009058,GO:0006950,GO:0009536	GO:0006979,GO:0051536,GO:0008137,GO:0005747,GO:0009055,GO:0009507,GO:0006120,GO:0006744,GO:0006814,GO:0015992,GO:0006118
Misin01G105900	GO:0016491,GO:0005739,GO:0032991,GO:0009536,GO:0006950	GO:0071704,GO:0044238,GO:0055114,GO:0031966,GO:0009507,GO:0044237,GO:0016651,GO:0006950,GO:0045271
Misin01G106000	GO:0005575	GO:0016020
Misin01G106100	GO:0044281,GO:0005975,GO:0005737,GO:0003924,GO:0048856,GO:0043167,GO:0021700,GO:0007005,GO:0005886	GO:0009504,GO:0009506,GO:0042732,GO:0005938,GO:0010152,GO:0003924,GO:0000266,GO:0005525,GO:0005886
Misin01G106200	GO:0003700,GO:0016829,GO:0043167,GO:0006520,GO:0032991,GO:0034641,GO:0009058,GO:0009536	GO:0009536,GO:0004794,GO:0006355,GO:0009097,GO:0030170,GO:0003700,GO:0005525,GO:0006544,GO:0006563,GO:0006566,GO:0005667,GO:0045449
Misin01G106300	GO:0007165,GO:0009056,GO:0043167,GO:0006464,GO:0008289,GO:0009058,GO:0009536,GO:0005886,GO:0044281,GO:0005975,GO:0006629,GO:0032991,GO:0034641,GO:0008092,GO:0016301,GO:0016765	GO:0009231,GO:0005546,GO:0009867,GO:0000906,GO:0006007,GO:0070273,GO:0006468,GO:0009570,GO:0048015,GO:0009349,GO:0051015,GO:0009506,GO:0048471,GO:0005886,GO:0070300,GO:0004430,GO:0046854
Misin01G106400
Misin01G106500	GO:0008150,GO:0003674	GO:0008152,GO:0016787
Misin01G106600	GO:0043167,GO:0032991,GO:0005654	GO:0016592,GO:0005524
Misin01G106700	GO:0009536,GO:0009579	GO:0016021,GO:0009535
Misin01G106800
Misin01G106900
Misin01G107000	GO:0005634,GO:0005737,GO:0008289,GO:0006810	GO:0017089,GO:0005737,GO:0051861,GO:0005634,GO:0046836
Misin01G107100	GO:0005975,GO:0016192,GO:0005768,GO:0005794,GO:0009058	GO:0030244,GO:0030173,GO:0006891,GO:0005768,GO:0005802
Misin01G107200
Misin01G107300	GO:0009536	GO:0009536
Misin01G107400	GO:0007165,GO:0005737,GO:0006629,GO:0006464,GO:0043167,GO:0008289,GO:0008092,GO:0016301,GO:0005886	GO:0006468,GO:0070273,GO:0004672,GO:0009506,GO:0051015,GO:0048015,GO:0004430,GO:0005546,GO:0005524,GO:0046854,GO:0048471,GO:0070300,GO:0005886
Misin01G107500
Misin01G107600	GO:0007165,GO:0006629,GO:0006464,GO:0043167,GO:0006520,GO:0016301,GO:0005622	GO:0006468,GO:0004674,GO:0005622,GO:0048015,GO:0005524,GO:0004713,GO:0046854,GO:0009069
Misin01G107700	GO:0016192,GO:0015031,GO:0005739,GO:0005198,GO:0031410,GO:0005794,GO:0032991	GO:0000139,GO:0006891,GO:0006890,GO:0006886,GO:0006888,GO:0005739,GO:0030126,GO:0005198
Misin01G107800	GO:0043167	GO:0008270
Misin01G107900	GO:0003674	GO:0016788
Misin01G108000	GO:0003677,GO:0005634,GO:0065003,GO:0051276,GO:0005739,GO:0006464,GO:0043167,GO:0006520,GO:0032991,GO:0005694,GO:0016301	GO:0006468,GO:0000786,GO:0004674,GO:0005739,GO:0003677,GO:0005524,GO:0006334,GO:0005634,GO:0009069
Misin01G108100	GO:0007165,GO:0006464,GO:0043167,GO:0006520,GO:0016301,GO:0005622	GO:0035556,GO:0005622,GO:0004713,GO:0018105,GO:0005524,GO:0004674,GO:0009069
Misin01G108200	GO:0009056,GO:0006629,GO:0003674	GO:0004806,GO:0016042,GO:0046486
Misin01G108300	GO:0005634,GO:0034641,GO:0009058	GO:0005634,GO:0006355
Misin01G108400	GO:0005739,GO:0043167	GO:0005739,GO:0008270
Misin01G108500	GO:0003677,GO:0005634,GO:0005737,GO:0006464,GO:0006259,GO:0006950,GO:0019899	GO:0005737,GO:0031625,GO:0070534,GO:0016579,GO:0003677,GO:0061630,GO:0005634,GO:0006301
Misin01G108600	GO:0006464,GO:0043167,GO:0006520,GO:0016301,GO:0005575	GO:0004713,GO:0006468,GO:0005524,GO:0016021,GO:0004674,GO:0009069
Misin01G108700
Misin01G108800	GO:0044281,GO:0005975,GO:0006091,GO:0009056,GO:0043167,GO:0005829,GO:0009058,GO:0034641,GO:0009536,GO:0016853	GO:0005829,GO:0019388,GO:0000287,GO:0019252,GO:0009570,GO:0004614,GO:0009590,GO:0005978,GO:0010319,GO:0005985,GO:0006094,GO:0006096,GO:0006098,GO:0019872
Misin01G108900	GO:0071941,GO:0043167,GO:0006520,GO:0071554,GO:0009058,GO:0016874,GO:0009536	GO:0009399,GO:0006542,GO:0005524,GO:0004356,GO:0009507,GO:0009252
Misin01G109000
Misin01G109100
Misin01G109200
Misin01G109300
Misin01G109400
Misin01G109500	GO:0009536	GO:0009536
Misin01G109600	GO:0043167	GO:0046872
Misin01G109700	GO:0005635,GO:0006790,GO:0016491,GO:0051186,GO:0005794,GO:0005783,GO:0034641,GO:0005773,GO:0006950,GO:0016765	GO:0004364,GO:0005773,GO:0098869,GO:0005794,GO:0005635,GO:0016021,GO:0004602,GO:0005783,GO:0006749,GO:0006803,GO:0006804,GO:0006979
Misin01G109800	GO:0005634,GO:0003723,GO:0008168,GO:0032991,GO:0006397	GO:0006370,GO:0004482,GO:0005845,GO:0003723,GO:0036265,GO:0005634
Misin01G109900	GO:0016491,GO:0005886	GO:0046658,GO:0016021,GO:0009055,GO:0006118
Misin01G110000	GO:0016491,GO:0005886	GO:0046658,GO:0009055,GO:0006118
Misin01G110100	GO:0016491,GO:0005886	GO:0046658,GO:0009055,GO:0006118
Misin01G110200	GO:0015031,GO:0005739	GO:0015031,GO:0005739
Misin01G110300
Misin01G110400
Misin01G110500	GO:0051276,GO:0022607,GO:0007059,GO:0006259,GO:0007049,GO:0000003,GO:0006950	GO:0051026,GO:0006302,GO:0010332
Misin01G110600	GO:0005634,GO:0003723,GO:0005737,GO:0043167,GO:0004386,GO:0032991,GO:0006397	GO:0010501,GO:0003723,GO:0004004,GO:0000375,GO:0005524,GO:0005682,GO:0071013,GO:0006397,GO:0005737
Misin01G110700	GO:0006464,GO:0006457,GO:0009536,GO:0016853	GO:0005789,GO:0005528,GO:0000413,GO:0061077,GO:0003755,GO:0009536
Misin01G110800	GO:0005737,GO:0016491,GO:0006629	GO:0016021,GO:0005737,GO:0016627,GO:0055114,GO:0006629
Misin01G110900
Misin01G111000
Misin01G111100
Misin01G111200
Misin01G111300
Misin01G111400	GO:0044281,GO:0016491,GO:0006629,GO:0043167,GO:0005886	GO:0046872,GO:0048244,GO:0031418,GO:0005886,GO:0006631,GO:0055114
Misin01G111500	GO:0009056,GO:0006629,GO:0043167	GO:0046872,GO:0004623,GO:0009395
Misin01G111600
Misin01G111700
Misin01G111800	GO:0003735,GO:0022618,GO:0043167,GO:0005829,GO:0042254,GO:0032991,GO:0005840,GO:0006259,GO:0006412	GO:0006412,GO:0008270,GO:0003676,GO:0003735,GO:0022627,GO:0000028,GO:0015074
Misin01G111900	GO:0044281,GO:0034641,GO:0009058,GO:0009536,GO:0016874	GO:0031359,GO:0009165,GO:0016884,GO:0016740
Misin01G112000
Misin01G112100
Misin01G112200	GO:0009536	GO:0016021,GO:0009536
Misin01G112300	GO:0005737,GO:0007165,GO:0006464,GO:0043167	GO:0005737,GO:0004842,GO:0016567,GO:0009966,GO:0016021,GO:0008270
Misin01G112400
Misin01G112500
Misin01G112600
Misin01G112700	GO:0006629,GO:0016301	GO:0046854,GO:0016307
Misin01G112800	GO:0009536	GO:0009536
Misin01G112900
Misin01G113000	GO:0006464,GO:0043167,GO:0007059,GO:0006520,GO:0016301,GO:0000278	GO:0051304,GO:0046777,GO:0004712,GO:0005524,GO:0004674,GO:0007093,GO:0009069
Misin01G113100
Misin01G113200	GO:0009536	GO:0009536
Misin01G113300	GO:0003723,GO:0003735,GO:0042254,GO:0005829,GO:0032991,GO:0005840,GO:0009536,GO:0006412	GO:0003735,GO:0003723,GO:0042254,GO:0015935,GO:0005829,GO:0006412,GO:0009536
Misin01G113400
Misin01G113500	GO:0005575	GO:0016021
Misin01G113600	GO:0005737,GO:0007165,GO:0043167,GO:0006464,GO:0006520	GO:0005737,GO:0005524,GO:0023014,GO:0004702,GO:0007178,GO:0009069
Misin01G113700	GO:0005739	GO:0005739,GO:0016020
Misin01G113800	GO:0005739,GO:0006464,GO:0043167,GO:0006520,GO:0016301	GO:0006468,GO:0005524,GO:0016021,GO:0004674,GO:0005739,GO:0009069
Misin01G113900	GO:0044281,GO:0005975,GO:0009056,GO:0005739,GO:0006629,GO:0032991,GO:0005576,GO:0016798	GO:0050224,GO:0004338,GO:0047701,GO:0080079,GO:0033907,GO:0047668,GO:0004567,GO:0042973,GO:1901657,GO:0016021,GO:0005576,GO:0004565,GO:0005739,GO:0042803,GO:0080083,GO:0102483,GO:0005982,GO:0005985,GO:0006012,GO:0006027,GO:0006687,GO:0009341,GO:0046486
Misin01G114000	GO:0044281,GO:0005975,GO:0009056,GO:0006629,GO:0032991,GO:0005576,GO:0016798	GO:0050224,GO:0047701,GO:0080079,GO:0033907,GO:0047668,GO:0004567,GO:0042973,GO:1901657,GO:0005576,GO:0004565,GO:0042803,GO:0080083,GO:0102483,GO:0005982,GO:0005985,GO:0006012,GO:0006027,GO:0006687,GO:0009341,GO:0046486
Misin01G114100	GO:0044281,GO:0005975,GO:0009056,GO:0006629,GO:0032991,GO:0005576,GO:0016798	GO:0050224,GO:0047701,GO:0080079,GO:0033907,GO:0047668,GO:0004567,GO:0042973,GO:1901657,GO:0005576,GO:0004565,GO:0042803,GO:0080083,GO:0102483,GO:0005982,GO:0005985,GO:0006012,GO:0006027,GO:0006687,GO:0009341,GO:0046486
Misin01G114200
Misin01G114300	GO:0044281,GO:0016491,GO:0006629,GO:0043167,GO:0009058	GO:0031408,GO:0046872,GO:0016702,GO:0055114
Misin01G114400	GO:0044281,GO:0016491,GO:0006629,GO:0043167,GO:0009058	GO:0031408,GO:0046872,GO:0016702,GO:0055114
Misin01G114500	GO:0005575	GO:0016020
Misin01G114600	GO:0007165,GO:0006810,GO:0005622,GO:0003674	GO:0009873,GO:0005622,GO:0006810,GO:0016021,GO:0005215
Misin01G114700	GO:0005635,GO:0006913,GO:0015031,GO:0005739,GO:0003674	GO:0008565,GO:0006607,GO:0031965,GO:0005739,GO:0000060,GO:0008139,GO:0034399,GO:0006610,GO:0000059
Misin01G114800	GO:0008150,GO:0003674	GO:0008152,GO:0016787
Misin01G114900	GO:0009536	GO:0016021,GO:0009507
Misin01G115000	GO:0005575	GO:0016020
Misin01G115100	GO:0005575	GO:0016020
Misin01G115200	GO:0005739	GO:0016021,GO:0005739
Misin01G115300	GO:0008150	GO:0007033
Misin01G115400
Misin01G115500	GO:0007165,GO:0006464,GO:0043167,GO:0032991,GO:0043226,GO:0016301	GO:0016021,GO:0018106,GO:0046872,GO:0023014,GO:0005524,GO:0010105,GO:0005789,GO:0000155,GO:0009365
Misin01G115600	GO:0006629,GO:0030154,GO:0043167,GO:0048856,GO:0016301,GO:0000003	GO:0046854,GO:0030154,GO:0016308,GO:0005524,GO:0009908
Misin01G115700	GO:0005575	GO:0016020
Misin01G115800
Misin01G115900
Misin01G116000
Misin01G116100
Misin01G116200	GO:0044281,GO:0005975,GO:0016757,GO:0009058,GO:0043226,GO:0005622	GO:0009813,GO:0080043,GO:0052696,GO:0043231,GO:0080044
Misin01G116300
Misin01G116400	GO:0016746,GO:0005737,GO:0006464,GO:0032991,GO:0051604	GO:0031416,GO:0017196,GO:0004596,GO:0042967
Misin01G116500	GO:0043167,GO:0042254,GO:0006520,GO:0034641,GO:0009058,GO:0005730,GO:0016874,GO:0009536,GO:0005654	GO:0004019,GO:0005730,GO:0044208,GO:0006364,GO:0000287,GO:0046040,GO:0005654,GO:0009507,GO:0005525,GO:0006144,GO:0006522,GO:0006531
Misin01G116600	GO:0003723,GO:0003735,GO:0043167,GO:0042254,GO:0004386,GO:0005840,GO:0006412	GO:0006412,GO:0010501,GO:0003723,GO:0005840,GO:0004004,GO:0003735,GO:0005524,GO:0042254
Misin01G116700	GO:0043167,GO:0042254,GO:0006520,GO:0009058,GO:0005730,GO:0005654,GO:0003723,GO:0032991,GO:0034641,GO:0016874	GO:0005654,GO:0043021,GO:2000232,GO:0000463,GO:0000466,GO:0044208,GO:0005525,GO:0046872,GO:0004019,GO:0016021,GO:0003723,GO:0030687,GO:0070545,GO:0006144,GO:0006522,GO:0006531
Misin01G116800	GO:0051301,GO:0005739	GO:0005739,GO:0051301
Misin01G116900	GO:0005575	GO:0110165
Misin01G117000	GO:0016810,GO:0006629,GO:0005794,GO:0005783,GO:0034641	GO:0016811,GO:0005794,GO:0016021,GO:0005783,GO:0006672
Misin01G117100
Misin01G117200	GO:0016810,GO:0006629,GO:0005794,GO:0005783,GO:0034641	GO:0016811,GO:0005794,GO:0016021,GO:0005783,GO:0006672
Misin01G117300
Misin01G117400	GO:0043167	GO:0046872
Misin01G117500	GO:0043167	GO:0046872
Misin01G117600	GO:0043167,GO:0032991,GO:0005622	GO:0000151,GO:0046872
Misin01G117700	GO:0006810,GO:0003674	GO:0005215,GO:0006810
Misin01G117800
Misin01G117900
Misin01G118000
Misin01G118100	GO:0005575	GO:0016020
Misin01G118200
Misin01G118300	GO:0003674	GO:0044424,GO:0003676,GO:0000166
Misin01G118400	GO:0007010,GO:0065003,GO:0022857,GO:0000902,GO:0005794,GO:0007155,GO:0021700,GO:0040007,GO:0030154,GO:0071554	GO:0005802,GO:0007155,GO:0045010,GO:0005247,GO:0006821,GO:0009826,GO:0010090,GO:0048765,GO:0016021,GO:1903959,GO:0071555
Misin01G118500	GO:0005634,GO:0005737,GO:0009056,GO:0032991,GO:0008233	GO:0005737,GO:0005839,GO:0006511,GO:0005634,GO:0004298
Misin01G118600
Misin01G118700	GO:0008289,GO:0006810	GO:0008289,GO:0006869
Misin01G118800	GO:0032991,GO:0009536	GO:0016021,GO:0000502,GO:0009507
Misin01G118900	GO:0019748,GO:0016491,GO:0043167,GO:0009058,GO:0005575	GO:0016709,GO:0020037,GO:0016021,GO:0044550,GO:0005506,GO:0055114
Misin01G119000	GO:0016491,GO:0043167,GO:0051082,GO:0006457,GO:0009536	GO:0006457,GO:0005524,GO:0051082,GO:0032440,GO:0009536,GO:0055114
Misin01G119100	GO:0003735,GO:0005739,GO:0042254,GO:0005840,GO:0019843,GO:0006412	GO:0005840,GO:0008097,GO:0003735,GO:0006412,GO:0005739,GO:0042254
Misin01G119200	GO:0003735,GO:0005739,GO:0042254,GO:0005840,GO:0006412	GO:0005840,GO:0003735,GO:0006412,GO:0005739,GO:0042254
Misin01G119300	GO:0055085,GO:0005575,GO:0003674	GO:0055085,GO:0016021,GO:0005215
Misin01G119400	GO:0044281,GO:0016491,GO:0005618,GO:0043167,GO:0016829,GO:0005576	GO:0045735,GO:0030145,GO:0005618,GO:0046564,GO:0048046,GO:0033609,GO:0055114,GO:0050162,GO:0046487
Misin01G119500
Misin01G119600	GO:0005773	GO:0005773
Misin01G119700	GO:0009536	GO:0009507
Misin01G119800	GO:0009536	GO:0009536
Misin01G119900	GO:0003735,GO:0042254,GO:0005829,GO:0032991,GO:0005840,GO:0006412	GO:0006412,GO:0000461,GO:0016021,GO:0003735,GO:0022627,GO:0000447
Misin01G120000	GO:0005773	GO:0005773
Misin01G120100	GO:0016757,GO:0005739,GO:0006464,GO:0005794,GO:0009058	GO:0000139,GO:0030246,GO:0008378,GO:0006486,GO:0016021,GO:0005739
Misin01G120200
Misin01G120300
Misin01G120400
Misin01G120500	GO:0016757,GO:0005575	GO:0016020,GO:0008375
Misin01G120600	GO:0005975,GO:0016491,GO:0005575	GO:0005975,GO:0016020,GO:0016901,GO:0055114,GO:0048038
Misin01G120700	GO:0016301	GO:0071704,GO:0044238,GO:0004672,GO:0016310
Misin01G120800	GO:0016757,GO:0006464,GO:0009058,GO:0005575	GO:0030246,GO:0008378,GO:0006486,GO:0016020
Misin01G120900
Misin01G121000	GO:0044281,GO:0005777,GO:0016757,GO:0051186,GO:0005829,GO:0009058	GO:0005777,GO:0005829,GO:0016021,GO:0008375,GO:0061522,GO:0042372
Misin01G121100	GO:0008150	GO:0007030,GO:0007033
Misin01G121200
Misin01G121300	GO:0044281,GO:0005975,GO:0016757,GO:0005794,GO:0071554,GO:0009058,GO:0034641	GO:0047262,GO:0000139,GO:0045489,GO:0071555,GO:0016021,GO:0005982,GO:0005985,GO:0009117
Misin01G121400	GO:0008150,GO:0005739,GO:0003674	GO:0008152,GO:0016787,GO:0005739
Misin01G121500	GO:0005634,GO:0006091,GO:0005739,GO:0032991	GO:0009735,GO:0005749,GO:0006099,GO:0005634
Misin01G121600	GO:0043167	GO:0046872
Misin01G121700	GO:0043167	GO:0043531
Misin01G121800
Misin01G121900	GO:0044281,GO:0006091,GO:0022857,GO:0042592,GO:0043167,GO:0034641,GO:0009058,GO:0043226,GO:0005886,GO:0005622	GO:0005887,GO:0043231,GO:0008553,GO:0051453,GO:0046872,GO:0006754,GO:1902600,GO:0005524,GO:0006119
Misin01G122000	GO:0044281,GO:0043167,GO:0016791,GO:0034641,GO:0016301	GO:0046872,GO:0003993,GO:0016311,GO:0016301,GO:0016310,GO:0005524,GO:0006771,GO:0019497
Misin01G122100
Misin01G122200	GO:0005634,GO:0007165,GO:0005737,GO:0006464,GO:0043167,GO:0006520,GO:0016301,GO:0005886	GO:0018105,GO:0046777,GO:0035556,GO:0005516,GO:0005509,GO:0009931,GO:0009738,GO:0005524,GO:0005737,GO:0004683,GO:0005634,GO:0005886,GO:0009069
Misin01G122300	GO:0009536	GO:0009536
Misin01G122400
Misin01G122500
Misin01G122600
Misin01G122700
Misin01G122800
Misin01G122900	GO:0005575,GO:0006810,GO:0003674	GO:0016021,GO:0006810,GO:0005215
Misin01G123000	GO:0009536	GO:0009536
Misin01G123100	GO:0005739,GO:0032991	GO:0005747
Misin01G123200	GO:0005634,GO:0065003,GO:0051276,GO:0005694,GO:0003674	GO:0005634,GO:0031491,GO:0006336,GO:0000785
Misin01G123300	GO:0005634,GO:0005739,GO:0007005	GO:0005634,GO:0005739,GO:0007005
Misin01G123400	GO:0019748,GO:0006790,GO:0006520,GO:0005829,GO:0008233	GO:0019760,GO:0008233,GO:0006541,GO:0016740,GO:0006508,GO:0005829
Misin01G123500	GO:0003723,GO:0008168,GO:0034641,GO:0009536	GO:0003723,GO:0001510,GO:0008173,GO:0009536,GO:0006396
Misin01G123600	GO:0043167	GO:0005509,GO:0005525
Misin01G123700
Misin01G123800
Misin01G123900
Misin01G124000
Misin01G124100	GO:0005575	GO:0016021
Misin01G124200	GO:0005739,GO:0009058	GO:0015012,GO:0016021,GO:0005739,GO:0006024
Misin01G124300
Misin01G124400	GO:0022857,GO:0009536	GO:0015693,GO:0031969,GO:0015095,GO:0016021,GO:1903830
Misin01G124500
Misin01G124600
Misin01G124700
Misin01G124800	GO:0003677,GO:0005634,GO:0003700,GO:0043167,GO:0030154,GO:0032991,GO:0008134,GO:0034641,GO:0009058,GO:0005694	GO:0001085,GO:0008270,GO:0001228,GO:0045944,GO:0005667,GO:0000977,GO:0030154,GO:0003682,GO:0005634,GO:0000785
Misin01G124900	GO:0005634,GO:0005737,GO:0009056,GO:0016491,GO:0043167,GO:0016874	GO:0005737,GO:0016874,GO:0046872,GO:0042787,GO:0004842,GO:0051536,GO:0009055,GO:0005634,GO:0006118
Misin01G125000	GO:0005634,GO:0005737,GO:0009056,GO:0016491,GO:0043167,GO:0016874	GO:0005737,GO:0016874,GO:0046872,GO:0042787,GO:0004842,GO:0051536,GO:0009055,GO:0005634,GO:0006118
Misin01G125100	GO:0009056,GO:0006629,GO:0003674	GO:0016298,GO:0016042
Misin01G125200	GO:0016746	GO:0016747
Misin01G125300	GO:0008150,GO:0003674	GO:0003676,GO:0031047
Misin01G125400	GO:0008150,GO:0003674	GO:0003676,GO:0031047
Misin01G125500	GO:0005575	GO:0016020
Misin01G125600	GO:0003674	GO:0008146
Misin01G125700
Misin01G125800	GO:0003677,GO:0005634,GO:0003700,GO:0032991,GO:0034641,GO:0009058	GO:0006355,GO:0003700,GO:0003677,GO:0005634,GO:0005667,GO:0045449
Misin01G125900
Misin01G126000
Misin01G126100	GO:0003677,GO:0005634,GO:0003700,GO:0030154,GO:0032991,GO:0034641,GO:0009058,GO:0008134,GO:0005694	GO:0000977,GO:0006355,GO:0005667,GO:0001228,GO:0001085,GO:0030154,GO:0003682,GO:0005634,GO:0000785
Misin01G126200
Misin01G126300	GO:0016491,GO:0043167	GO:0020037,GO:0016705,GO:0004497,GO:0005506,GO:0055114
Misin01G126400	GO:0044281,GO:0006790,GO:0034641,GO:0009058,GO:0003674,GO:0009536	GO:0009228,GO:0051536,GO:0080041,GO:0009570
Misin01G126500	GO:0005975,GO:0016757,GO:0005794,GO:0009058	GO:0005794,GO:0000271,GO:0016757
Misin01G126600	GO:0043167,GO:0009536	GO:0016020,GO:0046872,GO:0009536
Misin01G126700	GO:0005634,GO:0022618,GO:0032991,GO:0006397	GO:0000245,GO:0071012,GO:0000974,GO:0071010,GO:0071011,GO:0071014,GO:0071013
Misin01G126800
Misin01G126900
Misin01G127000
Misin01G127100	GO:0005634,GO:0005739	GO:0005634,GO:0005739
Misin01G127200
Misin01G127300
Misin01G127400	GO:0005737,GO:0043167,GO:0016791,GO:0006464	GO:0005737,GO:0046872,GO:0004721,GO:0006470,GO:0016021
Misin01G127500
Misin01G127600
Misin01G127700
Misin01G127800
Misin01G127900
Misin01G128000
Misin01G128100	GO:0005634,GO:0043167,GO:0034641,GO:0009058	GO:0006355,GO:0005524,GO:0032502,GO:0005634
Misin01G128200	GO:0005575	GO:0016021
Misin01G128300
Misin01G128400	GO:0005575	GO:0016021
Misin01G128500
Misin01G128600	GO:0003677,GO:0005634,GO:0034641,GO:0009058,GO:0009536	GO:0006355,GO:0043565,GO:0005634,GO:0009536
Misin01G128700	GO:0005975,GO:0009056,GO:0071554,GO:0016798	GO:0004553,GO:0045493
Misin01G128800	GO:0003674	GO:0005488
Misin01G128900	GO:0044281,GO:0005975,GO:0006091,GO:0009056,GO:0043167,GO:0034641,GO:0009058,GO:0016301,GO:0009536	GO:0016021,GO:0030955,GO:0009536,GO:0004743,GO:0000287,GO:0016301,GO:0006096,GO:0006094,GO:0006144,GO:0015976
Misin01G129000	GO:0005575	GO:0110165
Misin01G129100
Misin01G129200
Misin01G129300
Misin01G129400	GO:0003674	GO:0005488
Misin01G129500	GO:0009790,GO:0007165,GO:0043167,GO:0048646,GO:0000003,GO:0005622	GO:0009960,GO:0009558,GO:0005525,GO:0005622,GO:0009793,GO:0007264
Misin01G129600	GO:0003723,GO:0016301	GO:0016301,GO:0003723,GO:0016310,GO:0000166
Misin01G129700
Misin01G129800	GO:0008233	GO:0004177,GO:0006508
Misin01G129900
Misin01G130000	GO:0042393	GO:0042393
Misin01G130100	GO:0006464,GO:0043167,GO:0006520,GO:0016301,GO:0006950,GO:0005886	GO:0006952,GO:0009506,GO:0005886,GO:0004713,GO:0006468,GO:0005524,GO:0016021,GO:0004674,GO:0009069
Misin01G130200
Misin01G130300	GO:0044281,GO:0005634,GO:0003723,GO:0005737,GO:0043167,GO:0034655,GO:0032991,GO:0006397,GO:0009058	GO:0004170,GO:0000398,GO:0006226,GO:0030621,GO:0000287,GO:0017070,GO:0046540,GO:0005737,GO:0046081,GO:0006206
Misin01G130400	GO:0007165,GO:0006950,GO:0005886	GO:0016021,GO:0006952,GO:0009506,GO:0046658,GO:0004871,GO:0007165
Misin01G130500	GO:0007165,GO:0048856,GO:0043167,GO:0005783,GO:0008233,GO:0000003,GO:0005886,GO:0006950,GO:0002376,GO:0032991	GO:0009887,GO:0004871,GO:0007186,GO:0005515,GO:0008270,GO:0009867,GO:0010154,GO:0005834,GO:0080008,GO:0048527,GO:0009817,GO:0008237,GO:0009991,GO:0009788,GO:0072593,GO:0006508,GO:0005783,GO:0009723,GO:0030968,GO:2000280
Misin01G130600	GO:0016779,GO:0051186,GO:0006464,GO:0043167,GO:0005829,GO:0006399,GO:0009058,GO:0016874	GO:0005829,GO:0018192,GO:0002143,GO:0061605,GO:0006777,GO:0070733,GO:0004792,GO:0046872,GO:0061604,GO:0042292,GO:0005524,GO:0018117,GO:0032447
Misin01G130700	GO:0005975,GO:0005886,GO:0016798	GO:0004553,GO:0005975,GO:0046658,GO:0030247
Misin01G130800	GO:0005575	GO:0016021
Misin01G130900
Misin01G131000
Misin01G131100
Misin01G131200	GO:0022857,GO:0042592,GO:0005886	GO:0015691,GO:0071577,GO:0005886,GO:0055072,GO:0005381,GO:0016021,GO:0006826,GO:0005385
Misin01G131300	GO:0022857,GO:0005886	GO:0015691,GO:0071577,GO:0005886,GO:0005381,GO:0016021,GO:0006826,GO:0005385
Misin01G131400	GO:0016192,GO:0007165,GO:0005794,GO:0019899	GO:0043547,GO:0005086,GO:0032012,GO:0016192,GO:0005802
Misin01G131500	GO:0007165,GO:0005618,GO:0006464,GO:0006520,GO:0016301,GO:0006950,GO:0005622	GO:0042742,GO:0009505,GO:0035556,GO:0005622,GO:0018105,GO:0004674,GO:0009069
Misin01G131600
Misin01G131700	GO:0005768,GO:0007165,GO:0015031,GO:0043167	GO:0005768,GO:0005525,GO:0030139,GO:0007264,GO:0015031
Misin01G131800	GO:0005575	GO:0016021
Misin01G131900
Misin01G132000
Misin01G132100	GO:0003677,GO:0005634,GO:0034641,GO:0009058	GO:0006355,GO:0003677,GO:0005634
Misin01G132200	GO:0009536	GO:0009536
Misin01G132300
Misin01G132400
Misin01G132500
Misin01G132600	GO:0016757,GO:0005575	GO:0016021,GO:0008375
Misin01G132700	GO:0005634,GO:0006464,GO:0005829,GO:0006399,GO:0006412	GO:0005634,GO:0005829,GO:0002098,GO:0017183
Misin01G132800
Misin01G132900
Misin01G133000
Misin01G133100
Misin01G133200	GO:0009056,GO:0006464,GO:0003674	GO:0044699,GO:0004842,GO:0016567,GO:0006511,GO:0044424
Misin01G133300	GO:0005634,GO:0008219,GO:0005737,GO:0009056,GO:0043167	GO:0005737,GO:0046872,GO:0042787,GO:0061630,GO:0043161,GO:0005634,GO:0006915
Misin01G133400	GO:0005634,GO:0007165,GO:0043167,GO:0016791,GO:0006464	GO:0046872,GO:0004721,GO:0006470,GO:0005634,GO:0009742
Misin01G133500	GO:0003677,GO:0016779,GO:0005829,GO:0032991,GO:0034641,GO:0009058,GO:0005654	GO:0005829,GO:0001055,GO:0009506,GO:0005665,GO:0003677,GO:0032549,GO:0006366
Misin01G133600
Misin01G133700	GO:0005634,GO:0007165,GO:0043167,GO:0016791,GO:0006464	GO:0046872,GO:0004721,GO:0006470,GO:0005634,GO:0009742
Misin01G133800	GO:0005634,GO:0008219,GO:0005737,GO:0009056,GO:0048856,GO:0043167,GO:0016874	GO:0005737,GO:0016874,GO:0042787,GO:0061630,GO:0043161,GO:0007275,GO:0005634,GO:0008270,GO:0006915
Misin01G133900	GO:0009056,GO:0003674	GO:0006511,GO:0003824
Misin01G134000	GO:0007165,GO:0006464,GO:0043167,GO:0006520,GO:0016301,GO:0009536,GO:0005886	GO:0016021,GO:0006468,GO:0004674,GO:0005509,GO:0030247,GO:0009536,GO:0005524,GO:0007166,GO:0005886,GO:0009069
Misin01G134100
Misin01G134200
Misin01G134300
Misin01G134400
Misin01G134500	GO:0009056,GO:0006629,GO:0005739,GO:0043167,GO:0048856,GO:0006520,GO:0009058,GO:0007568,GO:0006950	GO:0006635,GO:0006593,GO:0008270,GO:0009414,GO:0009413,GO:0005759,GO:0019544,GO:0051646,GO:0009741,GO:0010260,GO:0010121,GO:0055129,GO:0009733,GO:0042538,GO:0007031,GO:0009753,GO:0042802,GO:0030170,GO:0009408,GO:0009737,GO:0004587,GO:0006979
Misin01G134600	GO:0019748,GO:0006790,GO:0009056,GO:0005737,GO:0051186,GO:0034641,GO:0016765	GO:0009407,GO:0005737,GO:0006749,GO:0004364,GO:0006803
Misin01G134700	GO:0005575	GO:0016021
Misin01G134800	GO:0005575	GO:0016021
Misin01G134900	GO:0005576,GO:0000003,GO:0009536	GO:0016021,GO:0005576,GO:0019953,GO:0009536
Misin01G135000
Misin01G135100	GO:0006091,GO:0009056,GO:0006520,GO:0009058,GO:0009536,GO:0005975,GO:0016491,GO:0005739,GO:0032991,GO:0034641	GO:0004739,GO:0055114,GO:0005739,GO:0009507,GO:0006096,GO:0006094,GO:0009097,GO:0009098,GO:0009099,GO:0045254
Misin01G135200	GO:0006790,GO:0005737,GO:0006520,GO:0008135,GO:0032991,GO:0005840,GO:0019899,GO:0016853	GO:0003743,GO:0019509,GO:0005851,GO:0005085,GO:0045947,GO:0046523,GO:0005840,GO:0043087
Misin01G135300	GO:0044281,GO:0016491,GO:0006629,GO:0043167,GO:0009058,GO:0009536	GO:0055114,GO:0046872,GO:0009570,GO:0009688,GO:0045549
Misin01G135400
Misin01G135500	GO:0003723	GO:0003723
Misin01G135600	GO:0005739	GO:0005739
Misin01G135700	GO:0043167,GO:0031410,GO:0005773	GO:0005773,GO:0005515,GO:0032578,GO:0005509,GO:0016021
Misin01G135800	GO:0022857,GO:0005575	GO:0006855,GO:0016021,GO:0015297,GO:0015238
Misin01G135900	GO:0005739,GO:0043167	GO:0005739,GO:0008270
Misin01G136000	GO:0006629,GO:0005739,GO:0016791,GO:0009058	GO:0046856,GO:0004439,GO:0034485,GO:0036092,GO:0043813,GO:0005739
Misin01G136100
Misin01G136200	GO:0005739	GO:0016021,GO:0005739
Misin01G136300	GO:0009056,GO:0005737,GO:0043167,GO:0006464,GO:0032991,GO:0019899	GO:0008270,GO:0000209,GO:0031624,GO:0061630,GO:0042787,GO:0000151,GO:0032436,GO:0005737
Misin01G136400
Misin01G136500	GO:0009056,GO:0005737,GO:0043167,GO:0006464,GO:0032991,GO:0019899	GO:0008270,GO:0000209,GO:0031624,GO:0061630,GO:0042787,GO:0000151,GO:0032436,GO:0005737
Misin01G136600	GO:0016192,GO:0005737,GO:0043167,GO:0032991,GO:0008289,GO:0005886,GO:0019899	GO:0051601,GO:0006893,GO:0005886,GO:0017049,GO:0006887,GO:0000145,GO:0005546
Misin01G136700	GO:0043167	GO:0008270
Misin01G136800	GO:0005739,GO:0009536	GO:0005739,GO:0009536
Misin01G136900	GO:0008150,GO:0016757	GO:0035251,GO:0009812
Misin01G137000	GO:0009058,GO:0034641	GO:0009733,GO:0080090,GO:0010468,GO:2000112,GO:0051171,GO:0006351
Misin01G137100
Misin01G137200	GO:0009058,GO:0034641	GO:0009733,GO:0080090,GO:0010468,GO:2000112,GO:0051171,GO:0006351
Misin01G137300	GO:0003677,GO:0009058,GO:0009536	GO:0006260,GO:0003697,GO:0009536
Misin01G137400	GO:0022857,GO:0007165,GO:0006464,GO:0043167,GO:0006520,GO:0009536,GO:0005886,GO:0009579,GO:0006605,GO:0032991,GO:0016301	GO:0009941,GO:0009977,GO:0031361,GO:0009306,GO:0043953,GO:0033281,GO:0006468,GO:0004674,GO:0007165,GO:0045038,GO:0009535,GO:0005524,GO:0009069
Misin01G137500	GO:0005634,GO:0007165,GO:0005739,GO:0006464,GO:0043167,GO:0006520,GO:0016301	GO:0035556,GO:0006468,GO:0005524,GO:0005634,GO:0004674,GO:0005739,GO:0009069
Misin01G137600	GO:0009536	GO:0009536
Misin01G137700	GO:0007165,GO:0048856,GO:0032991,GO:0005794,GO:0006810,GO:0005886,GO:0003674,GO:0006950,GO:0002376	GO:0009845,GO:0004871,GO:0005834,GO:0010541,GO:0005515,GO:0009817,GO:0048527,GO:0007186,GO:0005794
Misin01G137800	GO:0022857,GO:0005575	GO:0016021,GO:0055085,GO:0022857
Misin01G137900	GO:0022857,GO:0005886	GO:0016021,GO:0005886,GO:0055085,GO:0022857
Misin01G138000
Misin01G138100
Misin01G138200	GO:0016301	GO:0016301,GO:0016310
Misin01G138300	GO:0008092,GO:0016301	GO:0003779,GO:0016301,GO:0016310
Misin01G138400	GO:0003723	GO:0003723,GO:0000166
Misin01G138500	GO:0022857,GO:0005575	GO:0016021,GO:0022891,GO:0055085
Misin01G138600	GO:0022857,GO:0005575	GO:0016021,GO:0022891,GO:0055085,GO:0008643
Misin01G138700
Misin01G138800	GO:0006464,GO:0043167,GO:0016301	GO:0004672,GO:0006468,GO:0005524
Misin01G138900
Misin01G139000
Misin01G139100
Misin01G139200	GO:0016301,GO:0005575	GO:0016310,GO:0004672,GO:0016020,GO:0000166
Misin01G139300
Misin01G139400
Misin01G139500
Misin01G139600
Misin01G139700
Misin01G139800
Misin01G139900	GO:0016887,GO:0003677,GO:0065003,GO:0004518,GO:0043167,GO:0034655,GO:0006259,GO:0006950,GO:0009536	GO:0003690,GO:0010212,GO:0000730,GO:0009536,GO:0006312,GO:0042148,GO:0004520,GO:0005524,GO:0000150,GO:0003697,GO:0008094,GO:0000400,GO:0006308
Misin01G140000	GO:0051301,GO:0008283,GO:0005768,GO:0007010,GO:0051276,GO:0006464,GO:0007034,GO:0032991,GO:0009058,GO:0006259,GO:0007049	GO:0000911,GO:0016572,GO:0007034,GO:0006260,GO:0051567,GO:0000226,GO:0000815,GO:0008283,GO:0006306
Misin01G140100
Misin01G140200	GO:0008150	GO:0008152
Misin01G140300	GO:0005739,GO:0009536	GO:0005739,GO:0009536
Misin01G140400
Misin01G140500	GO:0009790,GO:0008283,GO:0022607,GO:0009058,GO:0006259,GO:0000003,GO:0009536,GO:0007049,GO:0006950,GO:0005654,GO:0051276,GO:0030154,GO:0032991	GO:0009793,GO:0010026,GO:0006310,GO:0005677,GO:0008283,GO:0009507,GO:0010214,GO:0006355,GO:0043234,GO:0009555,GO:0048366,GO:0009909,GO:0006349,GO:2000653,GO:0031507,GO:0045787,GO:0006281
Misin01G140600	GO:0008150,GO:0005829,GO:0032991	GO:0031083,GO:0099078,GO:0032418
Misin01G140700	GO:0003677,GO:0005634,GO:0008289,GO:0034641,GO:0009058	GO:0006355,GO:0008289,GO:0003677,GO:0005634
Misin01G140800	GO:0003723,GO:0042254,GO:0032991,GO:0034641,GO:0005730	GO:0005730,GO:0032040,GO:0030515,GO:0006364
Misin01G140900	GO:0022857,GO:0005886	GO:1903401,GO:0015189,GO:0051938,GO:0089711,GO:0005887,GO:0043091,GO:0005313,GO:0015297
Misin01G141000
Misin01G141100	GO:0006629,GO:0003674	GO:0046856,GO:0016787
Misin01G141200	GO:0006464,GO:0043167,GO:0006520,GO:0016301	GO:0006468,GO:0005524,GO:0004674,GO:0009069
Misin01G141300	GO:0008283,GO:0005634,GO:0016779,GO:0003723,GO:0005739,GO:0048646,GO:0006397,GO:0000003,GO:0006950,GO:0002376	GO:0003723,GO:0016021,GO:0048451,GO:0005739,GO:0006378,GO:0008285,GO:0045824,GO:0004652,GO:0048366,GO:0005634
Misin01G141400	GO:0043167	GO:0020037,GO:0046872,GO:0045735,GO:0019825
Misin01G141500
Misin01G141600	GO:0005575	GO:0016020
Misin01G141700	GO:0051276,GO:0006464,GO:0032991,GO:0034641,GO:0009058,GO:0005654	GO:0016593,GO:0006368,GO:0016570
Misin01G141800	GO:0016746,GO:0006464,GO:0051604	GO:0008080,GO:0006474,GO:0042967
Misin01G141900	GO:0016746,GO:0006464,GO:0051604	GO:0008080,GO:0006474,GO:0042967
Misin01G142000	GO:0048856,GO:0021700,GO:0000003	GO:0010162
Misin01G142100
Misin01G142200
Misin01G142300
Misin01G142400	GO:0005739,GO:0009536	GO:0016021,GO:0005739,GO:0009536
Misin01G142500
Misin01G142600
Misin01G142700	GO:0003674	GO:0045735
Misin01G142800
Misin01G142900
Misin01G143000
Misin01G143100	GO:0007165,GO:0005739,GO:0009536,GO:0003674	GO:0009734,GO:0009536,GO:0005739,GO:0005516
Misin01G143200	GO:0003674	GO:0003824
Misin01G143300	GO:0007165,GO:0005739,GO:0009536,GO:0003674	GO:0009734,GO:0009536,GO:0005739,GO:0005516
Misin01G143400
Misin01G143500	GO:0005783	GO:0016021,GO:0005783
Misin01G143600	GO:0022857,GO:0005886	GO:0016021,GO:0005886,GO:0055085,GO:0022857
Misin01G143700
Misin01G143800	GO:0005634,GO:0042254,GO:0034641	GO:0005634,GO:0000462
Misin01G143900	GO:0005634,GO:0043167	GO:0003676,GO:0005634,GO:0008270
Misin01G144000
Misin01G144100
Misin01G144200	GO:0006629,GO:0016829,GO:0009058	GO:0009741,GO:0006661,GO:0016829
Misin01G144300	GO:0006091,GO:0016491,GO:0043167,GO:0009536	GO:0046872,GO:0022900,GO:0009055,GO:0051537,GO:0009507,GO:0006118
Misin01G144400	GO:0016491,GO:0042592,GO:0006629,GO:0043167,GO:0048856,GO:0009058,GO:0005575	GO:0016132,GO:0046872,GO:0010268,GO:0004497,GO:0007275,GO:0016125,GO:0016020
Misin01G144500
Misin01G144600	GO:0016491,GO:0042592,GO:0006629,GO:0043167,GO:0048856,GO:0009058,GO:0005575	GO:0016132,GO:0010268,GO:0004497,GO:0005506,GO:0020037,GO:0007275,GO:0016125,GO:0016705,GO:0016020,GO:0055114
Misin01G144700	GO:0003677	GO:0003677
Misin01G144800
Misin01G144900	GO:0003677,GO:0005634,GO:0034641,GO:0009058	GO:0003677,GO:0005634,GO:0006352
Misin01G145000	GO:0003723,GO:0034641,GO:0009058,GO:0009536	GO:0016021,GO:0003723,GO:0006353,GO:0006355,GO:0009507
Misin01G145100	GO:0005975,GO:0005886,GO:0016798	GO:0004553,GO:0005975,GO:0016021,GO:0046658,GO:0030247
Misin01G145200
Misin01G145300	GO:0005739,GO:0051082	GO:0051082,GO:0005739,GO:0031072
Misin01G145400	GO:0005575	GO:0016021
Misin01G145500	GO:0006605,GO:0005739,GO:0032991,GO:0051604,GO:0034641	GO:0005787,GO:0045047,GO:0006465,GO:0030176,GO:0005739
Misin01G145600
Misin01G145700	GO:0005575	GO:0016021
Misin01G145800	GO:0006790,GO:0043167,GO:0006520,GO:0005829,GO:0008168,GO:0009058,GO:0005576	GO:0008705,GO:0050667,GO:0009086,GO:0032259,GO:0005576,GO:0005829,GO:0008270,GO:0003871
Misin01G145900	GO:0003723,GO:0043167,GO:0034641,GO:0009058,GO:0009536	GO:0003723,GO:0008270,GO:0006353,GO:0006355,GO:0009507
Misin01G146000	GO:0051276,GO:0003924,GO:0043167,GO:0007059,GO:0006259,GO:0006950,GO:0007049,GO:0000003	GO:0008270,GO:0006302,GO:0006312,GO:0042138,GO:0007062,GO:0007129,GO:0007131,GO:0003924,GO:0005525
Misin01G146100
Misin01G146200
Misin01G146300	GO:0005634,GO:0065003,GO:0007165,GO:0048856,GO:0005829,GO:0006457,GO:0006810,GO:0003674,GO:0040007	GO:0005634,GO:0005829,GO:0051087,GO:0051879,GO:0006457,GO:0010449,GO:0010628,GO:0051131,GO:0080037,GO:2000012
Misin01G146400	GO:0061024,GO:0007034,GO:0005794,GO:0003674,GO:0006605,GO:0016192,GO:0005768,GO:0005829,GO:0032991	GO:0042147,GO:0005829,GO:0016021,GO:0012507,GO:0006623,GO:0000149,GO:0048280,GO:0031902,GO:0006891,GO:0005484,GO:0006896,GO:0006888,GO:0005789,GO:0031201,GO:0005794
Misin01G146500	GO:0006091,GO:0006464,GO:0006950	GO:0009061,GO:0018171,GO:0070483
Misin01G146600
Misin01G146700	GO:0007165,GO:0006464,GO:0043167,GO:0006520,GO:0016301,GO:0005886	GO:0016021,GO:0006468,GO:0004674,GO:0005509,GO:0030247,GO:0005524,GO:0007166,GO:0005886,GO:0009069
Misin01G146800	GO:0006091,GO:0006464,GO:0006950	GO:0009061,GO:0018171,GO:0070483
Misin01G146900	GO:0006091,GO:0016491,GO:0043167,GO:0015979,GO:0009536,GO:0009579	GO:0016491,GO:0005506,GO:0020037,GO:0045158,GO:0016021,GO:0022904,GO:0015979,GO:0009535,GO:0006118
Misin01G147000	GO:0003677,GO:0005634,GO:0009056,GO:0016491,GO:0051186,GO:0034641,GO:0009058,GO:0009536,GO:0009579	GO:0055114,GO:0010304,GO:0034256,GO:0006355,GO:0015996,GO:0003677,GO:0009535,GO:0005634
Misin01G147100	GO:0003677,GO:0005634,GO:0009056,GO:0016491,GO:0005739,GO:0051186,GO:0034641,GO:0009058,GO:0009536,GO:0009579	GO:0055114,GO:0005739,GO:0010304,GO:0034256,GO:0006355,GO:0015996,GO:0003677,GO:0009535,GO:0005634
Misin01G147200	GO:0009536	GO:0016021,GO:0009536
Misin01G147300	GO:0022857,GO:0005739,GO:0005886	GO:1902475,GO:0005887,GO:0015179,GO:0015297,GO:0005739
Misin01G147400	GO:0005634,GO:0005737,GO:0034655,GO:0032991,GO:0006412	GO:0017148,GO:0000932,GO:0006355,GO:0030015,GO:0000288,GO:0005634
Misin01G147500	GO:0016757,GO:0043167,GO:0008289,GO:0005886	GO:0016021,GO:0005544,GO:0005509,GO:0005886,GO:0016757
Misin01G147600
Misin01G147700	GO:0005575	GO:0016020
Misin01G147800
Misin01G147900	GO:0005575	GO:0016021
Misin01G148000	GO:0008233,GO:0005575	GO:0016021,GO:0006508,GO:0004252
Misin01G148100	GO:0003924,GO:0022607,GO:0043167,GO:0005829,GO:0042254,GO:0008135,GO:0005840	GO:0005829,GO:0003746,GO:0003924,GO:0042256,GO:0005525,GO:0005840,GO:0006448
Misin01G148200	GO:0005634,GO:0009056,GO:0043167,GO:0006464,GO:0006810,GO:0016874,GO:0006950	GO:0043161,GO:0008270,GO:0016874,GO:0061630,GO:0016567,GO:0016036,GO:0005634,GO:0006817
Misin01G148300
Misin01G148400	GO:0005739,GO:0009058,GO:0006950,GO:0016765	GO:0016021,GO:0044249,GO:1901576,GO:0044238,GO:0044763,GO:0044710,GO:0005739,GO:0009628,GO:0042221,GO:0016765,GO:0006950
Misin01G148500	GO:0006464,GO:0043167,GO:0006520,GO:0016301	GO:0006468,GO:0005524,GO:0004674,GO:0009069
Misin01G148600
Misin01G148700	GO:0005634,GO:0043167,GO:0048856	GO:0046872,GO:0005634,GO:0007275
Misin01G148800	GO:0008150,GO:0009536	GO:0009987,GO:0009536
Misin01G148900	GO:0008150,GO:0005739	GO:0005739,GO:0044699
Misin01G149000	GO:0005634,GO:0003677	GO:0005634,GO:0003677
Misin01G149100	GO:0043167,GO:0016791,GO:0005829,GO:0009536	GO:0016311,GO:0005829,GO:0009536,GO:0000287,GO:0008253
Misin01G149200	GO:0016491,GO:0042592,GO:0005739	GO:0045454,GO:0009055,GO:0005739,GO:0015035,GO:0055114,GO:0006118
Misin01G149300
Misin01G149400	GO:0003677,GO:0005634,GO:0016491,GO:0006629,GO:0034641,GO:0009058	GO:0065008,GO:1901615,GO:0006355,GO:0003677,GO:0004497,GO:0008202,GO:0005634
Misin01G149500	GO:0034641,GO:0009058	GO:0006351
Misin01G149600
Misin01G149700	GO:0003677,GO:0005634,GO:0034641,GO:0009058	GO:0006355,GO:0003677,GO:0005634
Misin01G149800	GO:0034641,GO:0009058	GO:0006351
Misin01G149900
Misin01G150000	GO:0003677,GO:0005634,GO:0034641,GO:0009058	GO:0006355,GO:0003677,GO:0005634
Misin01G150100	GO:0005739,GO:0009536	GO:0005739,GO:0009536
Misin01G150200	GO:0034641,GO:0009058	GO:0016070,GO:0034645,GO:0044271,GO:0010467
Misin01G150300	GO:0006950	GO:0006952
Misin01G150400	GO:0003677,GO:0005634,GO:0043167,GO:0034641,GO:0009058	GO:0006355,GO:0046872,GO:0003677,GO:0005634
Misin01G150500	GO:0003677,GO:0005634,GO:0043167,GO:0034641,GO:0009058	GO:0006355,GO:0046872,GO:0003677,GO:0005634
Misin01G150600
Misin01G150700	GO:0003677,GO:0005634,GO:0043167,GO:0034641,GO:0009058	GO:0006355,GO:0046872,GO:0003677,GO:0005634
Misin01G150800	GO:0003677,GO:0005634,GO:0034641,GO:0009058	GO:0006355,GO:0003677,GO:0005634
Misin01G150900
Misin01G151000
Misin01G151100	GO:0003677,GO:0034641,GO:0009058,GO:0005575	GO:0006355,GO:0003677,GO:0016021
Misin01G151200	GO:0016491,GO:0043167	GO:0051213,GO:0046872
Misin01G151300	GO:0016491,GO:0043167	GO:0051213,GO:0055114,GO:0005506
Misin01G151400
Misin01G151500	GO:0016491,GO:0043167,GO:0048856,GO:0006520,GO:0009058,GO:0005730,GO:0000003,GO:0009536	GO:0051287,GO:0005507,GO:0055114,GO:0006526,GO:0005730,GO:0048481,GO:0003942,GO:0046983,GO:0009570,GO:0016020,GO:0000051
Misin01G151600	GO:0003677,GO:0005634,GO:0003700,GO:0034641,GO:0009058	GO:0001228,GO:0045944,GO:0001046,GO:0046983,GO:0005634
Misin01G151700
Misin01G151800
Misin01G151900
Misin01G152000	GO:0003735,GO:0022618,GO:0005739,GO:0043167,GO:0042254,GO:0005829,GO:0032991,GO:0005840,GO:0009536,GO:0006412	GO:0006412,GO:1902626,GO:0008270,GO:0005739,GO:0000027,GO:0003735,GO:0009658,GO:0009570,GO:0022625
Misin01G152100	GO:0003677,GO:0005634,GO:0003700,GO:0043167,GO:0032991,GO:0034641,GO:0009058	GO:0008270,GO:0006355,GO:0043565,GO:0003700,GO:0005634,GO:0005667,GO:0045449
Misin01G152200	GO:0003674	GO:0003824
Misin01G152300
Misin01G152400
Misin01G152500	GO:0005575,GO:0003674	GO:0016021,GO:0016787
Misin01G152600
Misin01G152700
Misin01G152800	GO:0003677,GO:0005634,GO:0003700,GO:0032991,GO:0034641,GO:0009058	GO:0006355,GO:0043565,GO:0003700,GO:0005634,GO:0005667,GO:0045449
Misin01G152900	GO:0003677,GO:0005634,GO:0003700,GO:0032991,GO:0034641,GO:0009058	GO:0006355,GO:0043565,GO:0003700,GO:0005634,GO:0005667,GO:0045449
Misin01G153000
Misin01G153100	GO:0003677,GO:0005634,GO:0003700,GO:0032991,GO:0034641,GO:0009058	GO:0006355,GO:0043565,GO:0003700,GO:0005634,GO:0005667,GO:0045449
Misin01G153200	GO:0003677,GO:0005634,GO:0003700,GO:0032991,GO:0034641,GO:0009058	GO:0006355,GO:0043565,GO:0003700,GO:0005634,GO:0005667,GO:0045449
Misin01G153300	GO:0008150,GO:0016779,GO:0043167	GO:0008152,GO:0016597,GO:0016779
Misin01G153400	GO:0005829,GO:0042254,GO:0032991,GO:0034641,GO:0005730,GO:0009536	GO:0005829,GO:0005730,GO:0009536,GO:0030490,GO:0032040,GO:0030692
Misin01G153500	GO:0005739	GO:0005739
Misin01G153600	GO:0034641,GO:0009058,GO:0043226,GO:0005622	GO:0006351,GO:0043231
Misin01G153700	GO:0005634,GO:0005737,GO:0009056,GO:0006464,GO:0043167	GO:0005737,GO:0042787,GO:0000209,GO:0061630,GO:0043161,GO:0005634,GO:0008270
Misin01G153800	GO:0016491,GO:0043167,GO:0005829,GO:0006950,GO:0002376,GO:0009536	GO:0043531,GO:0009817,GO:0005829,GO:0015035,GO:0009536,GO:0055114,GO:0006118
Misin01G153900
Misin01G154000	GO:0016757,GO:0005794,GO:0009058,GO:0005576,GO:0044281,GO:0005975,GO:0005618,GO:0005829,GO:0071554,GO:0034641,GO:0016853	GO:0005829,GO:0005618,GO:0033356,GO:0030244,GO:0071555,GO:0009506,GO:0052691,GO:0005515,GO:0005576,GO:0009832,GO:0016757,GO:0005794
Misin01G154100
Misin01G154200	GO:0008150,GO:0016853	GO:0003676,GO:0009987,GO:0016853,GO:0000166
Misin01G154300
Misin01G154400	GO:0006091,GO:0007010,GO:0016491,GO:0042592,GO:0006629,GO:0048856,GO:0043167,GO:0009058,GO:0005575	GO:0016132,GO:0016021,GO:0022900,GO:0001578,GO:0010268,GO:0009647,GO:0016705,GO:0004497,GO:0016125,GO:0020037,GO:0005506
Misin01G154500
Misin01G154600	GO:0044281,GO:0006399,GO:0009058,GO:0016301,GO:0009536	GO:0009662,GO:0045893,GO:0042644,GO:0009220,GO:0009658,GO:0006399,GO:0016310,GO:0016301,GO:0042793
Misin01G154700	GO:0044281,GO:0006399,GO:0009058,GO:0016301,GO:0009536	GO:0009662,GO:0045893,GO:0042644,GO:0009220,GO:0009658,GO:0006399,GO:0016310,GO:0016301,GO:0042793
Misin01G154800	GO:0005739,GO:0009536	GO:0005739,GO:0009536
Misin01G154900	GO:0044281,GO:0005975,GO:0009056,GO:0006629,GO:0003674	GO:0008889,GO:0006071,GO:0009395,GO:0046486
Misin01G155000
Misin01G155100
Misin01G155200
Misin01G155300	GO:0003674	GO:0008081
Misin01G155400
Misin01G155500	GO:0003677,GO:0043167	GO:0008270,GO:0003677
Misin01G155600
Misin01G155700	GO:0005794,GO:0008233	GO:0008233,GO:0005794,GO:0044425,GO:0044446
Misin01G155800
Misin01G155900
Misin01G156000	GO:0051276,GO:0009056,GO:0006464,GO:0006520,GO:0008168	GO:0034968,GO:0018024,GO:0006554
Misin01G156100
Misin01G156200	GO:0005618,GO:0008233	GO:0005618,GO:0006508,GO:0004252
Misin01G156300	GO:0005575	GO:0016021
Misin01G156400
Misin01G156500	GO:0016192,GO:0006914,GO:0022607,GO:0005739,GO:0015031,GO:0005198,GO:0031410,GO:0032991,GO:0005794,GO:0005773	GO:0016192,GO:0030126,GO:0000045,GO:0005739,GO:0000421,GO:0006886,GO:0005198
Misin01G156600
Misin01G156700	GO:0009536	GO:0009536
Misin01G156800	GO:0051301,GO:0005634,GO:0007049,GO:0009536	GO:0007049,GO:0005634,GO:0009536,GO:0051301
Misin01G156900
Misin01G157000	GO:0005634,GO:0051276,GO:0006464,GO:0032991,GO:0034641,GO:0009058,GO:0006950,GO:0005886	GO:0009409,GO:0080008,GO:0016575,GO:0005834,GO:1903506,GO:0005634
Misin01G157100
Misin01G157200	GO:0016779,GO:0008135,GO:0005840	GO:0016779,GO:0003743,GO:0005840,GO:0006446
Misin01G157300	GO:0008150	GO:0009958
Misin01G157400	GO:0022857,GO:0005794,GO:0005886,GO:0009536	GO:0098656,GO:0005794,GO:0005886,GO:0005315,GO:0016021,GO:0009536,GO:0006817
Misin01G157500	GO:0048856	GO:0006807,GO:0060776
Misin01G157600
Misin01G157700	GO:0009056,GO:0016491,GO:0005618,GO:0051186,GO:0005739,GO:0043167,GO:0071554,GO:0005576,GO:0006950	GO:0046872,GO:0009505,GO:0098869,GO:0006979,GO:0042744,GO:0009664,GO:0020037,GO:0004601,GO:0005576,GO:0005739,GO:0055114,GO:0006804
Misin01G157800
Misin01G157900	GO:0003677,GO:0005634,GO:0003700,GO:0048856,GO:0071554,GO:0032991,GO:0034641,GO:0009058	GO:0006355,GO:0003677,GO:0010089,GO:0044036,GO:0003700,GO:0005634,GO:0005667,GO:0045449
Misin01G158000	GO:0016491,GO:0042592,GO:0006629,GO:0043167,GO:0048856,GO:0005783,GO:0009058	GO:0016132,GO:0010268,GO:0004497,GO:0005506,GO:0020037,GO:0007275,GO:0016125,GO:0016705,GO:0016021,GO:0005783,GO:0055114
Misin01G158100	GO:0016491,GO:0042592,GO:0006629,GO:0043167,GO:0048856,GO:0005783,GO:0009058	GO:0016132,GO:0010268,GO:0004497,GO:0005506,GO:0020037,GO:0007275,GO:0016125,GO:0016705,GO:0016021,GO:0005783,GO:0055114
Misin01G158200	GO:0019748,GO:0016491,GO:0043167,GO:0009058,GO:0005575	GO:0016709,GO:0020037,GO:0016021,GO:0044550,GO:0005506,GO:0055114
Misin01G158300	GO:0019748,GO:0016491,GO:0009058,GO:0005575	GO:0016709,GO:0016020,GO:0044550,GO:0005488
Misin01G158400	GO:0003729	GO:0003729
Misin01G158500	GO:0019748,GO:0016491,GO:0043167,GO:0009058,GO:0005575	GO:0016709,GO:0020037,GO:0016020,GO:0044550,GO:0005506,GO:0055114
Misin01G158600
Misin01G158700	GO:0043167,GO:0005575	GO:0008270,GO:0016021
Misin01G158800	GO:0044281,GO:0006629,GO:0005739,GO:0009058	GO:0006633,GO:0005739
Misin01G158900	GO:0016491,GO:0043167,GO:0009536	GO:0050660,GO:0005506,GO:0020037,GO:0016705,GO:0016614,GO:0016021,GO:0009536,GO:0055114
Misin01G159000	GO:0003677,GO:0005739,GO:0034641,GO:0009058	GO:0006355,GO:0003690,GO:0005739
Misin01G159100	GO:0006091,GO:0043167,GO:0006464,GO:0032991,GO:0015979,GO:0009536,GO:0009579	GO:0016021,GO:0009522,GO:0016168,GO:0009416,GO:0046872,GO:0018298,GO:0009941,GO:0031409,GO:0009768,GO:0009535,GO:0009523,GO:0010287
Misin01G159200	GO:0009790,GO:0003924,GO:0043167,GO:0030154,GO:0042254,GO:0034641,GO:0009058,GO:0005730,GO:0000003	GO:0048444,GO:0010077,GO:0001510,GO:0048825,GO:0005525,GO:0005730,GO:0045892,GO:0045604,GO:0045995,GO:2000024,GO:0009506,GO:0003924,GO:0042254
Misin01G159300	GO:0048856,GO:0030154,GO:0000003	GO:0009908,GO:0030154
Misin01G159400	GO:0008150	GO:0032502
Misin01G159500	GO:0003735,GO:0022618,GO:0005829,GO:0042254,GO:0032991,GO:0005840,GO:0006412	GO:0003735,GO:0022625,GO:0006412,GO:0000027
Misin01G159600	GO:0043167	GO:0003676,GO:0008270
Misin01G159700
Misin01G159800	GO:0048856,GO:0030154,GO:0000003	GO:0009908,GO:0030154
Misin01G159900	GO:0030234	GO:0030414,GO:0010466
Misin01G160000
Misin01G160100	GO:0003677	GO:0003677
Misin01G160200
Misin01G160300	GO:0008233,GO:0005575	GO:0016021,GO:0004222,GO:0006508
Misin01G160400
Misin01G160500	GO:0009536	GO:0009536
Misin01G160600	GO:0009536	GO:0009536
Misin01G160700	GO:0003674	GO:0016788
Misin01G160800
Misin01G160900
Misin01G161000	GO:0034641,GO:0009058,GO:0009536	GO:0006351,GO:0009536
Misin01G161100	GO:0003674	GO:0016788
Misin01G161200
Misin01G161300	GO:0005575	GO:0016021
Misin01G161400	GO:0005575	GO:0016021
Misin01G161500
Misin01G161600
Misin01G161700	GO:0008150,GO:0043167	GO:0008152,GO:0005542,GO:0016740
Misin01G161800	GO:0003677,GO:0005634,GO:0003700,GO:0032991,GO:0034641,GO:0009058	GO:0006355,GO:0043565,GO:0003700,GO:0005634,GO:0005667,GO:0045449
Misin01G161900
Misin01G162000	GO:0015031,GO:0031410,GO:0005886,GO:0003674	GO:0005886,GO:0030658,GO:0016740,GO:0016021,GO:0015031
Misin01G162100	GO:0015031,GO:0031410,GO:0005886	GO:0005886,GO:0030658,GO:0016021,GO:0015031
Misin01G162200
Misin01G162300
Misin01G162400
Misin01G162500	GO:0009536	GO:0016021,GO:0009536
Misin01G162600	GO:0005634,GO:0003723,GO:0004518,GO:0005739,GO:0043167,GO:0032991,GO:0004386	GO:0090502,GO:0004525,GO:0003723,GO:0005739,GO:0016442,GO:0046872,GO:0005524,GO:0004386,GO:0030422,GO:0005634,GO:0051252
Misin01G162700	GO:0005634,GO:0003723,GO:0005737,GO:0004518,GO:0043167,GO:0032991	GO:0090502,GO:0004525,GO:0003723,GO:0016442,GO:0043167,GO:0000166,GO:0030422,GO:0005737,GO:0005634,GO:0051252
Misin01G162800	GO:0061024,GO:0016192,GO:0015031,GO:0032991,GO:0005773,GO:0030674	GO:0019905,GO:0031201,GO:0005774,GO:0061025,GO:0006886,GO:0005483,GO:0035494
Misin01G162900	GO:0005575,GO:0016853	GO:0016853,GO:0016020
Misin01G163000	GO:0005575,GO:0016853	GO:0016021,GO:0016866
Misin01G163100
Misin01G163200	GO:0003677,GO:0034641,GO:0009058	GO:0006355,GO:0003677
Misin01G163300	GO:0016301	GO:0016310,GO:0004672,GO:0000166
Misin01G163400	GO:0005975,GO:0016757,GO:0005768,GO:0043167,GO:0048856,GO:0030154,GO:0006464,GO:0005794,GO:0021700,GO:0071554,GO:0009058	GO:0043169,GO:0016021,GO:0000139,GO:0005768,GO:0052636,GO:0080147,GO:0006486,GO:0005802,GO:0052325
Misin01G163500	GO:0006091,GO:0009536,GO:0009579	GO:0010478,GO:0009579,GO:0009570
Misin01G163600	GO:0044281,GO:0016779,GO:0032991,GO:0034641,GO:0009058,GO:0005730	GO:0055029,GO:0003899,GO:0044451,GO:0006351,GO:0005730,GO:0006144,GO:0006206
Misin01G163700
Misin01G163800	GO:0005634,GO:0016791,GO:0006464,GO:0005829,GO:0006520	GO:0004725,GO:0035335,GO:0005634,GO:0005829,GO:0006570
Misin01G163900
Misin01G164000
Misin01G164100	GO:0008283,GO:0016887,GO:0006464,GO:0043167,GO:0048856,GO:0009058,GO:0006259,GO:0007049,GO:0005856,GO:0051276,GO:0071554,GO:0032991,GO:0008092	GO:0006346,GO:0016246,GO:0006275,GO:0044036,GO:0051567,GO:0008283,GO:0005874,GO:0008017,GO:0006306,GO:0051726,GO:0006270,GO:0007018,GO:0005871,GO:0005524,GO:0008574,GO:0010089,GO:0045298
Misin01G164200	GO:0016887,GO:0005856,GO:0051276,GO:0043167,GO:0032991,GO:0034641,GO:0009058,GO:0008092	GO:0016569,GO:0006342,GO:0005874,GO:0008017,GO:0043414,GO:0007018,GO:0005871,GO:0005524,GO:0008574,GO:0006260,GO:0045298
Misin01G164300	GO:0009536	GO:0009536
Misin01G164400	GO:0044281,GO:0005975,GO:0009056,GO:0007165,GO:0006629,GO:0051186,GO:0016791,GO:0043167,GO:0005829,GO:0009058,GO:0006950,GO:0005886	GO:0046855,GO:0005829,GO:0010347,GO:0009409,GO:0006021,GO:0008934,GO:0000287,GO:0046854,GO:0007165,GO:0019853,GO:0005886,GO:0019872
Misin01G164500	GO:0003677,GO:0043167,GO:0004386	GO:0005524,GO:0004386,GO:0003677
Misin01G164600	GO:0005737,GO:0043167,GO:0006399,GO:0006520,GO:0016874,GO:0006412	GO:0016021,GO:0003676,GO:0004824,GO:0005524,GO:0006430,GO:0005737,GO:0009085
Misin01G164700	GO:0003735,GO:0005739,GO:0022618,GO:0005829,GO:0042254,GO:0032991,GO:0019843,GO:0005840,GO:0009536,GO:0006412	GO:0006412,GO:0019843,GO:0003735,GO:0022627,GO:0005763,GO:0000028,GO:0009507
Misin01G164800	GO:0043226,GO:0005622,GO:0016874,GO:0006412	GO:0006412,GO:0043231,GO:0044699,GO:0016874,GO:0044444
Misin01G164900	GO:0005615,GO:0030234	GO:0005615,GO:0010951,GO:0004867
Misin01G165000	GO:0005615,GO:0030234	GO:0005615,GO:0010951,GO:0004867
Misin01G165100
Misin01G165200	GO:0005634,GO:0007165,GO:0005737,GO:0006464,GO:0043167,GO:0006520,GO:0016301	GO:0006468,GO:0035556,GO:0004674,GO:0009738,GO:0005524,GO:0005737,GO:0005634,GO:0009069
Misin01G165300	GO:0005575	GO:0016020
Misin01G165400
Misin01G165500	GO:0044281,GO:0016746,GO:0016491,GO:0006629,GO:0009058,GO:0009536	GO:0009941,GO:0016491,GO:0016746,GO:0009570,GO:0019288,GO:0055114
Misin01G165600	GO:0003677,GO:0005739,GO:0009058,GO:0006259,GO:0005576,GO:0007005	GO:0005739,GO:0006260,GO:0000002,GO:0045910,GO:0003697,GO:0048046
Misin01G165700	GO:0048856,GO:0034641,GO:0009058,GO:0000003	GO:0006355,GO:0009954,GO:0009965,GO:0048441
Misin01G165800	GO:0003735,GO:0005739,GO:0042254,GO:0005840,GO:0019843,GO:0006412	GO:0005840,GO:0008097,GO:0003735,GO:0006412,GO:0005739,GO:0042254
Misin01G165900
Misin01G166000	GO:0005575	GO:0016021
Misin01G166100	GO:0003674	GO:0003676,GO:0000166
Misin01G166200
Misin01G166300
Misin01G166400	GO:0019748,GO:0006091,GO:0016491,GO:0043167,GO:0009058,GO:0005575	GO:0044550,GO:0005506,GO:0016709,GO:0020037,GO:0016021,GO:0022900
Misin01G166500	GO:0022857,GO:0005575	GO:0006855,GO:0016021,GO:0015297,GO:0015238
Misin01G166600	GO:0022857,GO:0005575	GO:0006855,GO:0016021,GO:0015297,GO:0015238
Misin01G166700	GO:0022857,GO:0005575	GO:0006855,GO:0016020,GO:0015238
Misin01G166800	GO:0022857,GO:0005575	GO:0006855,GO:0016021,GO:0015297,GO:0015238
Misin01G166900
Misin01G167000
Misin01G167100	GO:0022857,GO:0005575	GO:0006855,GO:0016021,GO:0015297,GO:0015238
Misin01G167200
Misin01G167300
Misin01G167400
Misin01G167500	GO:0043167,GO:0005575	GO:0016021,GO:0046872
Misin01G167600	GO:0022857,GO:0005575	GO:0015079,GO:0071805,GO:0016021
Misin01G167700
Misin01G167800	GO:0022857,GO:0005575	GO:0015079,GO:0071805,GO:0016021
Misin01G167900
Misin01G168000	GO:0016757,GO:0006464,GO:0005794,GO:0009058	GO:0000139,GO:0008378,GO:0006486,GO:0016021
Misin01G168100
Misin01G168200
Misin01G168300	GO:0022857,GO:0005739,GO:0005773	GO:0016021,GO:0005773,GO:0005739,GO:0015689,GO:0015098
Misin01G168400
Misin01G168500	GO:0005575	GO:0016020
Misin01G168600
Misin01G168700	GO:0044281,GO:0043167,GO:0016791,GO:0034641,GO:0006810	GO:0046872,GO:0003993,GO:0016311,GO:0015824,GO:0006771,GO:0019497
Misin01G168800
Misin01G168900
Misin01G169000	GO:0044281,GO:0005777,GO:0016746,GO:0006629,GO:0043167,GO:0005829,GO:0032991,GO:0009058,GO:0016874	GO:0004321,GO:0016874,GO:0009695,GO:0005777,GO:0005524,GO:0016021,GO:0005836,GO:0006633,GO:0042967
Misin01G169100	GO:0005856,GO:0022857,GO:0007165,GO:0006629,GO:0043167,GO:0032991,GO:0008092	GO:0003777,GO:0008017,GO:0016021,GO:0003676,GO:0005874,GO:0048015,GO:0005524,GO:0007018,GO:0005216,GO:0046854,GO:0034220,GO:0045298
Misin01G169200	GO:0005575	GO:0016020
Misin01G169300	GO:0022857,GO:0005739,GO:0005773	GO:0016021,GO:0005773,GO:0005739,GO:0015689,GO:0015098
Misin01G169400
Misin01G169500
Misin01G169600
Misin01G169700
Misin01G169800	GO:0019748,GO:0016491,GO:0043167,GO:0009058,GO:0005575	GO:0016709,GO:0020037,GO:0016021,GO:0044550,GO:0005506,GO:0055114
Misin01G169900
Misin01G170000	GO:0044281,GO:0005975,GO:0006091,GO:0009056,GO:0005829,GO:0009058,GO:0034641,GO:0005576,GO:0009536,GO:0016853	GO:0030246,GO:0016021,GO:0004034,GO:0005829,GO:0048046,GO:0009536,GO:0006094,GO:0006096
Misin01G170100	GO:0043167	GO:0043531
Misin01G170200	GO:0008150,GO:0005739,GO:0005794,GO:0008168,GO:0005886	GO:0016021,GO:0005794,GO:0032259,GO:0005739,GO:0005886,GO:0008168
Misin01G170300	GO:0032991,GO:0003674	GO:0003676,GO:0032991,GO:0044424
Misin01G170400
Misin01G170500	GO:0044403,GO:0005773	GO:0009705,GO:0016021,GO:0046786
Misin01G170600
Misin01G170700	GO:0009790,GO:0061024,GO:0006790,GO:0051186,GO:0022607,GO:0004386,GO:0009058,GO:0000003,GO:0009536	GO:0048481,GO:0016226,GO:0010027,GO:0010228,GO:0004386,GO:0009507,GO:0009793
Misin01G170800	GO:0043226	GO:0016021,GO:0005789
Misin01G170900	GO:0008233	GO:0006508,GO:0008234
Misin01G171000
Misin01G171100	GO:0005829	GO:0005829
Misin01G171200
Misin01G171300	GO:0009056,GO:0016491,GO:0005618,GO:0051186,GO:0043167,GO:0071554,GO:0005576,GO:0006950	GO:0046872,GO:0009505,GO:0098869,GO:0006979,GO:0042744,GO:0009664,GO:0020037,GO:0004601,GO:0005576,GO:0055114,GO:0006804
Misin01G171400
Misin01G171500
Misin01G171600	GO:0016491,GO:0043167,GO:0005575	GO:0050660,GO:0016020,GO:0055114,GO:0003885
Misin01G171700
Misin01G171800
Misin01G171900
Misin01G172000	GO:0022857,GO:0005886	GO:0005355,GO:0005887,GO:0005351,GO:0046323,GO:1904659,GO:0015992
Misin01G172100
Misin01G172200	GO:0004518,GO:0043167	GO:0004519,GO:0090305,GO:0008270,GO:0004527
Misin01G172300	GO:0019748,GO:0009058,GO:0030234	GO:0042349,GO:0009699
Misin01G172400	GO:0022857,GO:0043167,GO:0005886	GO:0042626,GO:0005886,GO:0055085,GO:0005524,GO:0016021
Misin01G172500	GO:0008150	GO:0009733
Misin01G172600	GO:0003723,GO:0003735,GO:0005739,GO:0005829,GO:0042254,GO:0032991,GO:0005840,GO:0006412,GO:0009579	GO:0006412,GO:0003723,GO:0003735,GO:0022627,GO:0009579,GO:0005763,GO:0044434,GO:0042254
Misin01G172700
Misin01G172800
Misin01G172900	GO:0022857,GO:0009536,GO:0005886	GO:0005342,GO:0009941,GO:0005887,GO:1903825
Misin01G173000	GO:0022857,GO:0043167,GO:0005886,GO:0009536	GO:0042626,GO:0005886,GO:0055085,GO:0005524,GO:0016021,GO:0009536
Misin01G173100	GO:0022857,GO:0009536	GO:0015825,GO:0015194,GO:0016021,GO:0009536
Misin01G173200	GO:0003677,GO:0032196,GO:0043167,GO:0006259	GO:0006313,GO:0003677,GO:0008270,GO:0004803
Misin01G173300	GO:0009536	GO:0016021,GO:0009536
Misin01G173400	GO:0022857,GO:0003735,GO:0005739,GO:0042254,GO:0005840,GO:0006412	GO:1903401,GO:0006412,GO:0016021,GO:0005290,GO:0005739,GO:0000064,GO:0089709,GO:0015189,GO:0003735,GO:1903352,GO:1903826,GO:0015181,GO:0005840,GO:0042254
Misin01G173500
Misin01G173600	GO:0019748,GO:0006091,GO:0016491,GO:0043167,GO:0009058,GO:0005575	GO:0044550,GO:0046872,GO:0016709,GO:0016020,GO:0022900
Misin01G173700	GO:0003723,GO:0005739,GO:0006464,GO:0034655,GO:0043167,GO:0016301	GO:0016021,GO:0006468,GO:0003723,GO:0000290,GO:0004672,GO:0050072,GO:0005739,GO:0030145,GO:0005524
Misin01G173800	GO:0003674	GO:0016787
Misin01G173900
Misin01G174000
Misin01G174100
Misin01G174200
Misin01G174300
Misin01G174400	GO:0005634,GO:0005739,GO:0006464,GO:0048856,GO:0043167,GO:0005829,GO:0006520,GO:0016301	GO:0005829,GO:0006468,GO:0004674,GO:0005739,GO:0071215,GO:0010187,GO:0005524,GO:0005634,GO:0009069
Misin01G174500	GO:0043167,GO:0005829,GO:0051082,GO:0006457	GO:0006457,GO:0005829,GO:0005524,GO:0051082
Misin01G174600
Misin01G174700	GO:0019748,GO:0016491,GO:0043167,GO:0009058,GO:0005575	GO:0016709,GO:0020037,GO:0016021,GO:0044550,GO:0005506,GO:0055114
Misin01G174800	GO:0019748,GO:0016491,GO:0043167,GO:0009058,GO:0005575	GO:0016709,GO:0020037,GO:0016020,GO:0044550,GO:0005506,GO:0055114
Misin01G174900	GO:0019748,GO:0016491,GO:0043167,GO:0009058,GO:0005575	GO:0016709,GO:0020037,GO:0016021,GO:0044550,GO:0005506,GO:0055114
Misin01G175000	GO:0019748,GO:0016491,GO:0043167,GO:0009058,GO:0005575	GO:0016709,GO:0020037,GO:0016021,GO:0044550,GO:0005506,GO:0055114
Misin01G175100
Misin01G175200
Misin01G175300	GO:0006605,GO:0022857,GO:0005739,GO:0032991,GO:0007005	GO:0031305,GO:0030150,GO:0005744,GO:0015266
Misin01G175400	GO:0022857,GO:0005575	GO:0016021,GO:0015689,GO:0015098
Misin01G175500	GO:0003677,GO:0005634,GO:0065003,GO:0004518,GO:0034655,GO:0006259,GO:0006950	GO:0010332,GO:0090305,GO:0010213,GO:0003684,GO:0010224,GO:0000724,GO:0017108,GO:0006294,GO:0005634,GO:0006308
Misin01G175600	GO:0005737,GO:0007165,GO:0043167,GO:0006464,GO:0006520	GO:0005737,GO:0005524,GO:0023014,GO:0004702,GO:0007178,GO:0009069
Misin01G175700	GO:0006605,GO:0061024,GO:0005739,GO:0005829,GO:0032991,GO:0007005	GO:0005829,GO:0016021,GO:0005742,GO:0045040
Misin01G175800	GO:0043167,GO:0005575	GO:0020037,GO:0016021,GO:0046872
Misin01G175900	GO:0061024,GO:0016192,GO:0015031,GO:0030234,GO:0009536,GO:0019899	GO:0016021,GO:0017137,GO:0009536,GO:0090630,GO:0031338,GO:0012505,GO:0006886,GO:0005096
Misin01G176000	GO:0005634	GO:0005634
Misin01G176100	GO:0005739,GO:0043167,GO:0051082,GO:0006457	GO:0006457,GO:0005524,GO:0051082,GO:0005739
Misin01G176200	GO:0065003,GO:0043167,GO:0016829,GO:0005829,GO:0006520	GO:0030170,GO:0018826,GO:0005829,GO:0051289,GO:0006520
Misin01G176300	GO:0044281,GO:0005975,GO:0016491,GO:0006629,GO:0009536	GO:0004032,GO:0055114,GO:0009536,GO:0006000,GO:0006012,GO:0006013,GO:0006090,GO:0046486
Misin01G176400
Misin01G176500	GO:0005739	GO:0016021,GO:0005739
Misin01G176600	GO:0005739	GO:0005739
Misin01G176700	GO:0016301	GO:0016301,GO:0016310
Misin01G176800
Misin01G176900	GO:0005575	GO:0016021
Misin01G177000
Misin01G177100
Misin01G177200
Misin01G177300	GO:0003677,GO:0005634,GO:0034641,GO:0009058	GO:0003677,GO:0005634,GO:0006352
Misin01G177400	GO:0003674	GO:0016740
Misin01G177500
Misin01G177600	GO:0016491,GO:0009056,GO:0005739,GO:0043167,GO:0006520	GO:0004174,GO:0046872,GO:0005743,GO:0051536,GO:0006552,GO:0055114
Misin01G177700	GO:0009056,GO:0006629,GO:0008233,GO:0005773	GO:0005773,GO:0006508,GO:0004190,GO:0030163,GO:0006629
Misin01G177800
Misin01G177900	GO:0005739,GO:0006464,GO:0043167,GO:0006520,GO:0016301	GO:0006468,GO:0005524,GO:0004674,GO:0005739,GO:0009069
Misin01G178000
Misin01G178100	GO:0019748,GO:0006091,GO:0016491,GO:0043167,GO:0009058,GO:0005575	GO:0044550,GO:0005506,GO:0016709,GO:0020037,GO:0016021,GO:0022900
Misin01G178200
Misin01G178300	GO:0016491,GO:0043167,GO:0005575	GO:0020037,GO:0016021,GO:0016705,GO:0005506,GO:0055114
Misin01G178400
Misin01G178500	GO:0022857,GO:0042592,GO:0005886,GO:0009536	GO:0015700,GO:0009992,GO:0016328,GO:0015254,GO:0035445,GO:0015105,GO:0015250,GO:0009536,GO:0010036,GO:0080138,GO:0005887,GO:0006833,GO:0015793,GO:0046685
Misin01G178600
Misin01G178700	GO:0016887,GO:0008150,GO:0005856,GO:0043167,GO:0032991,GO:0008092,GO:0009536	GO:0003777,GO:0008017,GO:0008270,GO:0005874,GO:0009536,GO:0005524,GO:0007018,GO:0016887,GO:0005871,GO:0045298
Misin01G178800	GO:0005575	GO:0016021
Misin01G178900	GO:0043167	GO:0046872
Misin01G179000	GO:0003723,GO:0009536	GO:0003723,GO:0009536
Misin01G179100	GO:0006464,GO:0043167,GO:0006520,GO:0005575,GO:0016301	GO:0006468,GO:0005524,GO:0016021,GO:0004674,GO:0009069
Misin01G179200	GO:0019748,GO:0016491,GO:0043167,GO:0009058,GO:0005575	GO:0005506,GO:0016709,GO:0020037,GO:0009809,GO:0016020,GO:0055114
Misin01G179300	GO:0005575	GO:0016020
Misin01G179400	GO:0003677,GO:0043167,GO:0009536	GO:0046872,GO:0003677,GO:0009536
Misin01G179500	GO:0008233,GO:0005575	GO:0016021,GO:0004185,GO:0006508,GO:0008239
Misin01G179600	GO:0008233,GO:0005575	GO:0016021,GO:0004185,GO:0006508,GO:0008239
Misin01G179700	GO:0008233	GO:0004185,GO:0006508,GO:0008239
Misin01G179800	GO:0005634,GO:0007165,GO:0005737,GO:0006464,GO:0043167,GO:0006520,GO:0016301,GO:0005886	GO:0018105,GO:0046777,GO:0035556,GO:0005516,GO:0009931,GO:0009738,GO:0004713,GO:0005524,GO:0005737,GO:0004683,GO:0005634,GO:0005886,GO:0009069
Misin01G179900
Misin01G180000	GO:0008150	GO:0009733
Misin01G180100	GO:0005768,GO:0008168,GO:0005794,GO:0016301,GO:0005773	GO:0008757,GO:0005768,GO:0016301,GO:0016310,GO:0005774,GO:0032259,GO:0016021,GO:0005802
Misin01G180200	GO:0005739,GO:0009536	GO:0005739,GO:0009536
Misin01G180300
Misin01G180400	GO:0016301,GO:0005575	GO:0004672,GO:0000166,GO:0016310,GO:0016020
Misin01G180500	GO:0005856,GO:0005737,GO:0043167	GO:0005856,GO:0005737,GO:0005524
Misin01G180600
Misin01G180700
Misin01G180800
Misin01G180900
Misin01G181000
Misin01G181100
Misin01G181200	GO:0009056,GO:0006464,GO:0032991,GO:0003674,GO:0005622	GO:0004842,GO:0016567,GO:0019005,GO:0031146
Misin01G181300
Misin01G181400	GO:0008150	GO:0098869
Misin01G181500	GO:0009536	GO:0009507
Misin01G181600	GO:0009536	GO:0010287
Misin01G181700
Misin01G181800	GO:0016887,GO:0003677,GO:0004518,GO:0043167,GO:0006259,GO:0006950	GO:0090305,GO:0004519,GO:0030983,GO:0005524,GO:0006298,GO:0016887,GO:0045910
Misin01G181900	GO:0009056,GO:0006464,GO:0032991,GO:0003674,GO:0005622	GO:0004842,GO:0016567,GO:0019005,GO:0031146
Misin01G182000
Misin01G182100
Misin01G182200	GO:0008150,GO:0043226	GO:0005789,GO:0007029,GO:0016021
Misin01G182300	GO:0009790,GO:0005856,GO:0007010,GO:0065003,GO:0005829,GO:0032991,GO:0006457,GO:0008092,GO:0030234,GO:0000003	GO:0005829,GO:0007023,GO:0005874,GO:0009506,GO:0000226,GO:0007021,GO:0043547,GO:0048487,GO:0005096,GO:0009793,GO:0045298
Misin01G182400	GO:0005634,GO:0043167,GO:0048856	GO:0046872,GO:0005634,GO:0007275
Misin01G182500	GO:0005777,GO:0005856,GO:0009056,GO:0006464,GO:0032991,GO:0003674	GO:0005856,GO:0004842,GO:0005777,GO:0019005,GO:0031146,GO:0016567
Misin01G182600	GO:0016491,GO:0005618,GO:0043167	GO:0016722,GO:0005507,GO:0016021,GO:0009506,GO:0009505,GO:0055114
Misin01G182700	GO:0048856,GO:0009536,GO:0000003	GO:0055122,GO:0016021,GO:0009536,GO:0010228
Misin01G182800
Misin01G182900
Misin01G183000	GO:0043226	GO:0016021,GO:0005789
Misin01G183100
Misin01G183200
Misin01G183300	GO:0034641	GO:0006396,GO:0044763
Misin01G183400	GO:0043167,GO:0005829,GO:0006399,GO:0006520,GO:0016874,GO:0006412	GO:0005829,GO:0004832,GO:0002161,GO:0006438,GO:0006450,GO:0005524,GO:0009097,GO:0009098,GO:0009099
Misin01G183500	GO:0008150	GO:0071704,GO:0044238,GO:0044699,GO:0006807,GO:0044237
Misin01G183600	GO:0005829,GO:0006399,GO:0006520,GO:0016874,GO:0006412	GO:0005829,GO:0004832,GO:0006438,GO:0000166,GO:0009097,GO:0009098,GO:0009099
Misin01G183700
Misin01G183800	GO:0005737,GO:0042592,GO:0043167,GO:0006810	GO:0005737,GO:0046914,GO:0046916,GO:0016021,GO:0030001
Misin01G183900	GO:0005739	GO:0005739
Misin01G184000
Misin01G184100	GO:0005618,GO:0071554,GO:0008289,GO:0008233,GO:0005576,GO:0006810	GO:0008233,GO:0071555,GO:0008289,GO:0005618,GO:0006869,GO:0005576,GO:0006508
Misin01G184200	GO:0005618,GO:0071554,GO:0008289,GO:0008233,GO:0005576,GO:0006810	GO:0008233,GO:0071555,GO:0008289,GO:0005618,GO:0006869,GO:0005576,GO:0006508
Misin01G184300
Misin01G184400	GO:0005739	GO:0005739
Misin01G184500	GO:0005739,GO:0051186,GO:0043167,GO:0006520,GO:0034641,GO:0009058,GO:0009536,GO:0016874	GO:0005739,GO:0009536,GO:0004326,GO:0006730,GO:0046901,GO:0005524,GO:0006536,GO:0046656
Misin01G184600	GO:0016746	GO:0016747
Misin01G184700	GO:0044281,GO:0006091,GO:0016491,GO:0005739,GO:0043167,GO:0009536	GO:0004471,GO:0050897,GO:0051287,GO:0006108,GO:0005524,GO:0009507,GO:0008270,GO:0005739,GO:0042803,GO:0006090,GO:0006099,GO:0015976
Misin01G184800	GO:0005575	GO:0016021
Misin01G184900	GO:0003723,GO:0005737,GO:0022607,GO:0043167,GO:0004386,GO:0006397,GO:0043226,GO:0006810,GO:0006412	GO:0010494,GO:0010501,GO:0003723,GO:0004004,GO:0000932,GO:0006417,GO:0033962,GO:0005524,GO:0006397,GO:0051028
Misin01G185000
Misin01G185100	GO:0005575	GO:0016021
Misin01G185200	GO:0006091,GO:0043226,GO:0003674,GO:0005622	GO:0012505,GO:0020037,GO:0043231,GO:0044444,GO:0016020,GO:0022900
Misin01G185300	GO:0044281,GO:0006091,GO:0016491,GO:0043167,GO:0043226,GO:0005622	GO:0016021,GO:0022900,GO:0043231,GO:0046914,GO:0004470,GO:0044444,GO:0000166,GO:0012505,GO:0020037,GO:0006099,GO:0006108
Misin01G185400	GO:0016491,GO:0051186,GO:0034641,GO:0009058,GO:0009536	GO:0050661,GO:0006782,GO:0015995,GO:0009507,GO:0008883,GO:0055114
Misin01G185500
Misin01G185600
Misin01G185700	GO:0009536	GO:0009536
Misin01G185800	GO:0009536	GO:0009536
Misin01G185900	GO:0005634,GO:0009056,GO:0005829,GO:0032991,GO:0008233,GO:0005840	GO:0022626,GO:0005839,GO:0006511,GO:0005634,GO:0004298
Misin01G186000
Misin01G186100	GO:0022857,GO:0005739	GO:0015292,GO:0016020,GO:0005739,GO:0006810
Misin01G186200
Misin01G186300
Misin01G186400	GO:0005975,GO:0005634,GO:0006629,GO:0043167,GO:0005829,GO:0006520,GO:0016301	GO:0005829,GO:0005975,GO:0006520,GO:0016308,GO:0005524,GO:0046854,GO:0016020,GO:0005634
Misin01G186500	GO:0005739	GO:0005739
Misin01G186600	GO:0005575	GO:0016021
Misin01G186700
Misin01G186800	GO:0003674	GO:0050662,GO:0003824
Misin01G186900	GO:0016491,GO:0042592,GO:0043167,GO:0005829,GO:0006810,GO:0006950	GO:0046872,GO:0009055,GO:0045454,GO:0009926,GO:0051537,GO:0005829,GO:0072593,GO:0015035,GO:0009408,GO:0055114,GO:0006118
Misin01G187000
Misin01G187100	GO:0016491,GO:0042592,GO:0043167,GO:0005829,GO:0006810,GO:0006950	GO:0046872,GO:0009055,GO:0045454,GO:0009926,GO:0005829,GO:0072593,GO:0015035,GO:0009408,GO:0055114,GO:0006118
Misin01G187200	GO:0003735,GO:0005739,GO:0005829,GO:0042254,GO:0032991,GO:0005840,GO:0006412	GO:0003735,GO:0022627,GO:0006412,GO:0005739,GO:0042254
Misin01G187300	GO:0016746,GO:0006464,GO:0051604,GO:0032991,GO:0005622	GO:0006474,GO:0004596,GO:0031248,GO:0042967
Misin01G187400	GO:0043167	GO:0008270
Misin01G187500	GO:0007010,GO:0065003,GO:0007165,GO:0000902,GO:0006464,GO:0007155,GO:0021700,GO:0009058,GO:0009536,GO:0000003,GO:0006950,GO:0002376,GO:0005654,GO:0051186,GO:0030154,GO:0032991,GO:0071554,GO:0034641	GO:0009536,GO:0007155,GO:0032922,GO:0010104,GO:0016592,GO:0045010,GO:0048586,GO:0016926,GO:2000022,GO:0006355,GO:0006970,GO:0010090,GO:0050665,GO:0048765,GO:1901672,GO:0071555
Misin01G187600	GO:0007165,GO:0048856,GO:0032991,GO:0034641,GO:0009058,GO:0009536,GO:0000003,GO:0006950,GO:0002376,GO:0005654	GO:0009536,GO:0032922,GO:0010104,GO:0016592,GO:0048586,GO:2000022,GO:0006355,GO:0006970,GO:1901672
Misin01G187700
Misin01G187800
Misin01G187900	GO:0044281,GO:0006605,GO:0055085,GO:0009056,GO:0006629,GO:0005622	GO:0005622,GO:0016558,GO:0006635
Misin01G188000
Misin01G188100	GO:0008150,GO:0005634,GO:0005856,GO:0032991,GO:0008092	GO:0009987,GO:0008017,GO:0044446,GO:0005634,GO:0045298
Misin01G188200
Misin01G188300	GO:0003677,GO:0005634,GO:0005739,GO:0043167,GO:0009058,GO:0006259,GO:0016874,GO:0009536,GO:0006950	GO:0006310,GO:0005739,GO:0003910,GO:0009536,GO:0003677,GO:0005524,GO:0051103,GO:0006273,GO:0071897,GO:0005634
Misin01G188400
Misin01G188500
Misin01G188600
Misin01G188700	GO:0006950	GO:0050832,GO:0042742
Misin01G188800	GO:0005739,GO:0043167	GO:0005739,GO:0005509
Misin01G188900	GO:0006950	GO:0050832,GO:0042742
Misin01G189000
Misin01G189100
Misin01G189200
Misin01G189300	GO:0004518	GO:0004519,GO:0090305
Misin01G189400	GO:0008150,GO:0005739,GO:0003674,GO:0009536	GO:0008152,GO:0080042,GO:0005739,GO:0080041,GO:0009570
Misin01G189500
Misin01G189600
Misin01G189700
Misin01G189800
Misin01G189900	GO:0005975,GO:0071554,GO:0009058	GO:0045492
Misin01G190000	GO:0016301,GO:0005575	GO:0016310,GO:0004672,GO:0016020,GO:0000166
Misin01G190100	GO:0003677,GO:0003700,GO:0005737,GO:0034641,GO:0009058,GO:0005654	GO:0016021,GO:0006357,GO:0000981,GO:0003677,GO:0005654,GO:0005737
Misin01G190200	GO:0005575	GO:0016021
Misin01G190300	GO:0005634,GO:0003677	GO:0016021,GO:0005634,GO:0003677
Misin01G190400
Misin01G190500
Misin01G190600	GO:0005575	GO:0016020
Misin01G190700
Misin01G190800	GO:0003735,GO:0042254,GO:0005840,GO:0006412	GO:0005840,GO:0003735,GO:0006412,GO:0042254
Misin01G190900	GO:0006605,GO:0055085,GO:0009536	GO:0009941,GO:0045037,GO:0009658,GO:0019031,GO:0016020
Misin01G191000	GO:0006464,GO:0043167,GO:0006520,GO:0016301,GO:0005575	GO:0004713,GO:0006468,GO:0005524,GO:0016021,GO:0004674,GO:0009069
Misin01G191100	GO:0022857,GO:0042592,GO:0005773,GO:0005886	GO:0009992,GO:0015254,GO:0015250,GO:0009705,GO:0005887,GO:0042807,GO:0034220,GO:0015793,GO:0006833
Misin01G191200	GO:0016791,GO:0006464,GO:0032991,GO:0009536	GO:0008287,GO:0004722,GO:0006470,GO:0009536
Misin01G191300	GO:0005975,GO:0005618,GO:0016798	GO:0005975,GO:0009505,GO:0052692
Misin01G191400
Misin01G191500
Misin01G191600	GO:0005975,GO:0005618,GO:0048856,GO:0005576,GO:0000003,GO:0016798	GO:0016021,GO:0009620,GO:0005975,GO:0009965,GO:0009911,GO:0009505,GO:0052692,GO:0048046
Misin01G191700
Misin01G191800
Misin01G191900	GO:0005575	GO:0016021
Misin01G192000	GO:0044424	GO:0044424
Misin01G192100	GO:0009536	GO:0016021,GO:0009507
Misin01G192200	GO:0005575	GO:0016021
Misin01G192300	GO:0007010,GO:0005815,GO:0032991,GO:0008092	GO:0008017,GO:0051013,GO:0008352,GO:0005874,GO:0045298
Misin01G192400	GO:0009790,GO:0022857,GO:0043167,GO:0005886,GO:0006950,GO:0000003	GO:0055085,GO:0016021,GO:0015908,GO:0009897,GO:0009651,GO:0042626,GO:0046872,GO:0009611,GO:0080051,GO:0010222,GO:0005524,GO:0015245,GO:0042803,GO:0010588,GO:0009737
Misin01G192500	GO:0016887,GO:0009790,GO:0043167,GO:0006464,GO:0007155,GO:0006810,GO:0005886,GO:0006950,GO:0000003	GO:0030155,GO:0016021,GO:0009897,GO:0009651,GO:0046872,GO:0009611,GO:0080051,GO:0010222,GO:0061630,GO:0005524,GO:0016567,GO:0016887,GO:0042803,GO:0010588,GO:0009737
Misin01G192600	GO:0007010,GO:0005815,GO:0032991,GO:0008092	GO:0008017,GO:0051013,GO:0008352,GO:0005874,GO:0045298
Misin01G192700	GO:0003723,GO:0005575	GO:0016021,GO:0003723
Misin01G192800	GO:0003677,GO:0016779,GO:0005829,GO:0032991,GO:0009058,GO:0005730,GO:0006259	GO:0005829,GO:0016788,GO:0005736,GO:0006360,GO:0003677,GO:0032549,GO:0001054,GO:0015074
Misin01G192900	GO:0042254,GO:0032991,GO:0005730,GO:0005654	GO:0005730,GO:0042273,GO:0005654,GO:0030690,GO:0030691
Misin01G193000
Misin01G193100	GO:0005575	GO:0016021
Misin01G193200	GO:0006091,GO:0016491,GO:0005739,GO:0032991	GO:0016627,GO:0016021,GO:0005749,GO:0006121
Misin01G193300	GO:0009536	GO:0009536
Misin01G193400	GO:0016491,GO:0043167,GO:0005575	GO:0016021,GO:0016705,GO:0031418,GO:0005506,GO:0055114
Misin01G193500	GO:0009790,GO:0061024,GO:0016746,GO:0006790,GO:0022607,GO:0009058,GO:0009536,GO:0000003,GO:0044281,GO:0006629,GO:0051186,GO:0034641	GO:0009941,GO:0016117,GO:0006655,GO:0006636,GO:0009793,GO:0003841,GO:0015995,GO:0016226,GO:0019288,GO:0048481,GO:0010228,GO:0016021,GO:0010027,GO:0042967
Misin01G193600	GO:0005739	GO:0005739
Misin01G193700
Misin01G193800	GO:0005975,GO:0016491,GO:0051186,GO:0015979,GO:0034641,GO:0009058,GO:0009536	GO:0018548,GO:0003959,GO:0016630,GO:0052690,GO:0015995,GO:0009507,GO:0055114,GO:0006118,GO:0019685
Misin01G193900	GO:0003677,GO:0034641,GO:0009058	GO:0006355,GO:0003677
Misin01G194000	GO:0005575	GO:0016021
Misin01G194100	GO:0005575	GO:0016020
Misin01G194200	GO:0003735,GO:0005739,GO:0042254,GO:0005840,GO:0006412	GO:0005840,GO:0003735,GO:0006412,GO:0005739,GO:0042254
Misin01G194300	GO:0007165,GO:0048856,GO:0032991,GO:0034641,GO:0009058,GO:0009536,GO:0000003,GO:0006950,GO:0002376,GO:0005654	GO:0009536,GO:0032922,GO:0010104,GO:0016592,GO:0048586,GO:2000022,GO:0006355,GO:0006970,GO:1901672
Misin01G194400
Misin01G194500
Misin01G194600	GO:0007165,GO:0006464,GO:0048646,GO:0007059,GO:0000228,GO:0004386,GO:0009058,GO:0006259,GO:0006950,GO:0000278,GO:0000003,GO:0005654,GO:0003677,GO:0051276,GO:0042592,GO:0030154,GO:0032991	GO:0048827,GO:0007095,GO:0006325,GO:0071479,GO:0004003,GO:0042770,GO:0016605,GO:0006312,GO:0033044,GO:0032508,GO:0016233,GO:0048449,GO:0007129,GO:0000784,GO:0005515,GO:0030154,GO:0048438,GO:0048522,GO:0007131,GO:0032504,GO:0030870,GO:0003684,GO:0000724,GO:0070646,GO:0006355,GO:0005657
Misin01G194700	GO:0005829,GO:0032991,GO:0051082,GO:0006457	GO:0006457,GO:0016272,GO:0005829,GO:0051082
Misin01G194800	GO:0009056,GO:0043167,GO:0006464,GO:0009536	GO:0046872,GO:0042787,GO:0000209,GO:0061630,GO:0043161,GO:0009536
Misin01G194900	GO:0016192,GO:0031410,GO:0005829,GO:0032991,GO:0005794,GO:0007034,GO:0019899	GO:0000938,GO:0005829,GO:0017137,GO:0019905,GO:0006896,GO:0032456,GO:0042147
Misin01G195000	GO:0008150,GO:0005768,GO:0008168,GO:0005794,GO:0005886	GO:0008757,GO:0005768,GO:0005886,GO:0032259,GO:0005802
Misin01G195100
Misin01G195200
Misin01G195300
Misin01G195400
Misin01G195500	GO:0005739,GO:0043167	GO:0005739,GO:0008270
Misin01G195600	GO:0005856,GO:0005739,GO:0043167,GO:0032991,GO:0008092	GO:0003779,GO:0016459,GO:0005524,GO:0003774,GO:0005739
Misin01G195700	GO:0003677,GO:0005634,GO:0008289,GO:0034641,GO:0009058	GO:0006355,GO:0043565,GO:0008289,GO:0005634
Misin01G195800	GO:0003674	GO:0016787
Misin01G195900
Misin01G196000
Misin01G196100
Misin01G196200
Misin01G196300	GO:0006950,GO:0009536,GO:0009579	GO:0000304,GO:0042651,GO:0009536
Misin01G196400
Misin01G196500	GO:0009536	GO:0016021,GO:0009536
Misin01G196600	GO:0005634,GO:0003723,GO:0004518,GO:0043167,GO:0032991,GO:0004386,GO:0009536	GO:0090502,GO:0004525,GO:0003723,GO:0016442,GO:0046872,GO:0009536,GO:0005524,GO:0004386,GO:0030422,GO:0005634,GO:0051252
Misin01G196700	GO:0005634,GO:0003723,GO:0004518,GO:0043167,GO:0032991,GO:0004386,GO:0009536	GO:0090502,GO:0004525,GO:0003723,GO:0016442,GO:0046872,GO:0009536,GO:0005524,GO:0004386,GO:0030422,GO:0005634,GO:0051252
Misin01G196800
Misin01G196900
Misin01G197000
Misin01G197100	GO:0016491,GO:0007165,GO:0042592,GO:0005622	GO:0045454,GO:0005622,GO:0009055,GO:0015035,GO:0055114,GO:0035556,GO:0006118
Misin01G197200	GO:0034641,GO:0009058	GO:0006355
Misin01G197300	GO:0005634,GO:0003723,GO:0004518,GO:0005739,GO:0043167,GO:0006399,GO:0006520,GO:0032991,GO:0016874,GO:0006412	GO:0000213,GO:0090502,GO:0003723,GO:0005739,GO:0006435,GO:0004829,GO:0005524,GO:0006388,GO:0016020,GO:0000214,GO:0051252,GO:0006544,GO:0006563,GO:0006566
Misin01G197400	GO:0003723,GO:0005739,GO:0043167,GO:0006399,GO:0006520,GO:0009536,GO:0016874,GO:0006412	GO:0003723,GO:0005739,GO:0009536,GO:0006435,GO:0004829,GO:0005524,GO:0006544,GO:0006563,GO:0006566
Misin01G197500	GO:0005622	GO:0005622
Misin01G197600	GO:0016491,GO:0007165,GO:0042592,GO:0005622	GO:0045454,GO:0005622,GO:0009055,GO:0015035,GO:0055114,GO:0035556,GO:0006118
Misin01G197700
Misin01G197800
Misin01G197900	GO:0005575	GO:0016020
Misin01G198000
Misin01G198100	GO:0043167,GO:0009058	GO:0030170,GO:0009058,GO:0008483
Misin01G198200	GO:0016746,GO:0016491,GO:0043167,GO:0009058	GO:0020037,GO:0016705,GO:0016747,GO:0004497,GO:0005506,GO:0009058,GO:0055114
Misin01G198300	GO:0005739	GO:0005739
Misin01G198400	GO:0005634	GO:0005634
Misin01G198500	GO:0005615,GO:0006091,GO:0016491,GO:0043167	GO:0005615,GO:0050660,GO:0009690,GO:0016614,GO:0022900,GO:0019139
Misin01G198600	GO:0005615,GO:0006091,GO:0016491,GO:0043167	GO:0005615,GO:0050660,GO:0009690,GO:0016614,GO:0022900,GO:0019139
Misin01G198700	GO:0006464,GO:0043167,GO:0006520,GO:0016301,GO:0005886	GO:0005886,GO:0006468,GO:0005524,GO:0016021,GO:0004674,GO:0009069
Misin01G198800	GO:0005575	GO:0016021
Misin01G198900	GO:0006464,GO:0043167,GO:0006520,GO:0016301,GO:0005886,GO:0009536	GO:0005886,GO:0006468,GO:0005524,GO:0016021,GO:0008270,GO:0004674,GO:0009536,GO:0009069
Misin01G199000
Misin01G199100	GO:0005886	GO:0005886
Misin01G199200	GO:0003723,GO:0034641,GO:0009058	GO:0070918,GO:0003723,GO:0080090,GO:0051172,GO:2000113,GO:0035194
Misin01G199300
Misin01G199400
Misin01G199500	GO:0003677,GO:0005634,GO:0003700,GO:0048856,GO:0030154,GO:0008289,GO:0032991,GO:0034641,GO:0009058	GO:0009944,GO:0044212,GO:0010014,GO:0008289,GO:0006355,GO:0010051,GO:0010089,GO:0030154,GO:0009956,GO:0009855,GO:0003700,GO:0005634,GO:0005667,GO:0045449
Misin01G199600	GO:0003677,GO:0005634,GO:0007165,GO:0034641,GO:0009058	GO:0009734,GO:0006355,GO:0003677,GO:0005634
Misin01G199700	GO:0003723,GO:0051276,GO:0005737,GO:0008289,GO:0034641,GO:0009058,GO:0005886	GO:0070919,GO:0035196,GO:0008289,GO:0003725,GO:0005737,GO:0005886
Misin01G199800
[truncated: 65,791 more rows]
