# Supplementary material for: Physiological and transcriptional response to drought stress among bioenergy grass Miscanthus species
Source: Biotechnol Biofuels. 2021 Mar 6;14:60. doi: 10.1186/s13068-021-01915-z (PMC7937229; doi:10.1186/s13068-021-01915-z)
Supplement: Supplementary file 10 — Additional file 10: Table S8. Enrichment analysis full GO: over-represented GO annotations among genes differentially expressed during drought. [file 13068_2021_1915_MOESM10_ESM.xlsx]

## Sheet: Sheet1
ENRICHMENT ANALYSIS FULLGO: OVER-REPRESENTED GO FULL ANNOTATIONS AMONG GENES DIFFERENTIALLY EXPRESSED DURING DROUGHT TREATMENT
GO_CATEGORY	GENOTYPE	REGULATION	GO.ID	Term	Annotated	Observed_Significant	Expected	weight01_fisher	Genes
BP	Mxg	DOWN	GO:0009069	serine family amino acid metabolic proce...	2441	159	64.03	8.4e-28	Misin01G198700,Misin01G218800,Misin01G230000,Misin01G344100,Misin01G365700,Misin01G499100,Misin02G101100,Misin02G133400,Misin02G176000,Misin02G224200,Misin02G260000,Misin02G336200,Misin02G419100,Misin02G437700,Misin02G491300,Misin02G501300,Misin03G014600,Misin03G021500,Misin03G022100,Misin03G022700,Misin03G029300,Misin03G140600,Misin03G235900,Misin03G284800,Misin03G286100,Misin03G287200,Misin03G3…
BP	Msac	DOWN	GO:0009069	serine family amino acid metabolic proce...	2441	101	39.94	3.5e-21	Misin01G146700,Misin01G202900,Misin01G265800,Misin01G344100,Misin01G499100,Misin02G076500,Misin02G208300,Misin02G336200,Misin02G437700,Misin02G501300,Misin03G021500,Misin03G022200,Misin03G022700,Misin03G078600,Misin03G284800,Misin04G033400,Misin04G033500,Misin04G034000,Misin04G034400,Misin04G072200,Misin04G072300,Misin04G393700,Misin05G006200,Misin05G027400,Misin05G080800,Misin05G082000,Misin05G1…
BP	Mxg	DOWN	GO:0019253	reductive pentose-phosphate cycle	32	13	0.84	5.55991e-13	Misin02G391500,Misin02G412300,Misin03G235900,Misin07G454200,Misin09G040400,Misin10G028000,Misin11G094900,Misin12G105200,Misin15G015000,Misin16G186800,Misin17G187200,Misin18G024300,Misin19G022700
BP	Mxg	DOWN	GO:0007166	cell surface receptor signaling pathway	363	33	9.52	1.41682e-11	Misin02G437700,Misin02G491300,Misin03G022700,Misin03G034600,Misin03G140600,Misin04G230800,Misin04G304300,Misin05G080800,Misin05G292900,Misin07G225300,Misin07G227000,Misin07G233000,Misin07G233100,Misin07G415200,Misin07G416100,Misin08G210500,Misin08G211000,Misin09G030000,Misin09G111100,Misin10G132600,Misin11G176200,Misin12G221600,Misin14G143200,Misin17G053100,Misin17G243300,Misin18G033400,Misin18G0…
BP	Msac	DOWN	GO:0007166	cell surface receptor signaling pathway	363	27	5.94	9.19132e-11	Misin01G146700,Misin01G265800,Misin02G437700,Misin03G022700,Misin03G078600,Misin03G172500,Misin04G034000,Misin04G304300,Misin05G080800,Misin05G292900,Misin07G031800,Misin07G225300,Misin07G227000,Misin07G233000,Misin07G233100,Misin07G415200,Misin08G196000,Misin09G111100,Misin10G028200,Misin10G104600,Misin12G221600,Misin16G222700,Misin19G051900,MisinT237600,MisinT237700,MisinT364600,MisinT560400
MF	Mxg	UP	GO:0016161	beta-amylase activity	25	9	0.49	6e-10	Misin01G486600,Misin02G205400,Misin02G483200,Misin03G201800,Misin15G034600,Misin19G146800,MisinT327000,MisinT433500,MisinT552400
BP	hybrid3n	DOWN	GO:0009069	serine family amino acid metabolic proce...	2441	63	31.09	1.5e-09	Misin01G198700,Misin01G344100,Misin02G224200,Misin02G336200,Misin02G491300,Misin02G503300,Misin03G021500,Misin03G022700,Misin03G147600,Misin03G287100,Misin03G287200,Misin03G340700,Misin04G034000,Misin04G072200,Misin04G072300,Misin04G310600,Misin05G102400,Misin05G350500,Misin06G014900,Misin06G167600,Misin07G136000,Misin07G225300,Misin07G226500,Misin07G227000,Misin07G233000,Misin07G233100,Misin07G3…
MF	Msac	UP	GO:0016161	beta-amylase activity	25	8	0.38	2.6e-09	Misin01G486600,Misin02G205400,Misin02G483200,Misin03G201800,Misin15G034600,Misin19G146800,MisinT433500,MisinT552400
MF	hybrid3n	UP	GO:0016161	beta-amylase activity	25	7	0.24	3.1e-09	Misin01G486600,Misin02G205400,Misin02G483200,Misin03G201800,Misin04G312400,Misin15G034600,MisinT552400
MF	Mxg	DOWN	GO:0004672	protein kinase activity	3116	204	81.52	4.3e-09	Misin01G198700,Misin01G213600,Misin01G218800,Misin01G230000,Misin01G311600,Misin01G344100,Misin01G365700,Misin01G494400,Misin01G499100,Misin02G101100,Misin02G133400,Misin02G176000,Misin02G200400,Misin02G224200,Misin02G260000,Misin02G324500,Misin02G336200,Misin02G419100,Misin02G501300,Misin03G020300,Misin03G021500,Misin03G022100,Misin03G022700,Misin03G025100,Misin03G029300,Misin03G140600,Misin03G2…
BP	hybrid3n	UP	GO:0052837	thiazole biosynthetic process	4	4	0.04	9.5e-09	Misin04G366400,Misin05G173500,Misin06G165200,MisinT322000
MF	Msac	DOWN	GO:0004672	protein kinase activity	3116	141	53.17	1e-08	Misin01G146700,Misin01G190000,Misin01G202900,Misin01G265800,Misin01G344100,Misin01G349100,Misin01G494400,Misin01G499100,Misin02G208300,Misin02G324500,Misin02G336200,Misin02G352500,Misin02G501300,Misin03G021500,Misin03G022200,Misin03G022700,Misin03G078500,Misin03G078600,Misin03G284800,Misin04G033400,Misin04G033500,Misin04G034000,Misin04G034400,Misin04G034900,Misin04G035200,Misin04G072200,Misin04G0…
BP	hybrid3n	UP	GO:0005985	sucrose metabolic process	689	27	6.84	1.75e-08	Misin01G020200,Misin01G206300,Misin01G358800,Misin01G486600,Misin02G190600,Misin02G205400,Misin02G483200,Misin02G500700,Misin03G201800,Misin03G236400,Misin04G185900,Misin04G312400,Misin05G265800,Misin06G263100,Misin07G215000,Misin10G043000,Misin12G163600,Misin15G034600,Misin16G125400,Misin16G229500,Misin18G276400,Misin19G002300,MisinT018600,MisinT282800,MisinT393000,MisinT481700,MisinT552400
BP	hybrid3n	UP	GO:0005982	starch metabolic process	758	29	7.53	2.18e-08	Misin01G020200,Misin01G063200,Misin01G206300,Misin01G358800,Misin01G486600,Misin02G190600,Misin02G205400,Misin02G483200,Misin02G500700,Misin03G201800,Misin03G236400,Misin04G185900,Misin04G312400,Misin05G265800,Misin06G263100,Misin07G215000,Misin10G043000,Misin12G163600,Misin15G034600,Misin16G125400,Misin16G229500,Misin18G152900,Misin18G276400,Misin19G002300,MisinT018600,MisinT282800,MisinT393000,…
BP	Mxg	UP	GO:0000272	polysaccharide catabolic process	262	16	5.11	2.2e-08	Misin01G063200,Misin01G229200,Misin01G486600,Misin02G205400,Misin02G483200,Misin03G201800,Misin03G236400,Misin04G215400,Misin07G485600,Misin08G306300,Misin15G034600,Misin18G152900,Misin19G146800,MisinT327000,MisinT433500,MisinT552400
MF	hybrid3n	DOWN	GO:0004672	protein kinase activity	3116	96	40.39	2.2e-08	Misin01G190000,Misin01G198700,Misin01G333500,Misin01G344100,Misin01G494400,Misin02G224200,Misin02G317100,Misin02G336200,Misin02G503300,Misin03G021500,Misin03G022700,Misin03G087400,Misin03G147600,Misin03G147700,Misin03G287100,Misin03G287200,Misin03G340700,Misin04G034000,Misin04G034900,Misin04G035200,Misin04G059700,Misin04G072200,Misin04G072300,Misin04G308100,Misin04G310400,Misin04G310600,Misin05G1…
BP	Msin	DOWN	GO:0009069	serine family amino acid metabolic proce...	2441	61	29.32	2.5e-08	Misin01G130100,Misin01G177900,Misin01G198700,Misin01G202900,Misin01G461900,Misin01G499100,Misin02G076500,Misin02G145500,Misin02G419100,Misin02G501300,Misin03G022700,Misin03G235900,Misin03G285000,Misin03G287200,Misin04G034400,Misin04G072200,Misin04G310600,Misin05G046900,Misin05G205600,Misin06G085800,Misin06G088700,Misin06G167400,Misin06G221100,Misin06G359200,Misin06G371600,Misin07G225300,Misin07G2…
MF	Mxg	DOWN	GO:0016168	chlorophyll binding	47	11	1.23	2.72e-08	Misin01G159100,Misin03G014600,Misin03G314300,Misin03G326000,Misin04G027400,Misin04G223900,Misin04G324400,Misin04G332600,Misin08G299900,Misin09G087500,Misin10G067400
MF	Mxg	DOWN	GO:0005509	calcium ion binding	618	41	16.17	6.85e-08	Misin01G245000,Misin01G499100,Misin02G260000,Misin02G341900,Misin02G501300,Misin03G022700,Misin03G366800,Misin04G171500,Misin04G177400,Misin04G230800,Misin04G356900,Misin04G357000,Misin04G397500,Misin04G402100,Misin05G205600,Misin05G292900,Misin05G358900,Misin06G195400,Misin07G226500,Misin07G415200,Misin08G210500,Misin09G030000,Misin09G166300,Misin11G153100,Misin11G176200,Misin11G184100,Misin12G1…
MF	Msin	DOWN	GO:0004674	protein serine/threonine kinase activity	2057	56	25.43	9.1e-08	Misin01G130100,Misin01G177900,Misin01G198700,Misin01G202900,Misin01G461900,Misin01G499100,Misin02G145500,Misin02G419100,Misin02G501300,Misin03G022700,Misin03G285000,Misin03G287200,Misin04G034400,Misin04G072200,Misin04G310600,Misin05G046900,Misin05G205600,Misin06G085800,Misin06G088700,Misin06G167400,Misin06G221100,Misin06G359200,Misin07G225300,Misin07G226500,Misin07G233100,Misin07G407200,Misin07G4…
MF	hybrid3n	DOWN	GO:0005506	iron ion binding	767	30	9.94	1.07e-07	Misin01G015100,Misin01G317900,Misin01G488200,Misin02G060700,Misin02G061000,Misin02G350700,Misin02G481700,Misin03G238800,Misin05G090900,Misin05G202900,Misin05G203400,Misin05G241800,Misin06G030000,Misin06G349000,Misin07G230900,Misin07G466500,Misin10G091300,Misin11G232600,Misin12G093200,Misin12G138700,Misin16G151000,Misin16G234800,Misin17G203500,Misin18G074900,Misin19G062800,MisinT014600,MisinT01480…
BP	hybrid3n	UP	GO:0009228	thiamine biosynthetic process	26	6	0.26	1.781e-07	Misin01G126400,Misin02G129500,Misin04G366400,Misin05G173500,Misin06G165200,MisinT322000
BP	Mxg	UP	GO:0010027	thylakoid membrane organization	136	14	2.65	4.8e-07	Misin01G053900,Misin01G373700,Misin02G162100,Misin02G278200,Misin02G335300,Misin02G363800,Misin06G208600,Misin07G112200,Misin07G499000,Misin15G074500,Misin18G102100,Misin18G222300,Misin19G100700,MisinT548100
MF	Mxg	DOWN	GO:0031409	pigment binding	29	8	0.76	5.603e-07	Misin01G159100,Misin03G314300,Misin03G326000,Misin04G324400,Misin04G332600,Misin08G299900,Misin09G087500,Misin10G067400
BP	Mxg	DOWN	GO:0009768	photosynthesis, light harvesting in phot...	29	8	0.76	5.70419e-07	Misin01G159100,Misin03G314300,Misin03G326000,Misin04G324400,Misin04G332600,Misin08G299900,Misin09G087500,Misin10G067400
MF	Mxg	DOWN	GO:0030246	carbohydrate binding	713	56	18.65	8.445e-07	Misin01G412500,Misin01G494100,Misin02G133400,Misin02G260000,Misin03G021500,Misin03G022100,Misin03G022700,Misin03G140600,Misin04G033300,Misin04G034400,Misin04G034900,Misin04G035200,Misin04G072200,Misin04G230800,Misin04G332600,Misin05G080200,Misin05G102400,Misin05G177900,Misin05G272400,Misin05G292900,Misin05G396300,Misin06G085800,Misin06G406000,Misin07G175500,Misin07G175600,Misin07G225400,Misin07G2…
MF	hybrid3n	UP	GO:0004350	glutamate-5-semialdehyde dehydrogenase a...	3	3	0.03	9.039e-07	Misin05G338300,Misin16G155900,Misin17G166600
BP	Mxg	UP	GO:0015793	glycerol transport	71	10	1.39	1.18e-06	Misin01G219200,Misin03G107200,Misin07G413400,Misin07G437200,Misin07G481100,Misin07G548500,Misin08G232800,Misin08G270100,Misin12G174400,MisinT569700
BP	hybrid3n	UP	GO:0055114	oxidation-reduction process	3524	64	35	1.5141e-06	Misin01G063200,Misin01G078200,Misin01G135300,Misin01G340300,Misin01G403300,Misin01G487900,Misin02G333100,Misin02G333600,Misin02G411700,Misin03G091900,Misin03G092000,Misin04G149100,Misin04G205100,Misin04G287200,Misin04G352100,Misin04G366400,Misin05G014500,Misin05G157900,Misin05G173500,Misin05G300400,Misin05G338300,Misin05G342000,Misin06G149100,Misin06G165200,Misin06G203600,Misin06G253000,Misin06G2…
BP	hybrid3n	DOWN	GO:0007166	cell surface receptor signaling pathway	363	17	4.62	1.5847e-06	Misin02G491300,Misin03G022700,Misin04G034000,Misin04G304300,Misin07G225300,Misin07G227000,Misin07G233000,Misin07G233100,Misin07G415600,Misin07G416000,Misin07G416100,Misin09G111100,Misin10G104600,Misin12G149900,Misin12G221600,Misin19G057900,MisinT237700
BP	Mxg	DOWN	GO:0015976	carbon utilization	164	17	4.3	1.64355e-06	Misin01G412200,Misin02G391500,Misin02G396200,Misin02G412300,Misin03G235900,Misin07G454200,Misin11G094900,Misin12G105200,Misin14G062100,Misin16G135700,Misin16G186800,Misin17G084000,Misin17G136200,Misin17G187200,Misin18G024300,Misin18G188600,Misin19G022700
BP	Mxg	UP	GO:0009992	cellular water homeostasis	76	10	1.48	2.236e-06	Misin01G219200,Misin03G107200,Misin07G413400,Misin07G437200,Misin07G481100,Misin07G548500,Misin08G232800,Misin08G270100,Misin12G174400,MisinT569700
MF	Mxg	UP	GO:0015250	water channel activity	76	10	1.48	2.2447e-06	Misin01G219200,Misin03G107200,Misin07G413400,Misin07G437200,Misin07G481100,Misin07G548500,Misin08G232800,Misin08G270100,Misin12G174400,MisinT569700
MF	Mxg	UP	GO:0015254	glycerol channel activity	76	10	1.48	2.2447e-06	Misin01G219200,Misin03G107200,Misin07G413400,Misin07G437200,Misin07G481100,Misin07G548500,Misin08G232800,Misin08G270100,Misin12G174400,MisinT569700
BP	Mxg	DOWN	GO:0006096	glycolytic process	328	24	8.6	2.80599e-06	Misin01G245000,Misin01G498000,Misin02G391500,Misin02G412300,Misin02G502200,Misin03G235900,Misin05G189500,Misin05G272400,Misin05G311100,Misin06G198900,Misin07G264600,Misin11G007400,Misin11G094900,Misin12G009400,Misin12G016500,Misin12G105200,Misin13G167500,Misin14G062100,Misin16G186800,Misin17G187200,Misin18G026500,Misin18G188600,Misin19G025000,Misin19G122000
MF	Msin	DOWN	GO:0030247	polysaccharide binding	309	17	3.82	3.014e-06	Misin01G383700,Misin01G424300,Misin01G494100,Misin03G022700,Misin04G000400,Misin04G310300,Misin05G328800,Misin06G085800,Misin06G088700,Misin06G406000,Misin07G032600,Misin07G226500,Misin07G407200,Misin07G415600,Misin07G416000,Misin19G058200,MisinT237700
BP	Mxg	UP	GO:0042026	protein refolding	22	6	0.43	3.082e-06	Misin02G207000,Misin07G338000,Misin16G001700,Misin16G103700,Misin17G112500,Misin19G012700
MF	Msac	UP	GO:0004350	glutamate-5-semialdehyde dehydrogenase a...	3	3	0.05	3.6214e-06	Misin05G338300,Misin16G155900,Misin17G166600
MF	Msac	UP	GO:0004322	ferroxidase activity	8	4	0.12	3.692e-06	Misin15G032900,MisinT054800,MisinT215000,MisinT252300
BP	Mxg	UP	GO:0055114	oxidation-reduction process	3524	111	68.77	3.844e-06	Misin01G063200,Misin01G070100,Misin01G135300,Misin01G185300,Misin01G230400,Misin01G331800,Misin01G340300,Misin01G367300,Misin01G373700,Misin01G403300,Misin01G452900,Misin01G487900,Misin01G507700,Misin02G107000,Misin02G133000,Misin02G156200,Misin02G333100,Misin02G333600,Misin02G358800,Misin02G363800,Misin02G411700,Misin02G470800,Misin02G489800,Misin03G139300,Misin03G345600,Misin04G012800,Misin04G0…
MF	hybrid3n	UP	GO:0043169	cation binding	6563	99	63.65	4.3602e-06	Misin01G020900,Misin01G078200,Misin01G135300,Misin01G206300,Misin01G340300,Misin01G403300,Misin01G487900,Misin02G001600,Misin02G098400,Misin02G140900,Misin02G190600,Misin02G333100,Misin02G333600,Misin02G347100,Misin02G411700,Misin02G413800,Misin03G014300,Misin03G014400,Misin03G091900,Misin03G092000,Misin03G141800,Misin04G001800,Misin04G027900,Misin04G162500,Misin04G185900,Misin04G205100,Misin04G3…
MF	Msac	DOWN	GO:0033855	nicotianamine aminotransferase activity	3	3	0.05	4.94e-06	Misin03G002600,Misin03G002900,MisinT157700
BP	Msac	UP	GO:0055114	oxidation-reduction process	3524	91	56.33	5.1e-06	Misin01G135300,Misin01G176300,Misin01G185400,Misin01G340300,Misin01G340900,Misin01G367300,Misin01G373700,Misin01G391000,Misin01G507700,Misin02G171100,Misin02G318600,Misin02G363800,Misin03G061600,Misin03G194900,Misin04G012800,Misin04G051100,Misin04G231700,Misin04G287200,Misin04G366400,Misin05G014500,Misin05G197100,Misin05G231900,Misin05G300400,Misin05G338300,Misin06G113500,Misin06G149100,Misin06G1…
BP	Mxg	DOWN	GO:0034219	carbohydrate transmembrane transport	185	16	4.85	8.56995e-06	Misin01G262800,Misin02G259000,Misin03G166900,Misin04G008100,Misin04G334600,Misin05G002700,Misin05G006300,Misin05G089900,Misin14G085300,Misin15G106500,Misin15G106600,Misin15G106700,Misin15G106800,Misin16G069600,Misin16G145700,Misin17G156100
BP	Mxg	UP	GO:0009228	thiamine biosynthetic process	26	6	0.51	8.898e-06	Misin01G126400,Misin02G129500,Misin04G366400,Misin06G165200,Misin16G137400,MisinT322000
MF	hybrid3n	UP	GO:0004349	glutamate 5-kinase activity	5	3	0.05	8.9094e-06	Misin05G338300,Misin16G155900,Misin17G166600
BP	Mxg	UP	GO:0006833	water transport	93	11	1.81	9.374e-06	Misin01G219200,Misin03G107200,Misin07G413400,Misin07G437200,Misin07G481100,Misin07G548500,Misin08G232800,Misin08G270100,Misin12G174400,Misin18G085200,MisinT569700
BP	Msac	UP	GO:0009658	chloroplast organization	253	17	4.04	1.1e-05	Misin01G053900,Misin01G076900,Misin01G373700,Misin02G038500,Misin02G363800,Misin04G357100,Misin04G388500,Misin05G336600,Misin06G334200,Misin07G322300,Misin16G103700,Misin16G237200,Misin16G243400,Misin17G142100,Misin17G250900,Misin18G026800,MisinT040800
BP	Msac	DOWN	GO:0015691	cadmium ion transport	20	5	0.33	1.45549e-05	Misin01G131200,Misin02G122600,Misin04G085300,MisinT261600,MisinT556700
BP	Msac	UP	GO:0052837	thiazole biosynthetic process	4	3	0.06	1.6e-05	Misin04G366400,Misin06G165200,MisinT322000
BP	Mxg	UP	GO:0044210	'de novo' CTP biosynthetic process	9	4	0.18	1.674e-05	Misin05G230900,Misin06G203900,Misin16G241600,Misin17G249200
MF	Mxg	UP	GO:0003883	CTP synthase activity	9	4	0.18	1.67558e-05	Misin05G230900,Misin06G203900,Misin16G241600,Misin17G249200
MF	Msac	UP	GO:0008199	ferric iron binding	11	4	0.17	1.67767e-05	Misin15G032900,MisinT054800,MisinT215000,MisinT252300
BP	Msac	UP	GO:0006782	protoporphyrinogen IX biosynthetic proce...	21	5	0.34	1.68e-05	Misin01G185400,Misin02G171100,Misin08G054300,Misin16G183600,Misin17G184000
BP	Mxg	UP	GO:0009658	chloroplast organization	253	19	4.94	1.7835e-05	Misin01G053900,Misin01G076900,Misin01G316300,Misin01G373700,Misin02G278200,Misin02G363800,Misin03G280600,Misin03G352700,Misin04G388500,Misin06G208600,Misin07G112200,Misin07G499000,Misin12G117800,Misin16G001700,Misin16G053600,Misin16G103700,Misin17G131100,Misin17G250900,MisinT548100
MF	Mxg	DOWN	GO:0033855	nicotianamine aminotransferase activity	3	3	0.08	1.78471e-05	Misin03G002600,Misin03G002900,MisinT157700
MF	Msac	DOWN	GO:0030246	carbohydrate binding	713	39	12.17	1.874e-05	Misin01G146700,Misin01G265800,Misin01G494100,Misin01G507300,Misin02G208300,Misin02G506000,Misin03G021500,Misin03G022200,Misin03G022700,Misin04G033400,Misin04G033500,Misin04G034000,Misin04G034400,Misin04G034900,Misin04G035200,Misin04G072200,Misin04G072300,Misin05G082000,Misin05G102400,Misin05G179000,Misin05G292900,Misin05G328800,Misin07G225400,Misin07G225600,Misin07G226500,Misin07G415200,Misin08G1…
BP	Msac	UP	GO:0042026	protein refolding	22	5	0.35	2.15e-05	Misin02G415600,Misin16G103700,Misin17G112500,Misin18G018700,Misin19G012700
BP	Mxg	DOWN	GO:0015979	photosynthesis	416	47	10.91	2.20241e-05	Misin01G059400,Misin01G159100,Misin02G391500,Misin02G412300,Misin03G014600,Misin03G037000,Misin03G102800,Misin03G235900,Misin03G250100,Misin03G314300,Misin03G326000,Misin04G002900,Misin04G027400,Misin04G029900,Misin04G115200,Misin04G223900,Misin04G279500,Misin04G324400,Misin04G332600,Misin06G042500,Misin06G395900,Misin07G135200,Misin07G454200,Misin07G495600,Misin08G267800,Misin08G299900,Misin09G0…
BP	hybrid3n	DOWN	GO:0016310	phosphorylation	4559	111	58.07	2.36789e-05	Misin01G053100,Misin01G190000,Misin01G198700,Misin01G333500,Misin01G344100,Misin01G494400,Misin02G224200,Misin02G317100,Misin02G336200,Misin02G396200,Misin02G408000,Misin02G491300,Misin02G503300,Misin03G021500,Misin03G022700,Misin03G087400,Misin03G147600,Misin03G147700,Misin03G287100,Misin03G287200,Misin03G340700,Misin04G034000,Misin04G034900,Misin04G035200,Misin04G053000,Misin04G059700,Misin04G0…
MF	Msac	DOWN	GO:0005509	calcium ion binding	618	26	10.54	2.799e-05	Misin01G146700,Misin01G265800,Misin01G499100,Misin02G341900,Misin02G501300,Misin03G022700,Misin03G078600,Misin03G366800,Misin03G366900,Misin04G034000,Misin04G402100,Misin04G402300,Misin05G292900,Misin07G225600,Misin07G226500,Misin07G415200,Misin08G196000,Misin08G210300,Misin11G184100,Misin12G192600,Misin12G221600,Misin16G193600,MisinT237700,MisinT296100,MisinT364600,MisinT584600
BP	Mxg	UP	GO:0052837	thiazole biosynthetic process	4	3	0.08	2.9154e-05	Misin04G366400,Misin06G165200,MisinT322000
BP	hybrid3n	UP	GO:0045492	xylan biosynthetic process	61	6	0.61	3.20826e-05	Misin01G206300,Misin01G436000,Misin02G190600,Misin04G185900,Misin05G265800,Misin06G263100
MF	hybrid3n	DOWN	GO:0030246	carbohydrate binding	713	31	9.24	3.2666e-05	Misin01G494100,Misin02G247700,Misin03G021500,Misin03G022700,Misin03G049500,Misin03G287300,Misin04G034000,Misin04G034900,Misin04G035200,Misin04G072200,Misin04G072300,Misin04G398600,Misin05G102400,Misin07G140200,Misin07G226500,Misin07G415600,Misin07G416000,Misin10G153900,Misin10G154000,Misin12G149900,Misin12G221600,Misin14G010200,Misin15G024500,Misin15G036300,Misin16G080200,Misin17G105900,Misin17G1…
BP	Msac	UP	GO:0009228	thiamine biosynthetic process	26	6	0.42	3.35e-05	Misin01G126400,Misin02G129500,Misin04G366400,Misin05G153100,Misin06G165200,MisinT322000
MF	Msac	UP	GO:0004349	glutamate 5-kinase activity	5	3	0.08	3.53881e-05	Misin05G338300,Misin16G155900,Misin17G166600
BP	Msac	DOWN	GO:0006826	iron ion transport	59	7	0.97	4.93006e-05	Misin01G131200,Misin01G257500,Misin02G122600,Misin03G002600,Misin03G002900,MisinT157700,MisinT261600
MF	Mxg	UP	GO:0004784	superoxide dismutase activity	22	5	0.43	5.57585e-05	Misin07G271900,Misin13G145500,Misin16G102400,Misin19G014200,Misin19G032100
MF	Mxg	UP	GO:0004722	protein serine/threonine phosphatase act...	181	13	3.53	6.14442e-05	Misin02G413800,Misin03G141800,Misin05G176900,Misin05G340800,Misin06G120800,Misin06G174200,Misin11G206700,Misin14G045600,Misin16G215000,Misin17G036900,Misin18G206400,Misin19G145700,Misin19G206600
BP	Mxg	DOWN	GO:1902479	positive regulation of defense response ...	4	3	0.1	7.0519e-05	Misin05G206700,Misin05G207200,Misin06G194900
BP	hybrid3n	DOWN	GO:0006013	mannose metabolic process	171	10	2.18	7.35562e-05	Misin02G247700,Misin04G053000,Misin05G036600,Misin06G027600,Misin06G362400,Misin07G212900,Misin15G036300,Misin16G078900,Misin16G080200,Misin19G042900
BP	Msin	DOWN	GO:0016310	phosphorylation	4559	99	54.76	7.8699e-05	Misin01G130100,Misin01G177900,Misin01G198700,Misin01G202900,Misin01G383700,Misin01G412200,Misin01G461900,Misin01G499100,Misin02G145500,Misin02G419100,Misin02G501300,Misin02G502200,Misin03G011600,Misin03G022700,Misin03G235900,Misin03G237100,Misin03G285000,Misin03G287200,Misin04G034400,Misin04G072200,Misin04G293900,Misin04G310400,Misin04G310600,Misin04G405400,Misin05G042900,Misin05G046900,Misin05G2…
BP	Msac	DOWN	GO:0016310	phosphorylation	4559	156	74.59	8.17557e-05	Misin01G100800,Misin01G146700,Misin01G190000,Misin01G202900,Misin01G265800,Misin01G292300,Misin01G319600,Misin01G344100,Misin01G349100,Misin01G412200,Misin01G494400,Misin01G499100,Misin02G208300,Misin02G324500,Misin02G336200,Misin02G352500,Misin02G396200,Misin02G408000,Misin02G437700,Misin02G501300,Misin03G021500,Misin03G022200,Misin03G022700,Misin03G078500,Misin03G078600,Misin03G284800,Misin04G0…
BP	Msac	UP	GO:0005985	sucrose metabolic process	689	26	11.01	9.36e-05	Misin01G229200,Misin01G358800,Misin01G486600,Misin01G503500,Misin02G205400,Misin02G324200,Misin02G483200,Misin03G201800,Misin04G012800,Misin04G317100,Misin05G037300,Misin05G197100,Misin05G336600,Misin06G219500,Misin06G334200,Misin07G215000,Misin12G163600,Misin15G034600,Misin16G229500,Misin18G276400,Misin19G002300,Misin19G146800,MisinT282800,MisinT433500,MisinT434100,MisinT552400
MF	hybrid3n	UP	GO:0003868	4-hydroxyphenylpyruvate dioxygenase acti...	2	2	0.02	9.37747e-05	Misin07G052900,Misin08G053500
BP	hybrid3n	UP	GO:0071486	cellular response to high light intensit...	2	2	0.02	9.83077e-05	Misin07G271900,Misin13G145500
BP	hybrid3n	UP	GO:0010116	positive regulation of abscisic acid bio...	2	2	0.02	9.83077e-05	Misin05G265800,Misin06G263100
BP	Mxg	DOWN	GO:0016310	phosphorylation	4559	244	119.58	0.0001	Misin01G198700,Misin01G213600,Misin01G218800,Misin01G230000,Misin01G245000,Misin01G311600,Misin01G344100,Misin01G365700,Misin01G412200,Misin01G494400,Misin01G498000,Misin01G499100,Misin02G101100,Misin02G133400,Misin02G176000,Misin02G200400,Misin02G224200,Misin02G260000,Misin02G316300,Misin02G324500,Misin02G336200,Misin02G391500,Misin02G396200,Misin02G408000,Misin02G412300,Misin02G419100,Misin02G4…
BP	Mxg	UP	GO:0010304	PSII associated light-harvesting complex...	25	5	0.49	0.00011	Misin05G014500,Misin18G102100,Misin18G222300,Misin19G100700,MisinT480700
BP	Mxg	DOWN	GO:0042128	nitrate assimilation	19	5	0.5	0.00011	Misin05G242700,Misin06G246800,Misin07G288200,Misin08G298800,Misin13G131100
MF	Mxg	UP	GO:0042802	identical protein binding	237	15	4.63	0.00012	Misin01G082000,Misin01G204900,Misin01G365000,Misin02G034300,Misin02G133000,Misin02G192100,Misin02G210700,Misin02G341800,Misin06G204700,Misin07G405500,Misin07G506800,Misin14G007100,Misin17G184000,Misin18G214100,Misin19G192800
BP	Mxg	DOWN	GO:0006086	acetyl-CoA biosynthetic process from pyr...	11	4	0.29	0.00013	Misin07G264600,Misin11G007400,Misin12G016500,Misin13G167500
MF	Mxg	DOWN	GO:0004568	chitinase activity	74	9	1.94	0.00013	Misin01G494400,Misin02G215500,Misin02G215600,Misin02G505200,Misin06G200400,Misin06G325900,Misin09G085800,Misin17G133400,Misin19G256600
MF	Msin	UP	GO:0004722	protein serine/threonine phosphatase act...	181	5	0.48	0.00013	Misin02G413800,Misin03G141800,Misin14G045600,Misin17G216700,Misin18G206400
MF	Msac	DOWN	GO:0005385	zinc ion transmembrane transporter activ...	66	7	1.13	0.00013	Misin01G131200,Misin01G321200,Misin02G122600,Misin04G085300,Misin05G344400,MisinT261600,MisinT556700
BP	Mxg	UP	GO:0044571	[2Fe-2S] cluster assembly	6	3	0.12	0.00014	Misin15G207800,Misin16G239400,Misin17G245600
BP	Mxg	UP	GO:0006572	tyrosine catabolic process	6	3	0.12	0.00014	Misin07G052900,Misin08G053500,MisinT047100
BP	Mxg	UP	GO:1901671	positive regulation of superoxide dismut...	6	3	0.12	0.00014	Misin04G199100,Misin18G063100,Misin19G078200
BP	Msin	DOWN	GO:1902356	oxaloacetate(2-) transmembrane transport	9	3	0.11	0.00014	Misin07G200200,Misin14G100100,Misin15G121400
BP	hybrid3n	UP	GO:0000272	polysaccharide catabolic process	262	12	2.6	0.00015	Misin01G063200,Misin01G486600,Misin02G205400,Misin02G483200,Misin03G201800,Misin03G236400,Misin04G312400,Misin07G485600,Misin12G163600,Misin15G034600,Misin18G152900,MisinT552400
MF	Mxg	UP	GO:0003723	RNA binding	1836	63	35.83	0.00017	Misin01G019700,Misin01G020900,Misin01G057700,Misin01G145000,Misin01G172600,Misin01G206300,Misin01G353300,Misin01G373700,Misin01G406200,Misin01G503400,Misin01G505300,Misin02G001600,Misin02G002400,Misin02G111700,Misin02G115400,Misin02G163800,Misin02G190600,Misin02G351600,Misin02G363800,Misin02G471700,Misin02G497500,Misin03G037900,Misin03G054900,Misin04G031800,Misin04G384500,Misin05G091800,Misin05G2…
BP	Mxg	UP	GO:0009834	plant-type secondary cell wall biogenesi...	61	7	1.19	0.00018	Misin01G206300,Misin02G190600,Misin02G382600,Misin03G174800,Misin04G185900,Misin06G263100,Misin16G037300
BP	Mxg	UP	GO:0009408	response to heat	177	16	3.45	0.00019	Misin01G316300,Misin01G404800,Misin01G434000,Misin02G133000,Misin02G433500,Misin05G079800,Misin05G196900,Misin06G182100,Misin07G056700,Misin07G064300,Misin07G404400,Misin07G513900,Misin08G198300,Misin14G086000,Misin18G233500,Misin19G268800
BP	Msac	UP	GO:0019288	isopentenyl diphosphate biosynthetic pro...	130	10	2.08	0.0002	Misin01G193500,Misin01G353300,Misin01G373700,Misin01G406200,Misin02G351600,Misin02G363800,Misin04G000500,Misin07G033100,Misin16G237200,Misin18G234200
BP	Mxg	DOWN	GO:0019344	cysteine biosynthetic process	98	10	2.57	0.00021	Misin03G014600,Misin03G235900,Misin05G090500,Misin07G454200,Misin07G495600,Misin09G087500,Misin10G067400,Misin11G072400,Misin12G009400,Misin12G072400
BP	Mxg	UP	GO:0019430	removal of superoxide radicals	35	8	0.68	0.00022	Misin04G199100,Misin07G271900,Misin13G145500,Misin16G102400,Misin18G063100,Misin19G014200,Misin19G032100,Misin19G078200
BP	Mxg	DOWN	GO:0009693	ethylene biosynthetic process	34	6	0.89	0.00023	Misin03G176500,Misin16G033100,Misin16G033200,Misin17G047800,Misin17G047900,Misin17G048000
BP	Mxg	UP	GO:0005980	glycogen catabolic process	7	3	0.14	0.00024	Misin01G063200,Misin04G215400,Misin07G485600
MF	Msac	UP	GO:0042286	glutamate-1-semialdehyde 2,1-aminomutase...	2	2	0.03	0.00024	Misin16G183600,Misin17G184000
BP	Msac	UP	GO:0010421	hydrogen peroxide-mediated programmed ce...	2	2	0.03	0.00025	Misin05G303700,Misin06G284600
BP	Msac	UP	GO:0043157	response to cation stress	2	2	0.03	0.00025	Misin01G053900,Misin02G038500
BP	Msac	UP	GO:0071486	cellular response to high light intensit...	2	2	0.03	0.00025	Misin07G271900,Misin13G145500
MF	Msin	UP	GO:0047134	protein-disulfide reductase activity	9	2	0.02	0.00025	Misin05G300400,Misin06G289700
BP	Mxg	DOWN	GO:0018298	protein-chromophore linkage	64	8	1.68	0.00026	Misin01G159100,Misin03G314300,Misin03G326000,Misin04G324400,Misin04G332600,Misin08G299900,Misin09G087500,Misin10G067400
BP	Mxg	DOWN	GO:0009773	photosynthetic electron transport in pho...	35	6	0.92	0.00027	Misin03G250100,Misin04G223900,Misin04G279500,Misin07G454200,Misin07G495600,MisinT272300
BP	Mxg	DOWN	GO:0009738	abscisic acid-activated signaling pathwa...	222	16	5.82	0.00028	Misin01G386500,Misin01G499100,Misin02G377100,Misin02G501300,Misin05G205600,Misin05G206700,Misin05G207200,Misin06G194900,Misin06G195400,Misin07G110500,Misin08G108800,Misin09G143200,Misin11G184100,Misin12G192600,Misin12G260200,Misin14G138900
MF	Msac	UP	GO:0003883	CTP synthase activity	9	3	0.14	0.00028	Misin05G230900,Misin06G203900,Misin17G249200
MF	Msac	UP	GO:0047134	protein-disulfide reductase activity	9	3	0.14	0.00028	Misin05G300400,Misin06G289700,Misin07G322300
BP	hybrid3n	UP	GO:0043447	alkane biosynthetic process	3	2	0.03	0.00029	Misin07G061500,Misin19G196400
MF	Msin	DOWN	GO:0015131	oxaloacetate transmembrane transporter a...	11	3	0.14	0.00029	Misin07G200200,Misin14G100100,Misin15G121400
BP	Mxg	UP	GO:0005982	starch metabolic process	758	34	14.79	0.0003	Misin01G063200,Misin01G206300,Misin01G229200,Misin01G358800,Misin01G486600,Misin01G499800,Misin02G190600,Misin02G205400,Misin02G324200,Misin02G483200,Misin02G500700,Misin03G174800,Misin03G201800,Misin03G236400,Misin04G012800,Misin04G185900,Misin04G215400,Misin06G263100,Misin07G006200,Misin07G215000,Misin07G499000,Misin08G306300,Misin15G034600,Misin15G074500,Misin16G229500,Misin17G242300,Misin18G1…
MF	Mxg	DOWN	GO:0005516	calmodulin binding	270	18	7.06	0.0003	Misin01G499100,Misin02G118600,Misin02G501300,Misin02G501800,Misin05G205600,Misin06G195400,Misin09G016600,Misin10G014400,Misin11G184100,Misin12G192600,Misin12G211900,Misin13G189000,Misin14G010400,Misin14G094200,Misin15G027300,Misin15G116600,Misin15G130600,Misin16G141800
BP	Msac	UP	GO:0044210	'de novo' CTP biosynthetic process	9	3	0.14	0.00032	Misin05G230900,Misin06G203900,Misin17G249200
BP	Mxg	DOWN	GO:0034051	negative regulation of plant-type hypers...	6	3	0.16	0.00034	Misin07G163600,Misin08G144800,MisinT336800
BP	hybrid3n	UP	GO:0009834	plant-type secondary cell wall biogenesi...	61	5	0.61	0.00035	Misin01G206300,Misin02G190600,Misin04G185900,Misin05G265800,Misin06G263100
MF	hybrid3n	UP	GO:0005506	iron ion binding	767	20	7.44	0.00037	Misin01G340300,Misin01G487900,Misin02G333100,Misin02G333600,Misin03G091900,Misin03G092000,Misin05G157900,Misin06G149100,Misin07G061500,Misin07G068300,Misin08G068100,Misin09G018700,Misin11G257800,Misin16G162800,Misin16G239400,Misin17G165200,Misin17G245600,Misin19G196400,MisinT290600,MisinT471700
BP	Mxg	UP	GO:0010400	rhamnogalacturonan I side chain metaboli...	2	2	0.04	0.00038	Misin03G174800,Misin04G185900
BP	Mxg	UP	GO:0009440	cyanate catabolic process	2	2	0.04	0.00038	Misin01G204900,Misin02G192100
BP	Mxg	UP	GO:0006747	FAD biosynthetic process	2	2	0.04	0.00038	Misin01G046000,Misin02G030000
MF	Mxg	UP	GO:0003868	4-hydroxyphenylpyruvate dioxygenase acti...	2	2	0.04	0.00038	Misin07G052900,Misin08G053500
MF	Mxg	UP	GO:0008824	cyanate hydratase activity	2	2	0.04	0.00038	Misin01G204900,Misin02G192100
MF	Mxg	UP	GO:0004802	transketolase activity	8	3	0.16	0.00039	Misin11G031500,Misin12G038700,Misin17G073700
MF	Msac	UP	GO:0008865	fructokinase activity	23	4	0.35	0.00039	Misin05G037300,Misin05G336600,Misin06G334200,MisinT434100
BP	Mxg	DOWN	GO:0006952	defense response	1110	49	29.11	0.0004	Misin01G417500,Misin02G061000,Misin02G176000,Misin02G416700,Misin02G501800,Misin03G284800,Misin03G286100,Misin03G287200,Misin04G247600,Misin04G309100,Misin05G204900,Misin05G206700,Misin05G207200,Misin05G295100,Misin06G194900,Misin07G148400,Misin07G163600,Misin07G454200,Misin08G144800,Misin09G092800,Misin09G097700,Misin09G165900,Misin10G046900,Misin10G076900,Misin11G039600,Misin11G053800,Misin11G2…
MF	Msac	UP	GO:0003844	1,4-alpha-glucan branching enzyme activi...	10	3	0.15	0.0004	Misin05G197100,Misin07G215000,Misin18G276400
BP	Mxg	DOWN	GO:1902358	sulfate transmembrane transport	25	5	0.66	0.00042	Misin01G449300,Misin02G445300,Misin05G254300,Misin06G232100,Misin13G097300
BP	hybrid3n	DOWN	GO:0080163	regulation of protein serine/threonine p...	28	4	0.36	0.00042	Misin01G386500,Misin02G377100,Misin08G108800,Misin09G143200
MF	Mxg	DOWN	GO:0008271	secondary active sulfate transmembrane t...	25	5	0.65	0.00042	Misin01G449300,Misin02G445300,Misin05G254300,Misin06G232100,Misin13G097300
BP	Msac	UP	GO:0005982	starch metabolic process	758	26	12.12	0.00043	Misin01G229200,Misin01G358800,Misin01G486600,Misin01G503500,Misin02G205400,Misin02G324200,Misin02G483200,Misin03G201800,Misin04G012800,Misin04G317100,Misin05G037300,Misin05G197100,Misin05G336600,Misin06G219500,Misin06G334200,Misin07G215000,Misin12G163600,Misin15G034600,Misin16G229500,Misin18G276400,Misin19G002300,Misin19G146800,MisinT282800,MisinT433500,MisinT434100,MisinT552400
BP	Mxg	DOWN	GO:0016998	cell wall macromolecule catabolic proces...	86	9	2.26	0.00043	Misin01G494400,Misin02G215500,Misin02G215600,Misin02G505200,Misin06G200400,Misin06G325900,Misin09G085800,Misin17G133400,Misin19G256600
BP	Msin	DOWN	GO:0015742	alpha-ketoglutarate transport	3	2	0.04	0.00043	Misin14G100100,Misin15G121400
BP	Mxg	UP	GO:0051085	chaperone cofactor-dependent protein ref...	19	4	0.37	0.00044	Misin01G276400,Misin04G199100,Misin18G063100,Misin19G078200
BP	Mxg	UP	GO:0015995	chlorophyll biosynthetic process	92	8	1.8	0.00044	Misin01G373700,Misin02G360800,Misin02G363800,Misin03G037900,Misin06G208600,Misin07G033100,Misin08G054300,Misin17G184000
MF	Msin	DOWN	GO:0015139	alpha-ketoglutarate transmembrane transp...	3	2	0.04	0.00045	Misin14G100100,Misin15G121400
BP	Msac	DOWN	GO:0006952	defense response	1110	26	18.16	0.00046	Misin01G417800,Misin02G061000,Misin02G076500,Misin02G416700,Misin03G284800,Misin09G017600,Misin09G095500,Misin09G098100,Misin09G100400,Misin09G188000,Misin10G078700,Misin10G143100,Misin11G222800,Misin11G224600,Misin12G278600,Misin16G185100,Misin18G028200,Misin18G171800,Misin18G207400,Misin19G138600,Misin19G165000,Misin19G200700,Misin19G210900,Misin19G249000,MisinT350900,MisinT453600
BP	Msac	UP	GO:0042254	ribosome biogenesis	1408	39	22.5	0.00049	Misin01G047700,Misin01G172600,Misin01G353300,Misin01G373700,Misin01G406200,Misin01G486700,Misin02G002400,Misin02G033900,Misin02G341800,Misin02G351600,Misin02G363800,Misin04G000500,Misin04G348700,Misin05G016000,Misin05G041800,Misin05G121200,Misin05G237700,Misin05G252000,Misin07G033100,Misin07G103800,Misin07G244300,Misin07G449800,Misin07G475200,Misin11G110900,Misin11G267500,Misin12G001000,Misin13G1…
MF	Mxg	DOWN	GO:0004739	pyruvate dehydrogenase (acetyl-transferr...	15	4	0.39	0.0005	Misin07G264600,Misin11G007400,Misin12G016500,Misin13G167500
BP	Mxg	UP	GO:0006108	malate metabolic process	52	6	1.01	0.00051	Misin01G185300,Misin03G345600,Misin04G275200,Misin05G273100,Misin06G234900,Misin06G253000
MF	Msin	UP	GO:0000774	adenyl-nucleotide exchange factor activi...	13	2	0.03	0.00054	Misin07G405500,Misin08G197500
MF	Msac	UP	GO:0042802	identical protein binding	237	10	3.65	0.00055	Misin01G204900,Misin01G365000,Misin02G034300,Misin02G341800,Misin05G231900,Misin06G175300,Misin08G294800,Misin16G183600,Misin17G184000,Misin18G214100
BP	Msin	DOWN	GO:0019253	reductive pentose-phosphate cycle	32	4	0.38	0.00056	Misin03G235900,Misin12G105200,Misin15G015000,Misin16G186800
MF	hybrid3n	UP	GO:0004512	inositol-3-phosphate synthase activity	4	2	0.04	0.00056	Misin01G455400,Misin02G447000
MF	hybrid3n	UP	GO:0015115	silicate transmembrane transporter activ...	4	2	0.04	0.00056	Misin07G481100,Misin08G270100
BP	hybrid3n	UP	GO:0015708	silicic acid import across plasma membra...	4	2	0.04	0.00058	Misin07G481100,Misin08G270100
MF	hybrid3n	DOWN	GO:0010427	abscisic acid binding	30	4	0.39	0.00058	Misin01G386500,Misin02G377100,Misin08G108800,Misin09G143200
MF	Mxg	DOWN	GO:0005506	iron ion binding	767	36	20.07	0.00061	Misin01G055200,Misin01G374200,Misin01G488200,Misin02G061000,Misin02G199800,Misin02G350700,Misin02G481700,Misin03G001500,Misin03G238800,Misin04G397600,Misin05G090900,Misin05G203400,Misin05G379400,Misin06G030000,Misin06G102500,Misin06G239400,Misin06G392100,Misin07G161600,Misin07G230900,Misin09G120300,Misin10G029400,Misin10G093700,Misin11G093200,Misin12G093200,Misin12G138700,Misin15G153700,Misin16G1…
MF	hybrid3n	DOWN	GO:0051213	dioxygenase activity	341	14	4.42	0.00062	Misin01G000700,Misin01G317900,Misin06G349000,Misin07G230900,Misin07G459000,Misin08G254900,Misin11G232600,Misin12G246600,Misin16G033100,Misin16G033200,Misin17G047800,Misin18G074900,Misin19G062800,MisinT445000
BP	Msin	DOWN	GO:0007166	cell surface receptor signaling pathway	363	13	4.36	0.00065	Misin03G022700,Misin04G194800,Misin07G225300,Misin07G233100,Misin07G407200,Misin07G415600,Misin07G416000,Misin07G416100,Misin10G132600,Misin18G033400,Misin19G058200,MisinT237600,MisinT237700
BP	Mxg	UP	GO:0010206	photosystem II repair	21	4	0.41	0.00066	Misin16G053600,Misin18G102100,Misin18G222300,Misin19G100700
MF	Mxg	DOWN	GO:0000293	ferric-chelate reductase activity	2	2	0.05	0.00068	Misin11G093200,Misin12G093200
MF	Mxg	DOWN	GO:0004331	fructose-2,6-bisphosphate 2-phosphatase ...	2	2	0.05	0.00068	Misin02G391500,Misin02G412300
BP	Mxg	DOWN	GO:0009704	de-etiolation	2	2	0.05	0.00069	Misin07G495600,Misin08G267800
BP	Mxg	DOWN	GO:0071277	cellular response to calcium ion	2	2	0.05	0.00069	Misin07G495600,Misin08G267800
MF	Msac	UP	GO:0008883	glutamyl-tRNA reductase activity	3	2	0.05	0.0007	Misin01G185400,Misin02G171100
BP	Mxg	DOWN	GO:0080163	regulation of protein serine/threonine p...	28	5	0.73	0.00073	Misin01G386500,Misin02G377100,Misin07G110500,Misin08G108800,Misin09G143200
BP	Msac	UP	GO:0043447	alkane biosynthetic process	3	2	0.05	0.00076	Misin07G061500,Misin08G062100
BP	hybrid3n	DOWN	GO:0006000	fructose metabolic process	156	8	1.99	0.00091	Misin04G053000,Misin05G036600,Misin06G027600,Misin06G362400,Misin07G212900,Misin16G078900,Misin16G080200,Misin19G042900
MF	hybrid3n	UP	GO:0080041	ADP-ribose pyrophosphohydrolase activity	5	2	0.05	0.00092	Misin01G126400,Misin02G129500
MF	hybrid3n	UP	GO:0008184	glycogen phosphorylase activity	5	2	0.05	0.00092	Misin01G063200,Misin07G485600
MF	hybrid3n	UP	GO:0036455	iron-sulfur transferase activity	5	2	0.05	0.00092	Misin16G239400,Misin17G245600
BP	Msac	UP	GO:0015793	glycerol transport	71	6	1.13	0.00096	Misin03G107200,Misin03G326300,Misin04G263800,Misin07G481100,Misin07G548500,Misin08G270100
BP	hybrid3n	UP	GO:0006537	glutamate biosynthetic process	20	3	0.2	0.00098	Misin05G338300,Misin16G155900,Misin17G166600
MF	Mxg	DOWN	GO:0010427	abscisic acid binding	30	5	0.78	0.001	Misin01G386500,Misin02G377100,Misin07G110500,Misin08G108800,Misin09G143200
MF	hybrid3n	UP	GO:0042626	ATPase activity, coupled to transmembran...	424	12	4.11	0.00108	Misin01G364800,Misin01G455400,Misin02G064600,Misin02G447000,Misin04G019700,Misin09G052900,Misin09G175900,Misin11G171000,Misin12G223700,Misin13G199000,Misin16G049400,Misin18G164000
BP	Mxg	UP	GO:0098755	maintenance of seed dormancy by absisic ...	3	2	0.06	0.00113	Misin14G086000,Misin15G107600
BP	Mxg	UP	GO:0043447	alkane biosynthetic process	3	2	0.06	0.00113	Misin07G061500,Misin19G196400
BP	hybrid3n	UP	GO:0006782	protoporphyrinogen IX biosynthetic proce...	21	3	0.21	0.00113	Misin01G361900,Misin08G054300,Misin11G205000
MF	Msac	UP	GO:0015250	water channel activity	76	6	1.17	0.00113	Misin03G107200,Misin03G326300,Misin04G263800,Misin07G481100,Misin07G548500,Misin08G270100
MF	Msac	UP	GO:0015254	glycerol channel activity	76	6	1.17	0.00113	Misin03G107200,Misin03G326300,Misin04G263800,Misin07G481100,Misin07G548500,Misin08G270100
MF	Mxg	UP	GO:0003735	structural constituent of ribosome	949	33	18.52	0.00114	Misin01G019700,Misin01G172600,Misin01G353300,Misin01G373700,Misin01G406200,Misin01G503400,Misin01G505300,Misin02G002400,Misin02G163800,Misin02G341800,Misin02G351600,Misin02G363800,Misin02G434500,Misin02G483100,Misin02G497500,Misin04G233700,Misin05G091800,Misin05G266700,Misin06G037800,Misin06G208600,Misin06G215500,Misin07G033100,Misin07G112200,Misin08G303400,Misin11G097500,Misin11G267500,Misin12G1…
BP	Mxg	UP	GO:0045492	xylan biosynthetic process	61	7	1.19	0.00115	Misin01G206300,Misin02G190600,Misin02G382600,Misin03G174800,Misin04G185900,Misin06G263100,Misin16G037300
MF	Msac	UP	GO:0016688	L-ascorbate peroxidase activity	14	3	0.22	0.00116	Misin01G391000,Misin11G082400,Misin12G084000
MF	hybrid3n	DOWN	GO:0004864	protein phosphatase inhibitor activity	36	4	0.47	0.00118	Misin01G386500,Misin02G377100,Misin08G108800,Misin09G143200
BP	Msin	UP	GO:0006470	protein dephosphorylation	424	6	1.18	0.0012	Misin02G413800,Misin03G141800,Misin04G162500,Misin14G045600,Misin17G216700,Misin18G206400
BP	hybrid3n	UP	GO:0009809	lignin biosynthetic process	80	5	0.79	0.00122	Misin01G403300,Misin02G411700,Misin05G342000,Misin06G319500,MisinT290600
BP	Msac	UP	GO:0006561	proline biosynthetic process	20	5	0.32	0.00128	Misin05G016000,Misin05G338300,Misin12G184600,Misin16G155900,Misin17G166600
BP	hybrid3n	UP	GO:0006011	UDP-glucose metabolic process	81	5	0.8	0.00129	Misin01G206300,Misin02G190600,Misin04G185900,Misin05G265800,Misin06G263100
BP	hybrid3n	UP	GO:0042026	protein refolding	22	3	0.22	0.0013	Misin07G338000,Misin16G103700,Misin17G112500
BP	hybrid3n	UP	GO:0046274	lignin catabolic process	48	4	0.48	0.00132	Misin01G403300,Misin02G411700,Misin05G342000,Misin06G319500
BP	Msac	UP	GO:0009992	cellular water homeostasis	76	6	1.21	0.00138	Misin03G107200,Misin03G326300,Misin04G263800,Misin07G481100,Misin07G548500,Misin08G270100
MF	Msac	UP	GO:0015115	silicate transmembrane transporter activ...	4	2	0.06	0.00139	Misin07G481100,Misin08G270100
BP	hybrid3n	UP	GO:0044571	[2Fe-2S] cluster assembly	6	2	0.06	0.00144	Misin16G239400,Misin17G245600
BP	hybrid3n	UP	GO:0006572	tyrosine catabolic process	6	2	0.06	0.00144	Misin07G052900,Misin08G053500
BP	Msac	UP	GO:0015708	silicic acid import across plasma membra...	4	2	0.06	0.0015	Misin07G481100,Misin08G270100
BP	hybrid3n	DOWN	GO:0061615	glycolytic process through fructose-6-ph...	39	4	0.5	0.0015	Misin05G036600,Misin06G027600,Misin16G078900,Misin19G042900
BP	Msac	UP	GO:0010027	thylakoid membrane organization	136	8	2.17	0.0016	Misin01G053900,Misin01G193500,Misin01G373700,Misin02G038500,Misin02G335300,Misin02G363800,Misin16G237200,MisinT040800
MF	hybrid3n	DOWN	GO:0003872	6-phosphofructokinase activity	39	4	0.51	0.0016	Misin05G036600,Misin06G027600,Misin16G078900,Misin19G042900
BP	Mxg	DOWN	GO:0010155	regulation of proton transport	20	4	0.52	0.00163	Misin09G087500,Misin10G067400,Misin13G002700,MisinT378900
BP	Mxg	UP	GO:0010207	photosystem II assembly	88	7	1.72	0.00169	Misin01G053900,Misin01G353300,Misin02G351600,Misin04G112900,Misin04G287200,Misin06G208600,Misin07G033100
BP	Msac	UP	GO:0042793	plastid transcription	54	5	0.86	0.0017	Misin01G076900,Misin05G336600,Misin06G334200,Misin07G322300,MisinT040800
MF	Msac	DOWN	GO:0016871	cycloartenol synthase activity	4	2	0.07	0.0017	Misin07G036000,Misin08G035600
MF	Msac	DOWN	GO:0004612	phosphoenolpyruvate carboxykinase (ATP) ...	4	2	0.07	0.0017	Misin01G412200,Misin02G396200
BP	Msac	UP	GO:0006412	translation	1690	41	27.01	0.00178	Misin01G047700,Misin01G172600,Misin01G353300,Misin01G373700,Misin01G406200,Misin01G486700,Misin02G002400,Misin02G033900,Misin02G112500,Misin02G341800,Misin02G351600,Misin02G363800,Misin04G348700,Misin05G011700,Misin05G016000,Misin05G121200,Misin05G252000,Misin05G271700,Misin07G033100,Misin07G103800,Misin07G244300,Misin07G449800,Misin07G475200,Misin08G217900,Misin08G324500,Misin11G110900,Misin11G2…
BP	Mxg	DOWN	GO:1901002	positive regulation of response to salt ...	10	3	0.26	0.00188	Misin05G206700,Misin05G207200,Misin06G194900
BP	hybrid3n	UP	GO:0010304	PSII associated light-harvesting complex...	25	3	0.25	0.0019	Misin03G237800,Misin04G257800,Misin05G014500
BP	hybrid3n	UP	GO:0006021	inositol biosynthetic process	7	2	0.07	0.002	Misin01G455400,Misin02G447000
BP	Msac	DOWN	GO:0048544	recognition of pollen	138	8	2.26	0.00202	Misin06G221000,Misin11G222800,Misin11G224600,Misin18G171800,Misin18G207400,Misin19G165000,Misin19G200700,MisinT151400
MF	Mxg	DOWN	GO:0050242	pyruvate, phosphate dikinase activity	3	2	0.08	0.00202	Misin16G135700,Misin17G136200
MF	Mxg	DOWN	GO:0009703	nitrate reductase (NADH) activity	3	2	0.08	0.00202	Misin07G288200,Misin13G131100
BP	Mxg	UP	GO:0006090	pyruvate metabolic process	546	35	10.65	0.00219	Misin01G246200,Misin01G353300,Misin01G373700,Misin01G406200,Misin01G503400,Misin02G341300,Misin02G351600,Misin02G360800,Misin02G363800,Misin02G497500,Misin03G037900,Misin03G278600,Misin03G345600,Misin04G200300,Misin04G275200,Misin05G273100,Misin06G169200,Misin06G185100,Misin06G200500,Misin06G208600,Misin06G234900,Misin06G253000,Misin06G407300,Misin07G033100,Misin07G056700,Misin07G499000,Misin10G0…
MF	Msin	DOWN	GO:0016166	phytoene dehydrogenase activity	6	2	0.07	0.00221	Misin07G230900,MisinT436300
BP	Mxg	UP	GO:0015708	silicic acid import across plasma membra...	4	2	0.08	0.00222	Misin07G481100,Misin08G270100
MF	Mxg	UP	GO:0004512	inositol-3-phosphate synthase activity	4	2	0.08	0.00222	Misin01G455400,Misin02G447000
MF	Mxg	UP	GO:0015115	silicate transmembrane transporter activ...	4	2	0.08	0.00222	Misin07G481100,Misin08G270100
MF	Mxg	UP	GO:0009815	1-aminocyclopropane-1-carboxylate oxidas...	4	2	0.08	0.00222	Misin07G506600,Misin08G295000
MF	Msac	DOWN	GO:0000166	nucleotide binding	7789	195	132.9	0.00226	Misin01G146700,Misin01G190000,Misin01G202900,Misin01G265800,Misin01G344100,Misin01G354600,Misin01G412200,Misin01G417800,Misin01G478800,Misin01G494400,Misin01G499100,Misin02G157700,Misin02G208300,Misin02G324500,Misin02G336200,Misin02G396200,Misin02G437700,Misin02G501300,Misin03G021500,Misin03G022200,Misin03G022700,Misin03G042800,Misin03G052500,Misin03G078500,Misin03G078600,Misin03G272800,Misin03G2…
MF	Msac	UP	GO:0080041	ADP-ribose pyrophosphohydrolase activity	5	2	0.08	0.00229	Misin01G126400,Misin02G129500
MF	Msac	UP	GO:0036455	iron-sulfur transferase activity	5	2	0.08	0.00229	Misin16G239400,Misin17G245600
BP	Mxg	UP	GO:0000373	Group II intron splicing	29	4	0.57	0.00232	Misin01G057700,Misin11G099600,Misin12G117800,Misin13G172600
BP	hybrid3n	UP	GO:0006970	response to osmotic stress	259	8	2.57	0.00232	Misin01G390800,Misin02G038500,Misin05G265800,Misin06G133000,Misin06G257300,Misin06G263100,Misin07G135400,Misin08G198300
MF	Mxg	DOWN	GO:0004864	protein phosphatase inhibitor activity	36	5	0.94	0.00233	Misin01G386500,Misin02G377100,Misin07G110500,Misin08G108800,Misin09G143200
MF	Mxg	DOWN	GO:0005388	calcium-transporting ATPase activity	36	5	0.94	0.00233	Misin09G016600,Misin10G014400,Misin13G189000,Misin14G010400,Misin15G027300
BP	hybrid3n	DOWN	GO:0006002	fructose 6-phosphate metabolic process	44	4	0.56	0.00235	Misin05G036600,Misin06G027600,Misin16G078900,Misin19G042900
BP	Msin	UP	GO:0009228	thiamine biosynthetic process	26	2	0.07	0.0024	Misin01G126400,MisinT322000
BP	Msac	UP	GO:0000272	polysaccharide catabolic process	262	10	4.19	0.00248	Misin01G229200,Misin01G486600,Misin02G205400,Misin02G483200,Misin03G201800,Misin12G163600,Misin15G034600,Misin19G146800,MisinT433500,MisinT552400
MF	Mxg	DOWN	GO:0015131	oxaloacetate transmembrane transporter a...	11	3	0.29	0.00252	Misin03G195300,Misin04G215500,Misin15G121400
MF	hybrid3n	UP	GO:0004802	transketolase activity	8	2	0.08	0.00253	Misin11G031500,Misin17G073700
BP	Msin	DOWN	GO:0030001	metal ion transport	744	19	8.94	0.00264	Misin01G321200,Misin03G235900,Misin05G166800,Misin06G158600,Misin07G200200,Misin07G233900,Misin07G242100,Misin07G386000,Misin07G543400,Misin08G181500,Misin12G074900,Misin12G111700,Misin12G112000,Misin12G112200,Misin12G112700,Misin14G100100,Misin15G121400,Misin17G044200,Misin19G209500
BP	hybrid3n	DOWN	GO:0044550	secondary metabolite biosynthetic proces...	611	15	7.78	0.00279	Misin01G345300,Misin02G060700,Misin02G061000,Misin02G350700,Misin03G238800,Misin04G177200,Misin05G241800,Misin05G313100,Misin07G295100,Misin10G091300,Misin12G138700,Misin17G203500,MisinT014600,MisinT014800,MisinT388400
BP	Mxg	UP	GO:0009225	nucleotide-sugar metabolic process	167	11	3.26	0.0029	Misin01G206300,Misin01G398300,Misin02G190600,Misin02G347800,Misin03G174800,Misin04G012800,Misin04G185900,Misin06G263100,Misin08G239900,Misin17G267700,MisinT394200
BP	Mxg	UP	GO:0006081	cellular aldehyde metabolic process	567	33	11.06	0.00313	Misin01G353300,Misin01G373700,Misin01G406200,Misin01G503400,Misin02G351600,Misin02G360800,Misin02G363800,Misin02G497500,Misin03G037900,Misin03G345600,Misin04G200300,Misin04G275200,Misin06G093100,Misin06G169200,Misin06G208600,Misin06G407300,Misin07G033100,Misin07G056700,Misin07G061500,Misin07G285400,Misin07G499000,Misin10G053600,Misin11G031500,Misin12G038700,Misin12G113600,Misin16G053600,Misin17G0…
MF	Msac	DOWN	GO:0004864	protein phosphatase inhibitor activity	36	4	0.61	0.0032	Misin02G377100,Misin05G003600,Misin08G108800,Misin09G143200
BP	Msac	DOWN	GO:0055072	iron ion homeostasis	61	5	1	0.00322	Misin01G131200,Misin01G442700,Misin02G122600,Misin07G429000,Misin08G222500
MF	hybrid3n	UP	GO:0047134	protein-disulfide reductase activity	9	2	0.09	0.00323	Misin05G300400,Misin06G289700
MF	hybrid3n	UP	GO:0003883	CTP synthase activity	9	2	0.09	0.00323	Misin15G055600,Misin17G249200
BP	Msin	DOWN	GO:0071423	malate transmembrane transport	25	3	0.3	0.00325	Misin07G200200,Misin14G100100,Misin15G121400
BP	hybrid3n	UP	GO:0044210	'de novo' CTP biosynthetic process	9	2	0.09	0.00338	Misin15G055600,Misin17G249200
MF	Msac	UP	GO:0004420	hydroxymethylglutaryl-CoA reductase (NAD...	6	2	0.09	0.0034	Misin04G231700,Misin07G235200
BP	hybrid3n	UP	GO:0006879	cellular iron ion homeostasis	31	3	0.31	0.00355	Misin01G364800,Misin16G239400,Misin17G245600
BP	Mxg	UP	GO:0006457	protein folding	512	29	9.99	0.00366	Misin01G070100,Misin01G276400,Misin01G367300,Misin01G406200,Misin01G434000,Misin02G107000,Misin02G180400,Misin02G207000,Misin02G358800,Misin02G433500,Misin02G470800,Misin03G193600,Misin04G199100,Misin04G287200,Misin05G196900,Misin06G182100,Misin07G064300,Misin07G338000,Misin07G405500,Misin08G102600,Misin11G045800,Misin16G001700,Misin16G103700,Misin17G001900,Misin17G112500,Misin18G063100,Misin18G2…
BP	Mxg	UP	GO:0000455	enzyme-directed rRNA pseudouridine synth...	5	2	0.1	0.00366	Misin02G471700,Misin04G384500
BP	Mxg	UP	GO:0048255	mRNA stabilization	5	2	0.1	0.00366	Misin18G214100,Misin19G192800
MF	Mxg	UP	GO:0008184	glycogen phosphorylase activity	5	2	0.1	0.00366	Misin01G063200,Misin07G485600
MF	Mxg	UP	GO:0080041	ADP-ribose pyrophosphohydrolase activity	5	2	0.1	0.00366	Misin01G126400,Misin02G129500
MF	Mxg	UP	GO:0036455	iron-sulfur transferase activity	5	2	0.1	0.00366	Misin16G239400,Misin17G245600
MF	Mxg	UP	GO:0047427	cyanoalanine nitrilase activity	5	2	0.1	0.00366	Misin07G418600,Misin07G418700
BP	Msac	UP	GO:0044571	[2Fe-2S] cluster assembly	6	2	0.1	0.00367	Misin16G239400,Misin17G245600
BP	Msac	UP	GO:0006537	glutamate biosynthetic process	20	3	0.32	0.00378	Misin05G338300,Misin16G155900,Misin17G166600
BP	Msac	UP	GO:0006833	water transport	93	6	1.49	0.00382	Misin03G107200,Misin03G326300,Misin04G263800,Misin07G481100,Misin07G548500,Misin08G270100
BP	Msac	DOWN	GO:2000904	regulation of starch metabolic process	6	2	0.1	0.00384	Misin01G494100,Misin02G506000
MF	Mxg	DOWN	GO:0008171	O-methyltransferase activity	118	9	3.09	0.00391	Misin03G366800,Misin04G402100,Misin09G016600,Misin09G178500,Misin10G014400,Misin14G010400,Misin15G027300,MisinT117800,MisinT118100
MF	Mxg	DOWN	GO:1901974	glycerate transmembrane transporter acti...	4	2	0.1	0.00396	Misin01G262800,Misin02G259000
MF	Mxg	DOWN	GO:0004781	sulfate adenylyltransferase (ATP) activi...	4	2	0.1	0.00396	Misin11G010100,Misin12G020900
MF	Mxg	DOWN	GO:0043879	glycolate transmembrane transporter acti...	4	2	0.1	0.00396	Misin01G262800,Misin02G259000
MF	Mxg	DOWN	GO:0042972	licheninase activity	4	2	0.1	0.00396	Misin16G118900,Misin17G123000
BP	Mxg	DOWN	GO:1901975	glycerate transmembrane transport	4	2	0.1	0.00398	Misin01G262800,Misin02G259000
BP	Mxg	DOWN	GO:0097339	glycolate transmembrane transport	4	2	0.1	0.00398	Misin01G262800,Misin02G259000
BP	Msin	UP	GO:0046686	response to cadmium ion	34	2	0.09	0.004	Misin16G041700,Misin18G206400
BP	Mxg	UP	GO:0010075	regulation of meristem growth	54	5	1.05	0.00401	Misin01G019700,Misin01G073200,Misin02G002400,Misin05G030000,Misin16G053600
MF	hybrid3n	UP	GO:0003844	1,4-alpha-glucan branching enzyme activi...	10	2	0.1	0.00401	Misin07G215000,Misin18G276400
BP	Msac	DOWN	GO:0046323	glucose import	122	7	2	0.00402	Misin01G434200,Misin03G032700,Misin03G166900,Misin04G008100,Misin04G158500,Misin04G334600,Misin05G089900
MF	hybrid3n	DOWN	GO:0004805	trehalose-phosphatase activity	25	3	0.32	0.00402	Misin03G153200,Misin04G171600,Misin13G097200
MF	Mxg	DOWN	GO:0016984	ribulose-bisphosphate carboxylase activi...	13	3	0.34	0.00419	Misin09G040400,Misin10G028000,Misin15G015000
MF	Msac	DOWN	GO:0008171	O-methyltransferase activity	118	7	2.01	0.0042	Misin02G332900,Misin03G366800,Misin04G402100,Misin10G118400,Misin14G010400,MisinT117800,MisinT118100
BP	hybrid3n	UP	GO:0015996	chlorophyll catabolic process	33	3	0.33	0.00425	Misin03G237800,Misin04G257800,Misin05G014500
BP	hybrid3n	DOWN	GO:0048575	short-day photoperiodism, flowering	26	3	0.33	0.00429	Misin15G124400,Misin19G047200,Misin19G047400
MF	Msin	DOWN	GO:0005509	calcium ion binding	618	16	7.64	0.00475	Misin01G499100,Misin02G237900,Misin02G501300,Misin03G022700,Misin03G067000,Misin05G205600,Misin07G226500,Misin07G407200,Misin07G415600,Misin07G416000,Misin08G076400,Misin13G118900,Misin16G193600,Misin16G211500,Misin19G058200,MisinT237700
BP	Msin	UP	GO:0009640	photomorphogenesis	122	3	0.34	0.0048	Misin07G506800,Misin08G325000,Misin11G208300
BP	hybrid3n	DOWN	GO:0046323	glucose import	122	6	1.55	0.00482	Misin01G434200,Misin04G008100,Misin04G158500,Misin08G073400,Misin12G102300,Misin15G119800
BP	Mxg	UP	GO:0006529	asparagine biosynthetic process	18	3	0.35	0.00485	Misin01G082000,Misin02G034300,Misin14G007100
MF	Mxg	UP	GO:0004066	asparagine synthase (glutamine-hydrolyzi...	18	3	0.35	0.00485	Misin01G082000,Misin02G034300,Misin14G007100
MF	Mxg	UP	GO:0003978	UDP-glucose 4-epimerase activity	18	3	0.35	0.00485	Misin02G347800,Misin17G267700,MisinT394200
BP	Mxg	UP	GO:0006412	translation	1690	45	32.98	0.00491	Misin01G019700,Misin01G172600,Misin01G206300,Misin01G353300,Misin01G373700,Misin01G406200,Misin01G503400,Misin01G505300,Misin02G002400,Misin02G114500,Misin02G163800,Misin02G190600,Misin02G341800,Misin02G351600,Misin02G363800,Misin02G434500,Misin02G483100,Misin02G497500,Misin03G048300,Misin04G233700,Misin05G091800,Misin05G266700,Misin06G037800,Misin06G208600,Misin06G215500,Misin07G033100,Misin07G1…
BP	Msac	UP	GO:0006470	protein dephosphorylation	424	13	6.78	0.00493	Misin02G413800,Misin04G162500,Misin05G176900,Misin05G340800,Misin06G174200,Misin06G321000,Misin11G016000,Misin14G045600,Misin16G042800,Misin16G064200,Misin16G215000,Misin17G216700,MisinT040800
BP	Msin	DOWN	GO:0009611	response to wounding	130	6	1.56	0.00495	Misin02G184600,Misin04G199400,Misin07G230900,Misin18G061400,Misin19G027000,MisinT436300
BP	hybrid3n	UP	GO:0009415	response to water	112	7	1.11	0.00497	Misin01G063200,Misin05G015300,Misin05G265800,Misin06G263100,Misin07G438800,Misin07G485600,Misin08G235000
MF	Msac	DOWN	GO:0005355	glucose transmembrane transporter activi...	122	7	2.08	0.00504	Misin01G434200,Misin03G032700,Misin03G166900,Misin04G008100,Misin04G158500,Misin04G334600,Misin05G089900
BP	Mxg	UP	GO:0015976	carbon utilization	164	9	3.2	0.00508	Misin05G273100,Misin06G200500,Misin06G234900,Misin06G253000,Misin11G005800,Misin11G031500,Misin12G038700,Misin17G073700,Misin18G220800
MF	Msin	DOWN	GO:0051213	dioxygenase activity	341	12	4.22	0.00518	Misin01G114300,Misin01G296600,Misin02G259800,Misin02G290200,Misin07G230900,Misin08G307800,Misin13G104600,Misin16G033200,Misin17G031000,MisinT068300,MisinT436300,MisinT513900
MF	Msin	DOWN	GO:0046524	sucrose-phosphate synthase activity	9	2	0.11	0.00518	Misin05G372400,Misin06G380900
MF	Mxg	DOWN	GO:0043546	molybdopterin cofactor binding	14	3	0.37	0.00524	Misin01G055200,Misin07G288200,Misin13G131100
MF	hybrid3n	DOWN	GO:0005355	glucose transmembrane transporter activi...	122	6	1.58	0.00524	Misin01G434200,Misin04G008100,Misin04G158500,Misin08G073400,Misin12G102300,Misin15G119800
MF	Msin	UP	GO:0061598	molybdopterin adenylyltransferase activi...	2	1	0.01	0.00532	Misin11G262800
MF	Msin	UP	GO:0061599	molybdopterin molybdotransferase activit...	2	1	0.01	0.00532	Misin11G262800
MF	Msin	UP	GO:0008830	dTDP-4-dehydrorhamnose 3,5-epimerase act...	2	1	0.01	0.00532	Misin08G239900
MF	Msin	UP	GO:0004357	glutamate-cysteine ligase activity	2	1	0.01	0.00532	Misin16G041700
MF	Msin	UP	GO:0010490	UDP-4-keto-rhamnose-4-keto-reductase act...	2	1	0.01	0.00532	Misin08G239900
MF	Msin	UP	GO:0045504	dynein heavy chain binding	2	1	0.01	0.00532	Misin01G432100
MF	Msin	UP	GO:0008466	glycogenin glucosyltransferase activity	2	1	0.01	0.00532	Misin01G285400
MF	Msin	UP	GO:0010489	UDP-4-keto-6-deoxy-glucose-3,5-epimerase...	2	1	0.01	0.00532	Misin08G239900
MF	Msin	UP	GO:0004147	dihydrolipoamide branched chain acyltran...	2	1	0.01	0.00532	Misin06G130100
MF	Msin	UP	GO:0008568	microtubule-severing ATPase activity	41	2	0.11	0.00538	Misin05G014900,Misin06G004500
MF	Mxg	UP	GO:0030785	[ribulose-bisphosphate carboxylase]-lysi...	6	2	0.12	0.00542	Misin07G499000,MisinT548100
MF	Mxg	UP	GO:0004420	hydroxymethylglutaryl-CoA reductase (NAD...	6	2	0.12	0.00542	Misin04G231700,Misin13G180300
MF	Mxg	UP	GO:0003919	FMN adenylyltransferase activity	6	2	0.12	0.00542	Misin01G046000,Misin02G030000
MF	hybrid3n	DOWN	GO:0004497	monooxygenase activity	754	25	9.77	0.00549	Misin01G015100,Misin01G345300,Misin01G488200,Misin02G060700,Misin02G061000,Misin02G350700,Misin02G481700,Misin03G042800,Misin03G238800,Misin04G051000,Misin04G177200,Misin05G090900,Misin05G202900,Misin05G203400,Misin05G241800,Misin06G030000,Misin07G466500,Misin10G091300,Misin12G138700,Misin16G151000,Misin17G203500,MisinT014600,MisinT014800,MisinT327300,MisinT388400
BP	Msin	UP	GO:0036158	outer dynein arm assembly	2	1	0.01	0.0055	Misin01G432100
BP	Msin	UP	GO:0010253	UDP-rhamnose biosynthetic process	2	1	0.01	0.0055	Misin08G239900
BP	Msin	UP	GO:0019305	dTDP-rhamnose biosynthetic process	2	1	0.01	0.0055	Misin08G239900
BP	hybrid3n	UP	GO:0015793	glycerol transport	71	4	0.71	0.0055	Misin07G481100,Misin07G548500,Misin08G270100,MisinT569700
BP	Msac	DOWN	GO:0071805	potassium ion transmembrane transport	130	7	2.13	0.00567	Misin02G180500,Misin03G135700,Misin04G388800,Misin08G205800,Misin08G268000,Misin18G110200,Misin19G114000
MF	Mxg	UP	GO:0016157	sucrose synthase activity	19	3	0.37	0.00568	Misin01G358800,Misin16G229500,Misin17G242300
BP	Msac	DOWN	GO:0006520	cellular amino acid metabolic process	3517	119	57.54	0.00606	Misin01G146700,Misin01G176200,Misin01G202900,Misin01G265800,Misin01G292300,Misin01G344100,Misin01G499100,Misin02G076500,Misin02G208300,Misin02G267600,Misin02G277500,Misin02G298400,Misin02G336200,Misin02G437700,Misin02G501300,Misin03G002600,Misin03G002900,Misin03G021500,Misin03G022200,Misin03G022700,Misin03G078600,Misin03G173400,Misin03G284800,Misin04G033400,Misin04G033500,Misin04G034000,Misin04G0…
BP	Msin	UP	GO:0017148	negative regulation of translation	42	2	0.12	0.0061	Misin03G211800,Misin12G016000
MF	Msac	UP	GO:0004802	transketolase activity	8	2	0.12	0.00622	Misin17G073700,Misin17G073800
MF	Mxg	UP	GO:0051087	chaperone binding	60	5	1.17	0.0063	Misin01G276400,Misin04G199100,Misin07G405500,Misin18G063100,Misin19G078200
MF	Msin	DOWN	GO:0015369	calcium:proton antiporter activity	10	2	0.12	0.00643	Misin05G166800,Misin06G158600
MF	hybrid3n	UP	GO:0015250	water channel activity	76	4	0.74	0.00644	Misin07G481100,Misin07G548500,Misin08G270100,MisinT569700
MF	hybrid3n	UP	GO:0015254	glycerol channel activity	76	4	0.74	0.00644	Misin07G481100,Misin07G548500,Misin08G270100,MisinT569700
MF	Mxg	DOWN	GO:0004614	phosphoglucomutase activity	5	2	0.13	0.00649	Misin05G189500,Misin06G198900
MF	Mxg	DOWN	GO:0004851	uroporphyrin-III C-methyltransferase act...	5	2	0.13	0.00649	Misin05G199900,Misin06G209200
MF	Mxg	DOWN	GO:0050464	nitrate reductase (NADPH) activity	5	2	0.13	0.00649	Misin07G288200,Misin13G131100
BP	Mxg	DOWN	GO:0019388	galactose catabolic process	5	2	0.13	0.00652	Misin05G189500,Misin06G198900
BP	hybrid3n	UP	GO:0009992	cellular water homeostasis	76	4	0.75	0.00699	Misin07G481100,Misin07G548500,Misin08G270100,MisinT569700
MF	hybrid3n	DOWN	GO:0016705	oxidoreductase activity, acting on paire...	817	26	10.59	0.007	Misin01G015100,Misin01G345300,Misin01G488200,Misin02G060700,Misin02G061000,Misin02G350700,Misin02G481700,Misin03G042800,Misin03G238800,Misin04G051000,Misin04G177200,Misin05G090900,Misin05G202900,Misin05G203400,Misin05G241800,Misin06G030000,Misin07G466500,Misin10G091300,Misin12G138700,Misin16G151000,Misin17G203500,MisinT014600,MisinT014800,MisinT096100,MisinT327300,MisinT388400
MF	Msac	DOWN	GO:0005506	iron ion binding	767	23	13.09	0.00703	Misin01G317900,Misin01G488200,Misin01G507300,Misin02G061000,Misin02G199800,Misin02G481700,Misin03G238800,Misin04G302600,Misin05G090900,Misin05G203400,Misin06G030000,Misin06G349000,Misin06G392100,Misin07G085500,Misin13G057900,Misin13G134200,Misin16G151000,Misin19G062800,MisinT014600,MisinT219600,MisinT388400,MisinT513900,MisinT584600
MF	Msac	DOWN	GO:0005516	calmodulin binding	270	11	4.61	0.00708	Misin01G499100,Misin02G118600,Misin02G501300,Misin06G355200,Misin11G184100,Misin12G192600,Misin14G010400,Misin14G116200,Misin14G130200,Misin15G130600,Misin17G186400
MF	hybrid3n	DOWN	GO:0015171	amino acid transmembrane transporter act...	213	7	2.76	0.00711	Misin05G395500,Misin07G186100,Misin11G096300,Misin13G011800,Misin15G061100,Misin15G096900,Misin18G101900
BP	hybrid3n	UP	GO:0015840	urea transport	13	2	0.13	0.00713	Misin07G481100,Misin08G270100
BP	hybrid3n	UP	GO:0010025	wax biosynthetic process	13	2	0.13	0.00713	Misin07G061500,Misin19G196400
BP	Msac	UP	GO:0010304	PSII associated light-harvesting complex...	25	3	0.4	0.00719	Misin03G237800,Misin04G257800,Misin05G014500
MF	Msac	UP	GO:0004722	protein serine/threonine phosphatase act...	181	8	2.78	0.0072	Misin02G413800,Misin05G176900,Misin05G340800,Misin06G174200,Misin14G045600,Misin16G064200,Misin16G215000,Misin17G216700
BP	Mxg	DOWN	GO:0009611	response to wounding	130	9	3.41	0.00742	Misin02G422700,Misin05G206700,Misin05G207200,Misin06G194900,Misin07G230900,Misin09G031800,Misin18G028200,Misin19G027000,MisinT476400
BP	Mxg	UP	GO:1900865	chloroplast RNA modification	10	3	0.2	0.00746	Misin15G074500,MisinT212100,MisinT288600
BP	Mxg	UP	GO:0051513	regulation of monopolar cell growth	7	2	0.14	0.00748	Misin03G297800,MisinT292400
BP	Mxg	UP	GO:0019260	1,2-dichloroethane catabolic process	40	4	0.78	0.00753	Misin04G200300,Misin06G185100,Misin07G056700,Misin10G053600
MF	Msin	UP	GO:0004350	glutamate-5-semialdehyde dehydrogenase a...	3	1	0.01	0.00797	Misin05G338300
BP	Msin	DOWN	GO:0009407	toxin catabolic process	103	5	1.24	0.00817	Misin01G300300,Misin02G286300,Misin02G292400,Misin05G392300,MisinT258000
BP	Msac	DOWN	GO:0006811	ion transport	1783	46	29.17	0.00818	Misin01G005000,Misin01G131200,Misin01G257500,Misin01G321200,Misin01G442700,Misin02G122600,Misin02G180500,Misin03G002600,Misin03G002900,Misin03G135700,Misin03G172500,Misin03G248400,Misin04G085300,Misin04G138400,Misin04G304300,Misin04G388800,Misin05G242700,Misin05G344400,Misin05G350600,Misin06G190900,Misin07G186000,Misin07G320000,Misin07G377000,Misin07G429000,Misin08G181500,Misin08G205800,Misin08G2…
BP	Mxg	UP	GO:0006986	response to unfolded protein	41	4	0.8	0.00821	Misin01G276400,Misin04G199100,Misin18G063100,Misin19G078200
BP	Msin	DOWN	GO:0006952	defense response	1110	20	13.33	0.00834	Misin01G130100,Misin02G076500,Misin03G069900,Misin03G285000,Misin03G287200,Misin04G199400,Misin04G310600,Misin09G083700,Misin09G097700,Misin10G076900,Misin10G125800,Misin10G142800,Misin12G239200,Misin16G255400,Misin18G061400,Misin19G027000,Misin19G049500,MisinT011200,MisinT272300,MisinT437700
BP	Mxg	DOWN	GO:0010207	photosystem II assembly	88	7	2.31	0.00844	Misin06G042500,Misin07G454200,Misin07G495600,Misin11G072400,Misin12G072400,MisinT165700,MisinT272300
BP	Msac	UP	GO:0060359	response to ammonium ion	9	2	0.14	0.00852	Misin01G053900,Misin02G038500
BP	Mxg	UP	GO:0006559	L-phenylalanine catabolic process	22	3	0.43	0.00864	Misin07G052900,Misin08G053500,MisinT047100
BP	Msac	DOWN	GO:0006829	zinc ion transport	66	7	1.08	0.00878	Misin01G131200,Misin01G321200,Misin02G122600,Misin04G085300,Misin05G344400,MisinT261600,MisinT556700
BP	Mxg	UP	GO:0046251	limonene catabolic process	42	4	0.82	0.00894	Misin04G200300,Misin06G185100,Misin07G056700,Misin10G053600
MF	hybrid3n	UP	GO:0052692	raffinose alpha-galactosidase activity	15	2	0.15	0.00906	Misin14G066100,MisinT167900
MF	hybrid3n	UP	GO:0008725	DNA-3-methyladenine glycosylase activity	15	2	0.15	0.00906	Misin07G216100,Misin13G196300
BP	Mxg	UP	GO:0009735	response to cytokinin	149	8	2.91	0.0091	Misin01G503400,Misin02G434500,Misin02G497500,Misin07G404400,Misin07G474500,Misin08G198300,Misin16G012300,Misin19G088500
BP	hybrid3n	DOWN	GO:0009693	ethylene biosynthetic process	34	3	0.43	0.00916	Misin16G033100,Misin16G033200,Misin17G047800
MF	Msin	DOWN	GO:0016165	linoleate 13S-lipoxygenase activity	12	2	0.15	0.00927	Misin07G230900,MisinT436300
BP	Mxg	UP	GO:0019482	beta-alanine metabolic process	92	6	1.8	0.00934	Misin03G183100,Misin04G200300,Misin06G185100,Misin07G056700,Misin07G286700,Misin10G053600
MF	Msac	UP	GO:0003700	DNA-binding transcription factor activit...	1094	27	16.83	0.00942	Misin01G025400,Misin01G050800,Misin02G034400,Misin03G330700,Misin04G313500,Misin05G228300,Misin05G245900,Misin05G318500,Misin06G200900,Misin06G253900,Misin06G257300,Misin06G325600,Misin07G046400,Misin07G068300,Misin08G046900,Misin08G100000,Misin08G156300,Misin08G222000,Misin09G114000,Misin10G000200,Misin12G210400,Misin13G081900,Misin18G059600,Misin18G060600,Misin19G157300,MisinT178900,MisinT358700
BP	hybrid3n	UP	GO:0097428	protein maturation by iron-sulfur cluste...	15	2	0.15	0.00948	Misin16G239400,Misin17G245600
MF	Mxg	DOWN	GO:0004803	transposase activity	6	2	0.16	0.00956	Misin01G497900,Misin05G143100
BP	Mxg	DOWN	GO:0019354	siroheme biosynthetic process	6	2	0.16	0.00961	Misin05G199900,Misin06G209200
BP	Mxg	DOWN	GO:0009590	detection of gravity	6	2	0.16	0.00961	Misin05G189500,Misin06G198900
BP	Mxg	DOWN	GO:0006313	transposition, DNA-mediated	6	2	0.16	0.00961	Misin01G497900,Misin05G143100
BP	Mxg	DOWN	GO:0090333	regulation of stomatal closure	6	2	0.16	0.00961	Misin07G495600,Misin08G267800
MF	Msac	DOWN	GO:0046524	sucrose-phosphate synthase activity	9	2	0.15	0.00966	Misin06G380900,Misin08G064900
MF	hybrid3n	UP	GO:0033840	NDP-glucose-starch glucosyltransferase a...	1	1	0.01	0.0097	Misin19G002300
MF	Mxg	UP	GO:0004029	aldehyde dehydrogenase (NAD) activity	43	4	0.84	0.00972	Misin04G200300,Misin06G185100,Misin07G056700,Misin10G053600
BP	Mxg	UP	GO:0009231	riboflavin biosynthetic process	23	3	0.45	0.00979	Misin01G046000,Misin02G030000,Misin02G489800
BP	Mxg	UP	GO:0006470	protein dephosphorylation	424	16	8.27	0.0098	Misin02G413800,Misin03G141800,Misin04G162500,Misin05G176900,Misin05G230100,Misin05G340800,Misin06G120800,Misin06G174200,Misin11G016000,Misin11G206700,Misin14G045600,Misin16G215000,Misin17G036900,Misin18G206400,Misin19G145700,Misin19G206600
MF	Mxg	UP	GO:0034256	chlorophyll(ide) b reductase activity	8	2	0.16	0.00985	Misin05G014500,MisinT480700
BP	Msac	UP	GO:0005978	glycogen biosynthetic process	28	3	0.45	0.00988	Misin05G197100,Misin07G215000,Misin18G276400
BP	Msac	UP	GO:0009688	abscisic acid biosynthetic process	28	3	0.45	0.00988	Misin01G135300,Misin05G111300,Misin11G068200
BP	hybrid3n	UP	GO:0048263	determination of dorsal identity	1	1	0.01	0.00993	Misin05G030000
BP	hybrid3n	UP	GO:0090153	regulation of sphingolipid biosynthetic ...	1	1	0.01	0.00993	Misin04G117700
BP	hybrid3n	UP	GO:1904222	positive regulation of serine C-palmitoy...	1	1	0.01	0.00993	Misin04G117700
MF	hybrid3n	DOWN	GO:0004022	alcohol dehydrogenase (NAD) activity	12	2	0.16	0.01015	Misin09G105000,Misin10G085200
BP	Msac	UP	GO:0019852	L-ascorbic acid metabolic process	82	5	1.31	0.01019	Misin01G391000,Misin07G056700,Misin10G053600,Misin11G082400,Misin12G084000
BP	hybrid3n	UP	GO:0006470	protein dephosphorylation	424	10	4.21	0.01038	Misin02G413800,Misin03G141800,Misin04G162500,Misin05G176900,Misin05G230100,Misin05G340800,Misin06G174200,Misin06G321000,Misin11G016000,Misin14G045600
BP	Msin	DOWN	GO:1903507	negative regulation of nucleic acid-temp...	273	7	3.28	0.01054	Misin01G100300,Misin03G052400,Misin04G199400,Misin09G159600,Misin16G004100,Misin18G061400,Misin19G027000
MF	Msin	UP	GO:0009815	1-aminocyclopropane-1-carboxylate oxidas...	4	1	0.01	0.01061	Misin08G295000
MF	Msin	UP	GO:0043014	alpha-tubulin binding	4	1	0.01	0.01061	Misin01G432100
MF	hybrid3n	DOWN	GO:0005385	zinc ion transmembrane transporter activ...	66	4	0.86	0.01067	Misin01G321200,Misin04G085300,Misin05G344400,Misin07G138000
MF	Mxg	DOWN	GO:0004066	asparagine synthase (glutamine-hydrolyzi...	18	3	0.47	0.01086	Misin13G131200,Misin14G041100,Misin15G041400
BP	Msin	UP	GO:0031122	cytoplasmic microtubule organization	57	2	0.16	0.011	Misin05G014900,Misin06G004500
BP	Msin	UP	GO:0052837	thiazole biosynthetic process	4	1	0.01	0.0111	MisinT322000
BP	Msin	UP	GO:0052544	defense response by callose deposition i...	4	1	0.01	0.0111	Misin16G041700
BP	Msin	UP	GO:0090071	negative regulation of ribosome biogenes...	4	1	0.01	0.0111	Misin03G211800
MF	Mxg	UP	GO:0016760	cellulose synthase (UDP-forming) activit...	69	5	1.35	0.01124	Misin01G206300,Misin02G190600,Misin03G174800,Misin04G185900,Misin06G263100
MF	Msin	UP	GO:0051087	chaperone binding	60	2	0.16	0.01124	Misin07G405500,Misin08G197500
BP	Mxg	UP	GO:0006699	bile acid biosynthetic process	45	4	0.88	0.01137	Misin04G200300,Misin06G185100,Misin07G056700,Misin10G053600
BP	Msin	DOWN	GO:2000022	regulation of jasmonic acid mediated sig...	39	3	0.47	0.01141	Misin04G199400,Misin18G061400,Misin19G027000
MF	Msac	DOWN	GO:0005351	carbohydrate:proton symporter activity	150	8	2.56	0.01154	Misin01G434200,Misin03G032700,Misin03G166900,Misin04G008100,Misin04G158500,Misin04G334600,Misin05G089900,Misin07G377000
BP	hybrid3n	DOWN	GO:0006094	gluconeogenesis	337	10	4.29	0.01175	Misin02G396200,Misin04G053000,Misin05G036600,Misin06G027600,Misin06G362400,Misin11G007400,Misin16G078900,Misin16G080200,Misin18G026500,Misin19G042900
MF	Msac	DOWN	GO:0005381	iron ion transmembrane transporter activ...	28	3	0.48	0.01179	Misin01G131200,Misin02G122600,MisinT261600
BP	Mxg	UP	GO:0009738	abscisic acid-activated signaling pathwa...	222	10	4.33	0.01234	Misin01G328300,Misin02G269500,Misin06G338800,Misin07G533800,Misin08G160600,Misin08G206600,Misin08G317900,Misin11G144500,Misin12G149800,MisinT367100
MF	Msin	DOWN	GO:0018454	acetoacetyl-CoA reductase activity	1	1	0.01	0.01236	Misin19G130300
MF	Mxg	UP	GO:0046524	sucrose-phosphate synthase activity	9	2	0.18	0.0125	Misin16G229500,Misin17G242300
MF	Mxg	UP	GO:0047134	protein-disulfide reductase activity	9	2	0.18	0.0125	Misin05G300400,Misin06G289700
MF	Mxg	UP	GO:0009931	calcium-dependent protein serine/threoni...	98	6	1.91	0.01253	Misin07G533800,Misin08G206600,Misin08G317900,Misin11G144500,Misin12G149800,MisinT367100
MF	Msin	DOWN	GO:0016207	4-coumarate-CoA ligase activity	14	2	0.17	0.01258	Misin07G295100,Misin07G453100
MF	Mxg	DOWN	GO:0030151	molybdenum ion binding	19	3	0.5	0.01265	Misin07G288200,Misin12G260200,Misin13G131100
BP	hybrid3n	DOWN	GO:0042572	retinol metabolic process	1	1	0.01	0.01274	Misin07G459000
BP	hybrid3n	DOWN	GO:0055114	oxidation-reduction process	3524	57	44.88	0.01282	Misin01G000700,Misin01G015100,Misin01G317900,Misin01G488200,Misin02G060700,Misin02G061000,Misin02G350700,Misin02G396200,Misin02G481700,Misin03G042800,Misin03G238800,Misin03G364300,Misin04G051000,Misin04G402200,Misin05G090900,Misin05G202900,Misin05G203400,Misin05G241800,Misin06G030000,Misin06G066800,Misin06G334400,Misin06G349000,Misin07G198300,Misin07G230900,Misin07G289800,Misin07G459000,Misin07G4…
MF	hybrid3n	UP	GO:0004854	xanthine dehydrogenase activity	18	2	0.17	0.01295	Misin03G091900,Misin03G092000
MF	hybrid3n	DOWN	GO:0004067	asparaginase activity	1	1	0.01	0.01296	Misin12G252300
MF	hybrid3n	DOWN	GO:0003834	beta-carotene 15,15'-monooxygenase activ...	1	1	0.01	0.01296	Misin07G459000
MF	hybrid3n	DOWN	GO:0051787	misfolded protein binding	1	1	0.01	0.01296	Misin11G261600
BP	Msac	UP	GO:0006000	fructose metabolic process	156	7	2.49	0.01301	Misin01G176300,Misin03G131100,Misin05G037300,Misin05G336600,Misin06G334200,Misin11G106300,MisinT434100
BP	Mxg	DOWN	GO:0006809	nitric oxide biosynthetic process	7	2	0.18	0.01322	Misin07G288200,Misin13G131100
BP	hybrid3n	DOWN	GO:0006873	cellular ion homeostasis	318	7	4.05	0.01324	Misin05G228900,Misin05G344400,Misin06G202400,Misin07G386000,Misin08G181300,Misin11G107000,Misin11G107200
MF	Msin	UP	GO:0047427	cyanoalanine nitrilase activity	5	1	0.01	0.01325	Misin07G418600
MF	Msin	UP	GO:0080041	ADP-ribose pyrophosphohydrolase activity	5	1	0.01	0.01325	Misin01G126400
MF	Msin	UP	GO:0004349	glutamate 5-kinase activity	5	1	0.01	0.01325	Misin05G338300
BP	Msac	DOWN	GO:0009854	oxidative photosynthetic carbon pathway	11	2	0.18	0.01333	Misin11G222100,Misin12G201100
BP	hybrid3n	UP	GO:0070588	calcium ion transmembrane transport	50	3	0.5	0.01348	Misin06G215700,Misin11G171000,Misin12G223700
BP	hybrid3n	UP	GO:0009115	xanthine catabolic process	18	2	0.18	0.01354	Misin03G091900,Misin03G092000
BP	Msin	DOWN	GO:0051103	DNA ligation involved in DNA repair	15	2	0.18	0.01363	Misin03G101000,Misin07G351600
BP	Msin	DOWN	GO:0006471	protein ADP-ribosylation	15	2	0.18	0.01363	Misin03G101000,Misin07G351600
MF	hybrid3n	DOWN	GO:0005351	carbohydrate:proton symporter activity	150	6	1.94	0.01376	Misin01G434200,Misin04G008100,Misin04G158500,Misin08G073400,Misin12G102300,Misin15G119800
MF	hybrid3n	DOWN	GO:0008429	phosphatidylethanolamine binding	14	2	0.18	0.01376	Misin19G047200,Misin19G047400
BP	Mxg	UP	GO:0009644	response to high light intensity	58	9	1.13	0.01382	Misin05G196900,Misin06G182100,Misin07G064300,Misin07G271900,Misin13G145500,Misin18G102100,Misin18G222300,Misin18G233500,Misin19G100700
BP	Msin	DOWN	GO:0019497	hexachlorocyclohexane metabolic process	77	4	0.92	0.01394	Misin05G303100,Misin07G391600,Misin14G102700,Misin16G078300
BP	hybrid3n	UP	GO:0006833	water transport	93	4	0.92	0.01396	Misin07G481100,Misin07G548500,Misin08G270100,MisinT569700
MF	Msac	UP	GO:0004425	indole-3-glycerol-phosphate synthase act...	12	2	0.18	0.01408	Misin07G146400,Misin12G111300
MF	Msin	DOWN	GO:0003714	transcription corepressor activity	41	3	0.51	0.01413	Misin04G199400,Misin18G061400,Misin19G027000
BP	hybrid3n	DOWN	GO:0003333	amino acid transmembrane transport	201	7	2.56	0.01425	Misin05G395500,Misin07G186100,Misin11G096300,Misin13G011800,Misin15G061100,Misin15G096900,Misin18G101900
MF	Msac	DOWN	GO:0010427	abscisic acid binding	30	3	0.51	0.01425	Misin02G377100,Misin08G108800,Misin09G143200
BP	Msac	UP	GO:0030042	actin filament depolymerization	32	3	0.51	0.01428	Misin01G418000,Misin02G012800,Misin02G417200
BP	Mxg	DOWN	GO:0030001	metal ion transport	744	38	19.51	0.0143	Misin01G167600,Misin01G321200,Misin02G180500,Misin02G252900,Misin02G404700,Misin03G002600,Misin03G002900,Misin03G014600,Misin03G195300,Misin03G235900,Misin04G215500,Misin05G138600,Misin06G042500,Misin06G158600,Misin06G158900,Misin07G465200,Misin08G181500,Misin09G016600,Misin09G119200,Misin10G014400,Misin11G063000,Misin11G072400,Misin11G107000,Misin11G107200,Misin11G107800,Misin12G072400,Misin12G1…
MF	Msin	DOWN	GO:0003910	DNA ligase (ATP) activity	15	2	0.19	0.01439	Misin03G101000,Misin07G351600
MF	Msac	DOWN	GO:0052852	very-long-chain-(S)-2-hydroxy-acid oxida...	11	2	0.19	0.01443	Misin11G222100,Misin12G201100
MF	Msac	DOWN	GO:0052853	long-chain-(S)-2-hydroxy-long-chain-acid...	11	2	0.19	0.01443	Misin11G222100,Misin12G201100
MF	Msac	DOWN	GO:0052854	medium-chain-(S)-2-hydroxy-acid oxidase ...	11	2	0.19	0.01443	Misin11G222100,Misin12G201100
BP	Msac	UP	GO:0015994	chlorophyll metabolic process	183	17	2.92	0.01445	Misin01G185400,Misin01G193500,Misin01G373700,Misin02G171100,Misin02G363800,Misin03G237800,Misin04G000500,Misin04G257800,Misin05G014500,Misin07G033100,Misin08G054300,Misin15G032900,Misin16G183600,Misin17G184000,MisinT054800,MisinT215000,MisinT252300
MF	Msin	DOWN	GO:0046982	protein heterodimerization activity	206	7	2.55	0.01459	Misin01G100300,Misin03G052400,Misin07G216700,Misin07G217200,Misin16G004100,Misin16G241900,MisinT370200
BP	Msac	UP	GO:0006826	iron ion transport	59	4	0.94	0.0147	Misin15G032900,MisinT054800,MisinT215000,MisinT252300
MF	Mxg	UP	GO:0004683	calmodulin-dependent protein kinase acti...	102	6	1.99	0.01503	Misin07G533800,Misin08G206600,Misin08G317900,Misin11G144500,Misin12G149800,MisinT367100
BP	Mxg	UP	GO:0015991	ATP hydrolysis coupled proton transport	49	4	0.96	0.01522	Misin06G201000,Misin08G058100,Misin18G175500,Misin18G216900
MF	Msin	DOWN	GO:0004185	serine-type carboxypeptidase activity	161	6	1.99	0.01531	Misin02G323700,Misin03G021600,Misin04G380000,Misin10G179600,Misin10G180200,Misin19G037500
MF	Msac	UP	GO:0033840	NDP-glucose-starch glucosyltransferase a...	1	1	0.02	0.01539	Misin19G002300
BP	Mxg	UP	GO:0055062	phosphate ion homeostasis	10	2	0.2	0.01542	Misin18G206400,Misin19G206600
BP	Mxg	UP	GO:0018105	peptidyl-serine phosphorylation	164	8	3.2	0.01555	Misin02G121600,Misin07G533800,Misin08G206600,Misin08G317900,Misin11G144500,Misin12G147900,Misin12G149800,MisinT367100
BP	Msac	UP	GO:0006662	glycerol ether metabolic process	60	4	0.96	0.01555	Misin01G367300,Misin07G322300,Misin07G508600,Misin08G217000
BP	Mxg	UP	GO:0034599	cellular response to oxidative stress	129	14	2.52	0.01572	Misin01G070100,Misin01G367300,Misin02G358800,Misin02G470800,Misin04G199100,Misin04G404300,Misin07G271900,Misin07G285400,Misin13G145500,Misin16G102400,Misin18G063100,Misin19G014200,Misin19G032100,Misin19G078200
MF	Msin	UP	GO:0004348	glucosylceramidase activity	6	1	0.02	0.01588	Misin10G068400
MF	hybrid3n	UP	GO:0004556	alpha-amylase activity	20	2	0.19	0.01588	Misin04G312400,MisinT282800
BP	Msac	UP	GO:0000372	Group I intron splicing	1	1	0.02	0.01598	Misin11G099600
MF	hybrid3n	DOWN	GO:0008889	glycerophosphodiester phosphodiesterase ...	41	3	0.53	0.01602	Misin11G110100,Misin12G115000,Misin13G187400
MF	Msin	DOWN	GO:0003993	acid phosphatase activity	78	4	0.96	0.01603	Misin05G303100,Misin07G391600,Misin14G102700,Misin16G078300
BP	Msac	DOWN	GO:1902395	regulation of 1-deoxy-D-xylulose-5-phosp...	1	1	0.02	0.01636	MisinT333200
MF	Msac	UP	GO:0047274	galactinol-sucrose galactosyltransferase...	13	2	0.2	0.01647	Misin03G086800,Misin04G077500
MF	Msac	UP	GO:0051920	peroxiredoxin activity	13	2	0.2	0.01647	Misin08G156300,Misin19G190600
BP	Msin	UP	GO:0006680	glucosylceramide catabolic process	6	1	0.02	0.0165	Misin10G068400
BP	Msin	UP	GO:0044571	[2Fe-2S] cluster assembly	6	1	0.02	0.0165	Misin16G239400
BP	Msin	UP	GO:0009700	indole phytoalexin biosynthetic process	6	1	0.02	0.0165	Misin16G041700
BP	Msin	UP	GO:0006750	glutathione biosynthetic process	6	1	0.02	0.0165	Misin16G041700
MF	Msac	DOWN	GO:0050377	UDP-glucose 4,6-dehydratase activity	1	1	0.02	0.01706	Misin07G003000
MF	Msac	DOWN	GO:0004657	proline dehydrogenase activity	1	1	0.02	0.01706	Misin02G277500
MF	Msac	DOWN	GO:0018454	acetoacetyl-CoA reductase activity	1	1	0.02	0.01706	Misin19G130300
MF	Msac	DOWN	GO:0004022	alcohol dehydrogenase (NAD) activity	12	2	0.2	0.01713	Misin09G105000,Misin10G085200
MF	Mxg	DOWN	GO:0004324	ferredoxin-NADP+ reductase activity	8	2	0.21	0.01724	Misin01G059400,Misin06G395900
MF	Mxg	DOWN	GO:0004634	phosphopyruvate hydratase activity	8	2	0.21	0.01724	Misin18G026500,Misin19G025000
MF	Mxg	DOWN	GO:0004802	transketolase activity	8	2	0.21	0.01724	Misin18G024300,Misin19G022700
BP	Mxg	DOWN	GO:0019760	glucosinolate metabolic process	55	4	1.44	0.01729	Misin02G061000,Misin08G061600,Misin08G061800,Misin12G009400
BP	Mxg	DOWN	GO:0010196	nonphotochemical quenching	8	2	0.21	0.01732	Misin09G087500,Misin10G067400
MF	Mxg	UP	GO:0003924	GTPase activity	269	11	5.25	0.01734	Misin01G047000,Misin02G119200,Misin03G352700,Misin04G388500,Misin05G132000,Misin05G304800,Misin06G295200,Misin10G139100,Misin10G139800,Misin12G279500,Misin17G250500
MF	hybrid3n	UP	GO:0051537	2 iron, 2 sulfur cluster binding	102	4	0.99	0.01757	Misin03G091900,Misin03G092000,Misin16G239400,Misin17G245600
BP	Msac	UP	GO:0015840	urea transport	13	2	0.21	0.0177	Misin07G481100,Misin08G270100
BP	Msac	UP	GO:0010025	wax biosynthetic process	13	2	0.21	0.0177	Misin07G061500,Misin08G062100
BP	Mxg	UP	GO:0008361	regulation of cell size	90	12	1.76	0.01813	Misin01G019700,Misin01G219200,Misin02G002400,Misin03G107200,Misin07G413400,Misin07G437200,Misin07G481100,Misin07G548500,Misin08G232800,Misin08G270100,Misin12G174400,MisinT569700
BP	Mxg	UP	GO:0009415	response to water	112	8	2.19	0.01838	Misin01G063200,Misin02G133000,Misin05G015300,Misin06G263100,Misin07G438800,Misin07G485600,Misin08G235000,Misin16G012300
BP	Msac	DOWN	GO:0019048	modulation by virus of host morphology o...	13	2	0.21	0.0185	Misin11G222100,Misin12G201100
MF	hybrid3n	DOWN	GO:0080043	quercetin 3-O-glucosyltransferase activi...	305	9	3.95	0.01875	Misin01G062000,Misin02G298500,Misin02G298600,Misin03G144900,Misin05G063800,Misin05G304400,Misin06G294700,Misin11G046300,Misin16G190100
MF	hybrid3n	DOWN	GO:0080044	quercetin 7-O-glucosyltransferase activi...	305	9	3.95	0.01875	Misin01G062000,Misin02G298500,Misin02G298600,Misin03G144900,Misin05G063800,Misin05G304400,Misin06G294700,Misin11G046300,Misin16G190100
MF	Mxg	DOWN	GO:0032440	2-alkenal reductase [NAD(P)] activity	22	3	0.58	0.01897	Misin02G289900,Misin02G391500,Misin02G412300
MF	hybrid3n	UP	GO:0004784	superoxide dismutase activity	22	2	0.21	0.01906	Misin07G271900,Misin13G145500
BP	Mxg	DOWN	GO:0009853	photorespiration	70	6	1.84	0.01909	Misin01G262800,Misin02G259000,Misin04G029900,Misin09G040400,Misin10G028000,Misin15G015000
BP	Msin	UP	GO:0030639	polyketide biosynthetic process	7	1	0.02	0.0193	Misin08G239900
BP	Msin	UP	GO:0009641	shade avoidance	7	1	0.02	0.0193	Misin07G506800
MF	hybrid3n	UP	GO:0004517	nitric-oxide synthase activity	2	1	0.02	0.0193	Misin08G001700
MF	hybrid3n	UP	GO:0050521	alpha-glucan, water dikinase activity	2	1	0.02	0.0193	Misin18G152900
MF	hybrid3n	UP	GO:0005245	voltage-gated calcium channel activity	2	1	0.02	0.0193	Misin06G215700
MF	hybrid3n	UP	GO:0015229	L-ascorbic acid transmembrane transporte...	2	1	0.02	0.0193	Misin06G161600
MF	hybrid3n	UP	GO:0010331	gibberellin binding	2	1	0.02	0.0193	Misin17G137800
MF	hybrid3n	UP	GO:0004126	cytidine deaminase activity	2	1	0.02	0.0193	Misin05G258100
MF	hybrid3n	UP	GO:0008808	cardiolipin synthase activity	2	1	0.02	0.0193	Misin06G291300
MF	hybrid3n	UP	GO:0019778	Atg12 activating enzyme activity	2	1	0.02	0.0193	Misin06G192500
BP	Msin	DOWN	GO:0005986	sucrose biosynthetic process	18	2	0.22	0.01939	Misin05G372400,Misin06G380900
BP	Msin	DOWN	GO:0019676	ammonia assimilation cycle	18	2	0.22	0.01939	Misin07G200200,Misin15G121400
BP	hybrid3n	DOWN	GO:0006517	protein deglycosylation	17	2	0.22	0.0194	Misin02G247700,Misin15G036300
BP	hybrid3n	DOWN	GO:0042343	indole glucosinolate metabolic process	17	2	0.22	0.0194	Misin02G060700,Misin02G061000
BP	Mxg	UP	GO:0000372	Group I intron splicing	1	1	0.02	0.01951	Misin11G099600
BP	Mxg	UP	GO:0048263	determination of dorsal identity	1	1	0.02	0.01951	Misin05G030000
MF	Mxg	UP	GO:0004730	pseudouridylate synthase activity	1	1	0.02	0.01952	Misin04G384500
MF	Mxg	UP	GO:0033840	NDP-glucose-starch glucosyltransferase a...	1	1	0.02	0.01952	Misin19G002300
BP	Mxg	UP	GO:0042542	response to hydrogen peroxide	67	5	1.31	0.01972	Misin05G196900,Misin06G182100,Misin07G064300,Misin07G285400,Misin18G233500
BP	hybrid3n	UP	GO:0086010	membrane depolarization during action po...	2	1	0.02	0.01976	Misin06G215700
BP	hybrid3n	UP	GO:0010381	peroxisome-chloroplast membrane tetherin...	2	1	0.02	0.01976	Misin04G352100
BP	hybrid3n	UP	GO:0031930	mitochondria-nucleus signaling pathway	2	1	0.02	0.01976	Misin14G126900
BP	hybrid3n	UP	GO:0000169	activation of MAPK activity involved in ...	2	1	0.02	0.01976	Misin01G390800
BP	hybrid3n	UP	GO:0015882	L-ascorbic acid transmembrane transport	2	1	0.02	0.01976	Misin06G161600
BP	hybrid3n	UP	GO:0010421	hydrogen peroxide-mediated programmed ce...	2	1	0.02	0.01976	Misin05G303700
BP	hybrid3n	UP	GO:0010400	rhamnogalacturonan I side chain metaboli...	2	1	0.02	0.01976	Misin04G185900
BP	hybrid3n	UP	GO:1901001	negative regulation of response to salt ...	2	1	0.02	0.01976	Misin07G135400
BP	hybrid3n	UP	GO:0009972	cytidine deamination	2	1	0.02	0.01976	Misin05G258100
BP	hybrid3n	UP	GO:0080136	priming of cellular response to stress	2	1	0.02	0.01976	Misin01G390800
BP	hybrid3n	UP	GO:0043157	response to cation stress	2	1	0.02	0.01976	Misin02G038500
MF	Mxg	UP	GO:0004176	ATP-dependent peptidase activity	53	4	1.03	0.01981	Misin04G404300,Misin18G102100,Misin18G222300,Misin19G100700
BP	hybrid3n	UP	GO:0006559	L-phenylalanine catabolic process	22	2	0.22	0.01992	Misin07G052900,Misin08G053500
BP	Mxg	DOWN	GO:0006006	glucose metabolic process	387	30	10.15	0.02037	Misin01G245000,Misin01G412200,Misin01G498000,Misin02G391500,Misin02G396200,Misin02G412300,Misin02G502200,Misin03G235900,Misin05G189500,Misin05G272400,Misin05G311100,Misin05G355000,Misin06G198900,Misin07G264600,Misin11G007400,Misin11G094900,Misin12G016500,Misin12G105200,Misin12G180400,Misin12G254100,Misin13G167500,Misin14G062100,Misin16G186800,Misin17G187200,Misin18G026500,Misin18G159600,Misin18G1…
BP	Msac	UP	GO:0006013	mannose metabolic process	171	7	2.73	0.02049	Misin01G176300,Misin03G131100,Misin05G037300,Misin05G336600,Misin06G334200,Misin11G106300,MisinT434100
MF	hybrid3n	UP	GO:0016722	oxidoreductase activity, oxidizing metal...	107	4	1.04	0.02056	Misin01G403300,Misin02G411700,Misin05G342000,Misin06G319500
BP	hybrid3n	DOWN	GO:0005992	trehalose biosynthetic process	46	3	0.59	0.02078	Misin03G153200,Misin04G171600,Misin13G097200
MF	Msin	UP	GO:0003977	UDP-N-acetylglucosamine diphosphorylase ...	8	1	0.02	0.02112	Misin16G231000
MF	Msin	UP	GO:0004615	phosphomannomutase activity	8	1	0.02	0.02112	Misin03G131100
MF	Msin	UP	GO:0004802	transketolase activity	8	1	0.02	0.02112	Misin11G031500
MF	Mxg	DOWN	GO:0005096	GTPase activator activity	106	7	2.77	0.02148	Misin01G398000,Misin04G305400,Misin05G206700,Misin05G207200,Misin06G194900,Misin07G250900,Misin13G174700
BP	hybrid3n	DOWN	GO:0009934	regulation of meristem structural organi...	18	2	0.23	0.02164	Misin05G241800,Misin18G271300
MF	Msac	UP	GO:0004030	aldehyde dehydrogenase [NAD(P)+] activit...	15	2	0.23	0.02173	Misin07G056700,Misin10G053600
MF	Msac	UP	GO:0004640	phosphoribosylanthranilate isomerase act...	15	2	0.23	0.02173	Misin07G146400,Misin12G111300
MF	Msac	UP	GO:0052692	raffinose alpha-galactosidase activity	15	2	0.23	0.02173	Misin04G395100,Misin14G066100
MF	Mxg	DOWN	GO:0046524	sucrose-phosphate synthase activity	9	2	0.24	0.02178	Misin05G372400,Misin06G380900
MF	Mxg	DOWN	GO:0010277	chlorophyllide a oxygenase [overall] act...	9	2	0.24	0.02178	Misin05G379400,Misin06G392100
MF	Msin	DOWN	GO:0030246	carbohydrate binding	713	27	8.81	0.022	Misin01G383700,Misin01G424300,Misin01G494100,Misin03G022700,Misin03G067000,Misin04G000400,Misin04G034400,Misin04G065100,Misin04G072200,Misin04G310300,Misin05G272400,Misin05G328800,Misin06G085800,Misin06G088700,Misin06G406000,Misin07G032600,Misin07G226500,Misin07G407200,Misin07G415600,Misin07G416000,Misin12G025100,Misin12G161400,Misin15G028400,Misin18G180000,Misin19G031000,Misin19G058200,MisinT237…
BP	Msin	UP	GO:0018315	molybdenum incorporation into molybdenum...	8	1	0.02	0.022	Misin11G262800
BP	Msin	UP	GO:0032324	molybdopterin cofactor biosynthetic proc...	8	1	0.02	0.022	Misin11G262800
BP	Mxg	UP	GO:0050898	nitrile metabolic process	12	2	0.23	0.02204	Misin07G418600,Misin07G418700
BP	Mxg	UP	GO:0019852	L-ascorbic acid metabolic process	82	5	1.6	0.02223	Misin04G200300,Misin06G185100,Misin07G056700,Misin10G053600,Misin17G016800
BP	Msin	DOWN	GO:0031408	oxylipin biosynthetic process	50	3	0.6	0.02223	Misin01G114300,Misin07G230900,MisinT436300
MF	hybrid3n	DOWN	GO:0004066	asparagine synthase (glutamine-hydrolyzi...	18	2	0.23	0.02236	Misin14G041100,Misin15G041400
MF	Msin	DOWN	GO:0004364	glutathione transferase activity	225	7	2.78	0.02245	Misin01G300300,Misin02G097400,Misin02G286300,Misin02G292400,Misin05G392300,Misin17G063300,MisinT258000
MF	Msin	DOWN	GO:0016157	sucrose synthase activity	19	2	0.23	0.02269	Misin05G372400,Misin06G380900
MF	Msac	DOWN	GO:0015086	cadmium ion transmembrane transporter ac...	14	2	0.24	0.02309	Misin04G085300,MisinT556700
BP	Msac	UP	GO:0097428	protein maturation by iron-sulfur cluste...	15	2	0.24	0.02333	Misin16G239400,Misin17G245600
BP	Msac	UP	GO:0009959	negative gravitropism	15	2	0.24	0.02333	Misin01G053900,Misin02G038500
BP	Msin	DOWN	GO:0009943	adaxial/abaxial axis specification	20	2	0.24	0.0237	Misin05G361200,Misin06G352900
MF	Msin	UP	GO:0003883	CTP synthase activity	9	1	0.02	0.02373	Misin17G249200
BP	Msin	DOWN	GO:0051484	isopentenyl diphosphate biosynthetic pro...	2	1	0.02	0.02388	Misin06G053100
BP	Msin	DOWN	GO:0034089	establishment of meiotic sister chromati...	2	1	0.02	0.02388	Misin11G130300
BP	Msin	DOWN	GO:0015677	copper ion import	2	1	0.02	0.02388	Misin19G209500
BP	Mxg	UP	GO:0042538	hyperosmotic salinity response	32	3	0.62	0.02411	Misin02G133000,Misin07G404400,Misin08G198300
MF	Msin	DOWN	GO:0004334	fumarylacetoacetase activity	2	1	0.02	0.02457	Misin08G098400
MF	Msin	DOWN	GO:0030604	1-deoxy-D-xylulose-5-phosphate reductois...	2	1	0.02	0.02457	Misin06G053100
MF	Msin	DOWN	GO:0045703	ketoreductase activity	2	1	0.02	0.02457	Misin19G130300
MF	Msin	DOWN	GO:0032454	histone demethylase activity (H3-K9 spec...	2	1	0.02	0.02457	Misin02G259800
BP	Msin	UP	GO:0044210	'de novo' CTP biosynthetic process	9	1	0.02	0.0247	Misin17G249200
MF	Mxg	UP	GO:0030170	pyridoxal phosphate binding	213	9	4.16	0.02471	Misin01G063200,Misin02G133000,Misin03G250400,Misin07G286700,Misin07G485600,Misin10G168300,Misin15G207800,Misin17G184000,Misin19G191900
MF	Msac	UP	GO:0008568	microtubule-severing ATPase activity	41	3	0.63	0.02506	Misin05G014900,Misin06G004500,Misin06G267500
BP	hybrid3n	DOWN	GO:0051571	positive regulation of histone H3-K4 met...	2	1	0.03	0.02531	Misin15G124400
BP	hybrid3n	DOWN	GO:0061087	positive regulation of histone H3-K27 me...	2	1	0.03	0.02531	Misin15G124400
BP	hybrid3n	DOWN	GO:0010042	response to manganese ion	2	1	0.03	0.02531	Misin05G344400
BP	Mxg	UP	GO:0015840	urea transport	13	2	0.25	0.02572	Misin07G481100,Misin08G270100
BP	Mxg	UP	GO:0010025	wax biosynthetic process	13	2	0.25	0.02572	Misin07G061500,Misin19G196400
MF	Mxg	UP	GO:0047274	galactinol-sucrose galactosyltransferase...	13	2	0.25	0.02573	Misin01G037000,Misin03G086800
MF	hybrid3n	DOWN	GO:0010276	phytol kinase activity	2	1	0.03	0.02576	Misin11G254500
MF	hybrid3n	DOWN	GO:0052684	L-serine hydro-lyase (adding indole, L-t...	2	1	0.03	0.02576	Misin18G197900
MF	hybrid3n	DOWN	GO:0000293	ferric-chelate reductase activity	2	1	0.03	0.02576	Misin12G093200
MF	hybrid3n	DOWN	GO:0010486	manganese:proton antiporter activity	2	1	0.03	0.02576	Misin05G344400
BP	Mxg	UP	GO:0015996	chlorophyll catabolic process	33	3	0.64	0.02615	Misin05G014500,Misin07G033200,MisinT480700
MF	Mxg	DOWN	GO:0004067	asparaginase activity	1	1	0.03	0.02616	Misin12G252300
MF	Mxg	DOWN	GO:0050017	L-3-cyanoalanine synthase activity	1	1	0.03	0.02616	Misin12G009400
MF	Mxg	DOWN	GO:0008721	D-serine ammonia-lyase activity	1	1	0.03	0.02616	Misin12G180400
MF	Mxg	DOWN	GO:0003834	beta-carotene 15,15'-monooxygenase activ...	1	1	0.03	0.02616	Misin07G459000
BP	Mxg	DOWN	GO:0019500	cyanide catabolic process	1	1	0.03	0.02623	Misin12G009400
BP	Mxg	DOWN	GO:0051410	detoxification of nitrogen compound	1	1	0.03	0.02623	Misin12G009400
BP	Mxg	DOWN	GO:0042572	retinol metabolic process	1	1	0.03	0.02623	Misin07G459000
BP	Mxg	DOWN	GO:0070179	D-serine biosynthetic process	1	1	0.03	0.02623	Misin12G180400
BP	Mxg	DOWN	GO:0009780	photosynthetic NADP+ reduction	1	1	0.03	0.02623	Misin04G223900
BP	Msac	UP	GO:0051156	glucose 6-phosphate metabolic process	192	6	3.07	0.02627	Misin05G037300,Misin05G251600,Misin11G106300,Misin17G073700,Misin17G073800,MisinT434100
MF	Msin	UP	GO:0030598	rRNA N-glycosylase activity	10	1	0.03	0.02633	Misin12G016000
MF	hybrid3n	DOWN	GO:0000166	nucleotide binding	7789	139	100.96	0.02659	Misin01G190000,Misin01G198700,Misin01G254400,Misin01G329600,Misin01G333500,Misin01G344100,Misin01G344200,Misin01G354600,Misin01G399900,Misin01G494400,Misin02G047000,Misin02G082100,Misin02G165800,Misin02G224200,Misin02G317100,Misin02G336200,Misin02G358500,Misin02G396200,Misin02G409100,Misin02G491300,Misin02G503300,Misin03G021500,Misin03G022700,Misin03G024900,Misin03G042800,Misin03G087400,Misin03G1…
BP	Mxg	DOWN	GO:0071423	malate transmembrane transport	25	3	0.66	0.02692	Misin03G195300,Misin04G215500,Misin15G121400
BP	Msin	UP	GO:0009649	entrainment of circadian clock	10	1	0.03	0.0274	Misin07G506800
BP	Msin	UP	GO:0055062	phosphate ion homeostasis	10	1	0.03	0.0274	Misin18G206400
BP	Msac	DOWN	GO:0010109	regulation of photosynthesis	34	3	0.56	0.02748	Misin07G299600,Misin11G222100,Misin12G201100
MF	Msac	UP	GO:0019158	mannokinase activity	17	2	0.26	0.02758	Misin05G037300,MisinT434100
MF	Msac	UP	GO:0004340	glucokinase activity	17	2	0.26	0.02758	Misin05G037300,MisinT434100
BP	Msac	UP	GO:0006012	galactose metabolic process	182	7	2.91	0.02759	Misin01G176300,Misin03G086800,Misin04G077500,Misin05G037300,Misin11G106300,Misin16G148100,MisinT434100
BP	Msin	UP	GO:0006541	glutamine metabolic process	94	2	0.26	0.0282	Misin14G007100,Misin17G249200
MF	hybrid3n	UP	GO:0046974	histone methyltransferase activity (H3-K...	3	1	0.03	0.02882	Misin05G405600
MF	hybrid3n	UP	GO:0003949	1-(5-phosphoribosyl)-5-[(5-phosphoribosy...	3	1	0.03	0.02882	Misin16G133600
MF	hybrid3n	UP	GO:0004485	methylcrotonoyl-CoA carboxylase activity	3	1	0.03	0.02882	Misin15G171200
MF	hybrid3n	UP	GO:0010428	methyl-CpNpG binding	3	1	0.03	0.02882	Misin05G405600
MF	hybrid3n	UP	GO:0010429	methyl-CpNpN binding	3	1	0.03	0.02882	Misin05G405600
BP	hybrid3n	DOWN	GO:0006952	defense response	1110	18	14.14	0.02917	Misin02G060700,Misin02G061000,Misin03G287100,Misin03G287200,Misin04G033100,Misin04G213300,Misin04G310600,Misin05G241800,Misin11G223100,Misin11G224100,Misin11G224600,Misin12G237400,Misin12G278600,Misin19G027100,MisinT268700,MisinT336800,MisinT350900,MisinT437700
BP	hybrid3n	UP	GO:0000463	maturation of LSU-rRNA from tricistronic...	27	2	0.27	0.0293	Misin11G171200,Misin12G250400
BP	hybrid3n	UP	GO:1901485	positive regulation of transcription fac...	3	1	0.03	0.0295	Misin02G347100
BP	hybrid3n	UP	GO:0098755	maintenance of seed dormancy by absisic ...	3	1	0.03	0.0295	Misin14G086000
BP	hybrid3n	UP	GO:0080168	abscisic acid transport	3	1	0.03	0.0295	Misin09G052900
BP	hybrid3n	UP	GO:0010275	NAD(P)H dehydrogenase complex assembly	3	1	0.03	0.0295	Misin03G168700
BP	Msac	UP	GO:0000050	urea cycle	17	2	0.27	0.02959	Misin07G459800,MisinT473800
BP	hybrid3n	DOWN	GO:0006012	galactose metabolic process	182	6	2.32	0.0296	Misin03G049500,Misin05G036600,Misin06G027600,Misin16G078900,Misin16G080200,Misin19G042900
BP	Mxg	UP	GO:0050665	hydrogen peroxide biosynthetic process	14	2	0.27	0.02962	Misin03G174800,Misin04G185900
BP	Mxg	UP	GO:0045910	negative regulation of DNA recombination	14	2	0.27	0.02962	Misin18G036500,Misin19G033400
MF	Mxg	UP	GO:0008429	phosphatidylethanolamine binding	14	2	0.27	0.02963	Misin09G027400,MisinT292800
MF	Mxg	UP	GO:0009916	alternative oxidase activity	14	2	0.27	0.02963	Misin11G256700,Misin12G267100
BP	Mxg	UP	GO:0006662	glycerol ether metabolic process	60	4	1.17	0.02967	Misin01G070100,Misin01G367300,Misin02G358800,Misin02G470800
MF	Mxg	UP	GO:0005200	structural constituent of cytoskeleton	60	4	1.17	0.02968	Misin02G119200,Misin05G132000,Misin05G304800,Misin06G295200
MF	Msac	DOWN	GO:0008891	glycolate oxidase activity	16	2	0.27	0.02977	Misin11G222100,Misin12G201100
MF	Msac	DOWN	GO:0019139	cytokinin dehydrogenase activity	16	2	0.27	0.02977	Misin07G289800,Misin13G129900
MF	Msac	DOWN	GO:0019904	protein domain specific binding	16	2	0.27	0.02977	Misin11G098300,Misin12G108200
BP	Msin	UP	GO:0032447	protein urmylation	11	1	0.03	0.0301	Misin15G158500
MF	Mxg	DOWN	GO:0004497	monooxygenase activity	754	31	19.73	0.0303	Misin01G488200,Misin02G061000,Misin02G199800,Misin02G350700,Misin02G471400,Misin02G481700,Misin03G001500,Misin03G238800,Misin04G397600,Misin05G090900,Misin05G203400,Misin05G379400,Misin06G030000,Misin06G392100,Misin07G204200,Misin09G040400,Misin09G120300,Misin10G028000,Misin10G093700,Misin12G138700,Misin15G015000,Misin15G153700,Misin16G151000,Misin17G203400,Misin19G057100,Misin19G204000,MisinT014…
BP	Msac	DOWN	GO:0009738	abscisic acid-activated signaling pathwa...	222	8	3.63	0.03047	Misin01G499100,Misin02G377100,Misin02G501300,Misin08G108800,Misin09G143200,Misin11G184100,Misin12G192600,Misin14G138900
BP	Mxg	UP	GO:0009773	photosynthetic electron transport in pho...	35	3	0.68	0.03049	Misin01G373700,Misin02G363800,Misin06G208600
MF	Msac	UP	GO:0052684	L-serine hydro-lyase (adding indole, L-t...	2	1	0.03	0.03054	Misin19G191900
MF	Msac	UP	GO:0000403	Y-form DNA binding	2	1	0.03	0.03054	Misin03G294900
MF	Msac	UP	GO:0000404	heteroduplex DNA loop binding	2	1	0.03	0.03054	Misin03G294900
MF	Msac	UP	GO:0000406	double-strand/single-strand DNA junction...	2	1	0.03	0.03054	Misin03G294900
MF	Msac	UP	GO:0004585	ornithine carbamoyltransferase activity	2	1	0.03	0.03054	Misin07G459800
MF	Msac	UP	GO:0003868	4-hydroxyphenylpyruvate dioxygenase acti...	2	1	0.03	0.03054	Misin07G052900
MF	Msac	UP	GO:0008824	cyanate hydratase activity	2	1	0.03	0.03054	Misin01G204900
MF	Msac	UP	GO:0010487	thermospermine synthase activity	2	1	0.03	0.03054	Misin03G183100
MF	Msac	UP	GO:0051060	pullulanase activity	2	1	0.03	0.03054	Misin12G010600
MF	Msac	UP	GO:0030946	protein tyrosine phosphatase activity, m...	2	1	0.03	0.03054	Misin16G042800
MF	Msac	UP	GO:0004417	hydroxyethylthiazole kinase activity	2	1	0.03	0.03054	Misin05G153100
MF	Msac	UP	GO:0016768	spermine synthase activity	2	1	0.03	0.03054	Misin03G183100
MF	Msac	UP	GO:0016719	carotene 7,8-desaturase activity	2	1	0.03	0.03054	Misin03G061600
MF	hybrid3n	DOWN	GO:0003700	DNA-binding transcription factor activit...	1094	21	14.18	0.03066	Misin02G258000,Misin02G290000,Misin02G418300,Misin04G033200,Misin04G396400,Misin05G247500,Misin05G314300,Misin06G308400,Misin06G361700,Misin07G314200,Misin10G081400,Misin11G158300,Misin11G161500,Misin12G166200,Misin12G181200,Misin13G054100,Misin14G154700,Misin15G025800,Misin16G214500,Misin19G047200,Misin19G047400
BP	hybrid3n	DOWN	GO:0052696	flavonoid glucuronidation	339	9	4.32	0.03069	Misin01G062000,Misin02G298500,Misin02G298600,Misin03G144900,Misin05G063800,Misin05G304400,Misin06G294700,Misin11G046300,Misin16G190100
BP	Msac	UP	GO:0033013	tetrapyrrole metabolic process	205	19	3.28	0.03079	Misin01G185400,Misin01G193500,Misin01G373700,Misin02G171100,Misin02G318600,Misin02G363800,Misin03G237800,Misin04G000500,Misin04G257800,Misin05G014500,Misin05G251600,Misin07G033100,Misin08G054300,Misin15G032900,Misin16G183600,Misin17G184000,MisinT054800,MisinT215000,MisinT252300
BP	Msac	UP	GO:0046835	carbohydrate phosphorylation	74	4	1.18	0.03088	Misin05G037300,Misin05G336600,Misin06G334200,MisinT434100
BP	hybrid3n	UP	GO:0010150	leaf senescence	28	2	0.28	0.03136	Misin06G192500,Misin16G079400
BP	Msac	UP	GO:0098869	cellular oxidant detoxification	352	13	5.63	0.03148	Misin01G391000,Misin03G194900,Misin07G271900,Misin08G156300,Misin11G082400,Misin11G270000,Misin12G084000,Misin12G109700,Misin12G281500,Misin13G145500,Misin18G063100,Misin19G190600,Misin19G244300
MF	Msin	UP	GO:0004867	serine-type endopeptidase inhibitor acti...	104	2	0.28	0.03154	Misin17G013100,Misin17G015000
BP	Msac	UP	GO:0090322	regulation of superoxide metabolic proce...	10	3	0.16	0.0316	Misin05G111300,Misin05G309300,Misin18G063100
BP	hybrid3n	DOWN	GO:0048510	regulation of timing of transition from ...	22	2	0.28	0.0316	Misin19G047200,Misin19G047400
BP	Msac	UP	GO:0006311	meiotic gene conversion	2	1	0.03	0.03171	Misin03G294900
BP	Msac	UP	GO:0000491	small nucleolar ribonucleoprotein comple...	2	1	0.03	0.03171	Misin06G299900
BP	Msac	UP	GO:0009440	cyanate catabolic process	2	1	0.03	0.03171	Misin01G204900
BP	Msac	DOWN	GO:0006148	inosine catabolic process	2	1	0.03	0.03246	Misin06G095800
BP	Msac	DOWN	GO:0000188	inactivation of MAPK activity	2	1	0.03	0.03246	Misin17G017200
BP	Msac	DOWN	GO:0010042	response to manganese ion	2	1	0.03	0.03246	Misin05G344400
MF	Msac	UP	GO:0050661	NADP binding	127	6	1.95	0.03258	Misin01G185400,Misin02G171100,Misin04G051100,Misin04G231700,Misin05G231900,Misin07G235200
MF	Msac	DOWN	GO:0008889	glycerophosphodiester phosphodiesterase ...	41	3	0.7	0.03263	Misin11G110100,Misin12G115000,Misin13G187400
BP	Msin	UP	GO:0009867	jasmonic acid mediated signaling pathway	102	2	0.28	0.0328	Misin11G262800,Misin16G079400
BP	Msin	UP	GO:0050898	nitrile metabolic process	12	1	0.03	0.0328	Misin07G418600
BP	hybrid3n	UP	GO:0019430	removal of superoxide radicals	35	3	0.35	0.03328	Misin07G271900,Misin13G145500,Misin18G063100
BP	hybrid3n	UP	GO:0046184	aldehyde biosynthetic process	29	2	0.29	0.03346	Misin07G061500,Misin19G196400
BP	Msac	UP	GO:0000027	ribosomal large subunit assembly	76	4	1.21	0.0336	Misin02G341800,Misin07G103800,Misin11G110900,Misin17G172200
BP	Mxg	UP	GO:0097428	protein maturation by iron-sulfur cluste...	15	2	0.29	0.03375	Misin16G239400,Misin17G245600
MF	Mxg	UP	GO:0004030	aldehyde dehydrogenase [NAD(P)+] activit...	15	2	0.29	0.03376	Misin07G056700,Misin10G053600
MF	Mxg	UP	GO:0008725	DNA-3-methyladenine glycosylase activity	15	2	0.29	0.03376	Misin01G040200,Misin07G216100
MF	Msac	DOWN	GO:0018826	methionine gamma-lyase activity	2	1	0.03	0.03383	Misin01G176200
MF	Msac	DOWN	GO:0045703	ketoreductase activity	2	1	0.03	0.03383	Misin19G130300
MF	Msac	DOWN	GO:0010486	manganese:proton antiporter activity	2	1	0.03	0.03383	Misin05G344400
MF	Msac	DOWN	GO:0017017	MAP kinase tyrosine/serine/threonine pho...	2	1	0.03	0.03383	Misin17G017200
BP	Mxg	UP	GO:0006094	gluconeogenesis	337	12	6.58	0.03416	Misin02G341300,Misin03G139300,Misin03G278600,Misin04G200300,Misin06G185100,Misin06G200500,Misin07G056700,Misin10G053600,Misin12G113600,Misin15G101000,Misin18G109800,Misin18G220800
BP	Msac	DOWN	GO:0005986	sucrose biosynthetic process	18	2	0.29	0.03439	Misin06G380900,Misin08G064900
MF	hybrid3n	DOWN	GO:0008865	fructokinase activity	23	2	0.3	0.03544	Misin07G212900,Misin16G080200
BP	Msin	UP	GO:0002213	defense response to insect	13	1	0.04	0.0355	Misin16G041700
BP	Msin	DOWN	GO:1900101	regulation of endoplasmic reticulum unfo...	3	1	0.04	0.0356	Misin07G334900
BP	Msin	DOWN	GO:1901348	positive regulation of secondary cell wa...	3	1	0.04	0.0356	Misin07G195200
BP	Msin	DOWN	GO:0000032	cell wall mannoprotein biosynthetic proc...	3	1	0.04	0.0356	Misin07G334900
BP	Msin	DOWN	GO:0015813	L-glutamate transmembrane transport	3	1	0.04	0.0356	Misin07G200200
BP	Msin	DOWN	GO:0016598	protein arginylation	3	1	0.04	0.0356	Misin17G159400
BP	Msin	DOWN	GO:0044845	chain elongation of O-linked mannose res...	3	1	0.04	0.0356	Misin07G334900
BP	hybrid3n	UP	GO:0043090	amino acid import	30	2	0.3	0.03562	Misin07G186200,Misin13G072300
BP	Mxg	UP	GO:0006522	alanine metabolic process	93	5	1.81	0.03568	Misin01G082000,Misin02G034300,Misin07G286700,Misin14G007100,MisinT473800
BP	Mxg	UP	GO:0006531	aspartate metabolic process	93	5	1.81	0.03568	Misin01G082000,Misin02G034300,Misin07G286700,Misin14G007100,MisinT473800
BP	Mxg	DOWN	GO:0006522	alanine metabolic process	93	6	2.44	0.03574	Misin01G101100,Misin05G157500,Misin12G252300,Misin13G131200,Misin14G041100,Misin15G041400
BP	Mxg	DOWN	GO:0006531	aspartate metabolic process	93	6	2.44	0.03574	Misin01G101100,Misin05G157500,Misin12G252300,Misin13G131200,Misin14G041100,Misin15G041400
BP	Msin	DOWN	GO:0006273	lagging strand elongation	25	2	0.3	0.03599	Misin03G101000,Misin07G351600
BP	Msin	DOWN	GO:0010215	cellulose microfibril organization	25	2	0.3	0.03599	Misin04G355400,Misin04G405800
MF	Msac	DOWN	GO:0020037	heme binding	802	21	13.68	0.03628	Misin01G488200,Misin02G061000,Misin02G199800,Misin02G302800,Misin02G481700,Misin03G238800,Misin04G302600,Misin05G090900,Misin05G203400,Misin06G030000,Misin07G085500,Misin13G057900,Misin13G134200,Misin16G077200,Misin16G151000,Misin17G068500,MisinT014600,MisinT061000,MisinT219600,MisinT388400,MisinT584600
MF	hybrid3n	UP	GO:0005507	copper ion binding	251	6	2.43	0.0364	Misin01G403300,Misin02G411700,Misin05G342000,Misin06G319500,Misin07G271900,Misin13G145500
MF	Msin	DOWN	GO:0004057	arginyltransferase activity	3	1	0.04	0.03663	Misin17G159400
MF	Msin	DOWN	GO:0004485	methylcrotonoyl-CoA carboxylase activity	3	1	0.04	0.03663	Misin15G171100
MF	Msin	DOWN	GO:0080043	quercetin 3-O-glucosyltransferase activi...	305	8	3.77	0.03692	Misin02G008100,Misin02G298600,Misin03G070800,Misin12G100600,Misin16G204600,Misin19G066600,Misin19G123300,MisinT580300
MF	Msin	DOWN	GO:0080044	quercetin 7-O-glucosyltransferase activi...	305	8	3.77	0.03692	Misin02G008100,Misin02G298600,Misin03G070800,Misin12G100600,Misin16G204600,Misin19G066600,Misin19G123300,MisinT580300
BP	hybrid3n	DOWN	GO:0009650	UV protection	3	1	0.04	0.03773	Misin05G258700
MF	Msac	DOWN	GO:0080043	quercetin 3-O-glucosyltransferase activi...	305	10	5.2	0.03774	Misin01G062000,Misin02G298500,Misin02G338600,Misin04G160100,Misin11G046300,Misin12G046300,Misin12G100600,Misin18G253400,Misin19G127000,MisinT214300
MF	Msac	DOWN	GO:0080044	quercetin 7-O-glucosyltransferase activi...	305	10	5.2	0.03774	Misin01G062000,Misin02G298500,Misin02G338600,Misin04G160100,Misin11G046300,Misin12G046300,Misin12G100600,Misin18G253400,Misin19G127000,MisinT214300
BP	Msin	DOWN	GO:0006771	riboflavin metabolic process	105	4	1.26	0.03806	Misin05G303100,Misin07G391600,Misin14G102700,Misin16G078300
BP	Mxg	DOWN	GO:0048439	flower morphogenesis	12	2	0.31	0.0381	Misin02G259800,Misin05G092400
BP	Mxg	DOWN	GO:0090421	embryonic meristem initiation	12	2	0.31	0.0381	Misin01G420900,Misin02G418000
BP	Mxg	DOWN	GO:0008285	negative regulation of cell proliferatio...	12	2	0.31	0.0381	Misin07G382600,Misin08G178200
BP	Msin	UP	GO:0006048	UDP-N-acetylglucosamine biosynthetic pro...	14	1	0.04	0.0382	Misin16G231000
BP	Msin	UP	GO:0034227	tRNA thio-modification	14	1	0.04	0.0382	Misin15G158500
MF	hybrid3n	UP	GO:0033984	indole-3-glycerol-phosphate lyase activi...	4	1	0.04	0.03824	Misin01G049400
MF	hybrid3n	UP	GO:0004853	uroporphyrinogen decarboxylase activity	4	1	0.04	0.03824	Misin01G361900
MF	hybrid3n	UP	GO:0002151	G-quadruplex RNA binding	4	1	0.04	0.03824	Misin03G054900
MF	hybrid3n	UP	GO:0000036	acyl carrier activity	4	1	0.04	0.03824	Misin18G178000
MF	hybrid3n	UP	GO:0009815	1-aminocyclopropane-1-carboxylate oxidas...	4	1	0.04	0.03824	Misin04G205100
MF	hybrid3n	UP	GO:0047216	inositol 3-alpha-galactosyltransferase a...	4	1	0.04	0.03824	Misin03G366200
MF	hybrid3n	DOWN	GO:0033855	nicotianamine aminotransferase activity	3	1	0.04	0.03838	MisinT157700
MF	hybrid3n	DOWN	GO:0004038	allantoinase activity	3	1	0.04	0.03838	Misin11G264800
MF	hybrid3n	DOWN	GO:0032450	maltose alpha-glucosidase activity	3	1	0.04	0.03838	Misin03G049500
MF	hybrid3n	DOWN	GO:0004558	alpha-1,4-glucosidase activity	3	1	0.04	0.03838	Misin03G049500
BP	Mxg	UP	GO:2001295	malonyl-CoA biosynthetic process	2	1	0.04	0.03865	Misin01G246200
BP	Mxg	UP	GO:0019305	dTDP-rhamnose biosynthetic process	2	1	0.04	0.03865	Misin08G239900
BP	Mxg	UP	GO:0006593	ornithine catabolic process	2	1	0.04	0.03865	Misin02G133000
BP	Mxg	UP	GO:0010478	chlororespiration	2	1	0.04	0.03865	Misin02G156200
BP	Mxg	UP	GO:0060774	auxin mediated signaling pathway involve...	2	1	0.04	0.03865	Misin02G364900
BP	Mxg	UP	GO:0010121	arginine catabolic process to proline vi...	2	1	0.04	0.03865	Misin02G133000
BP	Mxg	UP	GO:0010116	positive regulation of abscisic acid bio...	2	1	0.04	0.03865	Misin06G263100
BP	Mxg	UP	GO:1900057	positive regulation of leaf senescence	2	1	0.04	0.03865	Misin08G255700
BP	Mxg	UP	GO:0010253	UDP-rhamnose biosynthetic process	2	1	0.04	0.03865	Misin08G239900
BP	Mxg	UP	GO:0086010	membrane depolarization during action po...	2	1	0.04	0.03865	Misin06G215700
BP	Mxg	UP	GO:0043157	response to cation stress	2	1	0.04	0.03865	Misin01G053900
BP	Mxg	UP	GO:0031930	mitochondria-nucleus signaling pathway	2	1	0.04	0.03865	Misin14G126900
BP	Mxg	UP	GO:0040019	positive regulation of embryonic develop...	2	1	0.04	0.03865	Misin02G364900
BP	Mxg	UP	GO:0002131	wobble position cytosine ribose methylat...	2	1	0.04	0.03865	Misin07G229800
BP	Mxg	UP	GO:0002132	wobble position uridine ribose methylati...	2	1	0.04	0.03865	Misin07G229800
BP	Mxg	UP	GO:0033194	response to hydroperoxide	2	1	0.04	0.03865	Misin08G255700
MF	Mxg	UP	GO:0004585	ornithine carbamoyltransferase activity	2	1	0.04	0.03865	Misin07G459800
MF	Mxg	UP	GO:0004587	ornithine-oxo-acid transaminase activity	2	1	0.04	0.03865	Misin02G133000
MF	Mxg	UP	GO:0016719	carotene 7,8-desaturase activity	2	1	0.04	0.03865	Misin04G076500
MF	Msin	DOWN	GO:0005351	carbohydrate:proton symporter activity	150	5	1.85	0.03908	Misin03G166900,Misin12G102400,Misin13G057200,MisinT250900,MisinT396600
BP	hybrid3n	UP	GO:0010351	lithium ion transport	4	1	0.04	0.03914	MisinT167900
BP	hybrid3n	UP	GO:0010028	xanthophyll cycle	4	1	0.04	0.03914	Misin06G161600
BP	hybrid3n	UP	GO:0010120	camalexin biosynthetic process	4	1	0.04	0.03914	Misin01G390800
BP	hybrid3n	UP	GO:0018160	peptidyl-pyrromethane cofactor linkage	4	1	0.04	0.03914	Misin08G054300
BP	hybrid3n	UP	GO:0019745	pentacyclic triterpenoid biosynthetic pr...	4	1	0.04	0.03914	Misin18G236800
BP	hybrid3n	UP	GO:0035494	SNARE complex disassembly	4	1	0.04	0.03914	Misin02G157100
BP	hybrid3n	UP	GO:0032049	cardiolipin biosynthetic process	4	1	0.04	0.03914	Misin06G291300
MF	Msin	UP	GO:0052692	raffinose alpha-galactosidase activity	15	1	0.04	0.03923	Misin04G395100
BP	hybrid3n	DOWN	GO:0046656	folic acid biosynthetic process	25	2	0.32	0.04003	Misin02G317100,Misin04G402200
MF	Msac	UP	GO:0016671	oxidoreductase activity, acting on a sul...	93	5	1.43	0.04062	Misin01G367300,Misin07G322300,Misin07G508600,Misin08G217000,Misin17G177900
BP	Msin	UP	GO:0097428	protein maturation by iron-sulfur cluste...	15	1	0.04	0.0408	Misin16G239400
BP	Msac	UP	GO:0000103	sulfate assimilation	81	4	1.29	0.04099	Misin01G367300,Misin07G322300,Misin07G508600,Misin08G217000
MF	Msac	DOWN	GO:0016157	sucrose synthase activity	19	2	0.32	0.04103	Misin06G380900,Misin08G064900
BP	Mxg	UP	GO:0010501	RNA secondary structure unwinding	129	6	2.52	0.0412	Misin01G020900,Misin02G001600,Misin06G031200,Misin09G165700,MisinT195800,MisinT355700
MF	hybrid3n	DOWN	GO:0016161	beta-amylase activity	25	2	0.32	0.04132	Misin02G348100,MisinT394000
BP	Msac	UP	GO:0019872	streptomycin biosynthetic process	48	3	0.77	0.04134	Misin02G447000,Misin05G037300,MisinT434100
BP	Msin	UP	GO:0007165	signal transduction	2063	10	5.72	0.0416	Misin05G337800,Misin06G335400,Misin08G325000,Misin11G262800,Misin11G274000,Misin12G278500,Misin14G145300,Misin14G156100,Misin15G108300,Misin16G079400
BP	Msac	UP	GO:0006633	fatty acid biosynthetic process	327	11	5.23	0.04174	Misin01G193500,Misin03G217000,Misin06G149100,Misin07G061500,Misin07G540300,Misin08G062100,Misin08G262800,Misin09G133700,Misin17G022500,Misin18G178000,MisinT351000
MF	Msin	UP	GO:0019139	cytokinin dehydrogenase activity	16	1	0.04	0.04179	Misin05G397300
BP	Mxg	UP	GO:0051607	defense response to virus	30	3	0.59	0.04252	Misin01G076900,Misin06G153500,MisinT243400
BP	Mxg	UP	GO:0000050	urea cycle	17	2	0.33	0.04261	Misin07G459800,MisinT473800
BP	hybrid3n	UP	GO:0006550	isoleucine catabolic process	78	3	0.77	0.04278	Misin02G486600,Misin10G053600,Misin15G171200
BP	hybrid3n	UP	GO:0006574	valine catabolic process	78	3	0.77	0.04278	Misin02G486600,Misin10G053600,Misin15G171200
BP	hybrid3n	DOWN	GO:0009407	toxin catabolic process	103	4	1.31	0.04291	Misin01G299800,Misin01G299900,Misin02G286200,Misin04G213300
BP	Msac	UP	GO:0035434	copper ion transmembrane transport	21	2	0.34	0.04383	Misin07G201900,Misin13G199000
BP	Mxg	DOWN	GO:0009867	jasmonic acid mediated signaling pathway	102	7	2.68	0.04423	Misin07G454200,Misin12G254100,Misin12G260200,Misin18G028200,Misin19G027000,MisinT272300,MisinT476400
BP	Msin	DOWN	GO:0080163	regulation of protein serine/threonine p...	28	2	0.34	0.0443	Misin01G386500,Misin02G377100
BP	hybrid3n	UP	GO:0009693	ethylene biosynthetic process	34	2	0.34	0.04477	Misin04G205100,MisinT061900
BP	hybrid3n	UP	GO:0006541	glutamine metabolic process	94	4	0.93	0.04525	Misin01G108900,Misin14G007100,Misin15G055600,Misin17G249200
BP	Msin	DOWN	GO:0006096	glycolytic process	328	8	3.94	0.04568	Misin02G502200,Misin03G235900,Misin05G272400,Misin05G311100,Misin12G105200,Misin16G186800,Misin17G065700,Misin18G026500
BP	Mxg	DOWN	GO:0055114	oxidation-reduction process	3524	113	92.43	0.04575	Misin01G055200,Misin01G059400,Misin01G114300,Misin01G217900,Misin01G412200,Misin01G488200,Misin01G498000,Misin02G061000,Misin02G199800,Misin02G252900,Misin02G259800,Misin02G289900,Misin02G290200,Misin02G350700,Misin02G391500,Misin02G396200,Misin02G412300,Misin02G471400,Misin02G481700,Misin02G502200,Misin03G001500,Misin03G238800,Misin03G250100,Misin04G029900,Misin04G223900,Misin04G279500,Misin04G3…
BP	Mxg	UP	GO:0006547	histidine metabolic process	69	4	1.35	0.04596	Misin04G200300,Misin06G185100,Misin07G056700,Misin10G053600
BP	hybrid3n	DOWN	GO:0006857	oligopeptide transport	63	3	0.8	0.04649	Misin05G093300,Misin05G354500,Misin06G361100
BP	Msin	UP	GO:0010951	negative regulation of endopeptidase act...	124	2	0.34	0.0467	Misin17G013100,Misin17G015000
MF	Msin	UP	GO:0004066	asparagine synthase (glutamine-hydrolyzi...	18	1	0.05	0.0469	Misin14G007100
BP	Msin	DOWN	GO:0060772	leaf phyllotactic patterning	4	1	0.05	0.04719	Misin11G130300
BP	Msin	DOWN	GO:0042207	styrene catabolic process	4	1	0.05	0.04719	Misin08G098400
BP	Msin	DOWN	GO:1902000	homogentisate catabolic process	4	1	0.05	0.04719	Misin08G098400
BP	Msin	DOWN	GO:0006642	triglyceride mobilization	4	1	0.05	0.04719	Misin03G235900
BP	Msac	UP	GO:0098755	maintenance of seed dormancy by absisic ...	3	1	0.05	0.04719	Misin14G086000
BP	Msac	UP	GO:0006540	glutamate decarboxylation to succinate	3	1	0.05	0.04719	Misin07G056700
BP	Msac	UP	GO:0080168	abscisic acid transport	3	1	0.05	0.04719	Misin09G052900
BP	Msac	UP	GO:0000448	cleavage in ITS2 between 5.8S rRNA and L...	3	1	0.05	0.04719	Misin05G041800
BP	Msac	UP	GO:0009450	gamma-aminobutyric acid catabolic proces...	3	1	0.05	0.04719	Misin07G056700
BP	Msac	UP	GO:0009643	photosynthetic acclimation	3	1	0.05	0.04719	Misin05G309300
BP	Msac	UP	GO:0048759	xylem vessel member cell differentiation	3	1	0.05	0.04719	Misin03G183100
BP	Msac	UP	GO:0052889	9,9'-di-cis-zeta-carotene desaturation t...	3	1	0.05	0.04719	Misin03G061600
BP	Msac	DOWN	GO:0055114	oxidation-reduction process	3524	70	57.66	0.04725	Misin01G000600,Misin01G005000,Misin01G257500,Misin01G292300,Misin01G317900,Misin01G412200,Misin01G488200,Misin01G507300,Misin02G061000,Misin02G199800,Misin02G277500,Misin02G302800,Misin02G396200,Misin02G481700,Misin03G042800,Misin03G238800,Misin04G007800,Misin04G050700,Misin04G051000,Misin04G234700,Misin04G275200,Misin04G279500,Misin04G302600,Misin04G402200,Misin05G090400,Misin05G090900,Misin05G2…
BP	Msac	UP	GO:0052696	flavonoid glucuronidation	339	10	5.42	0.04731	Misin02G063300,Misin03G095900,Misin03G300300,Misin06G256100,Misin09G069900,Misin15G153000,Misin19G069400,Misin19G088300,MisinT158700,MisinT266700
BP	Msac	DOWN	GO:0003333	amino acid transmembrane transport	201	7	3.29	0.0482	Misin05G350600,Misin07G186000,Misin10G026300,Misin13G011800,Misin13G011900,Misin14G063600,Misin15G061100
BP	Msac	DOWN	GO:0009650	UV protection	3	1	0.05	0.04829	Misin05G258700
MF	Msin	DOWN	GO:0004363	glutathione synthase activity	4	1	0.05	0.04854	Misin14G103700
MF	Msin	DOWN	GO:0015245	fatty acid transmembrane transporter act...	4	1	0.05	0.04854	Misin02G184600
MF	Msin	DOWN	GO:0046922	peptide-O-fucosyltransferase activity	4	1	0.05	0.04854	Misin03G318000
MF	Msin	DOWN	GO:0047769	arogenate dehydratase activity	4	1	0.05	0.04854	Misin12G067900
MF	Msin	DOWN	GO:0046899	nucleoside triphosphate adenylate kinase...	4	1	0.05	0.04854	Misin15G099600
MF	Msin	DOWN	GO:0004612	phosphoenolpyruvate carboxykinase (ATP) ...	4	1	0.05	0.04854	Misin01G412200
MF	Msin	DOWN	GO:0047987	hydroperoxide dehydratase activity	4	1	0.05	0.04854	Misin02G438500
BP	hybrid3n	UP	GO:0048255	mRNA stabilization	5	1	0.05	0.04868	Misin18G214100
BP	hybrid3n	UP	GO:0006436	tryptophanyl-tRNA aminoacylation	5	1	0.05	0.04868	Misin06G252900
BP	hybrid3n	UP	GO:0009835	fruit ripening	5	1	0.05	0.04868	Misin04G205100
BP	Msin	UP	GO:0006529	asparagine biosynthetic process	18	1	0.05	0.0488	Misin14G007100
MF	Msin	UP	GO:0016157	sucrose synthase activity	19	1	0.05	0.04944	Misin01G358800
BP	Mxg	UP	GO:0046777	protein autophosphorylation	135	6	2.63	0.04947	Misin07G533800,Misin08G206600,Misin08G317900,Misin11G144500,Misin12G149800,MisinT367100
BP	hybrid3n	DOWN	GO:0006528	asparagine metabolic process	22	3	0.28	0.04977	Misin12G252300,Misin14G041100,Misin15G041400
BP	hybrid3n	DOWN	GO:0070676	intralumenal vesicle formation	4	1	0.05	0.04998	Misin03G072500
BP	hybrid3n	DOWN	GO:0006693	prostaglandin metabolic process	4	1	0.05	0.04998	Misin06G076600
BP	hybrid3n	DOWN	GO:0051211	anisotropic cell growth	4	1	0.05	0.04998	Misin02G307800
BP	Msin	DOWN	GO:0009691	cytokinin biosynthetic process	30	2	0.36	0.05019	Misin16G216900,Misin17G218100
BP	hybrid3n	DOWN	GO:0006071	glycerol metabolic process	65	3	0.83	0.0502	Misin11G110100,Misin12G115000,Misin13G187400
MF	Msac	DOWN	GO:0008794	arsenate reductase (glutaredoxin) activi...	3	1	0.05	0.05032	Misin01G292300
MF	Msac	DOWN	GO:0042951	arbutin transmembrane transporter activi...	3	1	0.05	0.05032	Misin07G377000
MF	Msac	DOWN	GO:0047724	inosine nucleosidase activity	3	1	0.05	0.05032	Misin06G095800
BP	Mxg	DOWN	GO:0019530	taurine metabolic process	14	2	0.37	0.05076	Misin01G101100,Misin05G072400
BP	Mxg	DOWN	GO:0080022	primary root development	14	2	0.37	0.05076	Misin03G235900,Misin19G243000
BP	Msin	UP	GO:0009611	response to wounding	130	2	0.36	0.0508	Misin17G013100,Misin17G015000
MF	hybrid3n	DOWN	GO:0042972	licheninase activity	4	1	0.05	0.05085	Misin17G123000
MF	hybrid3n	DOWN	GO:0004156	dihydropteroate synthase activity	4	1	0.05	0.05085	Misin02G317100
MF	hybrid3n	DOWN	GO:0003848	2-amino-4-hydroxy-6-hydroxymethyldihydro...	4	1	0.05	0.05085	Misin02G317100
MF	hybrid3n	DOWN	GO:0004612	phosphoenolpyruvate carboxykinase (ATP) ...	4	1	0.05	0.05085	Misin02G396200
BP	hybrid3n	UP	GO:0006552	leucine catabolic process	84	3	0.83	0.05135	Misin02G486600,Misin10G053600,Misin15G171200
BP	Msin	UP	GO:0006777	Mo-molybdopterin cofactor biosynthetic p...	19	1	0.05	0.0514	Misin11G262800
BP	Msac	UP	GO:0006526	arginine biosynthetic process	27	3	0.43	0.05154	Misin07G459800,Misin12G184600,MisinT473800
BP	Mxg	DOWN	GO:0015729	oxaloacetate transport	11	3	0.29	0.05166	Misin03G195300,Misin04G215500,Misin15G121400
BP	Msac	UP	GO:0001678	cellular glucose homeostasis	23	2	0.37	0.05171	Misin05G037300,MisinT434100
BP	Mxg	DOWN	GO:2000185	regulation of phosphate transmembrane tr...	2	1	0.05	0.05177	Misin17G236500
BP	Mxg	DOWN	GO:0097359	UDP-glucosylation	2	1	0.05	0.05177	Misin07G533500
BP	Mxg	DOWN	GO:0101030	tRNA-guanine transglycosylation	2	1	0.05	0.05177	Misin03G303800
BP	Msin	DOWN	GO:0006749	glutathione metabolic process	285	8	3.42	0.05197	Misin01G300300,Misin02G097400,Misin02G286300,Misin02G292400,Misin05G392300,Misin14G103700,Misin17G063300,MisinT258000
MF	Msin	UP	GO:0004471	malate dehydrogenase (decarboxylating) (...	20	1	0.05	0.05197	Misin06G234900
MF	Msin	UP	GO:0015288	porin activity	20	1	0.05	0.05197	Misin05G180600
BP	Mxg	UP	GO:0010089	xylem development	22	3	0.43	0.05209	Misin03G174800,Misin03G183100,Misin04G185900
BP	Mxg	UP	GO:0007205	protein kinase C-activating G protein-co...	19	2	0.37	0.05223	Misin01G316800,Misin13G071100
BP	Msin	DOWN	GO:0009738	abscisic acid-activated signaling pathwa...	222	6	2.67	0.05234	Misin01G386500,Misin01G499100,Misin02G145500,Misin02G377100,Misin02G501300,Misin05G205600
MF	Msin	DOWN	GO:0010427	abscisic acid binding	30	2	0.37	0.05283	Misin01G386500,Misin02G377100
BP	Msin	DOWN	GO:0052696	flavonoid glucuronidation	339	8	4.07	0.05344	Misin02G008100,Misin02G298600,Misin03G070800,Misin12G100600,Misin16G204600,Misin19G066600,Misin19G123300,MisinT580300
BP	Msac	DOWN	GO:0052696	flavonoid glucuronidation	339	10	5.55	0.05374	Misin01G062000,Misin02G298500,Misin02G338600,Misin04G160100,Misin11G046300,Misin12G046300,Misin12G100600,Misin18G253400,Misin19G127000,MisinT214300
BP	Mxg	DOWN	GO:0006000	fructose metabolic process	156	8	4.09	0.05389	Misin02G391500,Misin02G412300,Misin03G235900,Misin05G272400,Misin14G062100,Misin18G039000,Misin18G188600,Misin19G122000
MF	Msin	DOWN	GO:0050661	NADP binding	127	6	1.57	0.05403	Misin01G285800,Misin01G416600,Misin02G502200,Misin06G053100,Misin07G391600,Misin12G105200
MF	hybrid3n	DOWN	GO:0004559	alpha-mannosidase activity	29	2	0.38	0.05407	Misin02G247700,Misin15G036300
BP	Msin	UP	GO:0006561	proline biosynthetic process	20	1	0.06	0.0541	Misin05G338300
BP	Msin	UP	GO:0006537	glutamate biosynthetic process	20	1	0.06	0.0541	Misin05G338300
BP	Msin	UP	GO:0009750	response to fructose	20	1	0.06	0.0541	Misin06G130100
BP	Msac	DOWN	GO:0007178	transmembrane receptor protein serine/th...	125	5	2.05	0.05494	Misin02G437700,Misin07G031800,Misin09G111100,Misin10G028200,Misin10G104600
BP	Msin	UP	GO:0055114	oxidation-reduction process	3524	15	9.78	0.0554	Misin01G383300,Misin01G487900,Misin05G300400,Misin05G338300,Misin05G397300,Misin06G149100,Misin06G234900,Misin06G289700,Misin07G066600,Misin07G066700,Misin08G239900,Misin08G295000,Misin11G270000,Misin14G145300,MisinT322000
BP	hybrid3n	DOWN	GO:0010043	response to zinc ion	30	2	0.38	0.0557	Misin05G344400,Misin07G138000
MF	Msin	DOWN	GO:0015140	malate transmembrane transporter activit...	32	3	0.4	0.05579	Misin07G200200,Misin14G100100,Misin15G121400
BP	Msin	DOWN	GO:0009697	salicylic acid biosynthetic process	32	2	0.38	0.05634	Misin02G076500,MisinT272300
BP	hybrid3n	DOWN	GO:0009909	regulation of flower development	167	6	2.13	0.05643	Misin03G351400,Misin04G389400,Misin04G396400,Misin18G271300,Misin19G047200,Misin19G047400
BP	Msac	UP	GO:0010501	RNA secondary structure unwinding	129	5	2.06	0.05654	Misin01G020900,Misin02G001600,Misin05G041500,Misin06G031200,Misin09G165700
BP	Msin	UP	GO:0006379	mRNA cleavage	21	1	0.06	0.0567	MisinT567400
BP	Mxg	UP	GO:0006206	pyrimidine nucleobase metabolic process	212	8	4.14	0.05724	Misin03G037900,Misin04G384500,Misin05G230900,Misin06G203900,Misin13G161700,Misin16G241600,Misin17G249200,Misin19G057200
BP	Mxg	UP	GO:0006353	DNA-templated transcription, termination	20	2	0.39	0.0573	Misin01G145000,Misin02G115400
BP	Mxg	UP	GO:0010264	myo-inositol hexakisphosphate biosynthet...	20	2	0.39	0.0573	Misin04G112900,Misin05G364400
BP	Mxg	UP	GO:0006540	glutamate decarboxylation to succinate	3	1	0.06	0.05741	Misin07G056700
BP	Mxg	UP	GO:0009450	gamma-aminobutyric acid catabolic proces...	3	1	0.06	0.05741	Misin07G056700
BP	Mxg	UP	GO:0006657	CDP-choline pathway	3	1	0.06	0.05741	Misin08G059800
BP	Mxg	UP	GO:0080060	integument development	3	1	0.06	0.05741	Misin05G030000
BP	Mxg	UP	GO:0010275	NAD(P)H dehydrogenase complex assembly	3	1	0.06	0.05741	Misin03G168700
BP	Mxg	UP	GO:0052889	9,9'-di-cis-zeta-carotene desaturation t...	3	1	0.06	0.05741	Misin04G076500
BP	Mxg	DOWN	GO:0010048	vernalization response	15	2	0.39	0.05758	Misin05G092400,Misin18G039000
BP	hybrid3n	UP	GO:0044805	late nucleophagy	6	1	0.06	0.05813	Misin06G192500
BP	hybrid3n	UP	GO:0034727	piecemeal microautophagy of the nucleus	6	1	0.06	0.05813	Misin06G192500
BP	hybrid3n	UP	GO:1901671	positive regulation of superoxide dismut...	6	1	0.06	0.05813	Misin18G063100
MF	Msac	DOWN	GO:0004185	serine-type carboxypeptidase activity	161	6	2.75	0.05852	Misin02G323700,Misin03G191100,Misin04G380000,Misin10G178200,Misin19G037400,Misin19G201000
BP	Msin	DOWN	GO:0033169	histone H3-K9 demethylation	5	1	0.06	0.05863	Misin02G259800
BP	Msin	DOWN	GO:0015908	fatty acid transport	5	1	0.06	0.05863	Misin02G184600
BP	Msin	DOWN	GO:0080051	cutin transport	5	1	0.06	0.05863	Misin02G184600
BP	Msin	DOWN	GO:0006003	fructose 2,6-bisphosphate metabolic proc...	5	1	0.06	0.05863	Misin01G383700
BP	Msin	DOWN	GO:0042761	very long-chain fatty acid biosynthetic ...	5	1	0.06	0.05863	Misin19G130300
BP	Mxg	UP	GO:0009657	plastid organization	339	30	6.62	0.05867	Misin01G053900,Misin01G076900,Misin01G316300,Misin01G373700,Misin02G162100,Misin02G278200,Misin02G335300,Misin02G363800,Misin03G280600,Misin03G352700,Misin04G388500,Misin06G208600,Misin07G112200,Misin07G499000,Misin11G256700,Misin11G267500,Misin12G117800,Misin12G267100,Misin15G074500,Misin16G001700,Misin16G053600,Misin16G103700,Misin17G131100,Misin17G250900,Misin18G102100,Misin18G222300,Misin18G2…
BP	Msin	UP	GO:0009646	response to absence of light	22	1	0.06	0.0593	Misin14G007100
BP	hybrid3n	DOWN	GO:0009813	flavonoid biosynthetic process	385	9	4.9	0.0596	Misin01G062000,Misin02G298500,Misin02G298600,Misin03G144900,Misin05G063800,Misin05G304400,Misin06G294700,Misin11G046300,Misin16G190100
MF	Msac	DOWN	GO:0004497	monooxygenase activity	754	23	12.86	0.05971	Misin01G488200,Misin02G061000,Misin02G199800,Misin02G481700,Misin03G042800,Misin03G238800,Misin04G050700,Misin04G051000,Misin04G302600,Misin05G090900,Misin05G203400,Misin06G030000,Misin06G056200,Misin06G171500,Misin06G392100,Misin07G085500,Misin13G057900,Misin13G134200,Misin14G110300,Misin16G151000,MisinT014600,MisinT219600,MisinT388400
BP	Msin	DOWN	GO:0046323	glucose import	122	4	1.47	0.05989	Misin03G166900,Misin12G102400,Misin13G057200,MisinT250900
BP	Msac	UP	GO:0019482	beta-alanine metabolic process	92	4	1.47	0.06022	Misin03G183100,Misin07G056700,Misin07G286700,Misin10G053600
MF	Msin	DOWN	GO:0046820	4-amino-4-deoxychorismate synthase activ...	5	1	0.06	0.06031	Misin19G239600
MF	Msin	DOWN	GO:0004181	metallocarboxypeptidase activity	5	1	0.06	0.06031	Misin19G037500
MF	Msin	DOWN	GO:0003873	6-phosphofructo-2-kinase activity	5	1	0.06	0.06031	Misin01G383700
MF	hybrid3n	UP	GO:0004721	phosphoprotein phosphatase activity	335	10	3.25	0.06108	Misin02G413800,Misin03G141800,Misin04G162500,Misin05G176900,Misin05G230100,Misin05G340800,Misin06G174200,Misin06G321000,Misin11G016000,Misin14G045600
BP	Msac	DOWN	GO:0042391	regulation of membrane potential	55	3	0.9	0.06118	Misin08G205800,Misin18G110200,Misin19G114000
MF	hybrid3n	DOWN	GO:0005509	calcium ion binding	618	13	8.01	0.06124	Misin03G022700,Misin04G034000,Misin04G357000,Misin07G226500,Misin07G415600,Misin07G416000,Misin07G491600,Misin08G281900,Misin12G149900,Misin12G221600,Misin14G145000,Misin19G059600,MisinT237700
BP	Mxg	UP	GO:0000027	ribosomal large subunit assembly	76	4	1.48	0.06147	Misin01G503400,Misin01G505300,Misin02G341800,Misin02G497500
BP	hybrid3n	DOWN	GO:0030705	cytoskeleton-dependent intracellular tra...	5	1	0.06	0.06208	Misin19G025600
BP	Msac	UP	GO:0072593	reactive oxygen species metabolic proces...	338	16	5.4	0.06239	Misin01G391000,Misin03G194900,Misin04G280300,Misin05G111300,Misin05G309300,Misin07G056700,Misin07G271900,Misin08G156300,Misin11G082400,Misin11G270000,Misin12G084000,Misin12G109700,Misin12G281500,Misin13G145500,Misin18G063100,Misin19G244300
BP	Msac	UP	GO:1902553	positive regulation of catalase activity	4	1	0.06	0.06242	Misin13G004100
BP	Msac	UP	GO:0010117	photoprotection	4	1	0.06	0.06242	Misin05G111300
BP	Msac	UP	GO:0019745	pentacyclic triterpenoid biosynthetic pr...	4	1	0.06	0.06242	Misin18G236800
BP	Msac	UP	GO:2000762	regulation of phenylpropanoid metabolic ...	4	1	0.06	0.06242	Misin04G078600
BP	Msac	UP	GO:0089709	L-histidine transmembrane transport	4	1	0.06	0.06242	Misin05G016000
BP	Msac	UP	GO:1903352	L-ornithine transmembrane transport	4	1	0.06	0.06242	Misin05G016000
BP	Msac	UP	GO:0018160	peptidyl-pyrromethane cofactor linkage	4	1	0.06	0.06242	Misin08G054300
BP	Mxg	UP	GO:0006782	protoporphyrinogen IX biosynthetic proce...	21	2	0.41	0.06254	Misin08G054300,Misin17G184000
BP	Msac	UP	GO:0006979	response to oxidative stress	565	20	9.03	0.06267	Misin01G367300,Misin01G391000,Misin03G194900,Misin05G196900,Misin05G303700,Misin06G284600,Misin07G271900,Misin07G322300,Misin07G508600,Misin08G156300,Misin08G217000,Misin11G082400,Misin11G270000,Misin12G084000,Misin12G109700,Misin12G281500,Misin13G145500,Misin18G063100,Misin19G190600,Misin19G244300
BP	Msac	UP	GO:0031122	cytoplasmic microtubule organization	57	3	0.91	0.06305	Misin05G014900,Misin06G004500,Misin06G267500
MF	hybrid3n	DOWN	GO:0000234	phosphoethanolamine N-methyltransferase ...	5	1	0.06	0.06315	Misin05G240000
MF	hybrid3n	DOWN	GO:0004146	dihydrofolate reductase activity	5	1	0.06	0.06315	Misin04G402200
BP	Mxg	UP	GO:0042742	defense response to bacterium	186	8	3.63	0.06343	Misin01G063200,Misin01G206300,Misin01G229200,Misin02G121600,Misin02G190600,Misin06G263100,Misin08G160600,Misin18G085200
BP	Msac	DOWN	GO:0006562	proline catabolic process	4	1	0.07	0.06386	Misin02G277500
BP	Msac	DOWN	GO:0010322	regulation of isopentenyl diphosphate bi...	4	1	0.07	0.06386	MisinT333200
BP	Msac	DOWN	GO:0051289	protein homotetramerization	4	1	0.07	0.06386	Misin01G176200
BP	hybrid3n	UP	GO:0015995	chlorophyll biosynthetic process	92	3	0.91	0.06394	Misin01G361900,Misin08G054300,Misin11G205000
BP	Msac	UP	GO:0006541	glutamine metabolic process	94	4	1.5	0.06415	Misin02G034300,Misin05G230900,Misin06G203900,Misin17G249200
MF	Msin	DOWN	GO:0005355	glucose transmembrane transporter activi...	122	4	1.51	0.06516	Misin03G166900,Misin12G102400,Misin13G057200,MisinT250900
BP	Msac	DOWN	GO:0034219	carbohydrate transmembrane transport	185	10	3.03	0.06517	Misin01G434200,Misin03G032700,Misin03G166900,Misin04G008100,Misin04G158500,Misin04G334600,Misin05G089900,Misin14G085400,Misin15G106600,Misin15G106700
BP	hybrid3n	DOWN	GO:0009738	abscisic acid-activated signaling pathwa...	222	6	2.83	0.06562	Misin01G386500,Misin02G377100,Misin08G108800,Misin09G143200,Misin11G268300,MisinT268700
MF	Msac	DOWN	GO:0016920	pyroglutamyl-peptidase activity	4	1	0.07	0.06653	Misin04G374400
BP	Mxg	UP	GO:0006012	galactose metabolic process	182	7	3.55	0.06685	Misin01G037000,Misin02G347800,Misin03G086800,Misin12G113600,Misin15G065800,Misin17G267700,MisinT394200
MF	Msin	UP	GO:0016149	translation release factor activity, cod...	26	1	0.07	0.06703	Misin08G325000
BP	Mxg	UP	GO:0019872	streptomycin biosynthetic process	48	3	0.94	0.06708	Misin01G455400,Misin02G447000,Misin08G239900
BP	hybrid3n	UP	GO:0010019	chloroplast-nucleus signaling pathway	7	1	0.07	0.06748	Misin14G126900
BP	hybrid3n	UP	GO:0060236	regulation of mitotic spindle organizati...	7	1	0.07	0.06748	Misin03G136700
BP	hybrid3n	UP	GO:0009915	phloem sucrose loading	7	1	0.07	0.06748	Misin18G214200
BP	hybrid3n	UP	GO:0045040	protein import into mitochondrial outer ...	7	1	0.07	0.06748	Misin05G410800
BP	hybrid3n	UP	GO:0046950	cellular ketone body metabolic process	7	1	0.07	0.06748	Misin02G486600
BP	hybrid3n	UP	GO:0048657	anther wall tapetum cell differentiation	7	1	0.07	0.06748	Misin09G018700
BP	hybrid3n	UP	GO:0006102	isocitrate metabolic process	7	1	0.07	0.06748	Misin06G203600
BP	Msin	UP	GO:0065007	biological regulation	8786	29	24.37	0.0682	Misin03G211800,Misin04G057000,Misin05G180600,Misin05G337800,Misin05G341100,Misin05G397300,Misin06G335400,Misin07G405500,Misin07G506800,Misin08G197500,Misin08G295000,Misin08G325000,Misin11G208300,Misin11G262800,Misin11G274000,Misin12G016000,Misin12G035300,Misin12G278500,Misin14G145300,Misin14G156100,Misin15G108300,Misin16G079400,Misin16G231000,Misin16G239400,Misin17G013100,Misin17G015000,Misin18G2…
BP	hybrid3n	DOWN	GO:0006032	chitin catabolic process	74	3	0.94	0.06864	Misin01G494400,Misin09G085800,Misin10G064900
BP	Msin	UP	GO:0006952	defense response	1110	6	3.08	0.0687	Misin05G334400,Misin11G262800,Misin11G274000,Misin12G016000,Misin12G278500,Misin16G041700
BP	Mxg	DOWN	GO:0006826	iron ion transport	59	4	1.55	0.06902	Misin02G252900,Misin03G002600,Misin03G002900,MisinT157700
BP	Msin	DOWN	GO:0001666	response to hypoxia	36	2	0.43	0.06938	Misin05G372400,Misin06G380900
BP	Msin	UP	GO:0009816	defense response to bacterium, incompati...	26	1	0.07	0.0697	Misin16G041700
BP	Msin	DOWN	GO:0051570	regulation of histone H3-K9 methylation	6	1	0.07	0.06994	Misin09G159600
BP	Msin	DOWN	GO:2000904	regulation of starch metabolic process	6	1	0.07	0.06994	Misin01G494100
BP	Msin	DOWN	GO:0051208	sequestering of calcium ion	6	1	0.07	0.06994	Misin03G067000
BP	Msin	DOWN	GO:1902559	3'-phospho-5'-adenylyl sulfate transmemb...	6	1	0.07	0.06994	Misin02G487300
BP	hybrid3n	DOWN	GO:0033609	oxalate metabolic process	75	3	0.96	0.07085	Misin01G042500,Misin07G351100,Misin13G047000
MF	hybrid3n	DOWN	GO:0046564	oxalate decarboxylase activity	74	3	0.96	0.07153	Misin01G042500,Misin07G351100,Misin13G047000
MF	hybrid3n	DOWN	GO:0004568	chitinase activity	74	3	0.96	0.07153	Misin01G494400,Misin09G085800,Misin10G064900
BP	Msin	UP	GO:0000463	maturation of LSU-rRNA from tricistronic...	27	1	0.07	0.0723	Misin04G284600
BP	Mxg	DOWN	GO:0000165	MAPK cascade	85	5	2.23	0.07285	Misin07G454200,Misin12G260200,Misin17G053100,Misin17G243300,MisinT272300
BP	Msac	UP	GO:0010150	leaf senescence	28	2	0.45	0.07337	Misin04G280300,Misin16G079400
BP	Mxg	UP	GO:0018026	peptidyl-lysine monomethylation	23	2	0.45	0.07346	Misin07G499000,MisinT548100
BP	Mxg	UP	GO:0042981	regulation of apoptotic process	23	2	0.45	0.07346	Misin18G102100,Misin19G228300
BP	Mxg	UP	GO:0070588	calcium ion transmembrane transport	50	3	0.98	0.07392	Misin06G215700,Misin11G171000,Misin12G223700
BP	Mxg	UP	GO:0000103	sulfate assimilation	81	4	1.58	0.07402	Misin01G070100,Misin01G367300,Misin02G358800,Misin02G470800
BP	hybrid3n	DOWN	GO:0043622	cortical microtubule organization	6	1	0.08	0.07403	Misin02G307800
BP	hybrid3n	DOWN	GO:1902559	3'-phospho-5'-adenylyl sulfate transmemb...	6	1	0.08	0.07403	Misin01G508600
BP	hybrid3n	DOWN	GO:0034051	negative regulation of plant-type hypers...	6	1	0.08	0.07403	MisinT336800
BP	hybrid3n	DOWN	GO:0006691	leukotriene metabolic process	6	1	0.08	0.07403	Misin06G076600
BP	hybrid3n	DOWN	GO:0006680	glucosylceramide catabolic process	6	1	0.08	0.07403	Misin13G006000
BP	hybrid3n	DOWN	GO:0071472	cellular response to salt stress	6	1	0.08	0.07403	Misin02G307800
BP	hybrid3n	DOWN	GO:2000904	regulation of starch metabolic process	6	1	0.08	0.07403	Misin01G494100
MF	Mxg	DOWN	GO:0046906	tetrapyrrole binding	852	49	22.29	0.0742	Misin01G159100,Misin01G488200,Misin02G061000,Misin02G199800,Misin02G350700,Misin02G481700,Misin03G001500,Misin03G014600,Misin03G238800,Misin03G314300,Misin03G326000,Misin04G027400,Misin04G223900,Misin04G324400,Misin04G332600,Misin04G338200,Misin04G393300,Misin04G397600,Misin05G090900,Misin05G203400,Misin06G030000,Misin07G012200,Misin07G288200,Misin08G298800,Misin08G299900,Misin09G087500,Misin09G1…
BP	Msin	UP	GO:0010150	leaf senescence	28	1	0.08	0.0749	Misin16G079400
MF	hybrid3n	DOWN	GO:0046964	3'-phosphoadenosine 5'-phosphosulfate tr...	6	1	0.08	0.0753	Misin01G508600
MF	hybrid3n	DOWN	GO:0004325	ferrochelatase activity	6	1	0.08	0.0753	Misin08G166800
BP	Mxg	UP	GO:0042207	styrene catabolic process	4	1	0.08	0.07581	MisinT047100
BP	Mxg	UP	GO:0019544	arginine catabolic process to glutamate	4	1	0.08	0.07581	Misin02G133000
BP	Mxg	UP	GO:0071049	nuclear retention of pre-mRNA with aberr...	4	1	0.08	0.07581	MisinT404900
BP	Mxg	UP	GO:0071034	CUT catabolic process	4	1	0.08	0.07581	MisinT404900
BP	Mxg	UP	GO:0060772	leaf phyllotactic patterning	4	1	0.08	0.07581	Misin02G364900
BP	Mxg	UP	GO:0090296	regulation of mitochondrial DNA replicat...	4	1	0.08	0.07581	Misin04G404300
BP	Mxg	UP	GO:0070544	histone H3-K36 demethylation	4	1	0.08	0.07581	Misin13G182800
BP	Mxg	UP	GO:0070407	oxidation-dependent protein catabolic pr...	4	1	0.08	0.07581	Misin04G404300
BP	Mxg	UP	GO:0042450	arginine biosynthetic process via ornith...	4	1	0.08	0.07581	Misin07G459800
BP	Mxg	UP	GO:1902000	homogentisate catabolic process	4	1	0.08	0.07581	MisinT047100
BP	Mxg	UP	GO:0035494	SNARE complex disassembly	4	1	0.08	0.07581	Misin01G162800
BP	Mxg	UP	GO:0018160	peptidyl-pyrromethane cofactor linkage	4	1	0.08	0.07581	Misin08G054300
BP	Msin	UP	GO:0015976	carbon utilization	164	2	0.45	0.0762	Misin06G234900,Misin11G031500
BP	Mxg	DOWN	GO:0015742	alpha-ketoglutarate transport	3	1	0.08	0.07664	Misin15G121400
BP	Mxg	DOWN	GO:0009650	UV protection	3	1	0.08	0.07664	Misin05G258700
BP	hybrid3n	UP	GO:0009631	cold acclimation	8	1	0.08	0.07675	Misin18G152900
BP	hybrid3n	UP	GO:0006501	C-terminal protein lipidation	8	1	0.08	0.07675	Misin06G192500
BP	hybrid3n	UP	GO:0006656	phosphatidylcholine biosynthetic process	8	1	0.08	0.07675	Misin05G239800
BP	hybrid3n	UP	GO:0002940	tRNA N2-guanine methylation	8	1	0.08	0.07675	Misin17G113100
BP	Msac	UP	GO:0048255	mRNA stabilization	5	1	0.08	0.07741	Misin18G214100
BP	Msac	UP	GO:0000053	argininosuccinate metabolic process	5	1	0.08	0.07741	MisinT473800
BP	Msac	UP	GO:0015936	coenzyme A metabolic process	29	2	0.46	0.078	Misin04G231700,Misin07G235200
BP	Msac	UP	GO:0046184	aldehyde biosynthetic process	29	2	0.46	0.078	Misin07G061500,Misin08G062100
BP	Msin	UP	GO:0009909	regulation of flower development	167	2	0.46	0.0787	Misin08G325000,MisinT567400
BP	Msac	DOWN	GO:0060776	simple leaf morphogenesis	5	1	0.08	0.07918	Misin01G311000
BP	Msac	DOWN	GO:0042761	very long-chain fatty acid biosynthetic ...	5	1	0.08	0.07918	Misin19G130300
BP	Mxg	DOWN	GO:0005986	sucrose biosynthetic process	18	2	0.47	0.07971	Misin05G372400,Misin06G380900
BP	Mxg	DOWN	GO:0032880	regulation of protein localization	18	2	0.47	0.07971	Misin03G235900,Misin12G009400
BP	Msin	UP	GO:0019761	glucosinolate biosynthetic process	30	1	0.08	0.08	Misin16G041700
BP	Msac	UP	GO:0055072	iron ion homeostasis	61	8	0.98	0.08118	Misin04G280300,Misin14G135600,Misin15G032900,Misin16G239400,Misin17G245600,MisinT054800,MisinT215000,MisinT252300
MF	Mxg	UP	GO:0016671	oxidoreductase activity, acting on a sul...	93	5	1.82	0.08188	Misin01G070100,Misin01G367300,Misin02G358800,Misin02G470800,Misin16G168700
BP	Msin	UP	GO:0050832	defense response to fungus	171	2	0.47	0.0819	Misin11G262800,Misin16G041700
BP	Mxg	DOWN	GO:0006013	mannose metabolic process	171	8	4.49	0.08209	Misin02G391500,Misin02G412300,Misin03G235900,Misin05G272400,Misin14G062100,Misin18G039000,Misin18G188600,Misin19G122000
MF	Msac	DOWN	GO:0015116	sulfate transmembrane transporter activi...	30	3	0.51	0.08223	Misin03G248400,Misin04G138400,Misin07G320000
BP	hybrid3n	UP	GO:0019872	streptomycin biosynthetic process	48	2	0.48	0.08231	Misin01G455400,Misin02G447000
BP	Msin	UP	GO:0006879	cellular iron ion homeostasis	31	1	0.09	0.0826	Misin16G239400
BP	Msac	UP	GO:0016126	sterol biosynthetic process	64	3	1.02	0.08289	Misin04G231700,Misin07G235200,Misin18G236800
BP	Msac	UP	GO:0006560	proline metabolic process	166	10	2.65	0.08311	Misin03G183100,Misin05G016000,Misin05G338300,Misin07G056700,Misin07G459800,Misin10G053600,Misin12G184600,Misin16G155900,Misin17G166600,MisinT473800
BP	Mxg	DOWN	GO:0006857	oligopeptide transport	63	4	1.65	0.08342	Misin01G258300,Misin06G361100,Misin13G027300,Misin16G160900
BP	Msin	UP	GO:0009860	pollen tube growth	32	1	0.09	0.0851	Misin01G383300
BP	Msin	UP	GO:0042538	hyperosmotic salinity response	32	1	0.09	0.0851	Misin08G198300
BP	hybrid3n	DOWN	GO:0006761	dihydrofolate biosynthetic process	7	1	0.09	0.08583	Misin04G402200
BP	hybrid3n	DOWN	GO:0010136	ureide catabolic process	7	1	0.09	0.08583	Misin11G264800
BP	hybrid3n	UP	GO:0060359	response to ammonium ion	9	1	0.09	0.08592	Misin02G038500
BP	Msin	UP	GO:0006364	rRNA processing	453	4	1.26	0.0868	Misin02G309100,Misin02G377400,Misin04G284600,Misin16G231000
BP	Msin	UP	GO:0006378	mRNA polyadenylation	33	1	0.09	0.0876	MisinT567400
BP	hybrid3n	UP	GO:0010584	pollen exine formation	50	2	0.5	0.08827	Misin01G022700,Misin09G018700
MF	Msin	UP	GO:0003843	1,3-beta-D-glucan synthase activity	35	1	0.09	0.08919	Misin01G506200
BP	Mxg	DOWN	GO:0009733	response to auxin	381	15	9.99	0.08965	Misin02G118600,Misin03G176500,Misin07G037900,Misin09G031800,Misin11G156700,Misin11G246000,Misin11G253400,Misin12G211900,Misin12G260200,Misin12G270800,Misin15G168200,Misin17G206100,Misin18G223600,MisinT420400,MisinT476400
BP	Msin	UP	GO:0010119	regulation of stomatal movement	34	1	0.09	0.0902	Misin07G506800
BP	Msin	UP	GO:0009693	ethylene biosynthetic process	34	1	0.09	0.0902	Misin08G295000
BP	Msac	DOWN	GO:0006071	glycerol metabolic process	65	3	1.06	0.09064	Misin11G110100,Misin12G115000,Misin13G187400
BP	Mxg	DOWN	GO:0015994	chlorophyll metabolic process	183	9	4.8	0.0907	Misin05G199900,Misin05G379400,Misin06G209200,Misin06G392100,Misin07G495600,Misin08G166800,Misin11G229800,Misin18G262100,MisinT272300
BP	Msin	DOWN	GO:0006875	cellular metal ion homeostasis	247	10	2.97	0.09072	Misin03G067000,Misin07G386000,Misin07G543400,Misin08G181500,Misin12G111700,Misin12G112000,Misin12G112200,Misin12G112700,Misin17G044200,Misin19G209500
BP	hybrid3n	UP	GO:0048481	plant ovule development	54	3	0.54	0.09081	Misin01G390800,Misin05G030000,Misin06G252900
BP	Msac	DOWN	GO:0015770	sucrose transport	31	2	0.51	0.09107	Misin07G377000,Misin14G085400
BP	hybrid3n	UP	GO:0050832	defense response to fungus	171	4	1.7	0.09141	Misin01G206300,Misin02G190600,Misin05G265800,Misin06G263100
BP	hybrid3n	DOWN	GO:0016925	protein sumoylation	40	2	0.51	0.09202	Misin05G228900,Misin06G202400
BP	Mxg	DOWN	GO:0006020	inositol metabolic process	41	3	1.08	0.09211	Misin03G235900,Misin14G062100,Misin18G188600
BP	Msin	DOWN	GO:0046166	glyceraldehyde-3-phosphate biosynthetic ...	8	1	0.1	0.09216	Misin03G235900
BP	Msin	DOWN	GO:0009624	response to nematode	8	1	0.1	0.09216	Misin07G200200
BP	Msin	DOWN	GO:0051016	barbed-end actin filament capping	8	1	0.1	0.09216	Misin04G390800
BP	Msin	DOWN	GO:0045815	positive regulation of gene expression, ...	8	1	0.1	0.09216	Misin02G259800
BP	Msin	DOWN	GO:0006428	isoleucyl-tRNA aminoacylation	8	1	0.1	0.09216	Misin07G510900
BP	Msin	DOWN	GO:1902047	polyamine transmembrane transport	8	1	0.1	0.09216	Misin07G160900
BP	Msac	UP	GO:0006572	tyrosine catabolic process	6	1	0.1	0.09216	Misin07G052900
BP	Msac	UP	GO:0043570	maintenance of DNA repeat elements	6	1	0.1	0.09216	Misin03G294900
BP	Msac	UP	GO:0016120	carotene biosynthetic process	6	1	0.1	0.09216	Misin04G000500
BP	Msac	UP	GO:0050829	defense response to Gram-negative bacter...	6	1	0.1	0.09216	Misin01G229200
BP	Msac	UP	GO:0034051	negative regulation of plant-type hypers...	6	1	0.1	0.09216	Misin07G322300
BP	Msin	UP	GO:0006075	(1->3)-beta-D-glucan biosynthetic proces...	35	1	0.1	0.0927	Misin01G506200
BP	hybrid3n	UP	GO:0009793	embryo development ending in seed dorman...	313	6	3.11	0.09319	Misin01G405400,Misin02G402100,Misin04G352100,Misin07G478100,Misin14G086000,Misin16G103700
MF	Msac	DOWN	GO:0016705	oxidoreductase activity, acting on paire...	817	23	13.94	0.09415	Misin01G488200,Misin01G507300,Misin02G061000,Misin02G199800,Misin02G481700,Misin03G042800,Misin03G238800,Misin04G051000,Misin04G302600,Misin05G090900,Misin05G203400,Misin06G030000,Misin06G056200,Misin06G171500,Misin06G392100,Misin07G085500,Misin13G057900,Misin13G134200,Misin14G110300,Misin16G151000,MisinT014600,MisinT219600,MisinT388400
BP	Msac	DOWN	GO:0010225	response to UV-C	6	1	0.1	0.09425	Misin17G017200
BP	Msac	DOWN	GO:0019441	tryptophan catabolic process to kynureni...	6	1	0.1	0.09425	Misin08G067700
BP	Msac	DOWN	GO:0046345	abscisic acid catabolic process	6	1	0.1	0.09425	Misin13G134200
BP	Msac	DOWN	GO:0006750	glutathione biosynthetic process	6	1	0.1	0.09425	Misin09G194600
BP	Msac	DOWN	GO:0044805	late nucleophagy	6	1	0.1	0.09425	Misin02G393700
BP	Msac	DOWN	GO:0034727	piecemeal microautophagy of the nucleus	6	1	0.1	0.09425	Misin02G393700
BP	Mxg	DOWN	GO:0006012	galactose metabolic process	182	10	4.77	0.0945	Misin01G412500,Misin04G254500,Misin04G332600,Misin05G177900,Misin05G189500,Misin05G272400,Misin06G198900,Misin11G111200,Misin18G039000,Misin19G122000
BP	Msin	DOWN	GO:0009813	flavonoid biosynthetic process	385	8	4.62	0.09464	Misin02G008100,Misin02G298600,Misin03G070800,Misin12G100600,Misin16G204600,Misin19G066600,Misin19G123300,MisinT580300
BP	hybrid3n	UP	GO:0031119	tRNA pseudouridine synthesis	10	1	0.1	0.095	Misin14G126900
BP	hybrid3n	UP	GO:0009399	nitrogen fixation	10	1	0.1	0.095	Misin01G108900
BP	hybrid3n	UP	GO:0006556	S-adenosylmethionine biosynthetic proces...	10	1	0.1	0.095	Misin06G133000
BP	Mxg	DOWN	GO:0009880	embryonic pattern specification	20	2	0.52	0.09569	Misin01G420900,Misin02G418000
BP	hybrid3n	DOWN	GO:0006020	inositol metabolic process	41	2	0.52	0.09595	Misin04G053000,Misin06G362400
BP	hybrid3n	DOWN	GO:0016998	cell wall macromolecule catabolic proces...	86	3	1.1	0.09723	Misin01G494400,Misin09G085800,Misin10G064900
BP	hybrid3n	UP	GO:0016558	protein import into peroxisome matrix	53	2	0.53	0.09742	Misin04G352100,MisinT167900
BP	hybrid3n	DOWN	GO:2000012	regulation of auxin polar transport	8	1	0.1	0.09747	MisinT420400
BP	hybrid3n	DOWN	GO:0006656	phosphatidylcholine biosynthetic process	8	1	0.1	0.09747	Misin05G240000
BP	hybrid3n	DOWN	GO:0048830	adventitious root development	8	1	0.1	0.09747	Misin19G101900
BP	hybrid3n	DOWN	GO:0032781	positive regulation of ATPase activity	8	1	0.1	0.09747	Misin13G129200
BP	hybrid3n	DOWN	GO:0046688	response to copper ion	8	1	0.1	0.09747	Misin05G344400
BP	hybrid3n	DOWN	GO:0046621	negative regulation of organ growth	8	1	0.1	0.09747	MisinT420400
BP	hybrid3n	DOWN	GO:0048544	recognition of pollen	138	4	1.76	0.10032	Misin11G223100,Misin11G224600,Misin17G105900,Misin18G170800
BP	Msac	DOWN	GO:0010268	brassinosteroid homeostasis	68	3	1.11	0.10044	Misin04G302600,Misin07G085500,Misin13G134200
BP	Mxg	DOWN	GO:0006528	asparagine metabolic process	22	4	0.58	0.10057	Misin12G252300,Misin13G131200,Misin14G041100,Misin15G041400
BP	Mxg	DOWN	GO:0006693	prostaglandin metabolic process	4	1	0.1	0.10087	Misin05G072400
BP	Mxg	DOWN	GO:0006642	triglyceride mobilization	4	1	0.1	0.10087	Misin03G235900
BP	Mxg	DOWN	GO:0018888	3-chloroacrylic acid metabolic process	4	1	0.1	0.10087	Misin12G247900
BP	Mxg	DOWN	GO:0046100	hypoxanthine metabolic process	4	1	0.1	0.10087	MisinT545200
BP	Mxg	DOWN	GO:0052865	1-deoxy-D-xylulose 5-phosphate biosynthe...	4	1	0.1	0.10087	Misin04G070400
MF	Msin	UP	GO:0008308	voltage-gated anion channel activity	40	1	0.11	0.10127	Misin05G180600
BP	Msac	UP	GO:0006816	calcium ion transport	84	4	1.34	0.10199	Misin06G018100,Misin07G116200,Misin11G171000,Misin12G223700
BP	Msin	UP	GO:0046283	anthocyanin-containing compound metaboli...	39	1	0.11	0.1027	Misin07G506800
BP	hybrid3n	UP	GO:0006554	lysine catabolic process	113	3	1.12	0.10286	Misin10G053600,Misin11G161400,Misin12G168000
BP	Msac	DOWN	GO:0009813	flavonoid biosynthetic process	385	10	6.3	0.103	Misin01G062000,Misin02G298500,Misin02G338600,Misin04G160100,Misin11G046300,Misin12G046300,Misin12G100600,Misin18G253400,Misin19G127000,MisinT214300
BP	Msin	DOWN	GO:0045227	capsule polysaccharide biosynthetic proc...	9	1	0.11	0.10306	Misin04G254500
BP	Msin	DOWN	GO:0006420	arginyl-tRNA aminoacylation	9	1	0.11	0.10306	Misin17G159400
BP	Msin	DOWN	GO:0033358	UDP-L-arabinose biosynthetic process	9	1	0.11	0.10306	Misin04G254500
BP	Msin	DOWN	GO:0010222	stem vascular tissue pattern formation	9	1	0.11	0.10306	Misin02G184600
MF	hybrid3n	UP	GO:0004497	monooxygenase activity	754	15	7.31	0.10324	Misin01G340300,Misin01G487900,Misin02G333100,Misin02G333600,Misin04G001800,Misin07G068300,Misin07G200800,Misin08G001700,Misin08G068100,Misin09G018700,Misin12G134500,Misin16G162800,Misin17G165200,MisinT290600,MisinT471700
BP	Mxg	DOWN	GO:0009098	leucine biosynthetic process	68	4	1.78	0.10329	Misin07G264600,Misin11G007400,Misin12G016500,Misin13G167500
BP	Mxg	DOWN	GO:0009099	valine biosynthetic process	68	4	1.78	0.10329	Misin07G264600,Misin11G007400,Misin12G016500,Misin13G167500
MF	Msin	UP	GO:0000049	tRNA binding	41	1	0.11	0.10366	Misin15G158500
BP	hybrid3n	UP	GO:0009627	systemic acquired resistance	55	2	0.55	0.10367	Misin06G109200,Misin10G076700
BP	Mxg	DOWN	GO:0015706	nitrate transport	23	3	0.6	0.1038	Misin05G242700,Misin06G246800,Misin14G152900
BP	hybrid3n	UP	GO:0006086	acetyl-CoA biosynthetic process from pyr...	11	1	0.11	0.10399	Misin18G109800
BP	Msac	UP	GO:0048657	anther wall tapetum cell differentiation	7	1	0.11	0.10667	Misin09G018700
BP	Msac	UP	GO:0009641	shade avoidance	7	1	0.11	0.10667	Misin08G294800
BP	Msac	UP	GO:0072321	chaperone-mediated protein transport	7	1	0.11	0.10667	Misin14G110600
BP	Msac	UP	GO:0006102	isocitrate metabolic process	7	1	0.11	0.10667	Misin06G203600
BP	Msac	UP	GO:0043132	NAD transport	7	1	0.11	0.10667	Misin01G406200
BP	Msac	UP	GO:0006065	UDP-glucuronate biosynthetic process	7	1	0.11	0.10667	Misin04G012800
BP	Msac	UP	GO:0006021	inositol biosynthetic process	7	1	0.11	0.10667	Misin02G447000
BP	Msac	UP	GO:0009234	menaquinone biosynthetic process	7	1	0.11	0.10667	MisinT402200
BP	Msin	UP	GO:0002098	tRNA wobble uridine modification	41	1	0.11	0.1077	Misin15G158500
BP	hybrid3n	DOWN	GO:0006829	zinc ion transport	66	4	0.84	0.10839	Misin01G321200,Misin04G085300,Misin05G344400,Misin07G138000
BP	Msac	DOWN	GO:0008272	sulfate transport	32	3	0.52	0.10875	Misin03G248400,Misin04G138400,Misin07G320000
BP	Mxg	DOWN	GO:0006687	glycosphingolipid metabolic process	153	7	4.01	0.10876	Misin01G412500,Misin04G332600,Misin05G081700,Misin05G177900,Misin06G370900,Misin11G111200,MisinT227600
BP	hybrid3n	DOWN	GO:0010222	stem vascular tissue pattern formation	9	1	0.11	0.10897	Misin13G036800
BP	hybrid3n	DOWN	GO:0060359	response to ammonium ion	9	1	0.11	0.10897	Misin16G234800
BP	hybrid3n	DOWN	GO:0089722	phosphoenolpyruvate transmembrane transp...	9	1	0.11	0.10897	Misin16G069600
BP	hybrid3n	DOWN	GO:0000256	allantoin catabolic process	9	1	0.11	0.10897	Misin11G264800
BP	Msac	DOWN	GO:0005980	glycogen catabolic process	7	1	0.11	0.10907	Misin07G485600
BP	Msac	DOWN	GO:0006557	S-adenosylmethioninamine biosynthetic pr...	7	1	0.11	0.10907	Misin03G173400
BP	Msac	DOWN	GO:0006761	dihydrofolate biosynthetic process	7	1	0.11	0.10907	Misin04G402200
BP	Msac	DOWN	GO:0030639	polyketide biosynthetic process	7	1	0.11	0.10907	Misin07G003000
BP	Msac	DOWN	GO:0015768	maltose transport	7	1	0.11	0.10907	Misin07G377000
BP	Msac	DOWN	GO:0015759	beta-glucoside transport	7	1	0.11	0.10907	Misin07G377000
BP	hybrid3n	UP	GO:0031122	cytoplasmic microtubule organization	57	2	0.57	0.11002	Misin05G014900,Misin06G004500
BP	Msin	UP	GO:0048825	cotyledon development	42	1	0.12	0.1102	Misin08G325000
BP	Msin	UP	GO:0006449	regulation of translational termination	42	1	0.12	0.1102	Misin08G325000
MF	Msin	UP	GO:0043169	cation binding	6563	27	17.48	0.11074	Misin01G487900,Misin02G413800,Misin03G014300,Misin03G141800,Misin04G027900,Misin04G162500,Misin06G130100,Misin06G149100,Misin06G234900,Misin07G066600,Misin07G066700,Misin07G405500,Misin07G506800,Misin08G197500,Misin08G295000,Misin11G208300,Misin11G262800,Misin11G270000,Misin12G035300,Misin14G045600,Misin16G041700,Misin16G079400,Misin16G239400,Misin17G127100,Misin17G216700,Misin18G206400,MisinT322…
BP	Msac	DOWN	GO:0006123	mitochondrial electron transport, cytoch...	35	2	0.57	0.11175	Misin06G190900,MisinT584600
BP	Mxg	DOWN	GO:0019740	nitrogen utilization	40	3	1.05	0.11237	Misin05G367000,Misin06G339100,Misin15G121400
BP	Mxg	DOWN	GO:0052696	flavonoid glucuronidation	339	13	8.89	0.11242	Misin01G062000,Misin01G062200,Misin01G062600,Misin02G063000,Misin02G063200,Misin02G298500,Misin04G294600,Misin06G294700,Misin11G046300,Misin12G046300,Misin12G100600,Misin18G137700,MisinT251400
BP	hybrid3n	UP	GO:0001172	transcription, RNA-templated	12	1	0.12	0.11289	Misin05G031800
BP	Msin	DOWN	GO:0019563	glycerol catabolic process	10	1	0.12	0.11384	Misin03G235900
BP	Msin	DOWN	GO:0006437	tyrosyl-tRNA aminoacylation	10	1	0.12	0.11384	Misin07G159000
BP	Mxg	UP	GO:0006099	tricarboxylic acid cycle	157	7	3.06	0.11445	Misin01G185300,Misin03G139300,Misin03G345600,Misin04G275200,Misin05G273100,Misin06G234900,Misin06G253000
BP	hybrid3n	DOWN	GO:0006522	alanine metabolic process	93	3	1.18	0.11578	Misin12G252300,Misin14G041100,Misin15G041400
BP	hybrid3n	DOWN	GO:0006531	aspartate metabolic process	93	3	1.18	0.11578	Misin12G252300,Misin14G041100,Misin15G041400
BP	hybrid3n	UP	GO:0016926	protein desumoylation	59	2	0.59	0.11647	Misin04G185900,Misin04G197600
MF	Msin	DOWN	GO:0008187	poly-pyrimidine tract binding	14	2	0.17	0.11673	Misin02G076500,Misin10G186300
BP	Msac	DOWN	GO:0007268	chemical synaptic transmission	36	2	0.59	0.1171	Misin03G172500,Misin04G304300
BP	Msac	DOWN	GO:0035235	ionotropic glutamate receptor signaling ...	36	2	0.59	0.1171	Misin03G172500,Misin04G304300
BP	Msac	UP	GO:0006354	DNA-templated transcription, elongation	109	4	1.74	0.11758	Misin01G353300,Misin02G351600,Misin07G046400,Misin08G046900
BP	Msin	UP	GO:0043069	negative regulation of programmed cell d...	45	1	0.12	0.1176	Misin11G262800
BP	Msin	UP	GO:0000045	autophagosome assembly	45	1	0.12	0.1176	Misin02G071100
BP	Msin	DOWN	GO:0006334	nucleosome assembly	100	3	1.2	0.11943	Misin07G216700,Misin07G217200,MisinT370200
BP	hybrid3n	DOWN	GO:0048833	specification of floral organ number	10	1	0.13	0.12032	Misin18G271300
BP	hybrid3n	DOWN	GO:0006437	tyrosyl-tRNA aminoacylation	10	1	0.13	0.12032	Misin19G101900
BP	hybrid3n	DOWN	GO:0090630	activation of GTPase activity	47	2	0.6	0.12049	Misin03G282100,Misin04G305400
BP	Msac	UP	GO:0090308	regulation of methylation-dependent chro...	8	1	0.13	0.12095	Misin13G004100
BP	Msac	UP	GO:0002940	tRNA N2-guanine methylation	8	1	0.13	0.12095	Misin17G113100
BP	Msac	UP	GO:0006426	glycyl-tRNA aminoacylation	8	1	0.13	0.12095	Misin13G169600
BP	Msac	UP	GO:0006656	phosphatidylcholine biosynthetic process	8	1	0.13	0.12095	Misin05G239800
BP	Msac	UP	GO:0048208	COPII vesicle coating	8	1	0.13	0.12095	Misin18G080600
BP	Msac	DOWN	GO:0006032	chitin catabolic process	74	3	1.21	0.12122	Misin01G494400,Misin09G085800,Misin15G152900
BP	hybrid3n	UP	GO:0032147	activation of protein kinase activity	23	2	0.23	0.12137	Misin01G390800,Misin03G136700
BP	hybrid3n	UP	GO:0048564	photosystem I assembly	13	1	0.13	0.1217	Misin02G038500
BP	Mxg	DOWN	GO:0019252	starch biosynthetic process	100	5	2.62	0.12289	Misin03G241800,Misin05G189500,Misin06G198900,Misin07G495600,MisinT272300
BP	Msac	UP	GO:0009813	flavonoid biosynthetic process	385	10	6.15	0.12338	Misin02G063300,Misin03G095900,Misin03G300300,Misin06G256100,Misin09G069900,Misin15G153000,Misin19G069400,Misin19G088300,MisinT158700,MisinT266700
BP	Msac	DOWN	GO:0016131	brassinosteroid metabolic process	83	3	1.36	0.12348	Misin04G302600,Misin07G085500,Misin13G134200
BP	Msac	UP	GO:0015976	carbon utilization	164	5	2.62	0.12349	Misin06G234900,Misin17G073700,Misin17G073800,Misin18G220800,MisinT234300
BP	Msac	DOWN	GO:0006597	spermine biosynthetic process	8	1	0.13	0.12365	Misin03G173400
BP	Msac	DOWN	GO:0010205	photoinhibition	8	1	0.13	0.12365	Misin07G299600
BP	Msac	DOWN	GO:2000012	regulation of auxin polar transport	8	1	0.13	0.12365	MisinT420400
BP	Msac	DOWN	GO:0032781	positive regulation of ATPase activity	8	1	0.13	0.12365	Misin13G129200
BP	Msac	DOWN	GO:0046688	response to copper ion	8	1	0.13	0.12365	Misin05G344400
BP	Msac	DOWN	GO:0046621	negative regulation of organ growth	8	1	0.13	0.12365	MisinT420400
BP	Msac	DOWN	GO:0016246	RNA interference	95	2	1.55	0.12375	Misin02G157700,MisinT402800
BP	Mxg	DOWN	GO:0098721	uracil import across plasma membrane	5	1	0.13	0.12445	Misin15G156200
BP	Mxg	DOWN	GO:0098710	guanine import across plasma membrane	5	1	0.13	0.12445	Misin15G156200
BP	Mxg	DOWN	GO:0060776	simple leaf morphogenesis	5	1	0.13	0.12445	Misin01G157500
BP	Mxg	DOWN	GO:0098702	adenine import across plasma membrane	5	1	0.13	0.12445	Misin15G156200
BP	Mxg	DOWN	GO:0010187	negative regulation of seed germination	5	1	0.13	0.12445	Misin07G078900
BP	Mxg	DOWN	GO:0006421	asparaginyl-tRNA aminoacylation	5	1	0.13	0.12445	Misin05G157500
BP	Mxg	DOWN	GO:0042550	photosystem I stabilization	5	1	0.13	0.12445	Misin04G223900
BP	Mxg	DOWN	GO:0072334	UDP-galactose transmembrane transport	5	1	0.13	0.12445	Misin18G173600
BP	Mxg	DOWN	GO:0035344	hypoxanthine transport	5	1	0.13	0.12445	Misin15G156200
BP	Mxg	DOWN	GO:0033169	histone H3-K9 demethylation	5	1	0.13	0.12445	Misin02G259800
BP	Msin	DOWN	GO:0051504	diterpene phytoalexin precursor biosynth...	11	1	0.13	0.12449	Misin01G226100
BP	Msin	DOWN	GO:0010588	cotyledon vascular tissue pattern format...	11	1	0.13	0.12449	Misin02G184600
BP	hybrid3n	DOWN	GO:0010229	inflorescence development	48	2	0.61	0.12472	Misin19G047200,Misin19G047400
BP	Msin	UP	GO:0019872	streptomycin biosynthetic process	48	1	0.13	0.1249	Misin08G239900
BP	Mxg	DOWN	GO:0090630	activation of GTPase activity	47	3	1.23	0.12528	Misin04G305400,Misin07G250900,Misin13G174700
BP	Msin	DOWN	GO:0009811	stilbene biosynthetic process	52	2	0.62	0.12919	Misin07G295100,Misin07G453100
BP	hybrid3n	UP	GO:0006561	proline biosynthetic process	20	3	0.2	0.12967	Misin05G338300,Misin16G155900,Misin17G166600
BP	Msin	UP	GO:0010182	sugar mediated signaling pathway	50	1	0.14	0.1298	Misin08G325000
BP	Mxg	DOWN	GO:0001708	cell fate specification	24	2	0.63	0.12997	Misin01G420900,Misin02G418000
BP	Mxg	DOWN	GO:0072488	ammonium transmembrane transport	24	2	0.63	0.12997	Misin05G367000,Misin06G339100
BP	hybrid3n	UP	GO:0006513	protein monoubiquitination	14	1	0.14	0.13043	Misin04G352100
BP	hybrid3n	UP	GO:0006048	UDP-N-acetylglucosamine biosynthetic pro...	14	1	0.14	0.13043	Misin16G231000
BP	hybrid3n	UP	GO:0016554	cytidine to uridine editing	14	1	0.14	0.13043	Misin02G457600
BP	Msac	UP	GO:0001101	response to acid chemical	625	19	9.99	0.13063	Misin01G328300,Misin04G180100,Misin04G263800,Misin05G245900,Misin06G257300,Misin06G287500,Misin06G338800,Misin07G411800,Misin07G438800,Misin08G160600,Misin08G206600,Misin08G235000,Misin09G052900,Misin11G144500,Misin14G086000,Misin16G012300,Misin16G079400,Misin16G185400,Misin16G237200
BP	Mxg	DOWN	GO:0019872	streptomycin biosynthetic process	48	3	1.26	0.13118	Misin05G189500,Misin05G272400,Misin06G198900
BP	hybrid3n	DOWN	GO:0035436	triose phosphate transmembrane transport	11	1	0.14	0.13153	Misin16G069600
BP	hybrid3n	DOWN	GO:0030026	cellular manganese ion homeostasis	11	1	0.14	0.13153	Misin05G344400
BP	hybrid3n	DOWN	GO:0010588	cotyledon vascular tissue pattern format...	11	1	0.14	0.13153	Misin13G036800
BP	hybrid3n	DOWN	GO:0009854	oxidative photosynthetic carbon pathway	11	1	0.14	0.13153	Misin12G201100
BP	hybrid3n	DOWN	GO:0006086	acetyl-CoA biosynthetic process from pyr...	11	1	0.14	0.13153	Misin11G007400
BP	Msin	UP	GO:0010162	seed dormancy process	51	1	0.14	0.1322	Misin08G325000
BP	Msin	UP	GO:0009690	cytokinin metabolic process	51	1	0.14	0.1322	Misin05G397300
BP	Msac	DOWN	GO:0061615	glycolytic process through fructose-6-ph...	39	2	0.64	0.1335	Misin05G036600,Misin19G040600
BP	Msac	UP	GO:0019260	1,2-dichloroethane catabolic process	40	2	0.64	0.13394	Misin07G056700,Misin10G053600
BP	Msin	UP	GO:0006108	malate metabolic process	52	1	0.14	0.1346	Misin06G234900
BP	hybrid3n	UP	GO:0090502	RNA phosphodiester bond hydrolysis, endo...	172	4	1.71	0.13461	Misin01G364800,Misin05G032600,Misin06G025600,MisinT236600
BP	Msin	DOWN	GO:0048439	flower morphogenesis	12	1	0.14	0.13501	Misin02G259800
BP	Msin	DOWN	GO:0008285	negative regulation of cell proliferatio...	12	1	0.14	0.13501	Misin07G382600
BP	Msin	DOWN	GO:0006080	substituted mannan metabolic process	12	1	0.14	0.13501	MisinT219500
BP	Msac	UP	GO:0007169	transmembrane receptor protein tyrosine ...	9	1	0.14	0.13501	Misin06G113500
BP	Msac	UP	GO:0044211	CTP salvage	9	1	0.14	0.13501	Misin13G161700
BP	Msac	UP	GO:0044206	UMP salvage	9	1	0.14	0.13501	Misin13G161700
BP	Msac	UP	GO:0000917	division septum assembly	9	1	0.14	0.13501	Misin02G439600
BP	Msin	DOWN	GO:0015976	carbon utilization	164	4	1.97	0.13589	Misin01G412200,Misin03G235900,Misin12G105200,Misin16G186800
BP	Msac	UP	GO:0009809	lignin biosynthetic process	80	3	1.28	0.13646	Misin06G319500,Misin08G068700,MisinT290600
BP	Msac	UP	GO:0000413	protein peptidyl-prolyl isomerization	124	4	1.98	0.1378	Misin01G406200,Misin04G287200,Misin06G116700,Misin11G045800
BP	Msac	DOWN	GO:0008614	pyridoxine metabolic process	9	1	0.15	0.13799	Misin08G026800
BP	Msin	UP	GO:0009734	auxin-activated signaling pathway	235	2	0.65	0.1387	Misin11G262800,Misin15G108300
BP	Mxg	DOWN	GO:0010215	cellulose microfibril organization	25	2	0.66	0.13893	Misin04G355400,Misin04G405800
MF	Msac	DOWN	GO:0015079	potassium ion transmembrane transporter ...	140	7	2.39	0.13902	Misin02G180500,Misin03G135700,Misin04G388800,Misin08G205800,Misin08G268000,Misin18G110200,Misin19G114000
BP	hybrid3n	UP	GO:0009959	negative gravitropism	15	1	0.15	0.13907	Misin02G038500
BP	hybrid3n	UP	GO:0009911	positive regulation of flower developmen...	15	1	0.15	0.13907	Misin09G018700
BP	Msin	UP	GO:1903959	regulation of anion transmembrane transp...	54	1	0.15	0.1394	Misin05G180600
BP	Msin	UP	GO:0010363	regulation of plant-type hypersensitive ...	54	1	0.15	0.1394	Misin11G262800
BP	Msac	UP	GO:0006655	phosphatidylglycerol biosynthetic proces...	41	2	0.66	0.1394	Misin01G193500,Misin16G237200
BP	Msac	UP	GO:0010224	response to UV-B	41	2	0.66	0.1394	Misin09G018700,Misin11G144300
BP	Msac	DOWN	GO:0044550	secondary metabolite biosynthetic proces...	611	14	10	0.1409	Misin01G226100,Misin02G061000,Misin02G199800,Misin03G238800,Misin06G171500,Misin06G345200,Misin07G003000,Misin07G269400,Misin07G295100,Misin13G057900,Misin14G110300,MisinT014600,MisinT219600,MisinT388400
BP	Msac	DOWN	GO:0006541	glutamine metabolic process	94	4	1.54	0.14297	Misin08G026800,Misin08G064900,Misin09G194600,Misin14G041100
BP	Mxg	DOWN	GO:0031408	oxylipin biosynthetic process	50	3	1.31	0.14325	Misin01G114300,Misin07G230900,Misin07G495600
BP	Mxg	DOWN	GO:0016556	mRNA modification	77	4	2.02	0.14382	Misin03G037000,Misin04G002900,Misin11G233900,Misin12G247900
BP	Mxg	DOWN	GO:0009097	isoleucine biosynthetic process	77	4	2.02	0.14382	Misin07G264600,Misin11G007400,Misin12G016500,Misin13G167500
BP	Msac	UP	GO:0046251	limonene catabolic process	42	2	0.67	0.14489	Misin07G056700,Misin10G053600
BP	Msin	DOWN	GO:0009684	indoleacetic acid biosynthetic process	13	1	0.16	0.1454	Misin03G235900
BP	Msac	UP	GO:0009738	abscisic acid-activated signaling pathwa...	222	6	3.55	0.14656	Misin01G328300,Misin06G338800,Misin07G411800,Misin08G160600,Misin08G206600,Misin11G144500
BP	Msin	DOWN	GO:0000209	protein polyubiquitination	169	4	2.03	0.14675	Misin03G001600,Misin03G009500,Misin04G188200,MisinT174000
BP	Mxg	DOWN	GO:2000904	regulation of starch metabolic process	6	1	0.16	0.14742	Misin01G494100
BP	Mxg	DOWN	GO:0019441	tryptophan catabolic process to kynureni...	6	1	0.16	0.14742	Misin08G067700
BP	Mxg	DOWN	GO:0006691	leukotriene metabolic process	6	1	0.16	0.14742	Misin05G072400
BP	Mxg	DOWN	GO:0001887	selenium compound metabolic process	6	1	0.16	0.14742	Misin17G003600
BP	Mxg	DOWN	GO:0006166	purine ribonucleoside salvage	6	1	0.16	0.14742	MisinT545200
BP	hybrid3n	UP	GO:0015837	amine transport	16	1	0.16	0.14762	Misin05G188100
BP	Mxg	DOWN	GO:0009595	detection of biotic stimulus	26	2	0.68	0.14802	Misin07G454200,MisinT272300
BP	Mxg	DOWN	GO:0015695	organic cation transport	26	2	0.68	0.14802	Misin05G367000,Misin06G339100
BP	Msac	UP	GO:0015700	arsenite transport	10	1	0.16	0.14884	Misin01G216200
BP	Msac	UP	GO:0006567	threonine catabolic process	10	1	0.16	0.14884	MisinT473800
BP	Msac	UP	GO:0009649	entrainment of circadian clock	10	1	0.16	0.14884	Misin08G294800
BP	Msac	UP	GO:0000244	spliceosomal tri-snRNP complex assembly	10	1	0.16	0.14884	Misin11G013000
BP	Msac	UP	GO:1900865	chloroplast RNA modification	10	1	0.16	0.14884	MisinT212100
BP	Msin	UP	GO:0032436	positive regulation of proteasomal ubiqu...	58	1	0.16	0.1489	Misin07G506800
BP	Msin	DOWN	GO:0055114	oxidation-reduction process	3524	50	42.33	0.14994	Misin01G114300,Misin01G285800,Misin01G296600,Misin01G412200,Misin01G416600,Misin02G259800,Misin02G290200,Misin02G375800,Misin02G438500,Misin02G502200,Misin03G120800,Misin04G275200,Misin04G279500,Misin05G090900,Misin06G030000,Misin06G053100,Misin06G292400,Misin06G334400,Misin07G147000,Misin07G230900,Misin07G299600,Misin07G306900,Misin07G370200,Misin07G391600,Misin07G422000,Misin07G525600,Misin08G0…
BP	Msac	DOWN	GO:0046482	para-aminobenzoic acid metabolic process	10	1	0.16	0.1521	Misin02G267600
BP	Msac	DOWN	GO:0046685	response to arsenic-containing substance	10	1	0.16	0.1521	Misin01G292300
BP	Msac	DOWN	GO:0006431	methionyl-tRNA aminoacylation	10	1	0.16	0.1521	Misin08G268000
BP	hybrid3n	DOWN	GO:0019048	modulation by virus of host morphology o...	13	1	0.17	0.15352	Misin12G201100
BP	Msin	DOWN	GO:0010359	regulation of anion channel activity	14	1	0.17	0.15567	Misin05G205600
BP	Msin	DOWN	GO:0080022	primary root development	14	1	0.17	0.15567	Misin03G235900
BP	Msin	DOWN	GO:0019877	diaminopimelate biosynthetic process	14	1	0.17	0.15567	Misin01G416600
BP	hybrid3n	UP	GO:0006995	cellular response to nitrogen starvation	17	1	0.17	0.15609	Misin06G192500
BP	hybrid3n	UP	GO:0010190	cytochrome b6f complex assembly	17	1	0.17	0.15609	Misin06G405800
BP	hybrid3n	UP	GO:0010183	pollen tube guidance	17	1	0.17	0.15609	Misin01G390800
BP	Mxg	DOWN	GO:0019521	D-gluconate metabolic process	27	2	0.71	0.15722	Misin07G264600,Misin13G167500
BP	hybrid3n	UP	GO:0006633	fatty acid biosynthetic process	327	6	3.25	0.15758	Misin06G149100,Misin07G061500,Misin15G171200,Misin18G178000,Misin18G214200,Misin19G196400
BP	hybrid3n	DOWN	GO:0034219	carbohydrate transmembrane transport	185	8	2.36	0.16139	Misin01G434200,Misin04G008100,Misin04G158500,Misin08G073400,Misin12G102300,Misin15G106600,Misin15G119800,Misin16G069600
BP	Msac	UP	GO:0006699	bile acid biosynthetic process	45	2	0.72	0.16165	Misin07G056700,Misin10G053600
BP	Msac	DOWN	GO:0006002	fructose 6-phosphate metabolic process	44	2	0.72	0.16186	Misin05G036600,Misin19G040600
BP	Msin	DOWN	GO:0009805	coumarin biosynthetic process	60	2	0.72	0.16233	Misin07G295100,Misin07G453100
BP	Msac	UP	GO:0045039	protein import into mitochondrial inner ...	11	1	0.18	0.16244	Misin14G110600
BP	Msac	UP	GO:0050667	homocysteine metabolic process	11	1	0.18	0.16244	Misin14G168800
BP	Mxg	DOWN	GO:0050832	defense response to fungus	171	7	4.49	0.16394	Misin04G247600,Misin05G204900,Misin07G454200,Misin12G260200,Misin17G133400,MisinT272300,MisinT500100
BP	hybrid3n	DOWN	GO:0097054	L-glutamate biosynthetic process	14	1	0.18	0.16431	Misin16G234800
BP	hybrid3n	DOWN	GO:0019530	taurine metabolic process	14	1	0.18	0.16431	Misin06G076600
BP	hybrid3n	DOWN	GO:0071421	manganese ion transmembrane transport	14	1	0.18	0.16431	Misin05G344400
BP	hybrid3n	UP	GO:0019432	triglyceride biosynthetic process	18	1	0.18	0.16447	Misin05G285000
BP	hybrid3n	UP	GO:0032880	regulation of protein localization	18	1	0.18	0.16447	Misin06G109200
BP	hybrid3n	UP	GO:0006529	asparagine biosynthetic process	18	1	0.18	0.16447	Misin14G007100
BP	Msin	DOWN	GO:0045037	protein import into chloroplast stroma	15	1	0.18	0.16582	Misin19G209500
BP	Mxg	DOWN	GO:0010119	regulation of stomatal movement	34	4	0.89	0.16595	Misin05G205600,Misin06G195400,Misin07G495600,Misin08G267800
BP	Msac	DOWN	GO:0051504	diterpene phytoalexin precursor biosynth...	11	1	0.18	0.16598	Misin01G226100
BP	Msac	DOWN	GO:0030026	cellular manganese ion homeostasis	11	1	0.18	0.16598	Misin05G344400
BP	Msac	DOWN	GO:0016123	xanthophyll biosynthetic process	11	1	0.18	0.16598	Misin06G171500
MF	Msin	UP	GO:0020037	heme binding	802	4	2.14	0.16607	Misin01G487900,Misin07G066600,Misin07G066700,Misin11G270000
BP	Mxg	DOWN	GO:0005978	glycogen biosynthetic process	28	2	0.73	0.16653	Misin05G189500,Misin06G198900
BP	Mxg	DOWN	GO:0010218	response to far red light	28	2	0.73	0.16653	Misin07G454200,Misin07G495600
BP	Msac	DOWN	GO:0016998	cell wall macromolecule catabolic proces...	86	3	1.41	0.16683	Misin01G494400,Misin09G085800,Misin15G152900
BP	Mxg	DOWN	GO:0080147	root hair cell development	27	2	0.71	0.1697	Misin09G031800,Misin12G009400
BP	Mxg	DOWN	GO:0006557	S-adenosylmethioninamine biosynthetic pr...	7	1	0.18	0.16979	Misin11G130000
BP	Mxg	DOWN	GO:0010019	chloroplast-nucleus signaling pathway	7	1	0.18	0.16979	Misin14G011800
BP	Mxg	DOWN	GO:0051091	positive regulation of DNA-binding trans...	7	1	0.18	0.16979	Misin01G372600
BP	Mxg	DOWN	GO:0006761	dihydrofolate biosynthetic process	7	1	0.18	0.16979	Misin04G402200
BP	hybrid3n	DOWN	GO:0005985	sucrose metabolic process	689	12	8.78	0.17217	Misin02G348100,Misin03G049500,Misin03G153200,Misin04G171600,Misin07G212900,Misin07G350100,Misin12G077600,Misin13G097200,Misin16G080200,Misin18G277200,Misin19G258500,MisinT394000
BP	hybrid3n	DOWN	GO:0031338	regulation of vesicle fusion	59	2	0.75	0.17321	Misin03G282100,Misin04G305400
BP	Msin	UP	GO:0050790	regulation of catalytic activity	794	4	2.2	0.1747	Misin07G405500,Misin08G197500,Misin17G013100,Misin17G015000
BP	hybrid3n	DOWN	GO:0010048	vernalization response	15	1	0.19	0.17495	Misin15G124400
BP	Msac	UP	GO:0045910	negative regulation of DNA recombination	14	2	0.22	0.17553	Misin03G294900,Misin18G036500
BP	Mxg	DOWN	GO:0010051	xylem and phloem pattern formation	42	3	1.1	0.17571	Misin05G092400,Misin13G036800,Misin14G152900
BP	Msin	DOWN	GO:0006438	valyl-tRNA aminoacylation	16	1	0.19	0.17584	Misin07G159000
BP	Msin	DOWN	GO:0009800	cinnamic acid biosynthetic process	16	1	0.19	0.17584	Misin12G150500
BP	Msac	UP	GO:0044375	regulation of peroxisome size	12	1	0.19	0.17584	Misin01G406200
BP	Msac	UP	GO:0034975	protein folding in endoplasmic reticulum	12	1	0.19	0.17584	Misin09G064200
BP	Msac	UP	GO:0008285	negative regulation of cell proliferatio...	12	1	0.19	0.17584	Misin04G254000
BP	Msac	UP	GO:0050898	nitrile metabolic process	12	1	0.19	0.17584	Misin07G418600
BP	hybrid3n	DOWN	GO:0009805	coumarin biosynthetic process	60	2	0.76	0.17777	Misin05G241800,Misin07G295100
BP	hybrid3n	UP	GO:0006284	base-excision repair	77	2	0.76	0.17803	Misin07G216100,Misin13G196300
BP	Msac	UP	GO:0045454	cell redox homeostasis	236	6	3.77	0.17821	Misin01G367300,Misin07G322300,Misin07G508600,Misin08G217000,Misin09G064200,Misin16G228500
BP	Msac	UP	GO:0061077	chaperone-mediated protein folding	67	3	1.07	0.17835	Misin04G287200,Misin11G045800,Misin18G063100
BP	Mxg	UP	GO:0046916	cellular transition metal ion homeostasi...	225	8	4.39	0.17876	Misin02G173300,Misin03G127500,Misin07G196800,Misin12G035300,Misin12G160100,Misin16G239400,Misin17G245600,MisinT331400
BP	Msac	DOWN	GO:0008285	negative regulation of cell proliferatio...	12	1	0.2	0.17963	Misin07G382600
BP	Msac	DOWN	GO:0097503	sialylation	12	1	0.2	0.17963	Misin05G331200
BP	Msac	DOWN	GO:0009864	induced systemic resistance, jasmonic ac...	12	1	0.2	0.17963	Misin09G017600
BP	Msac	DOWN	GO:0000381	regulation of alternative mRNA splicing,...	12	1	0.2	0.17963	Misin11G202000
BP	hybrid3n	UP	GO:0048767	root hair elongation	20	1	0.2	0.181	MisinT167900
BP	hybrid3n	UP	GO:0006353	DNA-templated transcription, termination	20	1	0.2	0.181	Misin02G115400
BP	hybrid3n	UP	GO:0009750	response to fructose	20	1	0.2	0.181	Misin15G171200
BP	hybrid3n	UP	GO:0010044	response to aluminum ion	20	1	0.2	0.181	Misin02G064600
BP	hybrid3n	UP	GO:0010216	maintenance of DNA methylation	20	1	0.2	0.181	Misin05G405600
BP	hybrid3n	DOWN	GO:0010638	positive regulation of organelle organiz...	91	3	1.16	0.18191	Misin15G124400,Misin18G104100,Misin19G103100
BP	hybrid3n	DOWN	GO:0051156	glucose 6-phosphate metabolic process	192	7	2.45	0.18389	Misin05G036600,Misin06G027600,Misin06G362400,Misin07G251100,Misin16G078900,Misin16G080200,Misin19G042900
BP	Msac	DOWN	GO:0046274	lignin catabolic process	48	2	0.79	0.18525	Misin05G336900,Misin06G334400
BP	Mxg	DOWN	GO:0043090	amino acid import	30	2	0.79	0.18541	Misin13G011400,Misin13G011900
BP	Msin	DOWN	GO:0010082	regulation of root meristem growth	17	1	0.2	0.18574	Misin19G037500
BP	Msin	UP	GO:0050896	response to stimulus	6334	27	17.57	0.1874	Misin01G383300,Misin04G057000,Misin05G334400,Misin05G337800,Misin06G130100,Misin06G335400,Misin07G438800,Misin07G506800,Misin08G198300,Misin08G325000,Misin11G208300,Misin11G262800,Misin11G270000,Misin11G274000,Misin12G016000,Misin12G278500,Misin14G007100,Misin14G145300,Misin14G156100,Misin15G108300,Misin16G041700,Misin16G079400,Misin16G231000,Misin17G013100,Misin17G015000,Misin18G206400,MisinT322…
BP	Msin	DOWN	GO:0000413	protein peptidyl-prolyl isomerization	124	3	1.49	0.18746	Misin04G237000,Misin11G259400,MisinT174000
MF	Msin	UP	GO:0003993	acid phosphatase activity	78	1	0.21	0.18805	Misin18G206400
BP	Msin	UP	GO:0006897	endocytosis	75	1	0.21	0.1883	Misin07G319900
BP	Msac	UP	GO:0046283	anthocyanin-containing compound metaboli...	39	2	0.62	0.18882	Misin08G294800,Misin19G069400
BP	hybrid3n	UP	GO:0035434	copper ion transmembrane transport	21	1	0.21	0.18913	Misin13G199000
MF	Msin	UP	GO:0051536	iron-sulfur cluster binding	278	2	0.74	0.19146	Misin01G126400,Misin16G239400
BP	Mxg	DOWN	GO:0006597	spermine biosynthetic process	8	1	0.21	0.19157	Misin11G130000
BP	Mxg	DOWN	GO:1902584	positive regulation of response to water...	8	1	0.21	0.19157	Misin07G078900
BP	Mxg	DOWN	GO:0045815	positive regulation of gene expression, ...	8	1	0.21	0.19157	Misin02G259800
BP	Mxg	DOWN	GO:0009631	cold acclimation	8	1	0.21	0.19157	Misin07G196000
BP	Mxg	DOWN	GO:0046621	negative regulation of organ growth	8	1	0.21	0.19157	MisinT420400
BP	Mxg	DOWN	GO:0046166	glyceraldehyde-3-phosphate biosynthetic ...	8	1	0.21	0.19157	Misin03G235900
BP	Mxg	DOWN	GO:0070125	mitochondrial translational elongation	8	1	0.21	0.19157	Misin08G189600
BP	Mxg	DOWN	GO:0018315	molybdenum incorporation into molybdenum...	8	1	0.21	0.19157	Misin12G260200
BP	Mxg	DOWN	GO:2000012	regulation of auxin polar transport	8	1	0.21	0.19157	MisinT420400
BP	Mxg	DOWN	GO:0032324	molybdopterin cofactor biosynthetic proc...	8	1	0.21	0.19157	Misin12G260200
BP	Mxg	DOWN	GO:0051013	microtubule severing	8	1	0.21	0.19157	Misin05G292000
BP	Msin	UP	GO:0019497	hexachlorocyclohexane metabolic process	77	1	0.21	0.1928	Misin18G206400
BP	Mxg	DOWN	GO:0010114	response to red light	31	2	0.81	0.19496	Misin07G454200,Misin07G495600
BP	Mxg	DOWN	GO:0045595	regulation of cell differentiation	31	2	0.81	0.19496	Misin07G163600,MisinT336800
BP	Mxg	DOWN	GO:0015770	sucrose transport	31	2	0.81	0.19496	Misin15G106500,Misin15G106800
BP	Msin	DOWN	GO:0009269	response to desiccation	18	1	0.22	0.19553	Misin17G258000
BP	Msin	DOWN	GO:0032880	regulation of protein localization	18	1	0.22	0.19553	Misin03G235900
BP	hybrid3n	DOWN	GO:0010082	regulation of root meristem growth	17	1	0.22	0.19585	Misin06G361700
BP	Msin	DOWN	GO:0009098	leucine biosynthetic process	68	2	0.82	0.19677	Misin07G159000,Misin07G510900
BP	Msin	DOWN	GO:0009099	valine biosynthetic process	68	2	0.82	0.19677	Misin07G159000,Misin07G510900
BP	Msac	DOWN	GO:0070588	calcium ion transmembrane transport	50	2	0.82	0.19712	Misin14G010400,Misin17G186400
BP	hybrid3n	UP	GO:0009646	response to absence of light	22	1	0.22	0.19719	Misin14G007100
BP	Msin	DOWN	GO:0006342	chromatin silencing	146	4	1.75	0.19884	Misin01G100300,Misin03G052400,Misin09G159600,Misin16G004100
BP	Msac	UP	GO:0015868	purine ribonucleotide transport	29	2	0.46	0.20171	Misin07G086900,Misin08G087500
BP	Msac	UP	GO:0051503	adenine nucleotide transport	29	2	0.46	0.20171	Misin07G086900,Misin08G087500
BP	Msac	DOWN	GO:0009690	cytokinin metabolic process	51	2	0.83	0.20308	Misin07G289800,Misin13G129900
BP	hybrid3n	UP	GO:0010087	phloem or xylem histogenesis	45	2	0.45	0.20471	Misin04G185900,Misin05G030000
BP	Msin	DOWN	GO:0009085	lysine biosynthetic process	52	2	0.62	0.20491	Misin01G416600,Misin06G371600
BP	hybrid3n	UP	GO:0009252	peptidoglycan biosynthetic process	23	1	0.23	0.20517	Misin01G108900
BP	Msin	DOWN	GO:0006268	DNA unwinding involved in DNA replicatio...	19	1	0.23	0.2052	Misin16G174200
BP	Msin	DOWN	GO:0071249	cellular response to nitrate	19	1	0.23	0.2052	Misin08G235300
BP	Msin	DOWN	GO:0009853	photorespiration	70	2	0.84	0.20552	Misin02G076500,Misin15G015000
BP	hybrid3n	DOWN	GO:0046836	glycolipid transport	18	1	0.23	0.20609	Misin07G411000
BP	hybrid3n	DOWN	GO:1903826	arginine transmembrane transport	18	1	0.23	0.20609	Misin05G395500
BP	Msac	DOWN	GO:0008295	spermidine biosynthetic process	14	1	0.23	0.20627	Misin03G173400
BP	Msac	DOWN	GO:0071421	manganese ion transmembrane transport	14	1	0.23	0.20627	Misin05G344400
MF	Msin	UP	GO:0004650	polygalacturonase activity	87	1	0.23	0.20736	Misin01G020200
BP	Msin	UP	GO:0006950	response to stress	3272	16	9.08	0.2084	Misin01G383300,Misin05G334400,Misin07G438800,Misin07G506800,Misin08G198300,Misin08G325000,Misin11G262800,Misin11G270000,Misin11G274000,Misin12G016000,Misin12G278500,Misin16G041700,Misin17G013100,Misin17G015000,Misin18G206400,MisinT322000
BP	Msin	DOWN	GO:0006289	nucleotide-excision repair	71	2	0.85	0.20991	Misin07G062000,MisinT302500
BP	hybrid3n	UP	GO:0006635	fatty acid beta-oxidation	86	2	0.85	0.2104	Misin04G352100,MisinT167900
BP	Msin	UP	GO:0000165	MAPK cascade	85	1	0.24	0.2106	Misin11G262800
BP	hybrid3n	DOWN	GO:0005982	starch metabolic process	758	13	9.65	0.21223	Misin01G494100,Misin02G348100,Misin03G049500,Misin03G153200,Misin04G171600,Misin07G212900,Misin07G350100,Misin12G077600,Misin13G097200,Misin16G080200,Misin18G277200,Misin19G258500,MisinT394000
BP	hybrid3n	UP	GO:0000422	autophagy of mitochondrion	24	1	0.24	0.21307	Misin06G192500
BP	hybrid3n	DOWN	GO:0007178	transmembrane receptor protein serine/th...	125	3	1.59	0.21369	Misin02G491300,Misin09G111100,Misin10G104600
BP	Msin	DOWN	GO:0006368	transcription elongation from RNA polyme...	72	2	0.86	0.21431	Misin05G289800,Misin10G040300
BP	Msin	DOWN	GO:0010044	response to aluminum ion	20	1	0.24	0.21475	Misin18G247100
BP	hybrid3n	DOWN	GO:0032886	regulation of microtubule-based process	19	1	0.24	0.21621	Misin19G025600
BP	hybrid3n	DOWN	GO:0009785	blue light signaling pathway	19	1	0.24	0.21621	Misin12G101000
BP	Msin	UP	GO:0006612	protein targeting to membrane	88	1	0.24	0.2171	Misin11G262800
BP	hybrid3n	UP	GO:0010207	photosystem II assembly	88	2	0.87	0.21768	Misin02G038500,Misin04G287200
BP	Msac	DOWN	GO:0043666	regulation of phosphoprotein phosphatase...	46	5	0.75	0.21795	Misin02G377100,Misin05G003600,Misin08G108800,Misin09G143200,Misin11G217000
BP	hybrid3n	UP	GO:0009657	plastid organization	339	8	3.37	0.21845	Misin02G038500,Misin07G114800,Misin09G202600,Misin11G161400,Misin11G256500,Misin12G168000,Misin16G103700,Misin18G026800
BP	Msac	DOWN	GO:0002084	protein depalmitoylation	15	1	0.25	0.21926	Misin06G190900
BP	Msac	DOWN	GO:0015969	guanosine tetraphosphate metabolic proce...	15	1	0.25	0.21926	Misin04G201300
BP	hybrid3n	UP	GO:0080156	mitochondrial mRNA modification	25	1	0.25	0.22089	Misin02G457600
BP	hybrid3n	UP	GO:0046339	diacylglycerol metabolic process	25	1	0.25	0.22089	Misin04G408300
BP	Msin	DOWN	GO:0016998	cell wall macromolecule catabolic proces...	86	3	1.03	0.2224	Misin05G227800,Misin06G200400,MisinT219500
BP	Msin	DOWN	GO:0035434	copper ion transmembrane transport	21	1	0.25	0.22419	Misin19G209500
BP	Msin	DOWN	GO:0010206	photosystem II repair	21	1	0.25	0.22419	Misin12G103300
BP	hybrid3n	DOWN	GO:0061088	regulation of sequestering of zinc ion	20	1	0.25	0.2262	Misin05G344400
BP	hybrid3n	DOWN	GO:0015691	cadmium ion transport	20	1	0.25	0.2262	Misin04G085300
BP	Msin	UP	GO:0006522	alanine metabolic process	93	1	0.26	0.228	Misin14G007100
BP	Msin	UP	GO:0006531	aspartate metabolic process	93	1	0.26	0.228	Misin14G007100
BP	Msin	DOWN	GO:0009737	response to abscisic acid	365	9	4.38	0.23021	Misin01G386500,Misin01G499100,Misin02G145500,Misin02G184600,Misin02G377100,Misin02G501300,Misin04G279500,Misin05G205600,Misin09G159600
BP	Msin	DOWN	GO:0048544	recognition of pollen	138	3	1.66	0.23087	Misin06G221100,Misin12G239200,Misin19G168400
BP	hybrid3n	DOWN	GO:0046916	cellular transition metal ion homeostasi...	225	5	2.87	0.23164	Misin05G344400,Misin07G386000,Misin08G181300,Misin11G107000,Misin11G107200
BP	hybrid3n	UP	GO:0006568	tryptophan metabolic process	237	4	2.35	0.23169	Misin01G049400,Misin06G252900,Misin10G053600,Misin13G066600
BP	Mxg	DOWN	GO:0006779	porphyrin-containing compound biosynthet...	131	8	3.44	0.23248	Misin05G199900,Misin05G379400,Misin06G209200,Misin06G392100,Misin08G166800,Misin11G229800,Misin18G262100,MisinT272300
BP	Msin	DOWN	GO:0017183	peptidyl-diphthamide biosynthetic proces...	22	1	0.26	0.23351	Misin02G041900
BP	Msin	UP	GO:0009933	meristem structural organization	96	1	0.27	0.2344	Misin08G325000
BP	hybrid3n	DOWN	GO:0009690	cytokinin metabolic process	51	2	0.65	0.23575	Misin02G198000,Misin07G289800
BP	hybrid3n	DOWN	GO:0015808	L-alanine transport	21	1	0.27	0.23606	Misin05G395500
BP	hybrid3n	DOWN	GO:0010152	pollen maturation	21	1	0.27	0.23606	Misin19G179600
BP	hybrid3n	DOWN	GO:0048268	clathrin coat assembly	21	1	0.27	0.23606	Misin16G145800
BP	Msin	DOWN	GO:0009097	isoleucine biosynthetic process	77	2	0.92	0.23642	Misin07G159000,Misin07G510900
BP	Msac	DOWN	GO:0009407	toxin catabolic process	103	3	1.69	0.23806	Misin01G299800,Misin01G300300,Misin02G292400
BP	Msin	DOWN	GO:0006006	glucose metabolic process	387	9	4.65	0.24068	Misin01G412200,Misin02G502200,Misin03G235900,Misin05G272400,Misin05G311100,Misin12G105200,Misin16G186800,Misin17G065700,Misin18G026500
BP	Mxg	UP	GO:0031425	chloroplast RNA processing	19	2	0.37	0.24085	Misin03G037900,Misin17G131100
BP	Msin	UP	GO:0016567	protein ubiquitination	903	4	2.51	0.2418	Misin04G175900,Misin07G506800,Misin08G325000,Misin18G144500
BP	Msin	DOWN	GO:0001678	cellular glucose homeostasis	23	1	0.28	0.24273	Misin05G272400
BP	Msac	DOWN	GO:0009395	phospholipid catabolic process	204	5	3.34	0.24291	Misin05G258700,Misin11G110100,Misin12G115000,Misin13G187400,Misin17G229400
BP	Msac	DOWN	GO:0046839	phospholipid dephosphorylation	62	2	1.01	0.2445	Misin13G107200,Misin17G229400
BP	Msac	DOWN	GO:0006517	protein deglycosylation	17	1	0.28	0.24461	Misin15G036300
BP	Msac	DOWN	GO:0042343	indole glucosinolate metabolic process	17	1	0.28	0.24461	Misin02G061000
BP	Msac	DOWN	GO:0010082	regulation of root meristem growth	17	1	0.28	0.24461	Misin19G037400
BP	Msac	DOWN	GO:0035335	peptidyl-tyrosine dephosphorylation	58	2	0.95	0.2453	Misin01G292300,Misin17G017200
MF	Msin	UP	GO:0003729	mRNA binding	106	1	0.28	0.24664	MisinT567400
BP	Msin	UP	GO:0010228	vegetative to reproductive phase transit...	215	2	0.6	0.2475	Misin07G506800,Misin08G325000
BP	Msin	DOWN	GO:0098869	cellular oxidant detoxification	352	6	4.23	0.24995	Misin02G097400,Misin06G292400,Misin11G174100,Misin17G068500,Misin18G160500,MisinT060900
BP	Msin	UP	GO:0009845	seed germination	104	1	0.29	0.2513	Misin08G325000
BP	hybrid3n	DOWN	GO:0006541	glutamine metabolic process	94	3	1.2	0.25167	Misin14G041100,Misin15G041400,Misin16G234800
BP	Msin	DOWN	GO:0009686	gibberellin biosynthetic process	24	1	0.29	0.25183	Misin01G226100
BP	Msin	DOWN	GO:0015937	coenzyme A biosynthetic process	24	1	0.29	0.25183	Misin03G237100
BP	Msin	DOWN	GO:0000162	tryptophan biosynthetic process	145	3	1.74	0.25322	Misin07G159000,Misin12G067900,Misin18G026500
BP	Msin	DOWN	GO:0006566	threonine metabolic process	145	3	1.74	0.25322	Misin06G371600,Misin17G065700,MisinT018000
BP	Msin	UP	GO:0006771	riboflavin metabolic process	105	1	0.29	0.2534	Misin18G206400
BP	hybrid3n	UP	GO:0034968	histone lysine methylation	156	3	1.55	0.25382	Misin05G405600,Misin11G161400,Misin12G168000
BP	hybrid3n	DOWN	GO:0015812	gamma-aminobutyric acid transport	23	1	0.29	0.25541	Misin05G395500
BP	hybrid3n	DOWN	GO:0001678	cellular glucose homeostasis	23	1	0.29	0.25541	Misin16G080200
BP	Msac	DOWN	GO:0006529	asparagine biosynthetic process	18	1	0.29	0.25698	Misin14G041100
BP	Msac	DOWN	GO:0042823	pyridoxal phosphate biosynthetic process	18	1	0.29	0.25698	Misin08G026800
BP	Msac	DOWN	GO:0070084	protein initiator methionine removal	18	1	0.29	0.25698	Misin01G048400
BP	Msin	DOWN	GO:0046656	folic acid biosynthetic process	25	1	0.3	0.26082	Misin19G239600
BP	Msin	DOWN	GO:0015786	UDP-glucose transmembrane transport	25	1	0.3	0.26082	Misin18G247100
BP	Msin	DOWN	GO:0009749	response to glucose	25	1	0.3	0.26082	Misin05G272400
BP	Msin	DOWN	GO:0000712	resolution of meiotic recombination inte...	25	1	0.3	0.26082	Misin09G159600
BP	Mxg	DOWN	GO:1903959	regulation of anion transmembrane transp...	54	5	1.42	0.26184	Misin05G205600,Misin05G205800,Misin05G228900,Misin06G195400,Misin17G236500
BP	hybrid3n	DOWN	GO:0009395	phospholipid catabolic process	204	4	2.6	0.26276	Misin05G258700,Misin11G110100,Misin12G115000,Misin13G187400
BP	Msin	DOWN	GO:0006571	tyrosine biosynthetic process	149	3	1.79	0.26613	Misin07G159000,Misin12G067900,Misin18G026500
MF	Msin	UP	GO:0042802	identical protein binding	237	4	0.63	0.26726	Misin07G405500,Misin07G506800,Misin08G197500,Misin14G007100
BP	Msin	UP	GO:0009415	response to water	112	1	0.31	0.2678	Misin07G438800
BP	Msac	DOWN	GO:0042128	nitrate assimilation	19	1	0.31	0.26914	Misin05G242700
BP	Msin	DOWN	GO:0010189	vitamin E biosynthetic process	26	1	0.31	0.26971	Misin11G254500
BP	Msin	DOWN	GO:0035336	long-chain fatty-acyl-CoA metabolic proc...	26	1	0.31	0.26971	Misin03G120800
BP	Msin	DOWN	GO:0009595	detection of biotic stimulus	26	1	0.31	0.26971	MisinT272300
MF	Msin	DOWN	GO:0016301	kinase activity	4163	95	51.47	0.27075	Misin01G130100,Misin01G177900,Misin01G198700,Misin01G202900,Misin01G383700,Misin01G412200,Misin01G461900,Misin01G499100,Misin02G145500,Misin02G419100,Misin02G501300,Misin03G011600,Misin03G022700,Misin03G237100,Misin03G285000,Misin03G287200,Misin04G034400,Misin04G072200,Misin04G293900,Misin04G310400,Misin04G310600,Misin04G405400,Misin05G042900,Misin05G046900,Misin05G205600,Misin05G208400,Misin05G2…
BP	Mxg	DOWN	GO:0009851	auxin biosynthetic process	25	3	0.66	0.27266	Misin01G055200,Misin03G235900,Misin12G009400
BP	hybrid3n	DOWN	GO:0010215	cellulose microfibril organization	25	1	0.32	0.27427	Misin04G405800
BP	hybrid3n	DOWN	GO:0045332	phospholipid translocation	25	1	0.32	0.27427	Misin02G358500
BP	hybrid3n	DOWN	GO:0006145	purine nucleobase catabolic process	25	1	0.32	0.27427	Misin11G264800
BP	hybrid3n	DOWN	GO:0010315	auxin efflux	25	1	0.32	0.27427	Misin19G101900
BP	hybrid3n	DOWN	GO:0015917	aminophospholipid transport	25	1	0.32	0.27427	Misin02G358500
BP	Msac	DOWN	GO:0006857	oligopeptide transport	63	2	1.03	0.27566	Misin07G170900,Misin13G027300
BP	Msin	UP	GO:0009908	flower development	451	3	1.25	0.277	Misin08G325000,Misin16G041700,MisinT567400
MF	Msin	UP	GO:0005355	glucose transmembrane transporter activi...	122	1	0.33	0.27823	MisinT147900
BP	Msin	DOWN	GO:0046417	chorismate metabolic process	27	1	0.32	0.27849	Misin19G239600
BP	Msac	UP	GO:0009657	plastid organization	339	22	5.42	0.27939	Misin01G053900,Misin01G076900,Misin01G193500,Misin01G373700,Misin02G038500,Misin02G335300,Misin02G363800,Misin04G357100,Misin04G388500,Misin05G336600,Misin06G334200,Misin07G322300,Misin11G256700,Misin11G267500,Misin16G103700,Misin16G237200,Misin16G243400,Misin17G142100,Misin17G250900,Misin18G026800,Misin18G234200,MisinT040800
BP	Msac	DOWN	GO:0035999	tetrahydrofolate interconversion	20	1	0.33	0.28111	Misin02G076500
BP	Msac	DOWN	GO:0061088	regulation of sequestering of zinc ion	20	1	0.33	0.28111	Misin05G344400
BP	hybrid3n	DOWN	GO:0000162	tryptophan biosynthetic process	145	3	1.85	0.28156	Misin18G026500,Misin18G197900,Misin19G101900
BP	hybrid3n	DOWN	GO:0010189	vitamin E biosynthetic process	26	1	0.33	0.28352	Misin11G254500
BP	Msin	UP	GO:0046323	glucose import	122	1	0.34	0.2879	MisinT147900
MF	Msin	UP	GO:0016709	oxidoreductase activity, acting on paire...	404	2	1.08	0.29248	Misin07G066600,Misin07G066700
BP	Msac	DOWN	GO:0008356	asymmetric cell division	21	1	0.34	0.29288	Misin15G148700
BP	hybrid3n	DOWN	GO:0006571	tyrosine biosynthetic process	149	3	1.9	0.29541	Misin18G026500,Misin18G197900,Misin19G101900
BP	hybrid3n	DOWN	GO:0009094	L-phenylalanine biosynthetic process	149	3	1.9	0.29541	Misin18G026500,Misin18G197900,Misin19G101900
BP	hybrid3n	DOWN	GO:0006749	glutathione metabolic process	285	5	3.63	0.29849	Misin01G299800,Misin01G299900,Misin02G286200,Misin04G213300,Misin06G076600
BP	Msin	UP	GO:0005985	sucrose metabolic process	689	3	1.91	0.2991	Misin01G020200,Misin01G358800,Misin01G506200
BP	hybrid3n	DOWN	GO:0006096	glycolytic process	328	9	4.18	0.30217	Misin04G053000,Misin05G036600,Misin06G027600,Misin06G362400,Misin11G007400,Misin16G078900,Misin16G080200,Misin18G026500,Misin19G042900
BP	Msin	DOWN	GO:0010345	suberin biosynthetic process	30	1	0.36	0.3042	Misin03G120800
BP	Msac	DOWN	GO:0048510	regulation of timing of transition from ...	22	1	0.36	0.30446	Misin19G047200
BP	Msin	UP	GO:0009247	glycolipid biosynthetic process	131	1	0.36	0.3056	Misin17G127100
BP	Msac	DOWN	GO:0016573	histone acetylation	68	2	1.11	0.30596	Misin01G225700,Misin06G355200
BP	hybrid3n	UP	GO:0009411	response to UV	78	3	0.77	0.30761	Misin01G390800,Misin09G018700,Misin17G165200
BP	hybrid3n	DOWN	GO:0010223	secondary shoot formation	29	1	0.37	0.31057	Misin05G241800
BP	hybrid3n	DOWN	GO:0009768	photosynthesis, light harvesting in phot...	29	1	0.37	0.31057	Misin06G189800
BP	Msin	UP	GO:0006400	tRNA modification	180	2	0.5	0.3107	Misin07G319900,Misin15G158500
BP	Msin	DOWN	GO:0007020	microtubule nucleation	31	1	0.37	0.31256	Misin17G065700
BP	Msin	DOWN	GO:0015074	DNA integration	31	1	0.37	0.31256	Misin03G045900
BP	Msac	DOWN	GO:0015706	nitrate transport	23	1	0.38	0.31584	Misin05G242700
BP	Msac	DOWN	GO:0009252	peptidoglycan biosynthetic process	23	1	0.38	0.31584	Misin09G194600
BP	Msac	DOWN	GO:0006432	phenylalanyl-tRNA aminoacylation	23	1	0.38	0.31584	Misin04G222700
BP	Msin	DOWN	GO:0006099	tricarboxylic acid cycle	157	3	1.89	0.31608	Misin01G412200,Misin04G275200,Misin17G065700
BP	hybrid3n	DOWN	GO:0034765	regulation of ion transmembrane transpor...	84	3	1.07	0.3185	Misin05G228900,Misin06G202400,Misin18G110200
BP	hybrid3n	DOWN	GO:1903401	L-lysine transmembrane transport	30	1	0.38	0.31936	Misin05G395500
BP	hybrid3n	DOWN	GO:0019761	glucosinolate biosynthetic process	30	1	0.38	0.31936	Misin05G313100
BP	Msac	DOWN	GO:0046487	glyoxylate metabolic process	176	4	2.88	0.32552	Misin04G275200,Misin08G067700,Misin08G138000,Misin08G153500
BP	Msac	DOWN	GO:0000422	autophagy of mitochondrion	24	1	0.39	0.32705	Misin02G393700
BP	hybrid3n	DOWN	GO:0045595	regulation of cell differentiation	31	1	0.39	0.32804	MisinT336800
BP	hybrid3n	DOWN	GO:0010103	stomatal complex morphogenesis	31	1	0.39	0.32804	Misin02G484700
MF	Msin	UP	GO:0051287	NAD binding	149	1	0.4	0.32858	Misin06G234900
BP	Msin	UP	GO:0009733	response to auxin	381	3	1.06	0.3299	Misin04G057000,Misin11G262800,Misin15G108300
BP	Msin	DOWN	GO:0006816	calcium ion transport	84	4	1.01	0.33533	Misin03G235900,Misin05G166800,Misin06G158600,Misin07G242100
BP	Msin	DOWN	GO:0009693	ethylene biosynthetic process	34	1	0.41	0.33706	Misin16G033200
BP	Msin	DOWN	GO:0010119	regulation of stomatal movement	34	1	0.41	0.33706	Misin05G205600
BP	Msac	DOWN	GO:0010286	heat acclimation	25	1	0.41	0.33807	Misin08G331500
BP	Msac	DOWN	GO:0046656	folic acid biosynthetic process	25	1	0.41	0.33807	Misin04G402200
BP	Msin	UP	GO:0009735	response to cytokinin	149	1	0.41	0.3396	Misin08G198300
BP	Msin	UP	GO:0055085	transmembrane transport	2381	7	6.61	0.3414	Misin01G477500,Misin02G136500,Misin05G180600,Misin12G193100,Misin15G056000,Misin19G064200,MisinT147900
BP	Mxg	DOWN	GO:0051156	glucose 6-phosphate metabolic process	192	12	5.04	0.3443	Misin02G391500,Misin02G412300,Misin05G189500,Misin05G272400,Misin06G198900,Misin07G264600,Misin13G167500,Misin14G062100,Misin18G024300,Misin18G188600,Misin19G022700,Misin19G122000
BP	hybrid3n	DOWN	GO:0015976	carbon utilization	164	3	2.09	0.34754	Misin02G396200,Misin04G053000,Misin06G362400
BP	Msac	DOWN	GO:0033609	oxalate metabolic process	75	2	1.23	0.34792	Misin08G138000,Misin08G153500
BP	Msac	DOWN	GO:0048575	short-day photoperiodism, flowering	26	1	0.43	0.3489	Misin19G047200
BP	Msac	DOWN	GO:0031396	regulation of protein ubiquitination	26	1	0.43	0.3489	Misin04G406900
BP	Msac	DOWN	GO:0035336	long-chain fatty-acyl-CoA metabolic proc...	26	1	0.43	0.3489	Misin07G269400
BP	Msin	UP	GO:0005982	starch metabolic process	758	3	2.1	0.3515	Misin01G020200,Misin01G358800,Misin01G506200
BP	Msin	UP	GO:0006000	fructose metabolic process	156	1	0.43	0.3524	Misin03G131100
BP	Msin	DOWN	GO:0007268	chemical synaptic transmission	36	1	0.43	0.35291	Misin04G194800
BP	Msin	DOWN	GO:0035235	ionotropic glutamate receptor signaling ...	36	1	0.43	0.35291	Misin04G194800
BP	Msin	DOWN	GO:0009821	alkaloid biosynthetic process	36	1	0.43	0.35291	Misin12G150500
BP	hybrid3n	DOWN	GO:0010109	regulation of photosynthesis	34	1	0.43	0.35341	Misin12G201100
BP	Msac	DOWN	GO:0006915	apoptotic process	129	3	2.11	0.35355	Misin05G009100,Misin05G407800,Misin10G143100
BP	Msin	UP	GO:0006099	tricarboxylic acid cycle	157	1	0.44	0.3542	Misin06G234900
BP	hybrid3n	DOWN	GO:0009926	auxin polar transport	106	3	1.35	0.3544	Misin05G241800,Misin19G101900,MisinT420400
BP	Msin	DOWN	GO:0046487	glyoxylate metabolic process	176	3	2.11	0.35441	Misin01G042500,Misin04G275200,Misin15G015000
BP	Msin	DOWN	GO:0042432	indole biosynthetic process	38	1	0.46	0.36838	Misin04G347900
BP	Msin	DOWN	GO:0015914	phospholipid transport	38	1	0.46	0.36838	Misin17G103600
BP	hybrid3n	DOWN	GO:0006535	cysteine biosynthetic process from serin...	36	1	0.46	0.3698	Misin19G042900
BP	hybrid3n	DOWN	GO:0007268	chemical synaptic transmission	36	1	0.46	0.3698	Misin04G304300
BP	hybrid3n	DOWN	GO:0035235	ionotropic glutamate receptor signaling ...	36	1	0.46	0.3698	Misin04G304300
BP	hybrid3n	DOWN	GO:0009873	ethylene-activated signaling pathway	36	1	0.46	0.3698	Misin01G114600
BP	Msac	DOWN	GO:0046373	L-arabinose metabolic process	28	1	0.46	0.37005	Misin18G185300
BP	Msac	DOWN	GO:0045036	protein targeting to chloroplast	28	1	0.46	0.37005	Misin01G004300
BP	Msin	DOWN	GO:0000724	double-strand break repair via homologou...	108	2	1.3	0.373	Misin11G130300,MisinT302500
BP	Msin	UP	GO:0006013	mannose metabolic process	171	1	0.47	0.3789	Misin03G131100
BP	hybrid3n	UP	GO:0061077	chaperone-mediated protein folding	67	2	0.67	0.38008	Misin04G287200,Misin18G063100
BP	Msin	DOWN	GO:0016925	protein sumoylation	40	1	0.48	0.38348	MisinT055500
BP	hybrid3n	DOWN	GO:0042432	indole biosynthetic process	38	1	0.48	0.38577	Misin04G348100
BP	hybrid3n	DOWN	GO:0051788	response to misfolded protein	38	1	0.48	0.38577	Misin19G223200
BP	hybrid3n	UP	GO:0006547	histidine metabolic process	69	2	0.69	0.38624	Misin10G053600,Misin16G133600
BP	Msin	UP	GO:0006098	pentose-phosphate shunt	176	1	0.49	0.3876	Misin11G031500
BP	hybrid3n	DOWN	GO:0046487	glyoxylate metabolic process	176	3	2.24	0.389	Misin01G042500,Misin07G351100,Misin13G047000
BP	Msin	UP	GO:0002181	cytoplasmic translation	177	1	0.49	0.3893	Misin04G284600
BP	Msac	DOWN	GO:0000045	autophagosome assembly	45	2	0.74	0.39008	Misin02G071100,Misin02G393700
BP	Msac	DOWN	GO:0010345	suberin biosynthetic process	30	1	0.49	0.39052	Misin07G269400
BP	Msac	DOWN	GO:0043090	amino acid import	30	1	0.49	0.39052	Misin13G011900
BP	Msac	DOWN	GO:0010043	response to zinc ion	30	1	0.49	0.39052	Misin05G344400
BP	Msin	DOWN	GO:0002098	tRNA wobble uridine modification	41	1	0.49	0.39089	Misin02G041900
BP	Msin	DOWN	GO:0006450	regulation of translational fidelity	41	1	0.49	0.39089	Misin07G510900
BP	Msin	DOWN	GO:0006020	inositol metabolic process	41	1	0.49	0.39089	Misin03G235900
BP	Msac	DOWN	GO:0034765	regulation of ion transmembrane transpor...	84	2	1.37	0.40054	Misin18G110200,Misin19G114000
BP	hybrid3n	DOWN	GO:0042127	regulation of cell proliferation	52	2	0.66	0.40068	Misin02G484700,Misin07G382600
BP	hybrid3n	DOWN	GO:0010252	auxin homeostasis	40	1	0.51	0.40133	Misin19G101900
BP	Msac	DOWN	GO:0030042	actin filament depolymerization	32	1	0.52	0.41032	Misin01G076300
BP	Msin	UP	GO:0046916	cellular transition metal ion homeostasi...	225	2	0.62	0.4143	Misin12G035300,Misin16G239400
BP	Msin	UP	GO:0005975	carbohydrate metabolic process	2716	7	7.53	0.4147	Misin01G020200,Misin01G358800,Misin01G506200,Misin03G131100,Misin04G395100,Misin10G068400,Misin16G231000
BP	Msin	UP	GO:0009416	response to light stimulus	591	5	1.64	0.4165	Misin07G506800,Misin08G198300,Misin08G325000,Misin11G208300,Misin14G007100
BP	Msin	UP	GO:0006457	protein folding	512	2	1.42	0.4166	Misin07G405500,Misin08G197500
BP	Msac	DOWN	GO:0018279	protein N-linked glycosylation via aspar...	33	1	0.54	0.41998	Misin05G331200
BP	Msac	DOWN	GO:0006525	arginine metabolic process	172	4	2.81	0.42343	Misin02G277500,Misin02G298400,Misin03G173400,Misin07G495100
BP	Mxg	DOWN	GO:0009690	cytokinin metabolic process	51	3	1.34	0.42738	Misin01G200200,Misin12G153100,Misin16G216900
BP	Msin	UP	GO:0003333	amino acid transmembrane transport	201	1	0.56	0.4289	Misin15G056000
BP	Msac	DOWN	GO:0015743	malate transport	34	1	0.56	0.42948	Misin09G150200
BP	Msac	DOWN	GO:0009740	gibberellic acid mediated signaling path...	34	1	0.56	0.42948	Misin06G285700
BP	Msac	DOWN	GO:0006694	steroid biosynthetic process	267	6	4.37	0.43149	Misin04G302600,Misin06G056200,Misin07G036000,Misin07G495100,Misin08G035600,Misin13G134200
BP	Msac	DOWN	GO:0098662	inorganic cation transmembrane transport	573	19	9.38	0.43646	Misin01G131200,Misin01G321200,Misin02G122600,Misin02G180500,Misin03G135700,Misin04G085300,Misin04G388800,Misin05G344400,Misin06G190900,Misin08G205800,Misin08G268000,Misin14G010400,Misin17G186400,Misin18G110200,Misin19G114000,MisinT113700,MisinT261600,MisinT556700,MisinT584600
BP	Msac	DOWN	GO:0009773	photosynthetic electron transport in pho...	35	1	0.57	0.43882	Misin04G279500
BP	Msin	UP	GO:0044550	secondary metabolite biosynthetic proces...	611	4	1.7	0.4419	Misin07G066600,Misin07G066700,Misin08G239900,Misin16G041700
BP	Msin	UP	GO:0044262	cellular carbohydrate metabolic process	1262	4	3.5	0.4444	Misin01G020200,Misin01G358800,Misin01G506200,Misin16G231000
BP	Msin	UP	GO:0006206	pyrimidine nucleobase metabolic process	212	1	0.59	0.4462	Misin17G249200
BP	Msac	DOWN	GO:0030091	protein repair	36	1	0.59	0.44801	Misin11G119700
BP	Msac	DOWN	GO:0006535	cysteine biosynthetic process from serin...	36	1	0.59	0.44801	Misin19G040600
BP	Msac	DOWN	GO:0001666	response to hypoxia	36	1	0.59	0.44801	Misin06G380900
BP	Mxg	DOWN	GO:0009626	plant-type hypersensitive response	77	7	2.02	0.45563	Misin07G163600,Misin07G454200,Misin08G144800,Misin12G260200,Misin17G192800,MisinT272300,MisinT336800
BP	hybrid3n	DOWN	GO:0010363	regulation of plant-type hypersensitive ...	54	2	0.69	0.45899	Misin05G241800,MisinT336800
BP	hybrid3n	DOWN	GO:0019872	streptomycin biosynthetic process	48	1	0.61	0.45976	Misin16G080200
BP	Msin	UP	GO:0009738	abscisic acid-activated signaling pathwa...	222	1	0.62	0.4615	Misin11G262800
BP	Msin	UP	GO:0042274	ribosomal small subunit biogenesis	222	1	0.62	0.4615	Misin02G377400
BP	Msac	DOWN	GO:0006099	tricarboxylic acid cycle	157	3	2.57	0.46199	Misin01G412200,Misin02G396200,Misin04G275200
MF	hybrid3n	DOWN	GO:0032559	adenyl ribonucleotide binding	5584	108	72.38	0.46214	Misin01G198700,Misin01G254400,Misin01G333500,Misin01G344100,Misin01G344200,Misin01G354600,Misin01G399900,Misin02G082100,Misin02G165800,Misin02G224200,Misin02G317100,Misin02G336200,Misin02G358500,Misin02G396200,Misin02G409100,Misin02G491300,Misin02G503300,Misin03G021500,Misin03G022700,Misin03G024900,Misin03G087400,Misin03G135000,Misin03G145000,Misin03G147600,Misin03G147700,Misin03G287100,Misin03G2…
BP	Msin	UP	GO:0030163	protein catabolic process	1490	2	4.13	0.4653	Misin07G506800,MisinT413500
BP	Msac	DOWN	GO:0042432	indole biosynthetic process	38	1	0.62	0.46595	Misin09G018000
BP	hybrid3n	DOWN	GO:0000023	maltose metabolic process	49	1	0.62	0.46665	Misin03G049500
BP	hybrid3n	DOWN	GO:0006298	mismatch repair	49	1	0.62	0.46665	Misin11G264800
BP	Msin	UP	GO:0042744	hydrogen peroxide catabolic process	229	1	0.64	0.4719	Misin11G270000
BP	Msin	UP	GO:0009664	plant-type cell wall organization	230	1	0.64	0.4734	Misin11G270000
BP	hybrid3n	DOWN	GO:0031408	oxylipin biosynthetic process	50	1	0.64	0.47345	Misin07G230900
BP	hybrid3n	DOWN	GO:0006783	heme biosynthetic process	50	1	0.64	0.47345	Misin08G166800
BP	hybrid3n	DOWN	GO:0010584	pollen exine formation	50	1	0.64	0.47345	Misin19G179600
BP	Msac	DOWN	GO:2000022	regulation of jasmonic acid mediated sig...	39	1	0.64	0.4747	Misin18G028200
BP	hybrid3n	DOWN	GO:0019748	secondary metabolic process	824	21	10.49	0.47784	Misin01G299800,Misin01G299900,Misin01G345300,Misin02G060700,Misin02G061000,Misin02G286200,Misin02G350700,Misin03G238800,Misin04G177200,Misin04G213300,Misin05G241800,Misin05G313100,Misin06G334400,Misin07G295100,Misin10G091300,Misin11G057300,Misin12G138700,Misin17G203500,MisinT014600,MisinT014800,MisinT388400
BP	Msin	UP	GO:0009063	cellular amino acid catabolic process	235	1	0.65	0.4807	Misin14G007100
BP	Msac	DOWN	GO:0019260	1,2-dichloroethane catabolic process	40	1	0.65	0.4833	Misin07G495100
BP	Msac	DOWN	GO:0010224	response to UV-B	41	1	0.67	0.49177	Misin17G017200
BP	Msac	DOWN	GO:0045489	pectin biosynthetic process	42	1	0.69	0.50009	Misin04G222700
BP	Msac	DOWN	GO:0046251	limonene catabolic process	42	1	0.69	0.50009	Misin07G495100
BP	Msac	DOWN	GO:0000160	phosphorelay signal transduction system	164	3	2.68	0.50411	Misin01G392400,Misin04G372600,Misin16G207700
BP	Msin	UP	GO:0006413	translational initiation	256	1	0.71	0.5104	Misin08G217900
MF	Msin	UP	GO:0046914	transition metal ion binding	3455	17	9.2	0.52081	Misin01G487900,Misin03G014300,Misin04G027900,Misin06G130100,Misin06G149100,Misin07G066600,Misin07G066700,Misin07G405500,Misin07G506800,Misin08G197500,Misin08G295000,Misin11G208300,Misin11G262800,Misin12G035300,Misin16G041700,Misin16G239400,Misin17G127100
BP	Msac	DOWN	GO:0006006	glucose metabolic process	387	7	6.33	0.56164	Misin01G412200,Misin02G396200,Misin05G036600,Misin05G355000,Misin07G495100,Misin12G226300,Misin19G040600
BP	Msin	UP	GO:0006633	fatty acid biosynthetic process	327	1	0.91	0.5987	Misin06G149100
BP	Msin	UP	GO:0098869	cellular oxidant detoxification	352	1	0.98	0.6259	Misin11G270000
BP	Mxg	DOWN	GO:0016311	dephosphorylation	741	30	19.44	0.63002	Misin01G247200,Misin01G386500,Misin01G455100,Misin02G219800,Misin02G377100,Misin02G391500,Misin02G412300,Misin02G447300,Misin03G153200,Misin04G296100,Misin05G081700,Misin07G062500,Misin07G096200,Misin07G110500,Misin07G454200,Misin07G545400,Misin08G108800,Misin09G006100,Misin09G143200,Misin10G029400,Misin11G072400,Misin12G072400,Misin12G098400,Misin13G097200,Misin13G107200,Misin13G149900,Misin18G0…
BP	Msin	UP	GO:0051301	cell division	356	1	0.99	0.6301	Misin08G325000
BP	Msin	UP	GO:0006417	regulation of translation	471	4	1.31	0.6492	Misin03G211800,Misin04G057000,Misin08G325000,Misin12G016000
BP	Msin	UP	GO:0071555	cell wall organization	708	3	1.96	0.6702	Misin01G020200,Misin11G270000,Misin16G041700
MF	Msin	DOWN	GO:0032559	adenyl ribonucleotide binding	5584	101	69.03	0.67307	Misin01G014500,Misin01G015900,Misin01G130100,Misin01G177900,Misin01G198700,Misin01G202900,Misin01G344200,Misin01G383700,Misin01G399900,Misin01G412200,Misin01G461900,Misin01G499100,Misin02G145500,Misin02G184600,Misin02G419100,Misin02G501300,Misin03G011600,Misin03G022700,Misin03G237100,Misin03G285000,Misin03G287200,Misin04G034400,Misin04G072200,Misin04G225400,Misin04G285600,Misin05G046900,Misin05G2…
BP	Msin	UP	GO:0006468	protein phosphorylation	2876	7	7.98	0.76	Misin04G201600,Misin08G104200,Misin11G262800,Misin14G145300,Misin14G156100,Misin19G027600,MisinT494700
BP	Msac	UP	GO:0019684	photosynthesis, light reaction	239	12	3.82	0.77116	Misin01G053900,Misin01G353300,Misin01G373700,Misin01G507700,Misin02G038500,Misin02G351600,Misin02G363800,Misin04G287200,Misin07G033100,Misin07G201900,Misin13G199000,MisinT040800
BP	Msin	UP	GO:0006090	pyruvate metabolic process	546	1	1.51	0.7835	Misin06G234900
BP	Msin	UP	GO:0009069	serine family amino acid metabolic proce...	2441	5	6.77	0.8166	Misin08G104200,Misin14G145300,Misin14G156100,Misin19G027600,MisinT494700
BP	Msin	UP	GO:0006508	proteolysis	2498	5	6.93	0.823	Misin07G506800,Misin12G163900,Misin17G013100,Misin17G015000,MisinT413500
BP	Msin	UP	GO:0006281	DNA repair	624	1	1.73	0.8264	Misin07G506800
BP	Msin	UP	GO:0006810	transport	5179	11	14.37	0.8353	Misin01G477500,Misin02G136500,Misin05G180600,Misin07G319900,Misin08G198300,Misin11G262800,Misin12G035300,Misin12G193100,Misin15G056000,Misin19G064200,MisinT147900
BP	Msin	UP	GO:0030001	metal ion transport	744	1	2.06	0.8765	Misin12G035300
MF	Mxg	DOWN	GO:0032559	adenyl ribonucleotide binding	5584	224	146.09	0.90364	Misin01G170100,Misin01G198700,Misin01G213600,Misin01G218800,Misin01G230000,Misin01G344100,Misin01G344200,Misin01G365700,Misin01G399900,Misin01G412200,Misin01G478800,Misin01G499100,Misin02G101100,Misin02G133400,Misin02G176000,Misin02G200400,Misin02G224200,Misin02G260000,Misin02G316300,Misin02G336200,Misin02G336800,Misin02G396200,Misin02G409100,Misin02G419100,Misin02G437700,Misin02G491300,Misin02G5…
BP	Msin	UP	GO:0006412	translation	1690	7	4.69	0.9463	Misin02G377400,Misin03G211800,Misin04G057000,Misin04G284600,Misin08G217900,Misin08G325000,Misin12G016000
BP	Mxg	UP	GO:0005984	disaccharide metabolic process	747	33	14.58	1	Misin01G206300,Misin01G229200,Misin01G358800,Misin01G430400,Misin01G486600,Misin01G499800,Misin02G190600,Misin02G205400,Misin02G324200,Misin02G437100,Misin02G483200,Misin02G500700,Misin03G174800,Misin03G201800,Misin03G236400,Misin04G012800,Misin04G185900,Misin06G263100,Misin07G006200,Misin07G215000,Misin07G499000,Misin08G306300,Misin15G034600,Misin15G074500,Misin16G229500,Misin17G242300,Misin19G0…
BP	Mxg	UP	GO:0009064	glutamine family amino acid metabolic pr...	299	19	5.83	1	Misin01G082000,Misin02G034300,Misin02G092200,Misin02G114500,Misin02G133000,Misin03G183100,Misin04G200300,Misin05G230900,Misin05G338300,Misin06G185100,Misin06G203900,Misin07G056700,Misin07G286700,Misin07G459800,Misin10G053600,Misin14G007100,Misin16G241600,Misin17G249200,MisinT473800
BP	Mxg	UP	GO:0046496	nicotinamide nucleotide metabolic proces...	446	19	8.7	1	Misin01G014900,Misin02G341300,Misin03G278600,Misin04G200300,Misin06G169200,Misin06G185100,Misin06G200500,Misin07G056700,Misin10G053600,Misin10G101000,Misin11G031500,Misin12G038700,Misin12G113600,Misin15G101000,Misin16G127800,Misin17G073700,Misin18G105400,Misin18G109800,Misin18G220800
BP	Mxg	UP	GO:0034637	cellular carbohydrate biosynthetic proce...	467	23	9.11	1	Misin01G063200,Misin01G206300,Misin01G430400,Misin01G455400,Misin01G499800,Misin02G190600,Misin02G324200,Misin02G382600,Misin02G437100,Misin02G447000,Misin02G500700,Misin03G174800,Misin04G185900,Misin06G263100,Misin07G215000,Misin07G474500,Misin07G499000,Misin15G074500,Misin16G037300,Misin16G229500,Misin17G242300,Misin19G002300,MisinT548100
BP	Mxg	UP	GO:0009250	glucan biosynthetic process	309	13	6.03	1	Misin01G063200,Misin01G206300,Misin01G499800,Misin02G190600,Misin02G500700,Misin03G174800,Misin04G185900,Misin06G263100,Misin07G215000,Misin07G499000,Misin15G074500,Misin19G002300,MisinT548100
BP	Mxg	UP	GO:0006753	nucleoside phosphate metabolic process	1328	50	25.92	1	Misin01G014900,Misin01G046000,Misin01G121900,Misin01G246200,Misin02G019200,Misin02G030000,Misin02G092200,Misin02G341300,Misin02G347800,Misin02G360800,Misin03G278600,Misin04G012800,Misin04G200300,Misin04G231700,Misin05G230900,Misin06G169200,Misin06G185100,Misin06G200500,Misin06G201000,Misin06G203900,Misin06G388800,Misin06G407300,Misin07G056700,Misin07G076700,Misin08G058100,Misin08G239900,Misin08G3…
BP	Mxg	UP	GO:0090407	organophosphate biosynthetic process	1102	55	21.5	1	Misin01G014900,Misin01G046000,Misin01G121900,Misin01G246200,Misin01G353300,Misin01G373700,Misin01G406200,Misin01G455400,Misin01G503400,Misin02G019200,Misin02G030000,Misin02G061700,Misin02G092200,Misin02G117400,Misin02G341300,Misin02G351600,Misin02G360800,Misin02G363800,Misin02G447000,Misin02G451800,Misin02G497500,Misin03G037900,Misin03G278600,Misin03G312800,Misin04G112900,Misin04G200300,Misin05G2…
BP	Mxg	DOWN	GO:0006026	aminoglycan catabolic process	142	13	3.72	1	Misin01G412500,Misin01G494400,Misin02G215500,Misin02G215600,Misin02G505200,Misin04G332600,Misin05G177900,Misin06G200400,Misin06G325900,Misin09G085800,Misin11G111200,Misin17G133400,Misin19G256600
BP	Mxg	DOWN	GO:0006875	cellular metal ion homeostasis	247	13	6.48	1	Misin02G404700,Misin05G138600,Misin07G465200,Misin08G181500,Misin09G119200,Misin11G063000,Misin11G107000,Misin11G107200,Misin11G107800,Misin12G111700,Misin12G112200,Misin12G112700,Misin17G044200
BP	Mxg	DOWN	GO:0042743	hydrogen peroxide metabolic process	271	12	7.11	1	Misin04G338200,Misin04G393300,Misin07G012200,Misin07G454200,Misin12G009400,Misin15G060000,Misin16G077200,Misin17G068500,Misin18G160500,Misin19G244500,MisinT061000,MisinT272300
BP	Mxg	DOWN	GO:1905039	carboxylic acid transmembrane transport	256	14	6.71	1	Misin01G262800,Misin02G259000,Misin03G195300,Misin04G215500,Misin06G383800,Misin11G096300,Misin13G011400,Misin13G011800,Misin13G011900,Misin14G063600,Misin15G096900,Misin15G121400,Misin16G069600,Misin18G101900
BP	Msin	UP	GO:0051716	cellular response to stimulus	3552	15	9.85	1	Misin01G383300,Misin05G337800,Misin06G335400,Misin07G506800,Misin08G325000,Misin11G262800,Misin11G270000,Misin11G274000,Misin12G278500,Misin14G145300,Misin14G156100,Misin15G108300,Misin16G041700,Misin16G079400,Misin18G206400
BP	Msin	UP	GO:0023052	signaling	2078	10	5.76	1	Misin05G337800,Misin06G335400,Misin08G325000,Misin11G262800,Misin11G274000,Misin12G278500,Misin14G145300,Misin14G156100,Misin15G108300,Misin16G079400
BP	Msin	UP	GO:0007154	cell communication	2286	10	6.34	1	Misin05G337800,Misin06G335400,Misin08G325000,Misin11G262800,Misin11G274000,Misin12G278500,Misin14G145300,Misin14G156100,Misin15G108300,Misin16G079400
BP	Msin	UP	GO:0051234	establishment of localization	5276	11	14.64	1	Misin01G477500,Misin02G136500,Misin05G180600,Misin07G319900,Misin08G198300,Misin11G262800,Misin12G035300,Misin12G193100,Misin15G056000,Misin19G064200,MisinT147900
BP	Msin	UP	GO:0051179	localization	5396	12	14.97	1	Misin01G477500,Misin02G136500,Misin05G180600,Misin07G319900,Misin08G198300,Misin11G262800,Misin12G035300,Misin12G193100,Misin15G056000,Misin16G041700,Misin19G064200,MisinT147900
BP	Msin	DOWN	GO:0019318	hexose metabolic process	572	14	6.87	1	Misin01G383700,Misin01G412200,Misin02G502200,Misin03G235900,Misin04G254500,Misin05G272400,Misin05G311100,Misin11G111200,Misin12G105200,Misin13G102300,Misin16G186800,Misin17G065700,Misin18G026500,MisinT219500
BP	Msac	UP	GO:0017001	antibiotic catabolic process	235	11	3.76	1	Misin01G391000,Misin03G194900,Misin05G111300,Misin08G156300,Misin11G082400,Misin11G270000,Misin12G084000,Misin12G109700,Misin12G281500,Misin19G140800,Misin19G244300
BP	Msac	DOWN	GO:0055076	transition metal ion homeostasis	264	10	4.32	1	Misin01G131200,Misin01G442700,Misin02G122600,Misin05G344400,Misin07G429000,Misin08G181500,Misin08G222500,Misin11G107800,Misin12G112000,Misin12G112700
BP	Msac	DOWN	GO:2001141	regulation of RNA biosynthetic process	2937	46	48.05	1	Misin01G048800,Misin01G081300,Misin01G225700,Misin01G296700,Misin01G325900,Misin01G412300,Misin02G010900,Misin04G007800,Misin04G190800,Misin04G399700,Misin05G308400,Misin05G314300,Misin05G362100,Misin06G173600,Misin06G319300,Misin06G355200,Misin06G380900,Misin07G134600,Misin08G139900,Misin08G221600,Misin10G201200,Misin11G098300,Misin11G246000,Misin12G108200,Misin12G221600,Misin13G008600,Misin13G0…
BP	hybrid3n	UP	GO:0009250	glucan biosynthetic process	309	11	3.07	1	Misin01G063200,Misin01G206300,Misin02G190600,Misin02G500700,Misin04G185900,Misin05G265800,Misin06G263100,Misin07G215000,Misin18G276400,Misin19G002300,MisinT018600
MF	Mxg	UP	GO:0035639	purine ribonucleoside triphosphate bindi...	5543	128	108.18	1	Misin01G020900,Misin01G046000,Misin01G047000,Misin01G073200,Misin01G075800,Misin01G121900,Misin01G246200,Misin01G316300,Misin01G316800,Misin01G328300,Misin01G434000,Misin01G455400,Misin01G508800,Misin02G001600,Misin02G019200,Misin02G027500,Misin02G030000,Misin02G092200,Misin02G107000,Misin02G114500,Misin02G119200,Misin02G180400,Misin02G207000,Misin02G229100,Misin02G232800,Misin02G269500,Misin02G2…
MF	Mxg	DOWN	GO:0008144	drug binding	5364	220	140.33	1	Misin01G101100,Misin01G198700,Misin01G213600,Misin01G218800,Misin01G230000,Misin01G344100,Misin01G344200,Misin01G365700,Misin01G399900,Misin01G412200,Misin01G478800,Misin01G499100,Misin02G101100,Misin02G133400,Misin02G176000,Misin02G200400,Misin02G224200,Misin02G260000,Misin02G316300,Misin02G336200,Misin02G336800,Misin02G396200,Misin02G409100,Misin02G419100,Misin02G437700,Misin02G491300,Misin02G5…
MF	Mxg	DOWN	GO:0036094	small molecule binding	8215	311	214.92	1	Misin01G055200,Misin01G059400,Misin01G101100,Misin01G170100,Misin01G198700,Misin01G213600,Misin01G218800,Misin01G230000,Misin01G320600,Misin01G344100,Misin01G344200,Misin01G365700,Misin01G386500,Misin01G399900,Misin01G412200,Misin01G478800,Misin01G494400,Misin01G498000,Misin01G499100,Misin01G506300,Misin02G101100,Misin02G133400,Misin02G176000,Misin02G200400,Misin02G224200,Misin02G260000,Misin02G3…
MF	Msin	DOWN	GO:0008144	drug binding	5364	98	66.31	1	Misin01G130100,Misin01G177900,Misin01G198700,Misin01G202900,Misin01G344200,Misin01G383700,Misin01G399900,Misin01G412200,Misin01G461900,Misin01G499100,Misin02G076500,Misin02G145500,Misin02G184600,Misin02G419100,Misin02G501300,Misin03G011600,Misin03G022700,Misin03G237100,Misin03G285000,Misin03G287200,Misin04G034400,Misin04G072200,Misin04G225400,Misin04G237000,Misin05G046900,Misin05G205600,Misin05G2…
MF	Msac	UP	GO:0005198	structural molecule activity	1133	38	17.43	1	Misin01G047700,Misin01G172600,Misin01G353300,Misin01G373700,Misin01G406200,Misin01G486700,Misin02G002400,Misin02G033900,Misin02G119200,Misin02G341800,Misin02G351600,Misin02G363800,Misin03G187700,Misin04G348700,Misin05G016000,Misin05G121200,Misin05G132000,Misin05G252000,Misin05G304800,Misin07G033100,Misin07G103800,Misin07G244300,Misin07G449800,Misin07G475200,Misin11G110900,Misin11G267500,Misin12G0…
MF	Msac	UP	GO:0035251	UDP-glucosyltransferase activity	508	14	7.82	1	Misin01G358800,Misin02G063300,Misin03G095900,Misin03G300300,Misin04G317100,Misin06G219500,Misin06G256100,Misin09G069900,Misin15G153000,Misin16G229500,Misin19G002300,Misin19G069400,Misin19G088300,MisinT266700
MF	Msac	DOWN	GO:0032559	adenyl ribonucleotide binding	5584	154	95.28	1	Misin01G146700,Misin01G202900,Misin01G265800,Misin01G344100,Misin01G354600,Misin01G412200,Misin01G417800,Misin01G478800,Misin01G499100,Misin02G157700,Misin02G208300,Misin02G336200,Misin02G396200,Misin02G437700,Misin02G501300,Misin03G021500,Misin03G022200,Misin03G022700,Misin03G052500,Misin03G078600,Misin03G272800,Misin03G284800,Misin04G015500,Misin04G033400,Misin04G033500,Misin04G034000,Misin04G0…
MF	Msac	DOWN	GO:0008144	drug binding	5364	142	91.52	1	Misin01G146700,Misin01G176200,Misin01G202900,Misin01G265800,Misin01G344100,Misin01G354600,Misin01G412200,Misin01G478800,Misin01G499100,Misin02G076500,Misin02G157700,Misin02G208300,Misin02G336200,Misin02G396200,Misin02G437700,Misin02G501300,Misin03G002600,Misin03G002900,Misin03G021500,Misin03G022200,Misin03G022700,Misin03G052500,Misin03G078600,Misin03G284800,Misin04G033400,Misin04G033500,Misin04G0…
MF	hybrid3n	UP	GO:0035251	UDP-glucosyltransferase activity	508	17	4.93	1	Misin01G206300,Misin01G358800,Misin02G190600,Misin02G500700,Misin03G095900,Misin03G300300,Misin04G185900,Misin05G265800,Misin06G256100,Misin06G263100,Misin10G043000,Misin16G229500,Misin19G002300,Misin19G069400,Misin19G088300,MisinT018600,MisinT393000
MF	hybrid3n	DOWN	GO:0008144	drug binding	5364	102	69.52	1	Misin01G198700,Misin01G333500,Misin01G344100,Misin01G344200,Misin01G354600,Misin01G399900,Misin02G082100,Misin02G165800,Misin02G224200,Misin02G317100,Misin02G336200,Misin02G358500,Misin02G396200,Misin02G409100,Misin02G491300,Misin02G503300,Misin03G021500,Misin03G022700,Misin03G053400,Misin03G087400,Misin03G145000,Misin03G147600,Misin03G147700,Misin03G287100,Misin03G287200,Misin03G340700,Misin04G0…
MF	hybrid3n	DOWN	GO:0046906	tetrapyrrole binding	852	22	11.04	1	Misin01G015100,Misin01G488200,Misin02G060700,Misin02G061000,Misin02G350700,Misin02G481700,Misin03G238800,Misin05G090900,Misin05G202900,Misin05G203400,Misin05G241800,Misin06G030000,Misin06G189800,Misin07G466500,Misin10G091300,Misin12G138700,Misin16G151000,Misin17G203500,MisinT014600,MisinT014800,MisinT327300,MisinT388400
BP	Mxg	UP	GO:0006551	leucine metabolic process	152	9	2.97	1	Misin04G200300,Misin06G185100,Misin06G204700,Misin07G056700,Misin08G290000,Misin10G053600,Misin13G105300,Misin16G038700,Misin18G109800
BP	Mxg	UP	GO:0016116	carotenoid metabolic process	81	6	1.58	1	Misin03G037900,Misin04G076500,Misin06G161600,Misin08G330200,Misin11G256700,Misin12G267100
BP	Mxg	UP	GO:0006573	valine metabolic process	146	8	2.85	1	Misin04G200300,Misin06G185100,Misin06G204700,Misin07G056700,Misin08G290000,Misin10G053600,Misin16G038700,Misin18G109800
BP	Mxg	UP	GO:0006549	isoleucine metabolic process	155	8	3.02	1	Misin04G200300,Misin06G185100,Misin06G204700,Misin07G056700,Misin08G290000,Misin10G053600,Misin16G038700,Misin18G109800
BP	Mxg	UP	GO:0051182	coenzyme transport	16	2	0.31	1	Misin01G406200,Misin06G161600
BP	Mxg	UP	GO:0048513	animal organ development	48	3	0.94	1	Misin02G133000,Misin05G030000,Misin18G085200
BP	Mxg	UP	GO:0009068	aspartate family amino acid catabolic pr...	123	5	2.4	1	Misin04G200300,Misin06G185100,Misin07G056700,Misin10G053600,MisinT473800
BP	Msin	UP	GO:0009266	response to temperature stimulus	360	5	1	1	Misin01G383300,Misin08G198300,Misin08G325000,Misin11G262800,Misin16G041700
BP	Msin	UP	GO:1905393	plant organ formation	131	2	0.36	1	Misin15G158500,MisinT567400
BP	Msin	UP	GO:0065009	regulation of molecular function	824	4	2.29	1	Misin07G405500,Misin08G197500,Misin17G013100,Misin17G015000
BP	Msin	UP	GO:0006753	nucleoside phosphate metabolic process	1328	4	3.68	1	Misin08G239900,Misin11G031500,Misin11G262800,Misin17G249200
BP	Msin	UP	GO:0005984	disaccharide metabolic process	747	3	2.07	1	Misin01G020200,Misin01G358800,Misin01G506200
BP	Msin	UP	GO:0032446	protein modification by small protein co...	976	5	2.71	1	Misin04G175900,Misin07G506800,Misin08G325000,Misin15G158500,Misin18G144500
BP	Msin	UP	GO:0010033	response to organic substance	1391	7	3.86	1	Misin04G057000,Misin06G130100,Misin08G198300,Misin08G325000,Misin11G262800,Misin15G108300,Misin16G079400
BP	Msin	UP	GO:0045229	external encapsulating structure organiz...	761	3	2.11	1	Misin01G020200,Misin11G270000,Misin16G041700
BP	Msin	UP	GO:1901565	organonitrogen compound catabolic proces...	1978	4	5.49	1	Misin07G506800,Misin10G068400,Misin14G007100,MisinT413500
BP	Msin	UP	GO:0043604	amide biosynthetic process	1886	9	5.23	1	Misin02G377400,Misin03G211800,Misin04G057000,Misin04G284600,Misin08G217900,Misin08G325000,Misin12G016000,Misin14G007100,Misin16G041700
BP	Msin	UP	GO:0043043	peptide biosynthetic process	1705	8	4.73	1	Misin02G377400,Misin03G211800,Misin04G057000,Misin04G284600,Misin08G217900,Misin08G325000,Misin12G016000,Misin16G041700
BP	Msin	UP	GO:0006518	peptide metabolic process	2082	8	5.78	1	Misin02G377400,Misin03G211800,Misin04G057000,Misin04G284600,Misin08G217900,Misin08G325000,Misin12G016000,Misin16G041700
BP	Msin	UP	GO:0010556	regulation of macromolecule biosynthetic...	3413	8	9.47	1	Misin03G211800,Misin04G057000,Misin05G341100,Misin08G325000,Misin11G208300,Misin12G016000,Misin15G108300,MisinT504500
BP	Msin	UP	GO:0031326	regulation of cellular biosynthetic proc...	3441	8	9.55	1	Misin03G211800,Misin04G057000,Misin05G341100,Misin08G325000,Misin11G208300,Misin12G016000,Misin15G108300,MisinT504500
BP	Msin	DOWN	GO:0006493	protein O-linked glycosylation	24	2	0.29	1	Misin03G318000,Misin07G334900
BP	Msin	DOWN	GO:0009767	photosynthetic electron transport chain	67	3	0.8	1	Misin04G279500,Misin07G299600,MisinT272300
BP	Msin	DOWN	GO:0009074	aromatic amino acid family catabolic pro...	30	2	0.36	1	Misin08G098400,Misin12G150500
BP	Msin	DOWN	GO:0046653	tetrahydrofolate metabolic process	41	2	0.49	1	Misin02G076500,Misin19G239600
BP	Msin	DOWN	GO:0009808	lignin metabolic process	118	3	1.42	1	Misin06G334400,Misin07G295100,Misin07G453100
BP	Msin	DOWN	GO:0042737	drug catabolic process	451	8	5.42	1	Misin03G235900,Misin05G227800,Misin06G200400,Misin06G292400,Misin12G150500,Misin17G068500,Misin18G160500,MisinT060900
BP	Msin	DOWN	GO:0006558	L-phenylalanine metabolic process	192	4	2.31	1	Misin07G159000,Misin12G067900,Misin12G150500,Misin18G026500
BP	Msin	DOWN	GO:0042743	hydrogen peroxide metabolic process	271	5	3.26	1	Misin06G292400,Misin17G068500,Misin18G160500,MisinT060900,MisinT272300
BP	Msac	UP	GO:0016116	carotenoid metabolic process	81	6	1.29	1	Misin01G193500,Misin03G061600,Misin04G000500,Misin05G111300,Misin11G256700,Misin16G237200
BP	Msac	UP	GO:0046351	disaccharide biosynthetic process	67	4	1.07	1	Misin02G324200,Misin02G437100,Misin13G037800,Misin16G229500
BP	Msac	UP	GO:0015977	carbon fixation	102	4	1.63	1	Misin06G203600,Misin12G183800,Misin17G073700,Misin17G073800
BP	Msac	UP	GO:1902221	erythrose 4-phosphate/phosphoenolpyruvat...	192	6	3.07	1	Misin07G052900,Misin07G056700,Misin07G146400,Misin10G053600,Misin12G111300,Misin19G191900
BP	Msac	UP	GO:0051353	positive regulation of oxidoreductase ac...	10	2	0.16	1	Misin13G004100,Misin18G063100
BP	Msac	DOWN	GO:0009084	glutamine family amino acid biosynthetic...	73	3	1.19	1	Misin02G277500,Misin02G298400,Misin09G194600
BP	Msac	DOWN	GO:0042446	hormone biosynthetic process	253	6	4.14	1	Misin01G226100,Misin01G478800,Misin02G076500,Misin04G302600,Misin13G134200,Misin17G047900
BP	Msac	DOWN	GO:0008037	cell recognition	140	8	2.29	1	Misin06G221000,Misin11G222800,Misin11G224600,Misin18G171800,Misin18G207400,Misin19G165000,Misin19G200700,MisinT151400
BP	Msac	DOWN	GO:0009875	pollen-pistil interaction	140	8	2.29	1	Misin06G221000,Misin11G222800,Misin11G224600,Misin18G171800,Misin18G207400,Misin19G165000,Misin19G200700,MisinT151400
BP	hybrid3n	UP	GO:0005977	glycogen metabolic process	44	4	0.44	1	Misin01G063200,Misin07G215000,Misin07G485600,Misin18G276400
BP	hybrid3n	UP	GO:0009617	response to bacterium	200	8	1.99	1	Misin01G063200,Misin01G206300,Misin02G190600,Misin02G347100,Misin05G265800,Misin06G263100,Misin08G160600,MisinT145000
BP	hybrid3n	UP	GO:0030243	cellulose metabolic process	171	6	1.7	1	Misin01G206300,Misin02G190600,Misin03G236400,Misin04G185900,Misin05G265800,Misin06G263100
BP	hybrid3n	UP	GO:1903409	reactive oxygen species biosynthetic pro...	21	2	0.21	1	Misin04G185900,Misin08G001700
BP	hybrid3n	UP	GO:0009240	isopentenyl diphosphate biosynthetic pro...	137	4	1.36	1	Misin02G486600,Misin06G109200,Misin11G161400,Misin12G168000
BP	hybrid3n	DOWN	GO:0052695	cellular glucuronidation	339	9	4.32	1	Misin01G062000,Misin02G298500,Misin02G298600,Misin03G144900,Misin05G063800,Misin05G304400,Misin06G294700,Misin11G046300,Misin16G190100
BP	hybrid3n	DOWN	GO:0008037	cell recognition	140	4	1.78	1	Misin11G223100,Misin11G224600,Misin17G105900,Misin18G170800
BP	hybrid3n	DOWN	GO:0009875	pollen-pistil interaction	140	4	1.78	1	Misin11G223100,Misin11G224600,Misin17G105900,Misin18G170800
BP	hybrid3n	DOWN	GO:0009808	lignin metabolic process	118	2	1.5	1	Misin06G334400,Misin07G295100
MF	Mxg	UP	GO:0016615	malate dehydrogenase activity	46	6	0.9	1	Misin01G185300,Misin03G345600,Misin04G275200,Misin05G273100,Misin06G234900,Misin06G253000
MF	Mxg	DOWN	GO:0043891	glyceraldehyde-3-phosphate dehydrogenase...	12	5	0.31	1	Misin01G245000,Misin01G498000,Misin02G502200,Misin11G094900,Misin12G105200
MF	Mxg	DOWN	GO:0004611	phosphoenolpyruvate carboxykinase activi...	18	4	0.47	1	Misin01G412200,Misin02G396200,Misin18G159600,Misin19G154100
MF	Msin	UP	GO:0043021	ribonucleoprotein complex binding	96	3	0.26	1	Misin03G211800,Misin08G325000,Misin16G231000
MF	Msin	UP	GO:0016782	transferase activity, transferring sulfu...	97	3	0.26	1	Misin15G158500,Misin16G239400,Misin17G127100
MF	Msin	DOWN	GO:0043891	glyceraldehyde-3-phosphate dehydrogenase...	12	2	0.15	1	Misin02G502200,Misin12G105200
MF	Msin	DOWN	GO:0072341	modified amino acid binding	22	2	0.27	1	Misin14G103700,Misin16G027000
MF	Msin	DOWN	GO:0016774	phosphotransferase activity, carboxyl gr...	32	2	0.4	1	Misin06G371600,Misin16G186800
MF	Msac	UP	GO:0004312	fatty acid synthase activity	22	4	0.34	1	Misin03G217000,Misin17G022500,Misin18G178000,MisinT351000
MF	Msac	DOWN	GO:0004645	phosphorylase activity	10	2	0.17	1	Misin05G355000,Misin07G485600
MF	Msac	DOWN	GO:0072341	modified amino acid binding	22	2	0.38	1	Misin09G194600,Misin15G125700
MF	hybrid3n	UP	GO:0016682	oxidoreductase activity, acting on diphe...	74	5	0.72	1	Misin01G403300,Misin02G411700,Misin05G342000,Misin06G319500,Misin11G256500
