# Supplementary material for: Physiological and transcriptional response to drought stress among bioenergy grass Miscanthus species
Source: Biotechnol Biofuels. 2021 Mar 6;14:60. doi: 10.1186/s13068-021-01915-z (PMC7937229; doi:10.1186/s13068-021-01915-z)
Supplement: Supplementary file 11 — Additional file 11: Table S9. Enrichment analysis GO-SLIM: over-represented GO-SLIM annotations among genes differentially expressed during drought. [file 13068_2021_1915_MOESM11_ESM.xlsx]

## Sheet: Sheet1
ENRICHMENT ANALYSIS SLIMGO: OVER-REPRESENTED GO SLIM ANNOTATIONS AMONG GENES DIFFERENTIALLY EXPRESSED DURING DROUGHT TREATMENT
GO_CATEGORY	GENOTYPE	REGULATION	GO.ID	Term	Observed_Significant	weight01_fisher	Genes
MF	Mxg	downregulated	GO:0016301	kinase activity	236	1e-30	Misin01G198700.v7.1|Misin01G213600.v7.1|Misin01G218800.v7.1|Misin01G230000.v7.1|Misin01G311600.v7.1|Misin01G344100.v7.1|Misin01G365700.v7.1|Misin01G412200.v7.1|Misin01G494400.v7.1|Misin01G499100.v7.1|Misin02G101100.v7.1|Misin02G133400.v7.1|Misin02G176000.v7.1|Misin02G200400.v7.1|Misin02G224200.v7.1|Misin02G260000.v7.1|Misin02G316300.v7.1|Misin02G324500.v7.1|Misin02G336200.v7.1|Misin02G396200.v7.1…
BP	Mxg	downregulated	GO:0006520	cellular amino acid metabolic process	186	7.7e-24	Misin01G055200.v7.1|Misin01G101100.v7.1|Misin01G198700.v7.1|Misin01G218800.v7.1|Misin01G230000.v7.1|Misin01G344100.v7.1|Misin01G365700.v7.1|Misin01G499100.v7.1|Misin02G101100.v7.1|Misin02G133400.v7.1|Misin02G176000.v7.1|Misin02G224200.v7.1|Misin02G260000.v7.1|Misin02G278100.v7.1|Misin02G336200.v7.1|Misin02G419100.v7.1|Misin02G437700.v7.1|Misin02G491300.v7.1|Misin02G501300.v7.1|Misin03G002600.v7.1…
MF	Msac	downregulated	GO:0016301	kinase activity	157	1.2e-22	Misin01G146700.v7.1|Misin01G190000.v7.1|Misin01G202900.v7.1|Misin01G265800.v7.1|Misin01G319600.v7.1|Misin01G344100.v7.1|Misin01G349100.v7.1|Misin01G412200.v7.1|Misin01G494400.v7.1|Misin01G499100.v7.1|Misin02G101000.v7.1|Misin02G208300.v7.1|Misin02G324500.v7.1|Misin02G336200.v7.1|Misin02G352500.v7.1|Misin02G396200.v7.1|Misin02G408000.v7.1|Misin02G501300.v7.1|Misin03G021500.v7.1|Misin03G022200.v7.1…
BP	Mxg	downregulated	GO:0015979	photosynthesis	47	8.72812e-18	Misin01G059400.v7.1|Misin01G159100.v7.1|Misin02G391500.v7.1|Misin02G412300.v7.1|Misin03G014600.v7.1|Misin03G037000.v7.1|Misin03G102800.v7.1|Misin03G235900.v7.1|Misin03G250100.v7.1|Misin03G314300.v7.1|Misin03G326000.v7.1|Misin04G002900.v7.1|Misin04G027400.v7.1|Misin04G029900.v7.1|Misin04G115200.v7.1|Misin04G223900.v7.1|Misin04G279500.v7.1|Misin04G324400.v7.1|Misin04G332600.v7.1|Misin06G042500.v7.1…
BP	Msac	downregulated	GO:0006520	cellular amino acid metabolic process	119	1e-17	Misin01G146700.v7.1|Misin01G176200.v7.1|Misin01G202900.v7.1|Misin01G265800.v7.1|Misin01G292300.v7.1|Misin01G344100.v7.1|Misin01G499100.v7.1|Misin02G076500.v7.1|Misin02G208300.v7.1|Misin02G267600.v7.1|Misin02G277500.v7.1|Misin02G298400.v7.1|Misin02G336200.v7.1|Misin02G437700.v7.1|Misin02G501300.v7.1|Misin03G002600.v7.1|Misin03G002900.v7.1|Misin03G021500.v7.1|Misin03G022200.v7.1|Misin03G022700.v7.1…
MF	hybrid3n	downregulated	GO:0016301	kinase activity	114	2.8e-15	Misin01G053100.v7.1|Misin01G190000.v7.1|Misin01G198700.v7.1|Misin01G333500.v7.1|Misin01G344100.v7.1|Misin01G494400.v7.1|Misin02G224200.v7.1|Misin02G317100.v7.1|Misin02G336200.v7.1|Misin02G396200.v7.1|Misin02G408000.v7.1|Misin02G503300.v7.1|Misin03G021500.v7.1|Misin03G022700.v7.1|Misin03G049400.v7.1|Misin03G087400.v7.1|Misin03G147600.v7.1|Misin03G147700.v7.1|Misin03G287100.v7.1|Misin03G287200.v7.1…
BP	Mxg	downregulated	GO:0006464	cellular protein modification process	220	1.64004e-13	Misin01G055900.v7.1|Misin01G159100.v7.1|Misin01G198700.v7.1|Misin01G213600.v7.1|Misin01G218800.v7.1|Misin01G230000.v7.1|Misin01G247200.v7.1|Misin01G311600.v7.1|Misin01G344100.v7.1|Misin01G365700.v7.1|Misin01G386500.v7.1|Misin01G455100.v7.1|Misin01G499100.v7.1|Misin02G101100.v7.1|Misin02G121000.v7.1|Misin02G133400.v7.1|Misin02G176000.v7.1|Misin02G200400.v7.1|Misin02G224200.v7.1|Misin02G259800.v7.1…
MF	Mxg	downregulated	GO:0043167	ion binding	433	1.4e-12	Misin01G042500.v7.1|Misin01G055200.v7.1|Misin01G055900.v7.1|Misin01G101100.v7.1|Misin01G114300.v7.1|Misin01G124800.v7.1|Misin01G159100.v7.1|Misin01G170100.v7.1|Misin01G198700.v7.1|Misin01G213600.v7.1|Misin01G218800.v7.1|Misin01G226100.v7.1|Misin01G230000.v7.1|Misin01G245000.v7.1|Misin01G247200.v7.1|Misin01G263500.v7.1|Misin01G320600.v7.1|Misin01G344100.v7.1|Misin01G344200.v7.1|Misin01G365700.v7.1…
BP	Msac	downregulated	GO:0006464	cellular protein modification process	138	3.59773e-10	Misin01G048400.v7.1|Misin01G146700.v7.1|Misin01G202900.v7.1|Misin01G225700.v7.1|Misin01G265800.v7.1|Misin01G292300.v7.1|Misin01G344100.v7.1|Misin01G349100.v7.1|Misin01G462900.v7.1|Misin01G499100.v7.1|Misin02G208300.v7.1|Misin02G336200.v7.1|Misin02G352500.v7.1|Misin02G374000.v7.1|Misin02G377100.v7.1|Misin02G437700.v7.1|Misin02G501300.v7.1|Misin03G021500.v7.1|Misin03G022200.v7.1|Misin03G022700.v7.1…
MF	Msin	downregulated	GO:0016301	kinase activity	95	1.7e-09	Misin01G130100.v7.1|Misin01G177900.v7.1|Misin01G198700.v7.1|Misin01G202900.v7.1|Misin01G383700.v7.1|Misin01G412200.v7.1|Misin01G461900.v7.1|Misin01G499100.v7.1|Misin02G145500.v7.1|Misin02G419100.v7.1|Misin02G501300.v7.1|Misin03G011600.v7.1|Misin03G022700.v7.1|Misin03G237100.v7.1|Misin03G285000.v7.1|Misin03G287200.v7.1|Misin04G034400.v7.1|Misin04G072200.v7.1|Misin04G293900.v7.1|Misin04G310400.v7.1…
BP	hybrid3n	downregulated	GO:0006520	cellular amino acid metabolic process	74	1.1e-07	Misin01G198700.v7.1|Misin01G344100.v7.1|Misin02G224200.v7.1|Misin02G278100.v7.1|Misin02G336200.v7.1|Misin02G491300.v7.1|Misin02G503300.v7.1|Misin03G021500.v7.1|Misin03G022700.v7.1|Misin03G147600.v7.1|Misin03G287100.v7.1|Misin03G287200.v7.1|Misin03G340700.v7.1|Misin04G034000.v7.1|Misin04G072200.v7.1|Misin04G072300.v7.1|Misin04G310600.v7.1|Misin05G102400.v7.1|Misin05G350500.v7.1|Misin06G014900.v7.1…
BP	Msin	downregulated	GO:0006520	cellular amino acid metabolic process	73	2.6e-07	Misin01G130100.v7.1|Misin01G177900.v7.1|Misin01G198700.v7.1|Misin01G202900.v7.1|Misin01G416600.v7.1|Misin01G461900.v7.1|Misin01G499100.v7.1|Misin02G076500.v7.1|Misin02G145500.v7.1|Misin02G419100.v7.1|Misin02G501300.v7.1|Misin03G022700.v7.1|Misin03G235900.v7.1|Misin03G285000.v7.1|Misin03G287200.v7.1|Misin04G034400.v7.1|Misin04G072200.v7.1|Misin04G310600.v7.1|Misin05G046900.v7.1|Misin05G205600.v7.1…
BP	Mxg	upregulated	GO:0006457	protein folding	30	5.4e-07	Misin01G070100.v7.1|Misin01G276400.v7.1|Misin01G367300.v7.1|Misin01G406200.v7.1|Misin01G434000.v7.1|Misin02G107000.v7.1|Misin02G180400.v7.1|Misin02G207000.v7.1|Misin02G358800.v7.1|Misin02G433500.v7.1|Misin02G470800.v7.1|Misin03G193600.v7.1|Misin04G199100.v7.1|Misin04G287200.v7.1|Misin05G196900.v7.1|Misin06G182100.v7.1|Misin07G064300.v7.1|Misin07G338000.v7.1|Misin07G405500.v7.1|Misin08G102600.v7.1…
BP	Mxg	downregulated	GO:0006091	generation of precursor metabolites and ...	62	8.60477e-07	Misin01G059400.v7.1|Misin01G159100.v7.1|Misin01G245000.v7.1|Misin01G412200.v7.1|Misin01G498000.v7.1|Misin02G391500.v7.1|Misin02G396200.v7.1|Misin02G412300.v7.1|Misin02G502200.v7.1|Misin03G037000.v7.1|Misin03G235900.v7.1|Misin03G250100.v7.1|Misin03G314300.v7.1|Misin03G326000.v7.1|Misin04G002900.v7.1|Misin04G223900.v7.1|Misin04G279500.v7.1|Misin04G324400.v7.1|Misin04G332600.v7.1|Misin05G189500.v7.1…
BP	Mxg	upregulated	GO:0006091	generation of precursor metabolites and ...	51	2.63e-06	Misin01G053900.v7.1|Misin01G063200.v7.1|Misin01G121900.v7.1|Misin01G185300.v7.1|Misin01G353300.v7.1|Misin01G373700.v7.1|Misin01G507700.v7.1|Misin02G156200.v7.1|Misin02G341300.v7.1|Misin02G351600.v7.1|Misin02G363800.v7.1|Misin03G139300.v7.1|Misin03G278600.v7.1|Misin03G345600.v7.1|Misin04G112900.v7.1|Misin04G199600.v7.1|Misin04G200300.v7.1|Misin04G215400.v7.1|Misin04G275200.v7.1|Misin04G287200.v7.1…
MF	Msac	downregulated	GO:0043167	ion binding	269	4.10854e-06	Misin01G000600.v7.1|Misin01G005000.v7.1|Misin01G048400.v7.1|Misin01G146700.v7.1|Misin01G176200.v7.1|Misin01G202900.v7.1|Misin01G226100.v7.1|Misin01G265800.v7.1|Misin01G317900.v7.1|Misin01G320600.v7.1|Misin01G334800.v7.1|Misin01G344100.v7.1|Misin01G352700.v7.1|Misin01G354600.v7.1|Misin01G412200.v7.1|Misin01G417800.v7.1|Misin01G478800.v7.1|Misin01G488200.v7.1|Misin01G499100.v7.1|Misin01G507300.v7.1…
BP	Msac	downregulated	GO:0007165	signal transduction	57	9.22781e-06	Misin01G048800.v7.1|Misin01G146700.v7.1|Misin01G202900.v7.1|Misin01G265800.v7.1|Misin01G349100.v7.1|Misin01G392400.v7.1|Misin01G499100.v7.1|Misin02G118600.v7.1|Misin02G352500.v7.1|Misin02G377100.v7.1|Misin02G437700.v7.1|Misin02G501300.v7.1|Misin03G022700.v7.1|Misin03G078600.v7.1|Misin03G172500.v7.1|Misin04G034000.v7.1|Misin04G304300.v7.1|Misin04G372600.v7.1|Misin04G393700.v7.1|Misin05G027400.v7.1…
MF	hybrid3n	downregulated	GO:0043167	ion binding	208	1.2011e-05	Misin01G000700.v7.1|Misin01G015100.v7.1|Misin01G042500.v7.1|Misin01G055900.v7.1|Misin01G198700.v7.1|Misin01G254400.v7.1|Misin01G283800.v7.1|Misin01G317900.v7.1|Misin01G329600.v7.1|Misin01G333500.v7.1|Misin01G344100.v7.1|Misin01G344200.v7.1|Misin01G354600.v7.1|Misin01G386500.v7.1|Misin01G399900.v7.1|Misin01G488200.v7.1|Misin02G047000.v7.1|Misin02G060700.v7.1|Misin02G061000.v7.1|Misin02G082100.v7.1…
MF	Msac	upregulated	GO:0003735	structural constituent of ribosome	33	1.4e-05	Misin01G047700.v7.1|Misin01G172600.v7.1|Misin01G353300.v7.1|Misin01G373700.v7.1|Misin01G406200.v7.1|Misin01G486700.v7.1|Misin02G002400.v7.1|Misin02G033900.v7.1|Misin02G341800.v7.1|Misin02G351600.v7.1|Misin02G363800.v7.1|Misin04G348700.v7.1|Misin05G016000.v7.1|Misin05G121200.v7.1|Misin05G252000.v7.1|Misin07G033100.v7.1|Misin07G103800.v7.1|Misin07G244300.v7.1|Misin07G449800.v7.1|Misin07G475200.v7.1…
BP	Mxg	downregulated	GO:0007165	signal transduction	83	1.56736e-05	Misin01G311600.v7.1|Misin01G386500.v7.1|Misin01G499100.v7.1|Misin02G118600.v7.1|Misin02G377100.v7.1|Misin02G437700.v7.1|Misin02G491300.v7.1|Misin02G501300.v7.1|Misin03G022700.v7.1|Misin03G034600.v7.1|Misin03G140600.v7.1|Misin03G340200.v7.1|Misin03G340700.v7.1|Misin04G230800.v7.1|Misin04G304300.v7.1|Misin04G371800.v7.1|Misin04G372600.v7.1|Misin05G080800.v7.1|Misin05G081700.v7.1|Misin05G205600.v7.1…
BP	Mxg	upregulated	GO:0044281	small molecule metabolic process	159	2e-05	Misin01G014900.v7.1|Misin01G037000.v7.1|Misin01G046000.v7.1|Misin01G070100.v7.1|Misin01G082000.v7.1|Misin01G121900.v7.1|Misin01G126400.v7.1|Misin01G135300.v7.1|Misin01G185300.v7.1|Misin01G204900.v7.1|Misin01G206300.v7.1|Misin01G246200.v7.1|Misin01G328300.v7.1|Misin01G353300.v7.1|Misin01G367300.v7.1|Misin01G373700.v7.1|Misin01G398300.v7.1|Misin01G406200.v7.1|Misin01G455400.v7.1|Misin01G503400.v7.1…
BP	Mxg	upregulated	GO:0005975	carbohydrate metabolic process	84	3.481e-05	Misin01G037000.v7.1|Misin01G063200.v7.1|Misin01G099700.v7.1|Misin01G206300.v7.1|Misin01G229200.v7.1|Misin01G358800.v7.1|Misin01G430400.v7.1|Misin01G455400.v7.1|Misin01G476900.v7.1|Misin01G486600.v7.1|Misin01G499800.v7.1|Misin02G061700.v7.1|Misin02G190600.v7.1|Misin02G205400.v7.1|Misin02G324200.v7.1|Misin02G326400.v7.1|Misin02G341300.v7.1|Misin02G347800.v7.1|Misin02G382600.v7.1|Misin02G437100.v7.1…
BP	hybrid3n	upregulated	GO:0005975	carbohydrate metabolic process	48	5.1e-05	Misin01G020200.v7.1|Misin01G037000.v7.1|Misin01G063200.v7.1|Misin01G206300.v7.1|Misin01G358800.v7.1|Misin01G436000.v7.1|Misin01G455400.v7.1|Misin01G486600.v7.1|Misin02G086900.v7.1|Misin02G190600.v7.1|Misin02G205400.v7.1|Misin02G447000.v7.1|Misin02G483200.v7.1|Misin02G500700.v7.1|Misin03G095900.v7.1|Misin03G201800.v7.1|Misin03G223100.v7.1|Misin03G236400.v7.1|Misin03G300300.v7.1|Misin03G366200.v7.1…
BP	hybrid3n	downregulated	GO:0006464	cellular protein modification process	92	6.037e-05	Misin01G055900.v7.1|Misin01G198700.v7.1|Misin01G333500.v7.1|Misin01G344100.v7.1|Misin01G386500.v7.1|Misin02G224200.v7.1|Misin02G247700.v7.1|Misin02G317100.v7.1|Misin02G336200.v7.1|Misin02G377100.v7.1|Misin02G491300.v7.1|Misin02G503300.v7.1|Misin03G021500.v7.1|Misin03G022700.v7.1|Misin03G053400.v7.1|Misin03G087400.v7.1|Misin03G147600.v7.1|Misin03G147700.v7.1|Misin03G287100.v7.1|Misin03G287200.v7.1…
MF	hybrid3n	upregulated	GO:0016491	oxidoreductase activity	59	9.1e-05	Misin01G078200.v7.1|Misin01G135300.v7.1|Misin01G340300.v7.1|Misin01G403300.v7.1|Misin01G487900.v7.1|Misin02G333100.v7.1|Misin02G333600.v7.1|Misin02G411700.v7.1|Misin03G091900.v7.1|Misin03G092000.v7.1|Misin04G001800.v7.1|Misin04G149100.v7.1|Misin04G205100.v7.1|Misin04G287200.v7.1|Misin04G366400.v7.1|Misin05G014500.v7.1|Misin05G157900.v7.1|Misin05G173500.v7.1|Misin05G300400.v7.1|Misin05G338300.v7.1…
BP	Msac	upregulated	GO:0051186	cofactor metabolic process	42	0.00013	Misin01G076900.v7.1|Misin01G185400.v7.1|Misin01G193500.v7.1|Misin01G373700.v7.1|Misin01G391000.v7.1|Misin02G171100.v7.1|Misin02G318600.v7.1|Misin02G363800.v7.1|Misin03G194900.v7.1|Misin03G237800.v7.1|Misin04G000500.v7.1|Misin04G231700.v7.1|Misin04G257800.v7.1|Misin05G014500.v7.1|Misin05G111300.v7.1|Misin05G231900.v7.1|Misin05G251600.v7.1|Misin05G309300.v7.1|Misin06G203600.v7.1|Misin06G232800.v7.1…
MF	hybrid3n	upregulated	GO:0043167	ion binding	156	0.00014	Misin01G020900.v7.1|Misin01G049400.v7.1|Misin01G063200.v7.1|Misin01G078200.v7.1|Misin01G108900.v7.1|Misin01G135300.v7.1|Misin01G206300.v7.1|Misin01G340300.v7.1|Misin01G364800.v7.1|Misin01G372100.v7.1|Misin01G390800.v7.1|Misin01G403300.v7.1|Misin01G455400.v7.1|Misin01G487900.v7.1|Misin02G001600.v7.1|Misin02G064600.v7.1|Misin02G098400.v7.1|Misin02G140900.v7.1|Misin02G190600.v7.1|Misin02G229100.v7.1…
BP	Mxg	upregulated	GO:0006629	lipid metabolic process	67	0.00016	Misin01G112700.v7.1|Misin01G135300.v7.1|Misin01G246200.v7.1|Misin01G316800.v7.1|Misin01G353300.v7.1|Misin01G373700.v7.1|Misin01G406200.v7.1|Misin01G413300.v7.1|Misin01G455400.v7.1|Misin01G503400.v7.1|Misin02G061700.v7.1|Misin02G117400.v7.1|Misin02G133000.v7.1|Misin02G351600.v7.1|Misin02G360800.v7.1|Misin02G363800.v7.1|Misin02G434600.v7.1|Misin02G447000.v7.1|Misin02G451800.v7.1|Misin02G497500.v7.1…
MF	Msac	upregulated	GO:0016491	oxidoreductase activity	84	0.00018	Misin01G135300.v7.1|Misin01G176300.v7.1|Misin01G185400.v7.1|Misin01G340300.v7.1|Misin01G340900.v7.1|Misin01G367300.v7.1|Misin01G391000.v7.1|Misin01G507700.v7.1|Misin02G171100.v7.1|Misin02G318600.v7.1|Misin03G061600.v7.1|Misin03G194900.v7.1|Misin04G001800.v7.1|Misin04G012800.v7.1|Misin04G051100.v7.1|Misin04G231700.v7.1|Misin04G287200.v7.1|Misin04G324900.v7.1|Misin04G366400.v7.1|Misin05G014500.v7.1…
BP	Mxg	upregulated	GO:0015979	photosynthesis	20	0.00029	Misin01G053900.v7.1|Misin01G353300.v7.1|Misin01G373700.v7.1|Misin01G507700.v7.1|Misin02G351600.v7.1|Misin02G363800.v7.1|Misin03G139300.v7.1|Misin04G112900.v7.1|Misin04G199600.v7.1|Misin04G287200.v7.1|Misin05G181900.v7.1|Misin06G208600.v7.1|Misin07G033100.v7.1|Misin07G068200.v7.1|Misin08G068100.v7.1|Misin16G053600.v7.1|Misin17G073700.v7.1|Misin18G102100.v7.1|Misin18G222300.v7.1|Misin19G100700.v7.1
MF	Mxg	upregulated	GO:0003723	RNA binding	63	0.00029	Misin01G019700.v7.1|Misin01G020900.v7.1|Misin01G057700.v7.1|Misin01G145000.v7.1|Misin01G172600.v7.1|Misin01G206300.v7.1|Misin01G353300.v7.1|Misin01G373700.v7.1|Misin01G406200.v7.1|Misin01G503400.v7.1|Misin01G505300.v7.1|Misin02G001600.v7.1|Misin02G002400.v7.1|Misin02G111700.v7.1|Misin02G115400.v7.1|Misin02G163800.v7.1|Misin02G190600.v7.1|Misin02G351600.v7.1|Misin02G363800.v7.1|Misin02G471700.v7.1…
BP	Msin	downregulated	GO:0006464	cellular protein modification process	89	0.00031	Misin01G130100.v7.1|Misin01G177900.v7.1|Misin01G198700.v7.1|Misin01G202900.v7.1|Misin01G386500.v7.1|Misin01G443100.v7.1|Misin01G461900.v7.1|Misin01G499100.v7.1|Misin02G041900.v7.1|Misin02G145500.v7.1|Misin02G259800.v7.1|Misin02G377100.v7.1|Misin02G419100.v7.1|Misin02G447300.v7.1|Misin02G501300.v7.1|Misin03G001600.v7.1|Misin03G009500.v7.1|Misin03G011600.v7.1|Misin03G022700.v7.1|Misin03G101000.v7.1…
BP	hybrid3n	upregulated	GO:0009058	biosynthetic process	117	0.00043	Misin01G036800.v7.1|Misin01G049400.v7.1|Misin01G063200.v7.1|Misin01G108900.v7.1|Misin01G126400.v7.1|Misin01G135300.v7.1|Misin01G361900.v7.1|Misin01G390800.v7.1|Misin01G403300.v7.1|Misin01G419100.v7.1|Misin01G436000.v7.1|Misin01G438400.v7.1|Misin01G455400.v7.1|Misin02G034400.v7.1|Misin02G115400.v7.1|Misin02G129500.v7.1|Misin02G411700.v7.1|Misin02G447000.v7.1|Misin02G486600.v7.1|Misin02G500700.v7.1…
BP	Msac	upregulated	GO:0015979	photosynthesis	17	0.0005	Misin01G053900.v7.1|Misin01G353300.v7.1|Misin01G373700.v7.1|Misin01G507700.v7.1|Misin02G038500.v7.1|Misin02G351600.v7.1|Misin02G363800.v7.1|Misin04G287200.v7.1|Misin05G309300.v7.1|Misin06G367000.v7.1|Misin07G033100.v7.1|Misin07G201900.v7.1|Misin08G068100.v7.1|Misin13G199000.v7.1|Misin17G073700.v7.1|Misin17G073800.v7.1|MisinT040800.v7.1
BP	Msac	upregulated	GO:0006412	translation	39	0.00051	Misin01G047700.v7.1|Misin01G172600.v7.1|Misin01G353300.v7.1|Misin01G373700.v7.1|Misin01G406200.v7.1|Misin01G486700.v7.1|Misin02G002400.v7.1|Misin02G033900.v7.1|Misin02G112500.v7.1|Misin02G341800.v7.1|Misin02G351600.v7.1|Misin02G363800.v7.1|Misin04G348700.v7.1|Misin05G011700.v7.1|Misin05G016000.v7.1|Misin05G121200.v7.1|Misin05G252000.v7.1|Misin05G271700.v7.1|Misin07G033100.v7.1|Misin07G103800.v7.1…
BP	hybrid3n	downregulated	GO:0019748	secondary metabolic process	21	0.00057	Misin01G299800.v7.1|Misin01G299900.v7.1|Misin01G345300.v7.1|Misin02G060700.v7.1|Misin02G061000.v7.1|Misin02G286200.v7.1|Misin02G350700.v7.1|Misin03G238800.v7.1|Misin04G177200.v7.1|Misin04G213300.v7.1|Misin05G241800.v7.1|Misin05G313100.v7.1|Misin06G334400.v7.1|Misin07G295100.v7.1|Misin10G091300.v7.1|Misin11G057300.v7.1|Misin12G138700.v7.1|Misin17G203500.v7.1|MisinT014600.v7.1|MisinT014800.v7.1|Mis…
BP	Msac	upregulated	GO:0009058	biosynthetic process	202	0.00066	Misin01G025400.v7.1|Misin01G047700.v7.1|Misin01G050800.v7.1|Misin01G076900.v7.1|Misin01G126400.v7.1|Misin01G135300.v7.1|Misin01G172600.v7.1|Misin01G185400.v7.1|Misin01G193500.v7.1|Misin01G353300.v7.1|Misin01G367800.v7.1|Misin01G373700.v7.1|Misin01G406200.v7.1|Misin01G486700.v7.1|Misin01G507700.v7.1|Misin02G002400.v7.1|Misin02G033900.v7.1|Misin02G034300.v7.1|Misin02G034400.v7.1|Misin02G063300.v7.1…
MF	Mxg	upregulated	GO:0016491	oxidoreductase activity	99	0.00077	Misin01G070100.v7.1|Misin01G135300.v7.1|Misin01G185300.v7.1|Misin01G230400.v7.1|Misin01G331800.v7.1|Misin01G340300.v7.1|Misin01G367300.v7.1|Misin01G403300.v7.1|Misin01G452900.v7.1|Misin01G487900.v7.1|Misin01G507700.v7.1|Misin02G107000.v7.1|Misin02G333100.v7.1|Misin02G333600.v7.1|Misin02G358800.v7.1|Misin02G411700.v7.1|Misin02G470800.v7.1|Misin03G345600.v7.1|Misin04G012800.v7.1|Misin04G076500.v7.1…
BP	Msac	upregulated	GO:0042254	ribosome biogenesis	39	0.00082	Misin01G047700.v7.1|Misin01G172600.v7.1|Misin01G353300.v7.1|Misin01G373700.v7.1|Misin01G406200.v7.1|Misin01G486700.v7.1|Misin02G002400.v7.1|Misin02G033900.v7.1|Misin02G341800.v7.1|Misin02G351600.v7.1|Misin02G363800.v7.1|Misin04G000500.v7.1|Misin04G348700.v7.1|Misin05G016000.v7.1|Misin05G041800.v7.1|Misin05G121200.v7.1|Misin05G237700.v7.1|Misin05G252000.v7.1|Misin07G033100.v7.1|Misin07G103800.v7.1…
MF	hybrid3n	upregulated	GO:0016757	transferase activity, transferring glyco...	27	0.00093	Misin01G037000.v7.1|Misin01G063200.v7.1|Misin01G206300.v7.1|Misin01G358800.v7.1|Misin01G483600.v7.1|Misin02G190600.v7.1|Misin02G500700.v7.1|Misin03G095900.v7.1|Misin03G300300.v7.1|Misin03G366200.v7.1|Misin04G185900.v7.1|Misin05G265800.v7.1|Misin06G256100.v7.1|Misin06G263100.v7.1|Misin06G359800.v7.1|Misin07G215000.v7.1|Misin07G485600.v7.1|Misin08G004700.v7.1|Misin10G043000.v7.1|Misin16G133600.v7.1…
BP	Msac	upregulated	GO:0005975	carbohydrate metabolic process	65	0.00095	Misin01G099700.v7.1|Misin01G176300.v7.1|Misin01G229200.v7.1|Misin01G358800.v7.1|Misin01G391000.v7.1|Misin01G486600.v7.1|Misin01G503500.v7.1|Misin02G063300.v7.1|Misin02G086900.v7.1|Misin02G205400.v7.1|Misin02G324200.v7.1|Misin02G437100.v7.1|Misin02G447000.v7.1|Misin02G483200.v7.1|Misin03G086800.v7.1|Misin03G095900.v7.1|Misin03G131100.v7.1|Misin03G201800.v7.1|Misin03G300300.v7.1|Misin04G000500.v7.1…
BP	Mxg	downregulated	GO:0005975	carbohydrate metabolic process	94	0.001	Misin01G062000.v7.1|Misin01G062200.v7.1|Misin01G062600.v7.1|Misin01G191600.v7.1|Misin01G245000.v7.1|Misin01G412200.v7.1|Misin01G412500.v7.1|Misin01G494100.v7.1|Misin01G494400.v7.1|Misin01G498000.v7.1|Misin02G063000.v7.1|Misin02G063200.v7.1|Misin02G215500.v7.1|Misin02G215600.v7.1|Misin02G298500.v7.1|Misin02G391500.v7.1|Misin02G396200.v7.1|Misin02G412300.v7.1|Misin02G502200.v7.1|Misin02G505200.v7.1…
MF	Mxg	upregulated	GO:0003735	structural constituent of ribosome	33	0.00116	Misin01G019700.v7.1|Misin01G172600.v7.1|Misin01G353300.v7.1|Misin01G373700.v7.1|Misin01G406200.v7.1|Misin01G503400.v7.1|Misin01G505300.v7.1|Misin02G002400.v7.1|Misin02G163800.v7.1|Misin02G341800.v7.1|Misin02G351600.v7.1|Misin02G363800.v7.1|Misin02G434500.v7.1|Misin02G483100.v7.1|Misin02G497500.v7.1|Misin04G233700.v7.1|Misin05G091800.v7.1|Misin05G266700.v7.1|Misin06G037800.v7.1|Misin06G208600.v7.1…
BP	hybrid3n	downregulated	GO:0005975	carbohydrate metabolic process	48	0.00161	Misin01G062000.v7.1|Misin01G494100.v7.1|Misin01G494400.v7.1|Misin02G247700.v7.1|Misin02G298500.v7.1|Misin02G298600.v7.1|Misin02G348100.v7.1|Misin02G396200.v7.1|Misin03G049500.v7.1|Misin03G144900.v7.1|Misin03G153200.v7.1|Misin03G287300.v7.1|Misin04G053000.v7.1|Misin04G171600.v7.1|Misin05G036600.v7.1|Misin05G063800.v7.1|Misin05G304400.v7.1|Misin06G027600.v7.1|Misin06G200300.v7.1|Misin06G294700.v7.1…
MF	hybrid3n	upregulated	GO:0016798	hydrolase activity, acting on glycosyl b...	20	0.00167	Misin01G020200.v7.1|Misin01G486600.v7.1|Misin02G086900.v7.1|Misin02G205400.v7.1|Misin02G483200.v7.1|Misin03G201800.v7.1|Misin03G223100.v7.1|Misin03G236400.v7.1|Misin04G312400.v7.1|Misin07G215000.v7.1|Misin07G216100.v7.1|Misin12G163600.v7.1|Misin13G196300.v7.1|Misin14G066100.v7.1|Misin15G034600.v7.1|Misin18G276400.v7.1|MisinT167900.v7.1|MisinT282800.v7.1|MisinT481700.v7.1|MisinT552400.v7.1
BP	Msac	upregulated	GO:0042592	homeostatic process	30	0.00172	Misin01G367300.v7.1|Misin03G107200.v7.1|Misin03G127500.v7.1|Misin03G326300.v7.1|Misin04G263800.v7.1|Misin04G280300.v7.1|Misin05G037300.v7.1|Misin06G018100.v7.1|Misin07G196800.v7.1|Misin07G228200.v7.1|Misin07G322300.v7.1|Misin07G481100.v7.1|Misin07G508600.v7.1|Misin07G548500.v7.1|Misin08G217000.v7.1|Misin08G270100.v7.1|Misin09G018700.v7.1|Misin09G064200.v7.1|Misin12G035300.v7.1|Misin12G160100.v7.1…
BP	Msac	upregulated	GO:0044281	small molecule metabolic process	124	0.00179	Misin01G126400.v7.1|Misin01G135300.v7.1|Misin01G176300.v7.1|Misin01G193500.v7.1|Misin01G204900.v7.1|Misin01G328300.v7.1|Misin01G353300.v7.1|Misin01G367300.v7.1|Misin01G373700.v7.1|Misin01G391000.v7.1|Misin01G406200.v7.1|Misin01G507700.v7.1|Misin02G009300.v7.1|Misin02G034300.v7.1|Misin02G063300.v7.1|Misin02G129500.v7.1|Misin02G351600.v7.1|Misin02G363800.v7.1|Misin02G385400.v7.1|Misin02G407600.v7.1…
MF	Mxg	upregulated	GO:0016853	isomerase activity	23	0.00187	Misin01G406200.v7.1|Misin01G455400.v7.1|Misin02G019200.v7.1|Misin02G341300.v7.1|Misin02G347800.v7.1|Misin02G447000.v7.1|Misin02G471700.v7.1|Misin03G131100.v7.1|Misin04G287200.v7.1|Misin04G384500.v7.1|Misin05G300400.v7.1|Misin06G204700.v7.1|Misin06G289700.v7.1|Misin08G239900.v7.1|Misin10G101000.v7.1|Misin11G045800.v7.1|Misin12G111300.v7.1|Misin12G123800.v7.1|Misin14G126900.v7.1|Misin17G001900.v7.1…
MF	Msin	downregulated	GO:0043167	ion binding	185	0.0027	Misin01G014500.v7.1|Misin01G015900.v7.1|Misin01G042500.v7.1|Misin01G114300.v7.1|Misin01G130100.v7.1|Misin01G177900.v7.1|Misin01G198700.v7.1|Misin01G202900.v7.1|Misin01G226100.v7.1|Misin01G285800.v7.1|Misin01G296600.v7.1|Misin01G344200.v7.1|Misin01G383700.v7.1|Misin01G386500.v7.1|Misin01G399900.v7.1|Misin01G412200.v7.1|Misin01G416600.v7.1|Misin01G443100.v7.1|Misin01G461900.v7.1|Misin01G499100.v7.1…
BP	Msac	upregulated	GO:0006457	protein folding	18	0.00333	Misin01G367300.v7.1|Misin01G406200.v7.1|Misin02G415600.v7.1|Misin04G287200.v7.1|Misin05G196900.v7.1|Misin06G116700.v7.1|Misin07G322300.v7.1|Misin07G508600.v7.1|Misin08G120300.v7.1|Misin08G217000.v7.1|Misin09G064200.v7.1|Misin11G045800.v7.1|Misin16G103700.v7.1|Misin17G112500.v7.1|Misin17G122200.v7.1|Misin18G018700.v7.1|Misin18G063100.v7.1|Misin19G012700.v7.1
BP	Mxg	upregulated	GO:0061024	membrane organization	17	0.00357	Misin01G053900.v7.1|Misin01G162800.v7.1|Misin01G373700.v7.1|Misin02G162100.v7.1|Misin02G278200.v7.1|Misin02G335300.v7.1|Misin02G363800.v7.1|Misin04G112900.v7.1|Misin06G208600.v7.1|Misin07G112200.v7.1|Misin07G499000.v7.1|Misin15G074500.v7.1|Misin16G235800.v7.1|Misin18G102100.v7.1|Misin18G222300.v7.1|Misin19G100700.v7.1|MisinT548100.v7.1
BP	Mxg	upregulated	GO:0006950	response to stress	86	0.00441	Misin01G040200.v7.1|Misin01G053900.v7.1|Misin01G063200.v7.1|Misin01G070100.v7.1|Misin01G076900.v7.1|Misin01G157000.v7.1|Misin01G206300.v7.1|Misin01G229200.v7.1|Misin01G276400.v7.1|Misin01G316300.v7.1|Misin01G367300.v7.1|Misin01G404800.v7.1|Misin01G434000.v7.1|Misin02G121600.v7.1|Misin02G133000.v7.1|Misin02G190600.v7.1|Misin02G313200.v7.1|Misin02G358800.v7.1|Misin02G433500.v7.1|Misin02G470800.v7.1…
MF	Msin	upregulated	GO:0016791	phosphatase activity	6	0.006	Misin02G413800.v7.1|Misin03G141800.v7.1|Misin04G162500.v7.1|Misin14G045600.v7.1|Misin17G216700.v7.1|Misin18G206400.v7.1
BP	Mxg	downregulated	GO:0071941	nitrogen cycle metabolic process	5	0.0064	Misin05G242700.v7.1|Misin06G246800.v7.1|Misin07G288200.v7.1|Misin08G298800.v7.1|Misin13G131100.v7.1
MF	Msac	upregulated	GO:0016791	phosphatase activity	18	0.00675	Misin02G324200.v7.1|Misin02G413800.v7.1|Misin04G162500.v7.1|Misin05G176900.v7.1|Misin05G340800.v7.1|Misin06G174200.v7.1|Misin06G321000.v7.1|Misin07G254800.v7.1|Misin07G335300.v7.1|Misin11G016000.v7.1|Misin13G167300.v7.1|Misin14G045600.v7.1|Misin16G042800.v7.1|Misin16G064200.v7.1|Misin16G215000.v7.1|Misin17G164800.v7.1|Misin17G216700.v7.1|MisinT234300.v7.1
BP	Msin	downregulated	GO:0015979	photosynthesis	11	0.00893	Misin02G076500.v7.1|Misin03G235900.v7.1|Misin04G002900.v7.1|Misin04G279500.v7.1|Misin07G299600.v7.1|Misin12G103300.v7.1|Misin12G105200.v7.1|Misin15G015000.v7.1|Misin16G186800.v7.1|Misin16G249600.v7.1|MisinT272300.v7.1
MF	Msac	upregulated	GO:0016798	hydrolase activity, acting on glycosyl b...	25	0.01065	Misin01G099700.v7.1|Misin01G486600.v7.1|Misin01G503500.v7.1|Misin02G086900.v7.1|Misin02G205400.v7.1|Misin02G483200.v7.1|Misin03G201800.v7.1|Misin04G113800.v7.1|Misin04G244200.v7.1|Misin04G395100.v7.1|Misin05G197100.v7.1|Misin06G299900.v7.1|Misin07G215000.v7.1|Misin12G010600.v7.1|Misin12G163600.v7.1|Misin13G061400.v7.1|Misin14G066100.v7.1|Misin15G034600.v7.1|Misin16G148100.v7.1|Misin18G276400.v7.1…
BP	Msac	upregulated	GO:0006091	generation of precursor metabolites and ...	32	0.01102	Misin01G053900.v7.1|Misin01G353300.v7.1|Misin01G373700.v7.1|Misin01G507700.v7.1|Misin02G038500.v7.1|Misin02G351600.v7.1|Misin02G363800.v7.1|Misin04G287200.v7.1|Misin05G037300.v7.1|Misin05G197100.v7.1|Misin05G251600.v7.1|Misin06G203600.v7.1|Misin06G232800.v7.1|Misin06G234900.v7.1|Misin07G033100.v7.1|Misin07G056700.v7.1|Misin07G201900.v7.1|Misin07G215000.v7.1|Misin08G068100.v7.1|Misin10G053600.v7.1…
BP	hybrid3n	downregulated	GO:0007165	signal transduction	35	0.01234	Misin01G048800.v7.1|Misin01G114600.v7.1|Misin01G329600.v7.1|Misin01G386500.v7.1|Misin02G118600.v7.1|Misin02G377100.v7.1|Misin02G491300.v7.1|Misin03G022700.v7.1|Misin03G340700.v7.1|Misin04G034000.v7.1|Misin04G304300.v7.1|Misin06G014900.v7.1|Misin06G361700.v7.1|Misin07G225300.v7.1|Misin07G227000.v7.1|Misin07G233000.v7.1|Misin07G233100.v7.1|Misin07G415600.v7.1|Misin07G416000.v7.1|Misin07G416100.v7.1…
BP	Mxg	downregulated	GO:0044281	small molecule metabolic process	271	0.0141	Misin01G042500.v7.1|Misin01G055200.v7.1|Misin01G062000.v7.1|Misin01G062200.v7.1|Misin01G062600.v7.1|Misin01G101100.v7.1|Misin01G114300.v7.1|Misin01G198700.v7.1|Misin01G218800.v7.1|Misin01G226100.v7.1|Misin01G230000.v7.1|Misin01G245000.v7.1|Misin01G335300.v7.1|Misin01G344100.v7.1|Misin01G365700.v7.1|Misin01G412200.v7.1|Misin01G412500.v7.1|Misin01G478800.v7.1|Misin01G498000.v7.1|Misin01G499100.v7.1…
BP	Msin	upregulated	GO:0006950	response to stress	16	0.016	Misin01G383300.v7.1|Misin05G334400.v7.1|Misin07G438800.v7.1|Misin07G506800.v7.1|Misin08G198300.v7.1|Misin08G325000.v7.1|Misin11G262800.v7.1|Misin11G270000.v7.1|Misin11G274000.v7.1|Misin12G016000.v7.1|Misin12G278500.v7.1|Misin16G041700.v7.1|Misin17G013100.v7.1|Misin17G015000.v7.1|Misin18G206400.v7.1|MisinT322000.v7.1
BP	Mxg	upregulated	GO:0009058	biosynthetic process	227	0.01706	Misin01G014900.v7.1|Misin01G019700.v7.1|Misin01G046000.v7.1|Misin01G050800.v7.1|Misin01G063200.v7.1|Misin01G076900.v7.1|Misin01G082000.v7.1|Misin01G121900.v7.1|Misin01G126400.v7.1|Misin01G135300.v7.1|Misin01G145000.v7.1|Misin01G157000.v7.1|Misin01G172600.v7.1|Misin01G246200.v7.1|Misin01G250700.v7.1|Misin01G262000.v7.1|Misin01G353300.v7.1|Misin01G367800.v7.1|Misin01G373700.v7.1|Misin01G403300.v7.1…
BP	Mxg	upregulated	GO:0006412	translation	39	0.0171	Misin01G019700.v7.1|Misin01G172600.v7.1|Misin01G353300.v7.1|Misin01G373700.v7.1|Misin01G406200.v7.1|Misin01G503400.v7.1|Misin01G505300.v7.1|Misin02G002400.v7.1|Misin02G114500.v7.1|Misin02G163800.v7.1|Misin02G341800.v7.1|Misin02G351600.v7.1|Misin02G363800.v7.1|Misin02G434500.v7.1|Misin02G483100.v7.1|Misin02G497500.v7.1|Misin03G048300.v7.1|Misin04G233700.v7.1|Misin05G091800.v7.1|Misin05G266700.v7.1…
BP	Mxg	upregulated	GO:0051186	cofactor metabolic process	40	0.01808	Misin01G014900.v7.1|Misin01G046000.v7.1|Misin01G076900.v7.1|Misin01G246200.v7.1|Misin01G331800.v7.1|Misin01G373700.v7.1|Misin02G030000.v7.1|Misin02G162100.v7.1|Misin02G360800.v7.1|Misin02G363800.v7.1|Misin03G037900.v7.1|Misin03G174800.v7.1|Misin04G185900.v7.1|Misin04G200300.v7.1|Misin04G231700.v7.1|Misin05G014500.v7.1|Misin05G175800.v7.1|Misin06G185100.v7.1|Misin06G204700.v7.1|Misin06G208600.v7.1…
BP	Mxg	upregulated	GO:0042254	ribosome biogenesis	39	0.02429	Misin01G019700.v7.1|Misin01G172600.v7.1|Misin01G353300.v7.1|Misin01G373700.v7.1|Misin01G406200.v7.1|Misin01G503400.v7.1|Misin01G505300.v7.1|Misin02G002400.v7.1|Misin02G163800.v7.1|Misin02G341800.v7.1|Misin02G351600.v7.1|Misin02G363800.v7.1|Misin02G434500.v7.1|Misin02G471700.v7.1|Misin02G483100.v7.1|Misin02G497500.v7.1|Misin03G037900.v7.1|Misin04G233700.v7.1|Misin04G384500.v7.1|Misin05G091800.v7.1…
MF	Msac	upregulated	GO:0016853	isomerase activity	16	0.02475	Misin01G406200.v7.1|Misin02G447000.v7.1|Misin03G131100.v7.1|Misin03G344300.v7.1|Misin04G135100.v7.1|Misin04G287200.v7.1|Misin05G231900.v7.1|Misin05G300400.v7.1|Misin06G116700.v7.1|Misin06G289700.v7.1|Misin07G146400.v7.1|Misin09G064200.v7.1|Misin11G045800.v7.1|Misin12G111300.v7.1|Misin16G183600.v7.1|Misin17G184000.v7.1
MF	Mxg	upregulated	GO:0016791	phosphatase activity	19	0.03168	Misin02G324200.v7.1|Misin02G413800.v7.1|Misin03G141800.v7.1|Misin04G162500.v7.1|Misin05G176900.v7.1|Misin05G230100.v7.1|Misin05G340800.v7.1|Misin06G120800.v7.1|Misin06G174200.v7.1|Misin11G005800.v7.1|Misin11G016000.v7.1|Misin11G206700.v7.1|Misin13G095200.v7.1|Misin14G045600.v7.1|Misin16G215000.v7.1|Misin17G036900.v7.1|Misin18G206400.v7.1|Misin19G145700.v7.1|Misin19G206600.v7.1
BP	hybrid3n	upregulated	GO:0019748	secondary metabolic process	14	0.0347	Misin01G390800.v7.1|Misin01G403300.v7.1|Misin02G411700.v7.1|Misin04G001800.v7.1|Misin05G265800.v7.1|Misin05G342000.v7.1|Misin06G263100.v7.1|Misin06G319500.v7.1|Misin07G068300.v7.1|Misin08G068100.v7.1|Misin16G162800.v7.1|Misin17G165200.v7.1|MisinT290600.v7.1|MisinT471700.v7.1
MF	hybrid3n	upregulated	GO:0016791	phosphatase activity	11	0.03655	Misin02G413800.v7.1|Misin03G141800.v7.1|Misin04G162500.v7.1|Misin05G176900.v7.1|Misin05G230100.v7.1|Misin05G340800.v7.1|Misin06G174200.v7.1|Misin06G321000.v7.1|Misin07G335300.v7.1|Misin11G016000.v7.1|Misin14G045600.v7.1
MF	Mxg	upregulated	GO:0043167	ion binding	271	0.03793	Misin01G020900.v7.1|Misin01G046000.v7.1|Misin01G047000.v7.1|Misin01G063200.v7.1|Misin01G073200.v7.1|Misin01G075800.v7.1|Misin01G121900.v7.1|Misin01G135300.v7.1|Misin01G185300.v7.1|Misin01G206300.v7.1|Misin01G246200.v7.1|Misin01G276400.v7.1|Misin01G316300.v7.1|Misin01G316800.v7.1|Misin01G328300.v7.1|Misin01G340300.v7.1|Misin01G356100.v7.1|Misin01G403300.v7.1|Misin01G434000.v7.1|Misin01G452900.v7.1…
MF	hybrid3n	downregulated	GO:0016491	oxidoreductase activity	60	0.039	Misin01G000700.v7.1|Misin01G015100.v7.1|Misin01G317900.v7.1|Misin01G345300.v7.1|Misin01G488200.v7.1|Misin02G060700.v7.1|Misin02G061000.v7.1|Misin02G350700.v7.1|Misin02G481700.v7.1|Misin03G042800.v7.1|Misin03G238800.v7.1|Misin03G364300.v7.1|Misin04G051000.v7.1|Misin04G177200.v7.1|Misin04G263900.v7.1|Misin04G402200.v7.1|Misin05G090900.v7.1|Misin05G202900.v7.1|Misin05G203400.v7.1|Misin05G241800.v7.1…
BP	Mxg	upregulated	GO:0042592	homeostatic process	29	0.04332	Misin01G070100.v7.1|Misin01G121900.v7.1|Misin01G219200.v7.1|Misin01G367300.v7.1|Misin02G173300.v7.1|Misin02G358800.v7.1|Misin02G470800.v7.1|Misin03G107200.v7.1|Misin03G127500.v7.1|Misin06G022900.v7.1|Misin07G196800.v7.1|Misin07G413400.v7.1|Misin07G437200.v7.1|Misin07G481100.v7.1|Misin07G548500.v7.1|Misin08G105700.v7.1|Misin08G232800.v7.1|Misin08G270100.v7.1|Misin12G035300.v7.1|Misin12G160100.v7.1…
BP	hybrid3n	upregulated	GO:0006950	response to stress	42	0.04412	Misin01G063200.v7.1|Misin01G206300.v7.1|Misin01G390800.v7.1|Misin02G038500.v7.1|Misin02G190600.v7.1|Misin02G347100.v7.1|Misin02G380000.v7.1|Misin03G291000.v7.1|Misin04G366400.v7.1|Misin05G015300.v7.1|Misin05G173500.v7.1|Misin05G265800.v7.1|Misin05G303700.v7.1|Misin06G109200.v7.1|Misin06G133000.v7.1|Misin06G165200.v7.1|Misin06G192500.v7.1|Misin06G215700.v7.1|Misin06G257300.v7.1|Misin06G263100.v7.1…
BP	hybrid3n	upregulated	GO:0044281	small molecule metabolic process	80	0.04566	Misin01G037000.v7.1|Misin01G049400.v7.1|Misin01G108900.v7.1|Misin01G126400.v7.1|Misin01G135300.v7.1|Misin01G206300.v7.1|Misin01G372100.v7.1|Misin01G390800.v7.1|Misin01G455400.v7.1|Misin02G129500.v7.1|Misin02G190600.v7.1|Misin02G447000.v7.1|Misin02G486600.v7.1|Misin02G499200.v7.1|Misin03G091900.v7.1|Misin03G092000.v7.1|Misin03G095900.v7.1|Misin03G291000.v7.1|Misin03G300300.v7.1|Misin03G366200.v7.1…
BP	Msac	downregulated	GO:0019748	secondary metabolic process	19	0.049	Misin01G226100.v7.1|Misin01G299800.v7.1|Misin01G300300.v7.1|Misin02G061000.v7.1|Misin02G199800.v7.1|Misin02G292400.v7.1|Misin03G238800.v7.1|Misin05G336900.v7.1|Misin06G171500.v7.1|Misin06G334400.v7.1|Misin06G345200.v7.1|Misin07G003000.v7.1|Misin07G269400.v7.1|Misin07G295100.v7.1|Misin13G057900.v7.1|Misin14G110300.v7.1|MisinT014600.v7.1|MisinT219600.v7.1|MisinT388400.v7.1
BP	hybrid3n	upregulated	GO:0006629	lipid metabolic process	29	0.05034	Misin01G135300.v7.1|Misin01G455400.v7.1|Misin02G098400.v7.1|Misin02G447000.v7.1|Misin02G486600.v7.1|Misin04G117700.v7.1|Misin04G352100.v7.1|Misin04G408300.v7.1|Misin05G239800.v7.1|Misin05G265800.v7.1|Misin05G285000.v7.1|Misin06G109200.v7.1|Misin06G149100.v7.1|Misin06G161600.v7.1|Misin06G263100.v7.1|Misin06G291300.v7.1|Misin07G061500.v7.1|Misin09G018700.v7.1|Misin09G146500.v7.1|Misin10G053600.v7.1…
BP	Msin	upregulated	GO:0007165	signal transduction	10	0.058	Misin05G337800.v7.1|Misin06G335400.v7.1|Misin08G325000.v7.1|Misin11G262800.v7.1|Misin11G274000.v7.1|Misin12G278500.v7.1|Misin14G145300.v7.1|Misin14G156100.v7.1|Misin15G108300.v7.1|Misin16G079400.v7.1
BP	Msin	downregulated	GO:0005975	carbohydrate metabolic process	40	0.06053	Misin01G383700.v7.1|Misin01G412200.v7.1|Misin01G424300.v7.1|Misin01G494100.v7.1|Misin02G008100.v7.1|Misin02G298600.v7.1|Misin02G348100.v7.1|Misin02G502200.v7.1|Misin03G070800.v7.1|Misin03G191000.v7.1|Misin03G235900.v7.1|Misin04G000400.v7.1|Misin04G254500.v7.1|Misin04G275200.v7.1|Misin04G310300.v7.1|Misin05G056400.v7.1|Misin05G227800.v7.1|Misin05G272400.v7.1|Misin05G311100.v7.1|Misin05G328800.v7.1…
MF	Msin	upregulated	GO:0016491	oxidoreductase activity	15	0.069	Misin01G383300.v7.1|Misin01G487900.v7.1|Misin05G300400.v7.1|Misin05G338300.v7.1|Misin05G397300.v7.1|Misin06G149100.v7.1|Misin06G234900.v7.1|Misin06G289700.v7.1|Misin07G066600.v7.1|Misin07G066700.v7.1|Misin08G239900.v7.1|Misin08G295000.v7.1|Misin11G270000.v7.1|Misin14G145300.v7.1|MisinT322000.v7.1
MF	Msin	downregulated	GO:0016853	isomerase activity	12	0.0706	Misin01G226100.v7.1|Misin03G235900.v7.1|Misin04G237000.v7.1|Misin04G254500.v7.1|Misin05G311100.v7.1|Misin06G053100.v7.1|Misin07G140000.v7.1|Misin10G115000.v7.1|Misin10G136900.v7.1|Misin11G259400.v7.1|Misin12G103300.v7.1|MisinT174000.v7.1
MF	Mxg	upregulated	GO:0016798	hydrolase activity, acting on glycosyl b...	26	0.07586	Misin01G040200.v7.1|Misin01G099700.v7.1|Misin01G486600.v7.1|Misin02G205400.v7.1|Misin02G326400.v7.1|Misin02G483200.v7.1|Misin02G489800.v7.1|Misin03G201800.v7.1|Misin03G236400.v7.1|Misin04G215400.v7.1|Misin06G271500.v7.1|Misin07G006200.v7.1|Misin07G076700.v7.1|Misin07G215000.v7.1|Misin07G216100.v7.1|Misin08G306300.v7.1|Misin12G016000.v7.1|Misin13G061400.v7.1|Misin15G034600.v7.1|Misin15G065800.v7.1…
BP	hybrid3n	downregulated	GO:0044281	small molecule metabolic process	114	0.07697	Misin01G042500.v7.1|Misin01G062000.v7.1|Misin01G198700.v7.1|Misin01G344100.v7.1|Misin02G060700.v7.1|Misin02G061000.v7.1|Misin02G224200.v7.1|Misin02G247700.v7.1|Misin02G278100.v7.1|Misin02G298500.v7.1|Misin02G298600.v7.1|Misin02G317100.v7.1|Misin02G336200.v7.1|Misin02G396200.v7.1|Misin02G491300.v7.1|Misin02G503300.v7.1|Misin03G021500.v7.1|Misin03G022700.v7.1|Misin03G049500.v7.1|Misin03G144900.v7.1…
MF	Msin	upregulated	GO:0016853	isomerase activity	4	0.079	Misin03G131100.v7.1|Misin05G300400.v7.1|Misin06G289700.v7.1|Misin08G239900.v7.1
BP	Msac	upregulated	GO:0006629	lipid metabolic process	43	0.08316	Misin01G135300.v7.1|Misin01G176300.v7.1|Misin01G193500.v7.1|Misin01G353300.v7.1|Misin01G373700.v7.1|Misin01G406200.v7.1|Misin02G351600.v7.1|Misin02G363800.v7.1|Misin02G447000.v7.1|Misin03G061600.v7.1|Misin03G217000.v7.1|Misin04G000500.v7.1|Misin04G231700.v7.1|Misin04G380300.v7.1|Misin05G111300.v7.1|Misin05G239800.v7.1|Misin05G275600.v7.1|Misin05G285000.v7.1|Misin06G149100.v7.1|Misin07G033100.v7.1…
BP	Msin	downregulated	GO:0044281	small molecule metabolic process	113	0.0847	Misin01G042500.v7.1|Misin01G114300.v7.1|Misin01G130100.v7.1|Misin01G177900.v7.1|Misin01G198700.v7.1|Misin01G202900.v7.1|Misin01G226100.v7.1|Misin01G383700.v7.1|Misin01G412200.v7.1|Misin01G416600.v7.1|Misin01G461900.v7.1|Misin01G499100.v7.1|Misin02G008100.v7.1|Misin02G076500.v7.1|Misin02G145500.v7.1|Misin02G298600.v7.1|Misin02G314800.v7.1|Misin02G419100.v7.1|Misin02G501300.v7.1|Misin02G502200.v7.1…
BP	Msin	downregulated	GO:0042592	homeostatic process	17	0.08985	Misin03G067000.v7.1|Misin05G166800.v7.1|Misin05G272400.v7.1|Misin06G158600.v7.1|Misin07G105400.v7.1|Misin07G386000.v7.1|Misin07G543400.v7.1|Misin08G088300.v7.1|Misin08G181500.v7.1|Misin12G111700.v7.1|Misin12G112000.v7.1|Misin12G112200.v7.1|Misin12G112700.v7.1|Misin15G126800.v7.1|Misin17G044200.v7.1|Misin17G065700.v7.1|Misin19G209500.v7.1
BP	Msin	downregulated	GO:0019748	secondary metabolic process	14	0.09341	Misin01G226100.v7.1|Misin01G300300.v7.1|Misin02G286300.v7.1|Misin02G292400.v7.1|Misin03G120800.v7.1|Misin05G392300.v7.1|Misin06G334400.v7.1|Misin07G295100.v7.1|Misin07G453100.v7.1|Misin07G525600.v7.1|Misin12G150500.v7.1|Misin17G203400.v7.1|MisinT258000.v7.1|MisinT268100.v7.1
BP	Msin	downregulated	GO:0006091	generation of precursor metabolites and ...	20	0.10349	Misin01G412200.v7.1|Misin02G076500.v7.1|Misin02G502200.v7.1|Misin03G235900.v7.1|Misin04G002900.v7.1|Misin04G275200.v7.1|Misin04G279500.v7.1|Misin05G272400.v7.1|Misin05G311100.v7.1|Misin06G030000.v7.1|Misin07G230900.v7.1|Misin07G299600.v7.1|Misin08G297000.v7.1|Misin12G103300.v7.1|Misin12G105200.v7.1|Misin16G186800.v7.1|Misin17G065700.v7.1|Misin18G026500.v7.1|MisinT272300.v7.1|MisinT436300.v7.1
BP	Msin	downregulated	GO:0006950	response to stress	45	0.11105	Misin01G130100.v7.1|Misin02G076500.v7.1|Misin02G097400.v7.1|Misin02G184600.v7.1|Misin02G419100.v7.1|Misin03G069900.v7.1|Misin03G101000.v7.1|Misin03G235900.v7.1|Misin03G285000.v7.1|Misin03G287200.v7.1|Misin04G199400.v7.1|Misin04G225400.v7.1|Misin04G310600.v7.1|Misin05G205600.v7.1|Misin05G372400.v7.1|Misin06G292400.v7.1|Misin06G380900.v7.1|Misin07G062000.v7.1|Misin07G230900.v7.1|Misin07G334900.v7.1…
BP	Msac	upregulated	GO:0061024	membrane organization	10	0.12665	Misin01G053900.v7.1|Misin01G193500.v7.1|Misin01G373700.v7.1|Misin02G038500.v7.1|Misin02G335300.v7.1|Misin02G363800.v7.1|Misin14G110600.v7.1|Misin16G237200.v7.1|Misin18G080600.v7.1|MisinT040800.v7.1
MF	hybrid3n	upregulated	GO:0016853	isomerase activity	9	0.13233	Misin01G455400.v7.1|Misin02G447000.v7.1|Misin04G287200.v7.1|Misin05G300400.v7.1|Misin06G289700.v7.1|Misin07G144400.v7.1|Misin13G066600.v7.1|Misin14G126900.v7.1|Misin16G133600.v7.1
BP	Msac	upregulated	GO:0006950	response to stress	61	0.13313	Misin01G053900.v7.1|Misin01G076900.v7.1|Misin01G229200.v7.1|Misin01G367300.v7.1|Misin01G391000.v7.1|Misin02G038500.v7.1|Misin03G194900.v7.1|Misin03G291000.v7.1|Misin03G294900.v7.1|Misin04G000500.v7.1|Misin04G180100.v7.1|Misin04G366400.v7.1|Misin04G380300.v7.1|Misin05G196900.v7.1|Misin05G245900.v7.1|Misin05G303700.v7.1|Misin05G311000.v7.1|Misin06G124900.v7.1|Misin06G165200.v7.1|Misin06G219500.v7.1…
BP	Mxg	downregulated	GO:0019748	secondary metabolic process	26	0.1421	Misin01G226100.v7.1|Misin01G299800.v7.1|Misin02G061000.v7.1|Misin02G199800.v7.1|Misin02G286200.v7.1|Misin02G286300.v7.1|Misin02G350700.v7.1|Misin02G422700.v7.1|Misin02G471400.v7.1|Misin03G001500.v7.1|Misin03G238800.v7.1|Misin05G392200.v7.1|Misin06G345200.v7.1|Misin07G204200.v7.1|Misin08G061600.v7.1|Misin08G061800.v7.1|Misin11G013900.v7.1|Misin12G009400.v7.1|Misin12G138700.v7.1|Misin15G153700.v7.1…
BP	Msin	downregulated	GO:0007165	signal transduction	29	0.14734	Misin01G202900.v7.1|Misin01G386500.v7.1|Misin01G475200.v7.1|Misin01G499100.v7.1|Misin02G145500.v7.1|Misin02G377100.v7.1|Misin02G501300.v7.1|Misin03G022700.v7.1|Misin04G194800.v7.1|Misin04G199400.v7.1|Misin05G205600.v7.1|Misin06G315400.v7.1|Misin07G225300.v7.1|Misin07G233100.v7.1|Misin07G334900.v7.1|Misin07G407200.v7.1|Misin07G415600.v7.1|Misin07G416000.v7.1|Misin07G416100.v7.1|Misin07G440500.v7.1…
MF	Msin	downregulated	GO:0016798	hydrolase activity, acting on glycosyl b...	16	0.1614	Misin01G424300.v7.1|Misin02G348100.v7.1|Misin03G069900.v7.1|Misin04G000400.v7.1|Misin04G310300.v7.1|Misin05G056400.v7.1|Misin05G227800.v7.1|Misin05G328800.v7.1|Misin06G200300.v7.1|Misin06G200400.v7.1|Misin06G406000.v7.1|Misin11G111200.v7.1|Misin11G259400.v7.1|Misin16G216900.v7.1|Misin17G218100.v7.1|MisinT219500.v7.1
MF	Mxg	downregulated	GO:0016791	phosphatase activity	20	0.174	Misin01G247200.v7.1|Misin01G455100.v7.1|Misin02G219800.v7.1|Misin02G391500.v7.1|Misin02G412300.v7.1|Misin02G447300.v7.1|Misin03G153200.v7.1|Misin04G296100.v7.1|Misin05G081700.v7.1|Misin07G062500.v7.1|Misin07G096200.v7.1|Misin07G545400.v7.1|Misin10G029400.v7.1|Misin12G098400.v7.1|Misin13G097200.v7.1|Misin13G149900.v7.1|Misin18G089000.v7.1|Misin19G069700.v7.1|Misin19G084300.v7.1|MisinT227600.v7.1
MF	Msin	upregulated	GO:0043167	ion binding	39	0.175	Misin01G477500.v7.1|Misin01G487900.v7.1|Misin02G413800.v7.1|Misin03G014300.v7.1|Misin03G141800.v7.1|Misin04G027900.v7.1|Misin04G162500.v7.1|Misin04G201600.v7.1|Misin05G014900.v7.1|Misin05G397300.v7.1|Misin06G004500.v7.1|Misin06G130100.v7.1|Misin06G149100.v7.1|Misin06G234900.v7.1|Misin06G317700.v7.1|Misin07G066600.v7.1|Misin07G066700.v7.1|Misin07G319900.v7.1|Misin07G405500.v7.1|Misin07G506800.v7.1…
BP	Msac	upregulated	GO:0071941	nitrogen cycle metabolic process	2	0.17625	Misin07G459800.v7.1|MisinT473800.v7.1
MF	Msin	downregulated	GO:0016757	transferase activity, transferring glyco...	22	0.18	Misin01G468200.v7.1|Misin02G008100.v7.1|Misin02G298600.v7.1|Misin03G070800.v7.1|Misin03G101000.v7.1|Misin03G191000.v7.1|Misin03G318000.v7.1|Misin04G065100.v7.1|Misin04G293300.v7.1|Misin05G372400.v7.1|Misin06G060800.v7.1|Misin06G380900.v7.1|Misin07G334900.v7.1|Misin07G351600.v7.1|Misin11G154600.v7.1|Misin12G100600.v7.1|Misin13G102300.v7.1|Misin16G204600.v7.1|Misin18G184700.v7.1|Misin19G066600.v7.1…
BP	Msin	upregulated	GO:0006412	translation	6	0.181	Misin02G377400.v7.1|Misin03G211800.v7.1|Misin04G057000.v7.1|Misin04G284600.v7.1|Misin08G217900.v7.1|Misin12G016000.v7.1
BP	hybrid3n	upregulated	GO:0006520	cellular amino acid metabolic process	40	0.18554	Misin01G049400.v7.1|Misin01G108900.v7.1|Misin01G372100.v7.1|Misin01G390800.v7.1|Misin02G486600.v7.1|Misin02G499200.v7.1|Misin03G291000.v7.1|Misin05G338300.v7.1|Misin06G133000.v7.1|Misin06G252900.v7.1|Misin06G323700.v7.1|Misin06G338800.v7.1|Misin07G052900.v7.1|Misin08G053500.v7.1|Misin08G160600.v7.1|Misin08G296300.v7.1|Misin08G317900.v7.1|Misin10G053600.v7.1|Misin10G168300.v7.1|Misin11G161400.v7.1…
BP	Msin	upregulated	GO:0006457	protein folding	3	0.189	Misin07G405500.v7.1|Misin08G197500.v7.1|Misin08G325000.v7.1
BP	Msin	upregulated	GO:0019748	secondary metabolic process	4	0.195	Misin07G066600.v7.1|Misin07G066700.v7.1|Misin08G239900.v7.1|Misin16G041700.v7.1
MF	hybrid3n	downregulated	GO:0016798	hydrolase activity, acting on glycosyl b...	16	0.209	Misin01G494400.v7.1|Misin02G198000.v7.1|Misin02G247700.v7.1|Misin02G348100.v7.1|Misin03G049500.v7.1|Misin03G287300.v7.1|Misin06G200300.v7.1|Misin07G025300.v7.1|Misin07G140200.v7.1|Misin07G350100.v7.1|Misin09G085800.v7.1|Misin10G064900.v7.1|Misin13G006000.v7.1|Misin15G036300.v7.1|Misin17G123000.v7.1|MisinT394000.v7.1
MF	Msac	upregulated	GO:0003723	RNA binding	33	0.2376	Misin01G020900.v7.1|Misin01G047700.v7.1|Misin01G172600.v7.1|Misin01G179000.v7.1|Misin01G353300.v7.1|Misin01G373700.v7.1|Misin01G406200.v7.1|Misin02G001600.v7.1|Misin02G002400.v7.1|Misin02G115400.v7.1|Misin02G351600.v7.1|Misin02G363800.v7.1|Misin03G344300.v7.1|Misin04G000500.v7.1|Misin04G263800.v7.1|Misin05G032600.v7.1|Misin05G041500.v7.1|Misin05G145800.v7.1|Misin06G031200.v7.1|Misin07G068300.v7.1…
BP	Mxg	upregulated	GO:0071941	nitrogen cycle metabolic process	2	0.24037	Misin07G459800.v7.1|MisinT473800.v7.1
BP	Msin	upregulated	GO:0006464	cellular protein modification process	18	0.261	Misin02G413800.v7.1|Misin03G141800.v7.1|Misin04G162500.v7.1|Misin04G175900.v7.1|Misin04G201600.v7.1|Misin07G506800.v7.1|Misin08G104200.v7.1|Misin08G325000.v7.1|Misin11G262800.v7.1|Misin14G045600.v7.1|Misin14G145300.v7.1|Misin14G156100.v7.1|Misin15G158500.v7.1|Misin17G216700.v7.1|Misin18G144500.v7.1|Misin18G206400.v7.1|Misin19G027600.v7.1|MisinT494700.v7.1
MF	Msin	upregulated	GO:0016798	hydrolase activity, acting on glycosyl b...	4	0.273	Misin01G020200.v7.1|Misin04G395100.v7.1|Misin10G068400.v7.1|Misin12G016000.v7.1
BP	hybrid3n	upregulated	GO:0006457	protein folding	7	0.28413	Misin04G287200.v7.1|Misin07G338000.v7.1|Misin16G103700.v7.1|Misin17G112500.v7.1|Misin17G122200.v7.1|Misin18G063100.v7.1|MisinT541300.v7.1
MF	Msac	upregulated	GO:0016757	transferase activity, transferring glyco...	25	0.29685	Misin01G358800.v7.1|Misin02G063300.v7.1|Misin03G086800.v7.1|Misin03G095900.v7.1|Misin03G300300.v7.1|Misin04G077500.v7.1|Misin04G317100.v7.1|Misin05G197100.v7.1|Misin06G219500.v7.1|Misin06G256100.v7.1|Misin06G359800.v7.1|Misin06G363200.v7.1|Misin07G215000.v7.1|Misin07G381700.v7.1|Misin09G069900.v7.1|Misin13G061400.v7.1|Misin13G161700.v7.1|Misin15G153000.v7.1|Misin16G229500.v7.1|Misin18G276400.v7.1…
BP	hybrid3n	downregulated	GO:0006091	generation of precursor metabolites and ...	17	0.30158	Misin02G396200.v7.1|Misin04G053000.v7.1|Misin05G036600.v7.1|Misin05G203400.v7.1|Misin06G027600.v7.1|Misin06G030000.v7.1|Misin06G189800.v7.1|Misin06G362400.v7.1|Misin07G230900.v7.1|Misin07G251100.v7.1|Misin11G007400.v7.1|Misin16G078900.v7.1|Misin16G080200.v7.1|Misin16G151000.v7.1|Misin18G026500.v7.1|Misin19G042900.v7.1|Misin19G223200.v7.1
BP	hybrid3n	upregulated	GO:0051186	cofactor metabolic process	16	0.32701	Misin01G361900.v7.1|Misin02G486600.v7.1|Misin03G237800.v7.1|Misin04G185900.v7.1|Misin04G257800.v7.1|Misin05G014500.v7.1|Misin06G133000.v7.1|Misin06G203600.v7.1|Misin07G346800.v7.1|Misin08G054300.v7.1|Misin10G053600.v7.1|Misin11G205000.v7.1|Misin11G270000.v7.1|Misin16G239400.v7.1|Misin17G245600.v7.1|Misin18G109800.v7.1
MF	Mxg	downregulated	GO:0016491	oxidoreductase activity	101	0.331	Misin01G055200.v7.1|Misin01G059400.v7.1|Misin01G114300.v7.1|Misin01G217900.v7.1|Misin01G245000.v7.1|Misin01G488200.v7.1|Misin01G498000.v7.1|Misin02G061000.v7.1|Misin02G199800.v7.1|Misin02G252900.v7.1|Misin02G259800.v7.1|Misin02G289900.v7.1|Misin02G290200.v7.1|Misin02G350700.v7.1|Misin02G391500.v7.1|Misin02G412300.v7.1|Misin02G471400.v7.1|Misin02G481700.v7.1|Misin02G502200.v7.1|Misin03G001500.v7.1…
MF	Mxg	downregulated	GO:0016798	hydrolase activity, acting on glycosyl b...	28	0.347	Misin01G191600.v7.1|Misin01G200200.v7.1|Misin01G412500.v7.1|Misin01G494400.v7.1|Misin02G215500.v7.1|Misin02G215600.v7.1|Misin02G505200.v7.1|Misin04G171500.v7.1|Misin04G177400.v7.1|Misin04G332600.v7.1|Misin05G177900.v7.1|Misin05G396300.v7.1|Misin06G200400.v7.1|Misin06G299700.v7.1|Misin06G325900.v7.1|Misin06G406000.v7.1|Misin08G154500.v7.1|Misin09G085800.v7.1|Misin10G043200.v7.1|Misin11G111200.v7.1…
BP	Msin	upregulated	GO:0042254	ribosome biogenesis	5	0.352	Misin02G309100.v7.1|Misin02G377400.v7.1|Misin03G211800.v7.1|Misin04G284600.v7.1|Misin16G231000.v7.1
BP	hybrid3n	upregulated	GO:0071941	nitrogen cycle metabolic process	1	0.37223	Misin01G108900.v7.1
BP	hybrid3n	upregulated	GO:0007165	signal transduction	22	0.38077	Misin01G372100.v7.1|Misin01G390800.v7.1|Misin02G499200.v7.1|Misin03G237600.v7.1|Misin04G408300.v7.1|Misin05G337800.v7.1|Misin06G335400.v7.1|Misin06G338800.v7.1|Misin08G160600.v7.1|Misin08G296300.v7.1|Misin08G317900.v7.1|Misin11G073600.v7.1|Misin12G147900.v7.1|Misin13G199000.v7.1|Misin14G126900.v7.1|Misin16G079400.v7.1|Misin17G137800.v7.1|Misin17G210600.v7.1|Misin17G212000.v7.1|MisinT145000.v7.1|M…
BP	hybrid3n	upregulated	GO:0006091	generation of precursor metabolites and ...	14	0.38915	Misin01G063200.v7.1|Misin02G038500.v7.1|Misin04G287200.v7.1|Misin06G203600.v7.1|Misin06G253000.v7.1|Misin07G215000.v7.1|Misin07G485600.v7.1|Misin08G068100.v7.1|Misin10G053600.v7.1|Misin11G031500.v7.1|Misin13G199000.v7.1|Misin17G073700.v7.1|Misin18G109800.v7.1|Misin18G276400.v7.1
BP	hybrid3n	upregulated	GO:0015979	photosynthesis	5	0.39035	Misin02G038500.v7.1|Misin04G287200.v7.1|Misin08G068100.v7.1|Misin13G199000.v7.1|Misin17G073700.v7.1
BP	hybrid3n	downregulated	GO:0009058	biosynthetic process	106	0.41236	Misin01G015100.v7.1|Misin01G048800.v7.1|Misin01G058900.v7.1|Misin01G062000.v7.1|Misin01G345300.v7.1|Misin02G060700.v7.1|Misin02G061000.v7.1|Misin02G082100.v7.1|Misin02G198000.v7.1|Misin02G258000.v7.1|Misin02G290000.v7.1|Misin02G298500.v7.1|Misin02G298600.v7.1|Misin02G317100.v7.1|Misin02G350700.v7.1|Misin02G396200.v7.1|Misin02G418300.v7.1|Misin02G460900.v7.1|Misin03G144900.v7.1|Misin03G153200.v7.1…
MF	Msac	downregulated	GO:0016491	oxidoreductase activity	65	0.414	Misin01G000600.v7.1|Misin01G005000.v7.1|Misin01G257500.v7.1|Misin01G292300.v7.1|Misin01G317900.v7.1|Misin01G488200.v7.1|Misin01G507300.v7.1|Misin02G061000.v7.1|Misin02G199800.v7.1|Misin02G277500.v7.1|Misin02G302800.v7.1|Misin02G481700.v7.1|Misin03G042800.v7.1|Misin03G238800.v7.1|Misin04G007800.v7.1|Misin04G050700.v7.1|Misin04G051000.v7.1|Misin04G234700.v7.1|Misin04G275200.v7.1|Misin04G302600.v7.1…
BP	Msac	downregulated	GO:0005975	carbohydrate metabolic process	43	0.42	Misin01G062000.v7.1|Misin01G395000.v7.1|Misin01G412200.v7.1|Misin01G494100.v7.1|Misin01G494400.v7.1|Misin02G298500.v7.1|Misin02G338600.v7.1|Misin02G396200.v7.1|Misin02G506000.v7.1|Misin04G160100.v7.1|Misin04G171600.v7.1|Misin04G219400.v7.1|Misin04G222700.v7.1|Misin04G275200.v7.1|Misin04G387200.v7.1|Misin05G036600.v7.1|Misin05G179000.v7.1|Misin05G328800.v7.1|Misin05G331200.v7.1|Misin05G355000.v7.1…
BP	Mxg	downregulated	GO:0051186	cofactor metabolic process	37	0.44	Misin01G299800.v7.1|Misin01G374200.v7.1|Misin02G286200.v7.1|Misin02G286300.v7.1|Misin04G266200.v7.1|Misin04G338200.v7.1|Misin04G393300.v7.1|Misin04G402200.v7.1|Misin05G072400.v7.1|Misin05G199900.v7.1|Misin05G379400.v7.1|Misin05G392200.v7.1|Misin06G209200.v7.1|Misin06G392100.v7.1|Misin07G012200.v7.1|Misin07G264600.v7.1|Misin07G275100.v7.1|Misin07G454200.v7.1|Misin07G495600.v7.1|Misin08G166800.v7.1…
BP	hybrid3n	upregulated	GO:0042592	homeostatic process	11	0.44549	Misin01G364800.v7.1|Misin07G196800.v7.1|Misin07G481100.v7.1|Misin07G548500.v7.1|Misin08G270100.v7.1|Misin09G018700.v7.1|Misin12G035300.v7.1|Misin16G239400.v7.1|Misin17G245600.v7.1|MisinT331400.v7.1|MisinT569700.v7.1
BP	Msin	downregulated	GO:0051186	cofactor metabolic process	17	0.4615	Misin01G300300.v7.1|Misin02G076500.v7.1|Misin02G097400.v7.1|Misin02G286300.v7.1|Misin02G292400.v7.1|Misin03G120800.v7.1|Misin03G237100.v7.1|Misin05G392300.v7.1|Misin06G292400.v7.1|Misin14G103700.v7.1|Misin17G063300.v7.1|Misin17G068500.v7.1|Misin18G160500.v7.1|Misin19G239600.v7.1|MisinT060900.v7.1|MisinT258000.v7.1|MisinT272300.v7.1
MF	hybrid3n	upregulated	GO:0003723	RNA binding	19	0.46179	Misin01G020900.v7.1|Misin01G206300.v7.1|Misin01G364800.v7.1|Misin01G419100.v7.1|Misin02G001600.v7.1|Misin02G115400.v7.1|Misin02G190600.v7.1|Misin03G054900.v7.1|Misin05G032600.v7.1|Misin05G145800.v7.1|Misin06G025600.v7.1|Misin07G068300.v7.1|Misin08G068100.v7.1|Misin11G171200.v7.1|Misin14G126900.v7.1|Misin17G113100.v7.1|Misin17G122200.v7.1|Misin18G214100.v7.1|Misin19G159900.v7.1
MF	Msin	downregulated	GO:0016791	phosphatase activity	8	0.4767	Misin01G443100.v7.1|Misin02G447300.v7.1|Misin04G405400.v7.1|Misin05G303100.v7.1|Misin07G391600.v7.1|Misin10G029400.v7.1|Misin14G102700.v7.1|Misin16G078300.v7.1
BP	hybrid3n	downregulated	GO:0061024	membrane organization	5	0.49678	Misin02G358500.v7.1|Misin03G072500.v7.1|Misin03G282100.v7.1|Misin04G305400.v7.1|Misin05G009200.v7.1
BP	Msac	downregulated	GO:0071941	nitrogen cycle metabolic process	1	0.514	Misin05G242700.v7.1
BP	Msac	downregulated	GO:0044281	small molecule metabolic process	159	0.52	Misin01G062000.v7.1|Misin01G146700.v7.1|Misin01G176200.v7.1|Misin01G202900.v7.1|Misin01G226100.v7.1|Misin01G265800.v7.1|Misin01G292300.v7.1|Misin01G344100.v7.1|Misin01G395000.v7.1|Misin01G412200.v7.1|Misin01G478800.v7.1|Misin01G499100.v7.1|Misin02G061000.v7.1|Misin02G076500.v7.1|Misin02G208300.v7.1|Misin02G267600.v7.1|Misin02G277500.v7.1|Misin02G298400.v7.1|Misin02G298500.v7.1|Misin02G336200.v7.1…
BP	hybrid3n	downregulated	GO:0042592	homeostatic process	12	0.5232	Misin01G015100.v7.1|Misin01G040600.v7.1|Misin03G364300.v7.1|Misin05G228900.v7.1|Misin05G344400.v7.1|Misin06G202400.v7.1|Misin07G386000.v7.1|Misin08G181300.v7.1|Misin11G107000.v7.1|Misin11G107200.v7.1|Misin16G080200.v7.1|Misin19G101900.v7.1
MF	hybrid3n	downregulated	GO:0016791	phosphatase activity	8	0.53	Misin03G153200.v7.1|Misin04G171600.v7.1|Misin05G320300.v7.1|Misin07G545400.v7.1|Misin12G098400.v7.1|Misin13G097200.v7.1|Misin14G102700.v7.1|Misin19G084300.v7.1
BP	Mxg	downregulated	GO:0006950	response to stress	82	0.5353	Misin01G417500.v7.1|Misin02G061000.v7.1|Misin02G176000.v7.1|Misin02G335200.v7.1|Misin02G416700.v7.1|Misin02G419100.v7.1|Misin02G422700.v7.1|Misin02G501800.v7.1|Misin03G030100.v7.1|Misin03G235900.v7.1|Misin03G284800.v7.1|Misin03G286100.v7.1|Misin03G287200.v7.1|Misin04G247600.v7.1|Misin04G309100.v7.1|Misin04G338200.v7.1|Misin04G393300.v7.1|Misin05G092400.v7.1|Misin05G204900.v7.1|Misin05G205600.v7.1…
BP	Mxg	downregulated	GO:0042592	homeostatic process	26	0.5389	Misin02G404700.v7.1|Misin04G119500.v7.1|Misin05G138600.v7.1|Misin05G205800.v7.1|Misin05G228900.v7.1|Misin05G272400.v7.1|Misin06G158600.v7.1|Misin07G275100.v7.1|Misin07G465200.v7.1|Misin08G181500.v7.1|Misin08G222500.v7.1|Misin09G119200.v7.1|Misin11G063000.v7.1|Misin11G107000.v7.1|Misin11G107200.v7.1|Misin11G107800.v7.1|Misin12G111700.v7.1|Misin12G112200.v7.1|Misin12G112700.v7.1|Misin13G002700.v7.1…
MF	Mxg	upregulated	GO:0016757	transferase activity, transferring glyco...	28	0.53946	Misin01G014900.v7.1|Misin01G037000.v7.1|Misin01G063200.v7.1|Misin01G206300.v7.1|Misin01G358800.v7.1|Misin01G499800.v7.1|Misin02G190600.v7.1|Misin02G382600.v7.1|Misin02G500700.v7.1|Misin03G086800.v7.1|Misin03G174800.v7.1|Misin04G107200.v7.1|Misin04G185900.v7.1|Misin05G355600.v7.1|Misin06G255900.v7.1|Misin06G263100.v7.1|Misin07G215000.v7.1|Misin07G485600.v7.1|Misin08G004700.v7.1|Misin09G069900.v7.1…
MF	Msin	upregulated	GO:0016757	transferase activity, transferring glyco...	4	0.546	Misin01G285400.v7.1|Misin01G358800.v7.1|Misin01G506200.v7.1|Misin08G004700.v7.1
BP	Msin	upregulated	GO:0042592	homeostatic process	3	0.553	Misin12G035300.v7.1|Misin16G239400.v7.1|Misin18G206400.v7.1
BP	Msin	upregulated	GO:0051186	cofactor metabolic process	4	0.56	Misin11G262800.v7.1|Misin11G270000.v7.1|Misin16G041700.v7.1|Misin16G239400.v7.1
BP	Msin	upregulated	GO:0044281	small molecule metabolic process	17	0.56	Misin01G126400.v7.1|Misin03G131100.v7.1|Misin05G338300.v7.1|Misin06G149100.v7.1|Misin06G234900.v7.1|Misin08G104200.v7.1|Misin08G239900.v7.1|Misin14G007100.v7.1|Misin14G145300.v7.1|Misin14G156100.v7.1|Misin16G041700.v7.1|Misin16G231000.v7.1|Misin17G249200.v7.1|Misin18G206400.v7.1|Misin19G027600.v7.1|MisinT322000.v7.1|MisinT494700.v7.1
MF	Msin	downregulated	GO:0016491	oxidoreductase activity	45	0.5645	Misin01G114300.v7.1|Misin01G285800.v7.1|Misin01G296600.v7.1|Misin01G416600.v7.1|Misin02G097400.v7.1|Misin02G259800.v7.1|Misin02G290200.v7.1|Misin02G375800.v7.1|Misin02G438500.v7.1|Misin02G502200.v7.1|Misin03G120800.v7.1|Misin04G275200.v7.1|Misin05G090900.v7.1|Misin06G030000.v7.1|Misin06G053100.v7.1|Misin06G292400.v7.1|Misin06G334400.v7.1|Misin07G147000.v7.1|Misin07G230900.v7.1|Misin07G306900.v7.1…
BP	hybrid3n	upregulated	GO:0061024	membrane organization	4	0.57059	Misin02G038500.v7.1|Misin02G157100.v7.1|Misin05G410800.v7.1|Misin07G114800.v7.1
BP	Msin	downregulated	GO:0006457	protein folding	6	0.58599	Misin03G067000.v7.1|Misin04G225400.v7.1|Misin04G237000.v7.1|Misin12G103300.v7.1|Misin16G193600.v7.1|MisinT174000.v7.1
BP	Msac	downregulated	GO:0042592	homeostatic process	15	0.618	Misin01G005000.v7.1|Misin01G131200.v7.1|Misin01G442700.v7.1|Misin02G122600.v7.1|Misin04G302600.v7.1|Misin05G344400.v7.1|Misin07G085500.v7.1|Misin07G429000.v7.1|Misin08G181500.v7.1|Misin08G222500.v7.1|Misin11G107800.v7.1|Misin12G112000.v7.1|Misin12G112700.v7.1|Misin13G134200.v7.1|MisinT113700.v7.1
BP	Msin	upregulated	GO:0005975	carbohydrate metabolic process	7	0.639	Misin01G020200.v7.1|Misin01G358800.v7.1|Misin01G506200.v7.1|Misin03G131100.v7.1|Misin04G395100.v7.1|Misin10G068400.v7.1|Misin16G231000.v7.1
MF	Msac	upregulated	GO:0043167	ion binding	192	0.65068	Misin01G020900.v7.1|Misin01G135300.v7.1|Misin01G328300.v7.1|Misin01G340300.v7.1|Misin01G340900.v7.1|Misin01G391000.v7.1|Misin02G001600.v7.1|Misin02G009300.v7.1|Misin02G027500.v7.1|Misin02G119200.v7.1|Misin02G192400.v7.1|Misin02G385400.v7.1|Misin02G413800.v7.1|Misin02G415600.v7.1|Misin02G439600.v7.1|Misin02G447000.v7.1|Misin03G014300.v7.1|Misin03G127500.v7.1|Misin03G160500.v7.1|Misin03G194900.v7.1…
BP	Msin	downregulated	GO:0006629	lipid metabolic process	23	0.65486	Misin01G114300.v7.1|Misin01G226100.v7.1|Misin02G314800.v7.1|Misin02G438500.v7.1|Misin03G235900.v7.1|Misin04G347900.v7.1|Misin05G297700.v7.1|Misin06G053100.v7.1|Misin06G292200.v7.1|Misin07G230900.v7.1|Misin07G299600.v7.1|Misin07G309200.v7.1|Misin08G088300.v7.1|Misin08G298100.v7.1|Misin11G111200.v7.1|Misin11G154600.v7.1|Misin12G003900.v7.1|Misin15G171100.v7.1|Misin16G027000.v7.1|Misin16G249600.v7.1…
MF	Msac	downregulated	GO:0016757	transferase activity, transferring glyco...	23	0.655	Misin01G062000.v7.1|Misin02G298500.v7.1|Misin02G338600.v7.1|Misin04G160100.v7.1|Misin04G219400.v7.1|Misin04G222700.v7.1|Misin05G331200.v7.1|Misin05G355000.v7.1|Misin06G060400.v7.1|Misin06G060800.v7.1|Misin06G095800.v7.1|Misin06G380900.v7.1|Misin07G485600.v7.1|Misin08G064900.v7.1|Misin11G046300.v7.1|Misin12G046300.v7.1|Misin12G077500.v7.1|Misin12G100600.v7.1|Misin18G253400.v7.1|Misin19G127000.v7.1…
BP	Mxg	upregulated	GO:0019748	secondary metabolic process	15	0.6746	Misin01G403300.v7.1|Misin02G360800.v7.1|Misin02G411700.v7.1|Misin03G278600.v7.1|Misin03G312800.v7.1|Misin04G105800.v7.1|Misin05G175800.v7.1|Misin06G263100.v7.1|Misin07G068200.v7.1|Misin07G068300.v7.1|Misin08G068100.v7.1|Misin08G239900.v7.1|Misin10G102300.v7.1|Misin13G159000.v7.1|Misin17G165200.v7.1
BP	Msac	downregulated	GO:0006091	generation of precursor metabolites and ...	18	0.676	Misin01G412200.v7.1|Misin02G076500.v7.1|Misin02G396200.v7.1|Misin04G275200.v7.1|Misin04G279500.v7.1|Misin05G036600.v7.1|Misin05G203400.v7.1|Misin06G030000.v7.1|Misin06G190900.v7.1|Misin07G299600.v7.1|Misin07G485600.v7.1|Misin07G495100.v7.1|Misin12G226300.v7.1|Misin16G151000.v7.1|Misin17G155800.v7.1|Misin19G040600.v7.1|MisinT113700.v7.1|MisinT584600.v7.1
BP	Msin	upregulated	GO:0006091	generation of precursor metabolites and ...	3	0.698	Misin05G397300.v7.1|Misin06G234900.v7.1|Misin11G031500.v7.1
MF	Msac	downregulated	GO:0016791	phosphatase activity	9	0.71	Misin01G292300.v7.1|Misin04G171600.v7.1|Misin06G173100.v7.1|Misin07G096200.v7.1|Misin07G545400.v7.1|Misin08G075400.v7.1|Misin12G231100.v7.1|Misin17G017200.v7.1|Misin17G229400.v7.1
MF	Msin	upregulated	GO:0003735	structural constituent of ribosome	2	0.728	Misin02G377400.v7.1|Misin04G284600.v7.1
BP	Msac	downregulated	GO:0015979	photosynthesis	5	0.761	Misin02G076500.v7.1|Misin04G279500.v7.1|Misin07G299600.v7.1|Misin11G222100.v7.1|Misin12G201100.v7.1
MF	hybrid3n	downregulated	GO:0016757	transferase activity, transferring glyco...	16	0.768	Misin01G062000.v7.1|Misin02G298500.v7.1|Misin02G298600.v7.1|Misin03G144900.v7.1|Misin04G319800.v7.1|Misin05G063800.v7.1|Misin05G304400.v7.1|Misin06G060400.v7.1|Misin06G294700.v7.1|Misin07G025300.v7.1|Misin09G195600.v7.1|Misin11G046300.v7.1|Misin12G077600.v7.1|Misin16G190100.v7.1|Misin18G277200.v7.1|Misin19G258500.v7.1
BP	Msin	upregulated	GO:0006520	cellular amino acid metabolic process	8	0.775	Misin05G338300.v7.1|Misin08G104200.v7.1|Misin14G007100.v7.1|Misin14G145300.v7.1|Misin14G156100.v7.1|Misin17G249200.v7.1|Misin19G027600.v7.1|MisinT494700.v7.1
BP	Msac	upregulated	GO:0019748	secondary metabolic process	11	0.78169	Misin04G001800.v7.1|Misin04G078600.v7.1|Misin06G319500.v7.1|Misin07G066600.v7.1|Misin07G068300.v7.1|Misin08G068100.v7.1|Misin08G068700.v7.1|Misin09G192700.v7.1|Misin12G264800.v7.1|MisinT290600.v7.1|MisinT471700.v7.1
BP	Msin	upregulated	GO:0009058	biosynthetic process	26	0.798	Misin01G126400.v7.1|Misin01G506200.v7.1|Misin02G377400.v7.1|Misin03G211800.v7.1|Misin04G057000.v7.1|Misin04G284600.v7.1|Misin05G338300.v7.1|Misin05G341100.v7.1|Misin06G149100.v7.1|Misin07G066600.v7.1|Misin07G066700.v7.1|Misin08G217900.v7.1|Misin08G239900.v7.1|Misin08G295000.v7.1|Misin11G208300.v7.1|Misin11G262800.v7.1|Misin12G016000.v7.1|Misin14G007100.v7.1|Misin15G108300.v7.1|Misin16G041700.v7.1…
MF	Mxg	downregulated	GO:0016757	transferase activity, transferring glyco...	33	0.805	Misin01G062000.v7.1|Misin01G062200.v7.1|Misin01G062600.v7.1|Misin01G497900.v7.1|Misin02G063000.v7.1|Misin02G063200.v7.1|Misin02G298500.v7.1|Misin04G294600.v7.1|Misin04G319800.v7.1|Misin05G331200.v7.1|Misin05G355000.v7.1|Misin05G372400.v7.1|Misin06G294700.v7.1|Misin06G380900.v7.1|Misin07G198200.v7.1|Misin07G533500.v7.1|Misin09G020400.v7.1|Misin09G195600.v7.1|Misin11G046300.v7.1|Misin11G077700.v7.1…
BP	Msac	upregulated	GO:0006520	cellular amino acid metabolic process	51	0.81839	Misin01G328300.v7.1|Misin01G406200.v7.1|Misin01G507700.v7.1|Misin02G009300.v7.1|Misin02G034300.v7.1|Misin02G385400.v7.1|Misin03G183100.v7.1|Misin03G291000.v7.1|Misin05G016000.v7.1|Misin05G230900.v7.1|Misin05G231900.v7.1|Misin05G309300.v7.1|Misin05G338300.v7.1|Misin06G203900.v7.1|Misin06G249400.v7.1|Misin06G338800.v7.1|Misin07G052900.v7.1|Misin07G056700.v7.1|Misin07G146400.v7.1|Misin07G217300.v7.1…
BP	Msin	upregulated	GO:0006629	lipid metabolic process	4	0.854	Misin06G149100.v7.1|Misin10G068400.v7.1|Misin17G127100.v7.1|MisinT413500.v7.1
BP	Msin	downregulated	GO:0009058	biosynthetic process	102	0.85747	Misin01G100300.v7.1|Misin01G114300.v7.1|Misin01G226100.v7.1|Misin01G412200.v7.1|Misin01G416600.v7.1|Misin01G427200.v7.1|Misin01G464000.v7.1|Misin01G475200.v7.1|Misin02G008100.v7.1|Misin02G014900.v7.1|Misin02G041900.v7.1|Misin02G076500.v7.1|Misin02G259800.v7.1|Misin02G298600.v7.1|Misin02G314800.v7.1|Misin02G457800.v7.1|Misin02G467200.v7.1|Misin02G502200.v7.1|Misin03G052400.v7.1|Misin03G069900.v7.1…
BP	Mxg	upregulated	GO:0006520	cellular amino acid metabolic process	62	0.86471	Misin01G082000.v7.1|Misin01G328300.v7.1|Misin01G406200.v7.1|Misin01G503400.v7.1|Misin01G507700.v7.1|Misin01G508800.v7.1|Misin02G034300.v7.1|Misin02G092200.v7.1|Misin02G114500.v7.1|Misin02G121600.v7.1|Misin02G133000.v7.1|Misin02G232800.v7.1|Misin02G269500.v7.1|Misin02G360800.v7.1|Misin02G497500.v7.1|Misin03G183100.v7.1|Misin03G183200.v7.1|Misin04G200300.v7.1|Misin04G311100.v7.1|Misin05G029600.v7.1…
BP	Msin	downregulated	GO:0006412	translation	12	0.86625	Misin01G464000.v7.1|Misin02G041900.v7.1|Misin02G457800.v7.1|Misin03G069900.v7.1|Misin03G186000.v7.1|Misin05G046900.v7.1|Misin07G159000.v7.1|Misin07G510900.v7.1|Misin08G128100.v7.1|Misin14G106700.v7.1|Misin16G193600.v7.1|Misin17G159400.v7.1
BP	Msac	downregulated	GO:0006629	lipid metabolic process	27	0.869	Misin01G226100.v7.1|Misin01G319600.v7.1|Misin01G478800.v7.1|Misin04G302600.v7.1|Misin05G258700.v7.1|Misin05G313400.v7.1|Misin05G403400.v7.1|Misin06G056200.v7.1|Misin06G171500.v7.1|Misin07G036000.v7.1|Misin07G085500.v7.1|Misin07G299600.v7.1|Misin07G373200.v7.1|Misin07G495100.v7.1|Misin08G035600.v7.1|Misin09G018000.v7.1|Misin11G110100.v7.1|Misin12G115000.v7.1|Misin13G107200.v7.1|Misin13G134200.v7.1…
MF	Msin	upregulated	GO:0016301	kinase activity	8	0.886	Misin04G201600.v7.1|Misin05G338300.v7.1|Misin07G195500.v7.1|Misin08G104200.v7.1|Misin14G145300.v7.1|Misin14G156100.v7.1|Misin19G027600.v7.1|MisinT494700.v7.1
MF	hybrid3n	downregulated	GO:0016853	isomerase activity	5	0.89	Misin01G040600.v7.1|Misin03G053400.v7.1|Misin04G053000.v7.1|Misin05G093300.v7.1|Misin14G121300.v7.1
BP	Msac	downregulated	GO:0006950	response to stress	42	0.898	Misin01G417800.v7.1|Misin02G061000.v7.1|Misin02G076500.v7.1|Misin02G302800.v7.1|Misin02G416700.v7.1|Misin03G284800.v7.1|Misin04G201300.v7.1|Misin06G045200.v7.1|Misin06G171500.v7.1|Misin06G380900.v7.1|Misin07G269400.v7.1|Misin07G485600.v7.1|Misin08G331500.v7.1|Misin09G017600.v7.1|Misin09G095500.v7.1|Misin09G098100.v7.1|Misin09G100400.v7.1|Misin09G188000.v7.1|Misin10G078700.v7.1|Misin10G143100.v7.1…
MF	Msin	upregulated	GO:0003723	RNA binding	4	0.908	Misin04G284600.v7.1|Misin08G325000.v7.1|Misin15G158500.v7.1|MisinT567400.v7.1
MF	Msac	downregulated	GO:0016798	hydrolase activity, acting on glycosyl b...	12	0.911	Misin01G494400.v7.1|Misin04G387200.v7.1|Misin05G179000.v7.1|Misin05G328800.v7.1|Misin06G095800.v7.1|Misin07G350100.v7.1|Misin08G154500.v7.1|Misin09G085800.v7.1|Misin15G036300.v7.1|Misin15G152900.v7.1|Misin17G123000.v7.1|Misin18G185300.v7.1
BP	Mxg	downregulated	GO:0009058	biosynthetic process	214	0.919	Misin01G055200.v7.1|Misin01G062000.v7.1|Misin01G062200.v7.1|Misin01G062600.v7.1|Misin01G114300.v7.1|Misin01G124800.v7.1|Misin01G200200.v7.1|Misin01G226100.v7.1|Misin01G245000.v7.1|Misin01G246900.v7.1|Misin01G249700.v7.1|Misin01G279900.v7.1|Misin01G325900.v7.1|Misin01G335300.v7.1|Misin01G344400.v7.1|Misin01G372600.v7.1|Misin01G374200.v7.1|Misin01G412200.v7.1|Misin01G478800.v7.1|Misin01G498000.v7.1…
BP	hybrid3n	downregulated	GO:0006629	lipid metabolic process	18	0.93405	Misin01G015100.v7.1|Misin01G034300.v7.1|Misin02G005500.v7.1|Misin04G053000.v7.1|Misin04G348100.v7.1|Misin05G093300.v7.1|Misin05G240000.v7.1|Misin05G241800.v7.1|Misin05G258700.v7.1|Misin06G076600.v7.1|Misin06G085700.v7.1|Misin07G177300.v7.1|Misin07G230900.v7.1|Misin07G459000.v7.1|Misin11G110100.v7.1|Misin12G115000.v7.1|Misin13G006000.v7.1|Misin13G187400.v7.1
BP	Mxg	downregulated	GO:0006629	lipid metabolic process	44	0.9352	Misin01G055200.v7.1|Misin01G114300.v7.1|Misin01G226100.v7.1|Misin01G335300.v7.1|Misin01G412500.v7.1|Misin01G478800.v7.1|Misin02G316300.v7.1|Misin02G422700.v7.1|Misin03G235900.v7.1|Misin04G070400.v7.1|Misin04G129100.v7.1|Misin04G332600.v7.1|Misin05G072400.v7.1|Misin05G081700.v7.1|Misin05G177900.v7.1|Misin05G206700.v7.1|Misin05G258700.v7.1|Misin06G085700.v7.1|Misin06G191500.v7.1|Misin06G370900.v7.1…
BP	hybrid3n	upregulated	GO:0006464	cellular protein modification process	45	0.9368	Misin01G372100.v7.1|Misin01G390800.v7.1|Misin02G064600.v7.1|Misin02G140900.v7.1|Misin02G229100.v7.1|Misin02G347100.v7.1|Misin02G413800.v7.1|Misin02G499200.v7.1|Misin03G136700.v7.1|Misin03G141800.v7.1|Misin03G291000.v7.1|Misin04G162500.v7.1|Misin04G185900.v7.1|Misin04G197600.v7.1|Misin04G287200.v7.1|Misin04G352100.v7.1|Misin05G176900.v7.1|Misin05G230100.v7.1|Misin05G340800.v7.1|Misin05G405600.v7.1…
BP	Mxg	upregulated	GO:0007165	signal transduction	32	0.94582	Misin01G316800.v7.1|Misin01G328300.v7.1|Misin02G121600.v7.1|Misin02G269500.v7.1|Misin02G364900.v7.1|Misin03G048300.v7.1|Misin04G255000.v7.1|Misin04G408300.v7.1|Misin05G337800.v7.1|Misin06G338800.v7.1|Misin07G411500.v7.1|Misin07G533800.v7.1|Misin08G160600.v7.1|Misin08G206600.v7.1|Misin08G317900.v7.1|Misin11G073600.v7.1|Misin11G144500.v7.1|Misin11G190000.v7.1|Misin12G147900.v7.1|Misin12G149800.v7.1…
BP	hybrid3n	downregulated	GO:0006457	protein folding	3	0.94746	Misin01G040600.v7.1|Misin03G053400.v7.1|Misin03G364300.v7.1
BP	Msac	downregulated	GO:0051186	cofactor metabolic process	15	0.95	Misin01G299800.v7.1|Misin01G300300.v7.1|Misin02G076500.v7.1|Misin02G292400.v7.1|Misin02G302800.v7.1|Misin04G035500.v7.1|Misin04G402200.v7.1|Misin06G392100.v7.1|Misin07G269400.v7.1|Misin07G495100.v7.1|Misin08G026800.v7.1|Misin09G194600.v7.1|Misin16G077200.v7.1|Misin17G068500.v7.1|MisinT061000.v7.1
BP	hybrid3n	downregulated	GO:0015979	photosynthesis	2	0.95218	Misin06G189800.v7.1|Misin12G201100.v7.1
BP	hybrid3n	downregulated	GO:0006950	response to stress	28	0.96196	Misin01G040600.v7.1|Misin02G060700.v7.1|Misin02G061000.v7.1|Misin02G307800.v7.1|Misin03G287100.v7.1|Misin03G287200.v7.1|Misin03G364300.v7.1|Misin04G033100.v7.1|Misin04G213300.v7.1|Misin04G310600.v7.1|Misin05G241800.v7.1|Misin07G230900.v7.1|Misin07G411000.v7.1|Misin11G223100.v7.1|Misin11G224100.v7.1|Misin11G224600.v7.1|Misin11G261600.v7.1|Misin11G264800.v7.1|Misin12G237400.v7.1|Misin12G278600.v7.1…
BP	hybrid3n	downregulated	GO:0051186	cofactor metabolic process	10	0.9654	Misin01G299800.v7.1|Misin01G299900.v7.1|Misin02G286200.v7.1|Misin02G317100.v7.1|Misin04G213300.v7.1|Misin04G402200.v7.1|Misin06G076600.v7.1|Misin08G166800.v7.1|Misin11G007400.v7.1|Misin19G223200.v7.1
MF	Msac	downregulated	GO:0016853	isomerase activity	5	0.976	Misin01G226100.v7.1|Misin07G036000.v7.1|Misin07G225600.v7.1|Misin08G035600.v7.1|Misin12G226300.v7.1
MF	Mxg	downregulated	GO:0016853	isomerase activity	9	0.976	Misin01G226100.v7.1|Misin03G235900.v7.1|Misin04G254500.v7.1|Misin05G189500.v7.1|Misin05G311100.v7.1|Misin06G198900.v7.1|Misin08G003900.v7.1|Misin12G180400.v7.1|Misin16G162600.v7.1
BP	Msin	downregulated	GO:0042254	ribosome biogenesis	9	0.98215	Misin01G335200.v7.1|Misin01G464000.v7.1|Misin02G134000.v7.1|Misin02G457800.v7.1|Misin03G186000.v7.1|Misin08G128100.v7.1|Misin16G193600.v7.1|Misin18G243900.v7.1|MisinT223100.v7.1
BP	hybrid3n	upregulated	GO:0042254	ribosome biogenesis	7	0.98671	Misin01G364800.v7.1|Misin01G419100.v7.1|Misin01G438400.v7.1|Misin08G001700.v7.1|Misin11G171200.v7.1|Misin12G250400.v7.1|Misin16G231000.v7.1
BP	Msac	downregulated	GO:0009058	biosynthetic process	118	0.987	Misin01G048800.v7.1|Misin01G062000.v7.1|Misin01G081300.v7.1|Misin01G225700.v7.1|Misin01G226100.v7.1|Misin01G296700.v7.1|Misin01G325900.v7.1|Misin01G392400.v7.1|Misin01G412200.v7.1|Misin01G412300.v7.1|Misin01G478800.v7.1|Misin02G010900.v7.1|Misin02G061000.v7.1|Misin02G076500.v7.1|Misin02G199800.v7.1|Misin02G277500.v7.1|Misin02G298400.v7.1|Misin02G298500.v7.1|Misin02G338600.v7.1|Misin02G396200.v7.1…
BP	Msac	upregulated	GO:0007165	signal transduction	22	0.98819	Misin01G328300.v7.1|Misin04G180100.v7.1|Misin05G271700.v7.1|Misin05G337800.v7.1|Misin06G113500.v7.1|Misin06G249400.v7.1|Misin06G338800.v7.1|Misin07G217300.v7.1|Misin07G411800.v7.1|Misin08G160600.v7.1|Misin08G206600.v7.1|Misin11G084200.v7.1|Misin11G144500.v7.1|Misin11G190000.v7.1|Misin11G274000.v7.1|Misin12G069400.v7.1|Misin12G147900.v7.1|Misin12G278500.v7.1|Misin13G194900.v7.1|Misin13G199000.v7.1…
MF	hybrid3n	upregulated	GO:0016301	kinase activity	28	0.98861	Misin01G372100.v7.1|Misin01G390800.v7.1|Misin02G064600.v7.1|Misin02G229100.v7.1|Misin02G499200.v7.1|Misin03G291000.v7.1|Misin05G338300.v7.1|Misin06G009100.v7.1|Misin06G045600.v7.1|Misin06G323700.v7.1|Misin06G338800.v7.1|Misin08G160600.v7.1|Misin08G317900.v7.1|Misin09G048300.v7.1|Misin12G147900.v7.1|Misin13G199000.v7.1|Misin16G155900.v7.1|Misin16G203300.v7.1|Misin17G034300.v7.1|Misin17G166600.v7.1…
BP	Msin	downregulated	GO:0061024	membrane organization	1	0.99109	MisinT272300.v7.1
MF	Msin	downregulated	GO:0003735	structural constituent of ribosome	5	0.9917	Misin01G464000.v7.1|Misin02G457800.v7.1|Misin03G186000.v7.1|Misin08G128100.v7.1|Misin16G193600.v7.1
BP	Mxg	downregulated	GO:0061024	membrane organization	4	0.9923	Misin04G305400.v7.1|Misin07G250900.v7.1|Misin13G174700.v7.1|MisinT272300.v7.1
BP	Mxg	downregulated	GO:0006457	protein folding	5	0.9979	Misin05G358900.v7.1|Misin15G060000.v7.1|Misin16G162600.v7.1|Misin16G193600.v7.1|Misin17G194800.v7.1
BP	Msac	downregulated	GO:0061024	membrane organization	1	0.998	Misin04G305400.v7.1
BP	Msac	downregulated	GO:0006457	protein folding	2	0.998	Misin16G193600.v7.1|MisinT333200.v7.1
MF	hybrid3n	upregulated	GO:0003735	structural constituent of ribosome	2	0.99912	Misin01G438400.v7.1|Misin11G171200.v7.1
BP	hybrid3n	upregulated	GO:0006412	translation	4	0.99946	Misin01G419100.v7.1|Misin01G438400.v7.1|Misin06G252900.v7.1|Misin11G171200.v7.1
MF	Mxg	upregulated	GO:0016301	kinase activity	55	0.99963	Misin01G046000.v7.1|Misin01G073200.v7.1|Misin01G112700.v7.1|Misin01G138200.v7.1|Misin01G316800.v7.1|Misin01G328300.v7.1|Misin01G508800.v7.1|Misin02G030000.v7.1|Misin02G121600.v7.1|Misin02G229100.v7.1|Misin02G232800.v7.1|Misin02G269500.v7.1|Misin02G453000.v7.1|Misin03G063700.v7.1|Misin03G167800.v7.1|Misin03G181900.v7.1|Misin03G183200.v7.1|Misin04G001000.v7.1|Misin04G201600.v7.1|Misin04G311100.v7.1…
MF	Msac	upregulated	GO:0016301	kinase activity	40	0.99977	Misin01G328300.v7.1|Misin02G009300.v7.1|Misin02G385400.v7.1|Misin03G063700.v7.1|Misin03G167800.v7.1|Misin03G291000.v7.1|Misin05G037300.v7.1|Misin05G041800.v7.1|Misin05G153100.v7.1|Misin05G251600.v7.1|Misin05G336600.v7.1|Misin05G338300.v7.1|Misin06G113500.v7.1|Misin06G334200.v7.1|Misin06G338800.v7.1|Misin07G217300.v7.1|Misin07G411800.v7.1|Misin08G160600.v7.1|Misin08G206600.v7.1|Misin09G000700.v7.1…
MF	Msin	downregulated	GO:0003723	RNA binding	9	0.9999	Misin01G157200.v7.1|Misin02G076500.v7.1|Misin02G134000.v7.1|Misin02G470700.v7.1|Misin07G200200.v7.1|Misin10G040300.v7.1|Misin10G186300.v7.1|MisinT223100.v7.1|MisinT383500.v7.1
BP	hybrid3n	downregulated	GO:0006412	translation	3	0.99999	Misin17G096000.v7.1|Misin19G101900.v7.1|Misin19G238400.v7.1
BP	Mxg	upregulated	GO:0006464	cellular protein modification process	73	0.99999	Misin01G073200.v7.1|Misin01G157000.v7.1|Misin01G328300.v7.1|Misin01G406200.v7.1|Misin01G508800.v7.1|Misin02G121600.v7.1|Misin02G229100.v7.1|Misin02G232800.v7.1|Misin02G269500.v7.1|Misin02G360800.v7.1|Misin02G413800.v7.1|Misin02G453000.v7.1|Misin03G141800.v7.1|Misin03G174800.v7.1|Misin03G181900.v7.1|Misin03G183200.v7.1|Misin04G001000.v7.1|Misin04G162500.v7.1|Misin04G175900.v7.1|Misin04G185900.v7.1…
BP	hybrid3n	downregulated	GO:0042254	ribosome biogenesis	1	1	Misin19G238400.v7.1
MF	hybrid3n	downregulated	GO:0003723	RNA binding	2	1	Misin07G038300.v7.1|Misin19G238400.v7.1
MF	hybrid3n	downregulated	GO:0003735	structural constituent of ribosome	1	1	Misin19G238400.v7.1
BP	Msac	upregulated	GO:0006464	cellular protein modification process	50	1	Misin01G328300.v7.1|Misin01G406200.v7.1|Misin02G009300.v7.1|Misin02G112500.v7.1|Misin02G385400.v7.1|Misin02G413800.v7.1|Misin03G291000.v7.1|Misin04G162500.v7.1|Misin04G175900.v7.1|Misin04G287200.v7.1|Misin05G176900.v7.1|Misin05G340800.v7.1|Misin05G352800.v7.1|Misin06G028000.v7.1|Misin06G113500.v7.1|Misin06G116700.v7.1|Misin06G174200.v7.1|Misin06G249400.v7.1|Misin06G321000.v7.1|Misin06G338800.v7.1…
BP	Msac	downregulated	GO:0042254	ribosome biogenesis	2	1	Misin02G010900.v7.1|Misin16G193600.v7.1
MF	Msac	downregulated	GO:0003723	RNA binding	9	1	Misin01G008800.v7.1|Misin02G076500.v7.1|Misin02G157700.v7.1|Misin05G363200.v7.1|Misin07G320700.v7.1|Misin08G268000.v7.1|Misin09G025200.v7.1|Misin10G021600.v7.1|Misin11G202000.v7.1
MF	Msac	downregulated	GO:0003735	structural constituent of ribosome	2	1	Misin02G010900.v7.1|Misin16G193600.v7.1
BP	Msac	downregulated	GO:0006412	translation	4	1	Misin02G010900.v7.1|Misin04G222700.v7.1|Misin08G268000.v7.1|Misin16G193600.v7.1
BP	Mxg	downregulated	GO:0042254	ribosome biogenesis	6	1	Misin04G043300.v7.1|Misin05G358900.v7.1|Misin16G193600.v7.1|Misin16G223200.v7.1|Misin17G194800.v7.1|Misin18G159400.v7.1
MF	Mxg	downregulated	GO:0003735	structural constituent of ribosome	6	1	Misin04G043300.v7.1|Misin05G358900.v7.1|Misin16G193600.v7.1|Misin16G223200.v7.1|Misin17G194800.v7.1|Misin18G159400.v7.1
BP	Mxg	downregulated	GO:0006412	translation	9	1	Misin04G043300.v7.1|Misin05G157500.v7.1|Misin05G358900.v7.1|Misin15G168200.v7.1|Misin16G193600.v7.1|Misin16G223200.v7.1|Misin17G194800.v7.1|Misin18G262100.v7.1|Misin18G263600.v7.1
