# Supplementary material for: Physiological and transcriptional response to drought stress among bioenergy grass Miscanthus species
Source: Biotechnol Biofuels. 2021 Mar 6;14:60. doi: 10.1186/s13068-021-01915-z (PMC7937229; doi:10.1186/s13068-021-01915-z)
Supplement: Supplementary file 12 — Additional file 12: Table S10. Function, KEGG, and Arabidopsis thaliana homologous annotation for differentially expressed genes in significantly enriched GO categories. [file 13068_2021_1915_MOESM12_ESM.xlsx]

## Sheet: Sheet1
FUNCION, KEGG AND HOMOLOGOUS ANNOTATION FOR DIFF EXPR GENES (DEGs) IN SIGNIF. ENRICHED GOSLIM TERMS
GENE	DESCRIPTION	ENZYME	hybrid3n_log2FoldChange	Msac_log2FoldChange	Msin_log2FoldChange	Mxg_log2FoldChange	phytomine	Ath_homol	Ath_prot	Ath_desc
Misin17G172200	midasin isoform X1; midasin isoform x1	6.6.1.2	0.221847	1.3192	0.0350594	1.25766	(1 of 2) 6.6.1.2 - Cobaltochelatase / Hydrogenobyrinic acid a,c-diamide cobaltochelatase	AT1G67120	AT1G67120	0
Misin13G105300	methylcrotonoyl-CoA carboxylase beta chain, mitochondrial; methylcrotonoyl- carboxylase beta mitochondrial	6.4.1.4B	0.299778	0.570435	0.152274	1.11707	(1 of 2) K01969 - 3-methylcrotonyl-CoA carboxylase beta subunit (E6.4.1.4B)	AT4G34030	MCCB	3-methylcrotonyl-CoA carboxylase
Misin15G171200	methylcrotonoyl-CoA carboxylase subunit alpha, mitochondrial; methylcrotonoyl- carboxylase subunit mitochondrial	6.4.1.4; 6.3.4.14	1.58056	0.105221	0.0386372	0.0727719	(1 of 1) KOG0369 - Pyruvate carboxylase	0	0	0
Misin15G171100	methylcrotonoyl-CoA carboxylase subunit alpha, mitochondrial; methylcrotonoyl- carboxylase subunit mitochondrial	6.4.1.4; 6.3.4.14	-0.0129727	0.076431	-0.0705875	-0.00309298	(1 of 1) PF00289//PF13535 - Carbamoyl-phosphate synthase L chain, N-terminal domain (CPSase_L_chain) // ATP-grasp domain (ATP-grasp_4)	0	0	0
Misin02G114500	Glutamyl-tRNA(Gln) amidotransferase subunit C, chloroplastic/mitochondrial; glutamyl-trna amidotransferase subunit chloroplastic mitochondrial	6.3.5.7	0.00304656	0.548256	-0.00652827	1.09623	(1 of 1) K02435 - aspartyl-tRNA(Asn)/glutamyl-tRNA(Gln) amidotransferase subunit C (gatC, GATC)	AT4G32915	AT4G32915	0
Misin14G007100	predicted protein; asparagine synthetase	6.3.5.4	2.45092	0.0583599	2.27083	4.25786	(1 of 1) PF00733//PF12481//PF13537 - Asparagine synthase (Asn_synthase) // Aluminium induced protein (DUF3700) // Glutamine amidotransferase domain (GATase_7)	AT3G47340	ASN1	glutamine-dependent asparagine synthase 1
Misin02G034300	stem-specific protein TSJT1; stem-specific protein tsjt1	6.3.5.4	0.116914	1.90853	0.159497	2.35391	(1 of 2) PTHR11772//PTHR11772:SF20 - ASPARAGINE SYNTHETASE // SUBFAMILY NOT NAMED	AT3G22850	AT3G22850	0
Misin01G082000	stem-specific protein TSJT1; stem-specific protein tsjt1	6.3.5.4	0.00575172	0.0159677	-0.0444914	0.572953	(1 of 2) PTHR11772:SF8 - ALUMINIUM INDUCED PROTEIN WITH YGL AND LRDR MOTIFS-RELATED	AT3G22850	AT3G22850	0
Misin13G131200	stem-specific protein TSJT1; stem-specific protein tsjt1	6.3.5.4	-0.565694	-0.658596	-0.168363	-1.09742	(1 of 3) PTHR11772:SF18 - ALUMINUM INDUCED PROTEIN WITH YGL AND LRDR MOTIFS	AT5G19140	AILP1	0
Misin15G041400	stem-specific protein TSJT1; stem-specific protein tsjt1	6.3.5.4	-1.00937	-0.819933	-0.119816	-1.20324	(1 of 3) PTHR11772:SF18 - ALUMINUM INDUCED PROTEIN WITH YGL AND LRDR MOTIFS	AT5G19140	AILP1	0
Misin14G041100	stem-specific protein TSJT1; stem-specific protein tsjt1	6.3.5.4	-1.41621	-1.55561	-0.484755	-1.78224	(1 of 3) PTHR11772:SF18 - ALUMINUM INDUCED PROTEIN WITH YGL AND LRDR MOTIFS	AT5G19140	AILP1	0
Misin02G092200	probable phosphoribosylformylglycinamidine synthase, chloroplastic/mitochondrial; probable phosphoribosylformylglycinamidine chloroplastic mitochondrial	6.3.5.3	0.146499	0.51124	0.0898794	0.935343	(1 of 4) 6.3.5.3 - Phosphoribosylformylglycinamidine synthase / Phosphoribosylformylglycinamidine synthetase	0	0	0
MisinT473800	argininosuccinate synthase, chloroplastic; argininosuccinate chloroplastic	6.3.4.5	0.150402	0.914823	0.0118718	0.889199	(1 of 2) K01940 - argininosuccinate synthase (argG, ASS1)	AT4G24830	AT4G24830	0
Misin01G014900	nicotinate phosphoribosyltransferase 2-like	6.3.4.21	0.0591526	0.237331	0.137191	0.808236	(1 of 4) 6.3.4.21 - Nicotinate phosphoribosyltransferase / Nicotinic acid phosphoribosyltransferase	AT2G23420	NAPRT2	nicotinate phosphoribosyltransferase 2
Misin06G203900	CTP synthase; ctp synthase	6.3.4.2	0.792551	3.35133	0.0319721	4.96074	(1 of 7) K01937 - CTP synthase (pyrG, CTPS)	0	0	0
Misin16G241600	CTP synthase; ctp synthase	6.3.4.2	0.0337528	0.393604	0.0835639	4.10169	(1 of 7) K01937 - CTP synthase (pyrG, CTPS)	0	0	0
Misin05G230900	CTP synthase; ctp synthase	6.3.4.2	0.755449	3.5221	0.830285	2.73543	(1 of 7) K01937 - CTP synthase (pyrG, CTPS)	0	0	0
Misin17G249200	CTP synthase; ctp synthase	6.3.4.2	1.63567	3.61998	1.85358	2.23791	(1 of 7) K01937 - CTP synthase (pyrG, CTPS)	AT3G12670	emb2742	embryo defective 2742
Misin15G055600	CTP synthase; ctp synthase	6.3.4.2	3.69584	0.0117736	-0.0239524	0.546397	(1 of 1) PF00117//PF06418//PF07722 - Glutamine amidotransferase class-I (GATase) // CTP synthase N-terminus (CTP_synth_N) // Peptidase C26 (Peptidase_C26)	0	0	0
Misin01G246200	cytosolic acetyl-CoA carboxylase; cytosolic acetyl- carboxylase	6.3.4.14	0.188786	0.212126	0.0688182	0.731644	(1 of 3) 6.3.4.14 - Biotin carboxylase	AT1G36160	ACC1	acetyl-CoA carboxylase 1
Misin02G278200	UDP-N-acetylmuramoyl-L-alanyl-D-glutamate--2,6-diaminopimelate ligase; udp-n-acetylmuramoyl-l-alanyl-d-glutamate-- -diaminopimelate ligase	6.3.2.7	0.171913	0.219333	-0.0125506	0.810441	(1 of 2) 6.3.2.7 - UDP-N-acetylmuramoyl-L-alanyl-D-glutamate--L-lysine ligase / Uridine diphospho-N-acetylmuramoylalanyl-D-glutamyllysine synthetase	AT1G63680	MURE	0
Misin09G194600	glutathione synthetase, chloroplastic-like; glutathione chloroplastic-like	6.3.2.3; 6.3.1.2	-0.0122597	-1.59696	0.214937	-0.953579	(1 of 3) K01920 - glutathione synthase (gshB, GSS)	AT5G27380	GSH2	glutathione synthetase 2
Misin14G103700	glutathione synthetase	6.3.2.3	0.00663517	-0.798444	-1.3322	0.0989424	(1 of 3) K01920 - glutathione synthase (gshB, GSS)	AT5G27380	GSH2	glutathione synthetase 2
Misin04G352100	peroxisome biogenesis factor 10	6.3.2.19	1.79511	0.0709291	-0.0505893	0.702307	(1 of 2) K13346 - peroxin-10 (PEX10)	AT2G26350	PEX10	peroxin 10
Misin04G406900	ubiquitin-activating enzyme E1 3 isoform X1; ubiquitin-activating enzyme e1 3 isoform x1	6.3.2.19	0.0758476	-4.77402	0.0757369	0.133469	(1 of 1) PF00899//PF09358//PF10585 - ThiF family (ThiF) // Ubiquitin fold domain (E1_UFD) // Ubiquitin-activating enzyme active site (UBA_e1_thiolCys)	0	0	0
Misin02G347100	E3 ubiquitin-protein ligase MIEL1; e3 ubiquitin-protein ligase miel1	6.3.2.19	2.0721	0.141804	0	0.120542	(1 of 2) PTHR21319//PTHR21319:SF13 - RING FINGER AND CHY ZINC FINGER DOMAIN-CONTAINING PROTEIN 1 // SUBFAMILY NOT NAMED	0	0	0
Misin02G374000	F-box domain containing protein; f-box domain containing protein	6.3.2.19	-0.103073	-4.77099	-0.0073122	0.0366118	(1 of 188) PF12937 - F-box-like (F-box-like)	0	0	0
MisinT218800	OTU domain-containing protein At3g57810-like; otu domain-containing protein at3g57810-like	6.3.2.19	-0.0161388	-1.42553	-1.47688	-0.156043	(1 of 2) PTHR12419//PTHR12419:SF8 - OTU DOMAIN CONTAINING PROTEIN // SUBFAMILY NOT NAMED	0	0	0
MisinT306700	predicted protein; uncharacterized protein loc100383029	6.3.2.19	0.00310074	-0.282121	-0.0547027	-0.251608	0	0	0	0
Misin08G168700	E3 ubiquitin-protein ligase EL5; e3 ubiquitin-protein ligase el5	6.3.2.19	-0.00491588	-9.17092	-0.0155676	-0.31288	(1 of 23) PTHR14155//PTHR14155:SF147 - RING FINGER DOMAIN-CONTAINING // SUBFAMILY NOT NAMED	AT2G47560	AT2G47560	0
Misin06G202400	ubiquitin-conjugating enzyme E2-17 kDa 9; ubiquitin-conjugating enzyme e2-17 kda 9	6.3.2.19	-0.681316	-0.598226	-0.0456449	-0.64593	(1 of 18) K06689 - ubiquitin-conjugating enzyme E2 D/E (UBE2D_E, UBC4, UBC5)	AT4G27960	UBC9	ubiquitin conjugating enzyme 9
Misin15G075300	F-box/kelch-repeat protein At3g23880-like; uncharacterized protein loc100304291	6.3.2.19	-0.172712	-0.326861	-1.21261	-0.757242	(1 of 33) PF00646//PF08268 - F-box domain (F-box) // F-box associated domain (FBA_3)	AT1G26510	AT1G26510	0
Misin05G228900	ubiquitin-conjugating enzyme E2-17 kDa 9; ubiquitin-conjugating enzyme e2-17 kda 9	6.3.2.19	-0.795939	-0.807893	-0.508683	-0.971536	(1 of 18) K06689 - ubiquitin-conjugating enzyme E2 D/E (UBE2D_E, UBC4, UBC5)	AT4G27960	UBC9	ubiquitin conjugating enzyme 9
Misin04G015100	F-box domain containing protein; f-box domain containing protein	6.3.2.19	0.0159169	-0.049064	-0.0266371	-1.43754	0	0	0	0
Misin07G362500	F-box/kelch-repeat protein At1g67480-like; f-box kelch-repeat protein at1g67480-like	6.3.2.19	-0.901104	-1.23118	-0.0829155	-1.62359	(1 of 72) PF01344 - Kelch motif (Kelch_1)	AT1G67480	AT1G67480	0
Misin07G019300	ubiquitin-conjugating enzyme E2 28-like; ubiquitin-conjugating enzyme e2 28-like	6.3.2.19	-0.960745	-0.466518	-0.170072	-2.32859	(1 of 18) K06689 - ubiquitin-conjugating enzyme E2 D/E (UBE2D_E, UBC4, UBC5)	0	0	0
Misin01G108900	glutamine synthetase cytosolic isozyme 1-3	6.3.1.2	0.0397919	0.0566917	0	0.0629261	(1 of 4) PTHR20852//PTHR20852:SF58 - GLUTAMINE SYNTHETASE // SUBFAMILY NOT NAMED	0	0	0
Misin07G453100	probable 4-coumarate--CoA ligase 2; probable 4-coumarate-- ligase 2	6.2.1.12	-0.0206328	-0.0675157	-0.0919872	-0.0571223	(1 of 2) PTHR24096:SF169 - 4-COUMARATE--COA LIGASE 3	AT1G65060	4CL3	4-coumarate:CoA ligase 3
Misin07G295100	probable 4-coumarate--CoA ligase 5; probable 4-coumarate-- ligase 5	6.2.1.12	-2.30959	-5.09679	-3.29072	-1.29554	(1 of 5) 6.2.1.12//6.2.1.34 - 4-coumarate--CoA ligase / 4-coumaryl-CoA synthetase // Trans-feruloyl-CoA synthase / Trans-feruloyl-CoA synthetase	0	0	0
Misin08G290000	isoleucine--tRNA ligase, chloroplastic/mitochondrial; isoleucine--trna chloroplastic mitochondrial	6.1.1.5	0.44302	0.194745	0.194076	0.787333	(1 of 2) K01870 - isoleucyl-tRNA synthetase (IARS, ileS)	AT5G49030	OVA2	ovule abortion 2
Misin07G510900	isoleucine--tRNA ligase, chloroplastic/mitochondrial; isoleucine--trna chloroplastic mitochondrial	6.1.1.5	-0.00556574	0.0426068	-0.00429629	0.0129062	(1 of 4) 6.1.1.5 - Isoleucine--tRNA ligase / Isoleucyl-tRNA synthetase	0	0	0
Misin05G157500	asparaginyl-tRNA synthetase, cytoplasmic 3; asparaginyl-trna cytoplasmic 3	6.1.1.22	-0.162774	-0.194228	0.168134	-0.438073	(1 of 4) K01893 - asparaginyl-tRNA synthetase (NARS, asnS)	AT1G70980	SYNC3	0
Misin06G252900	tryptophan--tRNA ligase, chloroplastic/mitochondrial; tryptophan--trna chloroplastic mitochondrial	6.1.1.2	1.0885	0.190324	0.298411	0.349367	(1 of 4) K01867 - tryptophanyl-tRNA synthetase (WARS, trpS)	AT2G25840	OVA4	ovule abortion 4
Misin13G169600	glycine--tRNA ligase, mitochondrial 1-like; glycine--trna mitochondrial 1-like	6.1.1.14	0.00807768	1.60712	-0.0150536	0.50408	(1 of 2) PTHR10745//PTHR10745:SF6 - GLYCYL-TRNA SYNTHETASE/DNA POLYMERASE SUBUNIT GAMMA-2 // SUBFAMILY NOT NAMED	AT1G29880	AT1G29880	0
Misin08G268000	probable methionine--tRNA ligase; probable methionine--trna ligase	6.1.1.10	-0.295864	-0.728166	-0.0765237	-0.552427	(1 of 4) K01874 - methionyl-tRNA synthetase (MARS, metG)	AT4G13780	AT4G13780	0
Misin07G159000	tyrosine--tRNA ligase 1, cytoplasmic; tyrosine--trna ligase cytoplasmic	6.1.1.1; 6.1.1.9	-0.0686926	-0.109611	-0.0864204	-0.14139	(1 of 4) PTHR11946:SF53 - TYROSINE-TRNA LIGASE	0	0	0
Misin19G101900	probable auxin efflux carrier component 1c	6.1.1.1	-0.1446	-0.0216306	0.00089976	0.0515524	(1 of 17) K13947 - auxin efflux carrier family (PIN)	AT1G73590	PIN1	PIN-FORMED 1
Misin02G019200	probable DNA gyrase subunit A, chloroplastic/mitochondrial isoform X1; probable dna gyrase subunit chloroplastic mitochondrial isoform x1	5.99.1.3	0.00299738	0.153473	0.00226337	3.17883	(1 of 2) K02469 - DNA gyrase subunit A [EC:5.99.1.3] (gyrA)	AT3G10690	GYRA	DNA GYRASE A
Misin02G447000	inositol-3-phosphate synthase	5.5.1.4	2.78954	1.83973	0.075303	2.91202	(1 of 3) K01858 - myo-inositol-1-phosphate synthase (E5.5.1.4, INO1)	AT2G22240	MIPS2	myo-inositol-1-phosphate synthase 2
Misin01G455400	inositol-3-phosphate synthase	5.5.1.4	0.983193	0.957672	0.0682085	1.25114	(1 of 3) K01858 - myo-inositol-1-phosphate synthase (E5.5.1.4, INO1)	AT2G22240	MIPS2	myo-inositol-1-phosphate synthase 2
Misin06G171500	lycopene epsilon cyclase, chloroplastic; lycopene epsilon chloroplastic	5.5.1.18	0.0729065	-1.07185	-0.01422	-0.00821897	(1 of 2) 5.5.1.18 - Lycopene epsilon-cyclase	AT5G57030	LUT2	LUTEIN DEFICIENT 2
Misin01G226100	ent-copalyl diphosphate synthase 1, chloroplastic; tpa: anther ear1	5.5.1.13	0.0505358	-9.44063	-0.0462079	-0.257811	(1 of 3) K04120 - ent-copalyl diphosphate synthase (E5.5.1.13)	AT4G02780	GA1	GA REQUIRING 1
Misin02G471700	ribosomal large subunit pseudouridine synthase B; ribosomal large subunit pseudouridine synthase b	5.4.99.22	0.64922	0.839122	0.112383	1.34662	(1 of 1) 5.4.99.22 - 23S rRNA pseudouridine(2605) synthase	AT2G39140	SVR1	SUPPRESSOR OF VARIEGATION 1
Misin04G384500	RNA pseudouridine synthase 6, chloroplastic; rna pseudouridine synthase chloroplastic	5.4.99.12; 4.2.1.70	0.121121	0.266274	0.0299855	0.911523	(1 of 1) PTHR11079:SF79 - RNA PSEUDOURIDINE SYNTHASE 6, CHLOROPLASTIC	AT4G21770	AT4G21770	0
Misin14G126900	pentatricopeptide repeat-containing protein At2g31400, chloroplastic; pentatricopeptide repeat-containing protein chloroplastic	5.4.99.12	0.636234	0.320345	0.183424	0.924638	(1 of 22) PF13041//PF13812 - PPR repeat family (PPR_2) // Pentatricopeptide repeat domain (PPR_3)	AT2G31400	GUN1	genomes uncoupled 1
Misin17G184000	glutamate-1-semialdehyde 2,1-aminomutase, chloroplastic; glutamate-1-semialdehyde - chloroplastic	5.4.3.8	0.479657	0.838341	0.175646	1.02074	(1 of 2) 5.4.3.8 - Glutamate-1-semialdehyde 2,1-aminomutase / Glutamate-1-semialdehyde aminotransferase	AT3G48730	GSA2	glutamate-1-semialdehyde 2,1-aminomutase 2
Misin16G183600	glutamate-1-semialdehyde 2,1-aminomutase, chloroplastic; glutamate-1-semialdehyde - chloroplastic	5.4.3.8	0.431831	0.921192	0.0699322	0.460068	(1 of 2) 5.4.3.8 - Glutamate-1-semialdehyde 2,1-aminomutase / Glutamate-1-semialdehyde aminotransferase	AT3G48730	GSA2	glutamate-1-semialdehyde 2,1-aminomutase 2
Misin03G131100	phosphoglucosamine mutase; phosphomannomutase phosphoglucomutase	5.4.2.8	0.109061	1.4271	1.02001	2.52478	(1 of 2) PTHR22573//PTHR22573:SF32 - PHOSPHOHEXOMUTASE FAMILY MEMBER // SUBFAMILY NOT NAMED	AT1G70820	AT1G70820	0
Misin06G198900	phosphoglucomutase, chloroplastic	5.4.2.2	-0.750737	-0.777092	-0.0739558	-0.955407	(1 of 1) 5.4.2.5 - Phosphoglucomutase (glucose-cofactor) / Glucose-1-phosphate phosphotransferase	AT5G51820	PGM	phosphoglucomutase
Misin05G189500	phosphoglucomutase, chloroplastic	5.4.2.2	-0.14236	-0.463377	-0.0864963	-1.21049	(1 of 2) PTHR22573//PTHR22573:SF2 - PHOSPHOHEXOMUTASE FAMILY MEMBER // PHOSPHOGLUCOMUTASE	0	0	0
Misin02G341300	2,3-bisphosphoglycerate-independent phosphoglycerate mutase-like	5.4.2.11	0.0166278	0	0.00784096	10.6495	(1 of 3) 5.4.2.11//5.4.2.12 - Phosphoglycerate mutase (2,3-diphosphoglycerate-dependent) / Phosphoglyceromutase // Phosphoglycerate mutase (2,3-diphosphoglycerate-independent) / Phosphoglyceromutase	0	0	0
Misin05G311100	2,3-bisphosphoglycerate-independent phosphoglycerate mutase	5.4.2.1	-0.234271	-0.513653	-0.633672	-1.19421	(1 of 3) 5.4.2.11//5.4.2.12 - Phosphoglycerate mutase (2,3-diphosphoglycerate-dependent) / Phosphoglyceromutase // Phosphoglycerate mutase (2,3-diphosphoglycerate-independent) / Phosphoglyceromutase	AT1G09780	iPGAM1	2,3-biphosphoglycerate-independent phosphoglycerate mutase 1
Misin05G241800	Cytochrome P450 711A1; cytochrome p450 711a1	5.3.99.5	-0.10932	-0.0370993	0	-0.0532954	(1 of 9) 5.3.99.5 - Thromboxane-A synthase / Thromboxane synthetase	0	0	0
Misin09G064200	protein disulfide isomerase	5.3.4.1	0.183316	0.910703	0.0596031	0.389467	(1 of 3) PTHR18929//PTHR18929:SF106 - PROTEIN DISULFIDE ISOMERASE // SUBFAMILY NOT NAMED	AT1G21750	PDIL1-1	PDI-like 1-1
Misin12G103300	protein SPA, chloroplastic; protein chloroplastic	5.3.4.1	-0.207458	-0.775337	-0.715737	-0.411171	(1 of 2) PTHR15852//PTHR15852:SF27 - FAMILY NOT NAMED // PROTEIN DISULFIDE-ISOMERASE LQY1	AT1G75690	LQY1	LOW QUANTUM YIELD OF PHOTOSYSTEM II 1
Misin16G133600	LOC100284229 isoform X2; 1-(5-phosphoribosyl)-5-	5.3.1.16	1.04462	0.265348	-0.0197425	0.154122	(1 of 3) 5.3.1.16 - 1-(5-phosphoribosyl)-5- ((5-phosphoribosylamino)methylideneamino)imidazole-4-carboxamide isomerase / Phosphoribosylformimino-5-aminoimidazole carboxamide ribotide isomerase	AT2G36230	APG10	ALBINO AND PALE GREEN 10
Misin04G053000	hypothetical protein SORBI_002G053000; uncharacterized protein loc105046579	5.3.1.1	-0.653812	-0.665776	0.0627862	-0.633974	(1 of 18) PF03735 - ENT domain (ENT)	0	0	0
Misin03G235900	triosephosphate isomerase, chloroplastic; triosephosphate chloroplastic	5.3.1.1	-0.124206	-0.271346	-0.712618	-1.05048	(1 of 6) K01803 - triosephosphate isomerase (TIM) (TPI, tpiA)	AT2G21170	TIM	triosephosphate isomerase
Misin04G287200	peptidyl-prolyl cis-trans isomerase FKBP20-2, chloroplastic; peptidyl-prolyl cis-trans isomerase fkbp20- chloroplastic isoform x1	5.2.1.8	0.886774	1.33834	0.107734	1.84797	(1 of 2) PTHR10516:SF178 - PEPTIDYL-PROLYL CIS-TRANS ISOMERASE FKBP20-2, CHLOROPLASTIC	AT3G60370	AT3G60370	0
Misin11G045800	70 kDa peptidyl-prolyl isomerase; 70 kda peptidyl-prolyl isomerase	5.2.1.8	0.112124	1.01725	0.355252	1.18862	(1 of 4) K09571 - FK506-binding protein 4/5 (FKBP4_5)	AT3G25230	ROF1	rotamase FKBP 1
Misin01G406200	50S ribosomal protein L4, chloroplastic; 50s ribosomal protein chloroplastic	5.2.1.8	0.357459	0.87675	0.128752	0.906559	(1 of 2) PTHR10746//PTHR10746:SF10 - 50S RIBOSOMAL PROTEIN L4 // 50S RIBOSOMAL PROTEIN L4, CHLOROPLASTIC	AT1G07320	RPL4	ribosomal protein L4
Misin17G001900	photosynthetic NDH subunit of lumenal location 5, chloroplastic; photosynthetic ndh subunit of lumenal location chloroplastic	5.2.1.8	0.314718	0.448626	-0.0417276	0.716682	(1 of 2) PTHR11071//PTHR11071:SF11 - PEPTIDYL-PROLYL CIS-TRANS ISOMERASE // PEPTIDYL-PROLYL CIS-TRANS ISOMERASE C	AT5G13120	Pnsl5	Photosynthetic NDH subcomplex L 5
Misin06G116700	peptidyl-prolyl cis-trans isomerase	5.2.1.8	0.368463	1.26311	0.067385	0.644405	(1 of 2) PTHR11071//PTHR11071:SF247 - PEPTIDYL-PROLYL CIS-TRANS ISOMERASE // PEPTIDYL-PROLYL CIS-TRANS ISOMERASE D	AT3G62030	ROC4	rotamase CYP 4
Misin04G237000	Peptidyl-prolyl cis-trans isomerase FKBP15-1; peptidyl-prolyl cis-trans isomerase fkbp15-1	5.2.1.8	-0.00971598	-0.0640099	-0.0326956	0.00883793	(1 of 1) KOG0549 - FKBP-type peptidyl-prolyl cis-trans isomerase	AT3G25220	FKBP15-1	FK506-binding protein 15 kD-1
MisinT174000	peptidyl-prolyl cis-trans isomerase CYP37, chloroplastic; peptidyl-prolyl cis-trans isomerase chloroplastic	5.2.1.8	-0.00585106	-0.263269	-0.883648	-0.0349378	(1 of 2) PTHR11071//PTHR11071:SF174 - PEPTIDYL-PROLYL CIS-TRANS ISOMERASE // PEPTIDYL-PROLYL CIS-TRANS ISOMERASE CYP37, CHLOROPLASTIC	AT3G15520	AT3G15520	0
Misin03G053400	Peptidyl-prolyl cis-trans isomerase FKBP16-4, chloroplastic; peptidyl-prolyl cis-trans isomerase fkbp16- chloroplastic	5.2.1.8	-1.00167	-0.677055	-0.276745	-0.468766	(1 of 2) PTHR10516:SF323 - PEPTIDYL-PROLYL CIS-TRANS ISOMERASE FKBP16-4, CHLOROPLASTIC	AT3G10060	AT3G10060	0
Misin16G162600	peptidyl-prolyl cis-trans isomerase FKBP20-1; peptidyl-prolyl cis-trans isomerase fkbp20-1	5.2.1.8	-0.0407628	-0.258648	-0.527787	-0.779273	(1 of 2) PTHR10516//PTHR10516:SF326 - PEPTIDYL-PROLYL CIS-TRANS ISOMERASE // SUBFAMILY NOT NAMED	AT3G55520	AT3G55520	0
Misin04G254500	UDP-glucose 4-epimerase; udp-glucose 4-epimerase	5.1.3.5; 5.1.3.2	-0.202754	-0.491261	-1.35841	-1.24496	(1 of 2) PTHR10366//PTHR10366:SF331 - NAD DEPENDENT EPIMERASE/DEHYDRATASE // BIFUNCTIONAL UDP-GLUCOSE 4-EPIMERASE AND UDP-XYLOSE 4-EPIMERASE 1	AT1G12780	UGE1	UDP-D-glucose/UDP-D-galactose 4-epimerase 1
Misin17G267700	UDP-glucose 4-epimerase GEPI48; udp-glucose 4-epimerase gepi48	5.1.3.2	0.0471151	1.57481	0.0450675	1.63268	(1 of 6) K01784 - UDP-glucose 4-epimerase (galE, GALE)	AT4G10960	UGE5	UDP-D-glucose/UDP-D-galactose 4-epimerase 5
MisinT394200	UDP-glucose 4-epimerase 1; udp-glucose 4-epimerase 1	5.1.3.2	0.233645	0.515632	0.263569	1.06904	(1 of 6) K01784 - UDP-glucose 4-epimerase (galE, GALE)	AT4G10960	UGE5	UDP-D-glucose/UDP-D-galactose 4-epimerase 5
Misin02G347800	UDP-glucose 4-epimerase 1; udp-glucose 4-epimerase 1	5.1.3.2	0.215999	1.15206	0.0565095	0.832325	(1 of 6) K01784 - UDP-glucose 4-epimerase (galE, GALE)	AT4G10960	UGE5	UDP-D-glucose/UDP-D-galactose 4-epimerase 5
Misin12G009400	cysteine synthase; bifunctional l-3-cyanoalanine synthase cysteine synthase mitochondrial	4.4.1.9; 2.5.1.47	-0.477475	-0.504318	0.037352	-1.11221	(1 of 1) 2.5.1.47//4.4.1.9 - Cysteine synthase / OAS sulfhydrylase // L-3-cyanoalanine synthase / Beta-cyanoalanine synthase	AT3G61440	CYSC1	cysteine synthase C1
Misin19G268800	Protein HEAT-STRESS-ASSOCIATED 32; protein heat-stress-associated 32	4.4.1.19	0.0601795	1.86608	0.0639499	2.96768	(1 of 2) 4.4.1.19 - Phosphosulfolactate synthase / PSL synthase	AT4G21320	HSA32	HEAT-STRESS-ASSOCIATED 32
Misin18G233500	Protein HEAT-STRESS-ASSOCIATED 32; protein heat-stress-associated 32	4.4.1.19	0.198797	1.29963	0.125689	2.13473	(1 of 2) 4.4.1.19 - Phosphosulfolactate synthase / PSL synthase	AT4G21320	HSA32	HEAT-STRESS-ASSOCIATED 32
Misin01G176200	methionine gamma-lyase	4.4.1.11	-0.0184058	-1.67097	-0.0600458	-1.38517	(1 of 2) K01761 - methionine-gamma-lyase (E4.4.1.11)	AT1G64660	MGL	methionine gamma-lyase
Misin09G018000	protein STRICTOSIDINE SYNTHASE-LIKE 10-like; protein strictosidine synthase-like 10-like	4.3.3.2	0.0236858	-0.318581	0.0283906	-0.249017	(1 of 5) PTHR10426//PTHR10426:SF22 - STRICTOSIDINE SYNTHASE-RELATED // SUBFAMILY NOT NAMED	0	0	0
Misin12G150500	Phenylalanine ammonia-lyase; phenylalanine ammonia-lyase	4.3.1.24	-0.00215166	-0.492979	-0.0702307	-0.0510574	(1 of 4) K10775 - phenylalanine ammonia-lyase (E4.3.1.24)	AT2G37040	PAL1	PHE ammonia lyase 1
Misin12G180400	serine racemase	4.3.1.17; 4.3.1.18	-0.468447	-0.228361	-0.0698289	-0.963066	(1 of 1) 5.1.1.18 - Serine racemase	AT4G11640	SR	serine racemase
Misin01G352700	alpha-humulene synthase-like	4.2.3.104	0	-0.0547945	0	0	(1 of 7) 4.2.3.104 - Alpha-humulene synthase / ZSS1	0	0	0
Misin10G101000	ATP-dependent (S)-NAD(P)H-hydrate dehydratase; atp-dependent -nad h-hydrate dehydratase	4.2.1.93	0.236874	0.0607766	0.00398244	4.45921	(1 of 2) 4.2.1.93 - ATP-dependent NAD(P)H-hydrate dehydratase / ATP-dependent H(4)NAD(P)OH dehydratase	AT5G19150	AT5G19150	0
Misin02G438500	allene oxide synthase; allene oxide partial	4.2.1.92	-0.00321205	0.231684	-0.0447007	0.0306192	(1 of 2) PTHR24286:SF50 - ALLENE OXIDE SYNTHASE, CHLOROPLASTIC	0	0	0
Misin09G143200	S-norcoclaurine synthase; s-norcoclaurine synthase	4.2.1.78	-0.0393862	-0.476687	0.0168491	-0.06993	(1 of 40) 4.2.1.78 - (S)-norcoclaurine synthase / (S)-norlaudanosoline synthase	0	0	0
Misin12G067900	arogenate dehydratase/prephenate dehydratase 6, chloroplastic-like; arogenate dehydratase prephenate dehydratase chloroplastic-like	4.2.1.51; 4.2.1.91	0.00725214	0.00924823	-0.0754174	-0.187899	(1 of 2) PTHR21022//PTHR21022:SF5 - PREPHENATE DEHYDRATASE P PROTEIN // SUBFAMILY NOT NAMED	AT1G08250	ADT6	arogenate dehydratase 6
Misin01G398300	Trifunctional UDP-glucose 4,6-dehydratase/UDP-4-keto-6-deoxy-D-glucose 3,5-epimerase/UDP-4-keto-L-rhamnose-reductase RHM1	4.2.1.46	0.180304	0.724276	0.12272	1.30698	(1 of 5) K12450 - UDP-glucose 4,6-dehydratase (RHM)	AT1G78570	RHM1	rhamnose biosynthesis 1
Misin02G407600	trifunctional UDP-glucose 4,6-dehydratase/UDP-4-keto-6-deoxy-D-glucose 3,5-epimerase/UDP-4-keto-L-rhamnose-reductase RHM1-like	4.2.1.46	0.181763	1.46412	0.498904	0.736186	(1 of 1) PF01073//PF01370//PF04321 - 3-beta hydroxysteroid dehydrogenase/isomerase family (3Beta_HSD) // NAD dependent epimerase/dehydratase family (Epimerase) // RmlD substrate binding domain (RmlD_sub_bind)	AT1G78570	RHM1	rhamnose biosynthesis 1
Misin18G262100	putative UOS1; uncharacterized protein loc100501691	4.2.1.24	-0.309211	-0.593622	-0.300117	-1.15365	(1 of 4) PTHR10366//PTHR10366:SF343 - NAD DEPENDENT EPIMERASE/DEHYDRATASE // SUBFAMILY NOT NAMED	AT1G16720	HCF173	high chlorophyll fluorescence phenotype 173
Misin01G049400	indole-3-glycerol phosphate lyase, chloroplastic-like; indole synthase	4.2.1.20; 4.1.2.8	0.0126863	0.0321202	0.00715551	0.00835875	(1 of 2) K13222 - indole-3-glycerol-phosphate lyase (BX1, IGL)	0	0	0
Misin19G191900	Tryptophan synthase beta chain 2; tryptophan synthase beta chain 2	4.2.1.20	0.207006	3.94697	0.174562	3.86317	(1 of 2) K06001 - tryptophan synthase beta chain (trpB)	AT5G38530	TSBtype2	tryptophan synthase beta type 2
Misin18G197900	Tryptophan synthase beta chain 2; tryptophan synthase beta chain 2	4.2.1.20	-1.56975	-0.183816	-0.252163	-0.166551	(1 of 2) K06001 - tryptophan synthase beta chain (trpB)	AT5G38530	TSBtype2	tryptophan synthase beta type 2
Misin15G101000	enolase	4.2.1.11	-0.0850216	0.571429	0.00464196	0.567563	(1 of 7) K01689 - enolase (ENO, eno)	AT2G36530	LOS2	LOW EXPRESSION OF OSMOTICALLY RESPONSIVE GENES 2
Misin19G025000	enolase 1	4.2.1.11	-0.596071	-0.309552	-0.0879725	-1.52976	(1 of 7) K01689 - enolase (ENO, eno)	AT2G36530	LOS2	LOW EXPRESSION OF OSMOTICALLY RESPONSIVE GENES 2
Misin18G026500	enolase 1	4.2.1.11	-1.26834	-0.570303	-1.4641	-2.67594	(1 of 7) K01689 - enolase (ENO, eno)	AT2G36530	LOS2	LOW EXPRESSION OF OSMOTICALLY RESPONSIVE GENES 2
Misin19G088500	non-specific lipid-transfer protein-like 1; non-specific lipid-transfer 1	4.2.1.107	0.0708142	0.252803	0.0136744	1.15224	(1 of 2) 4.2.1.107 - 3-alpha,7-alpha,12-alpha-trihydroxy-5-beta-cholest-24-enoyl-CoA hydratase / D-3-hydroxyacyl-CoA dehydratase	AT5G42890	SCP2	sterol carrier protein 2
Misin01G204900	cyanate hydratase	4.2.1.104	0.431921	0.891221	0.0317694	1.34208	(1 of 2) 4.2.1.104 - Cyanase / Cyanate lyase	AT3G23490	CYN	cyanase
Misin02G192100	cyanate hydratase	4.2.1.104	0.308857	0.657438	-0.00812806	0.836601	(1 of 2) 4.2.1.104 - Cyanase / Cyanate lyase	AT3G23490	CYN	cyanase
Misin01G126400	phosphomethylpyrimidine synthase, chloroplastic; phosphomethylpyrimidine chloroplastic	4.1.99.17	1.13481	1.97617	1.38342	2.49528	(1 of 2) 4.1.99.17 - Phosphomethylpyrimidine synthase	AT2G29630	THIC	thiaminC
Misin02G129500	phosphomethylpyrimidine synthase, chloroplastic; phosphomethylpyrimidine chloroplastic	4.1.99.17	0.760635	1.48353	0.705296	2.41234	(1 of 2) 4.1.99.17 - Phosphomethylpyrimidine synthase	AT2G29630	THIC	thiaminC
MisinT402200	1,4-dihydroxy-2-naphthoyl-CoA synthase, peroxisomal; -dihydroxy-2-naphthoyl- peroxisomal	4.1.3.36	0.658772	1.36433	0.0583302	0.403221	(1 of 3) K01661 - naphthoate synthase (menB)	AT1G60550	ECHID	enoyl-CoA hydratase/isomerase D
Misin06G362400	fructose-bisphosphate aldolase cytoplasmic isozyme	4.1.2.13	-0.644832	-0.00337783	-0.107659	-0.216712	(1 of 3) PTHR11627//PTHR11627:SF21 - FRUCTOSE-BISPHOSPHATE ALDOLASE // SUBFAMILY NOT NAMED	AT2G36460	FBA6	fructose-bisphosphate aldolase 6
Misin14G062100	fructose-bisphosphate aldolase, chloroplastic; fructose-bisphosphate chloroplastic	4.1.2.13	-0.069387	-0.381762	-0.487383	-0.895551	(1 of 4) PTHR11627:SF15 - FRUCTOSE-BISPHOSPHATE ALDOLASE 2, CHLOROPLASTIC-RELATED	AT2G21330	FBA1	fructose-bisphosphate aldolase 1
Misin18G188600	Fructose-bisphosphate aldolase, cytoplasmic isozyme 1; fructose-bisphosphate cytoplasmic isozyme 1	4.1.2.13	-0.949914	-0.750593	-0.438118	-0.97404	(1 of 1) KOG1557 - Fructose-biphosphate aldolase	0	0	0
Misin05G206700	GTPase activating protein 1; gtpase activating protein 1	4.1.1.65	-0.149168	-0.567178	-0.271026	-1.17462	(1 of 4) PTHR23180//PTHR23180:SF273 - CENTAURIN/ARF // SUBFAMILY NOT NAMED	AT1G23140	AT1G23140	0
Misin11G130000	S-adenosylmethionine decarboxylase proenzyme; s-adenosylmethionine decarboxylase proenzyme	4.1.1.50	-0.173068	-0.414547	-0.140068	-0.606464	(1 of 2) PTHR11570//PTHR11570:SF5 - S-ADENOSYLMETHIONINE DECARBOXYLASE // SUBFAMILY NOT NAMED	AT3G02470	SAMDC	S-adenosylmethionine decarboxylase
Misin03G173400	S-adenosylmethionine decarboxylase proenzyme-like; s-adenosylmethionine decarboxylase proenzyme-like	4.1.1.50	0.054863	-1.5382	-0.130261	-0.709626	(1 of 5) 4.1.1.50 - Adenosylmethionine decarboxylase / S-adenosyl-L-methionine decarboxylase	AT3G02470	SAMDC	S-adenosylmethionine decarboxylase
Misin02G396200	phosphoenolpyruvate carboxykinase [ATP]-like	4.1.1.49	-1.36851	-1.26867	-0.150974	-2.06687	(1 of 2) 4.1.1.32//4.1.1.49 - Phosphoenolpyruvate carboxykinase (GTP) / Phosphopyruvate carboxylase // Phosphoenolpyruvate carboxykinase (ATP) / Phosphopyruvate carboxylase	AT4G37870	PCK1	phosphoenolpyruvate carboxykinase 1
Misin01G412200	phosphoenolpyruvate carboxykinase [ATP]-like	4.1.1.49	-0.158998	-2.62514	-1.61672	-2.64552	(1 of 2) 4.1.1.32//4.1.1.49 - Phosphoenolpyruvate carboxykinase (GTP) / Phosphopyruvate carboxylase // Phosphoenolpyruvate carboxykinase (ATP) / Phosphopyruvate carboxylase	AT4G37870	PCK1	phosphoenolpyruvate carboxykinase 1
Misin12G111300	indole-3-glycerol phosphate synthase, chloroplastic; indole-3-glycerol phosphate chloroplastic	4.1.1.48; 5.3.1.24	0.488133	1.25041	0.624445	1.88373	(1 of 2) PTHR22854:SF10 - INDOLE-3-GLYCEROL PHOSPHATE SYNTHASE, CHLOROPLASTIC	AT5G48220	AT5G48220	0
Misin13G066600	Indole-3-glycerol phosphate synthase, chloroplastic; indole-3-glycerol phosphate chloroplastic	4.1.1.48; 5.3.1.24	0.736858	0.995675	-0.0618768	0.30708	(1 of 7) K01609 - indole-3-glycerol phosphate synthase (trpC)	0	0	0
Misin07G146400	Indole-3-glycerol phosphate synthase, chloroplastic; indole-3-glycerol phosphate chloroplastic	4.1.1.48; 5.3.1.24	0.541828	1.55354	0.0848532	0.131789	(1 of 7) K01609 - indole-3-glycerol phosphate synthase (trpC)	0	0	0
Misin10G028000	ribulose-1,5-bisphosphate carboxylase/oxygenase small subunit; ribulose- -bisphosphate carboxylase oxygenase small subunit	4.1.1.39	0.0301984	-0.472271	-0.214313	-0.918874	(1 of 3) K01602 - ribulose-bisphosphate carboxylase small chain (rbcS)	AT1G67090	RBCS1A	ribulose bisphosphate carboxylase small chain 1A
Misin09G040400	ribulose-1,5-bisphosphate carboxylase/oxygenase small subunit; ribulose- -bisphosphate carboxylase oxygenase small subunit	4.1.1.39	0.0349045	-0.637884	-0.275021	-1.07607	(1 of 3) K01602 - ribulose-bisphosphate carboxylase small chain (rbcS)	AT1G67090	RBCS1A	ribulose bisphosphate carboxylase small chain 1A
Misin15G015000	ribulose-1,5-bisphosphate carboxylase/oxygenase small subunit; ribulose- -bisphosphate carboxylase oxygenase small partial	4.1.1.39	0.0165968	-0.023592	-1.33461	-1.11924	(1 of 3) PF00101//PF12338 - Ribulose bisphosphate carboxylase, small chain (RuBisCO_small) // Ribulose-1,5-bisphosphate carboxylase small subunit (RbcS)	0	0	0
Misin01G361900	uroporphyrinogen decarboxylase	4.1.1.37	0.563893	0.146921	0.0115196	0.0900224	(1 of 1) PTHR21091//PTHR21091:SF91 - METHYLTETRAHYDROFOLATE:HOMOCYSTEINE METHYLTRANSFERASE RELATED // SUBFAMILY NOT NAMED	AT2G40490	HEME2	0
Misin16G125400	UDP-glucuronic acid decarboxylase 2-like; udp-glucuronic acid decarboxylase 2-like	4.1.1.35	0.954417	0.779066	0.0837792	0.507783	(1 of 3) PTHR10366//PTHR10366:SF379 - NAD DEPENDENT EPIMERASE/DEHYDRATASE // SUBFAMILY NOT NAMED	AT2G47650	UXS4	UDP-xylose synthase 4
Misin03G139300	Phosphoenolpyruvate carboxylase 2; phosphoenolpyruvate carboxylase 2	4.1.1.31	0.0141467	-0.0587844	0.0939848	0.595331	(1 of 7) K01595 - phosphoenolpyruvate carboxylase (ppc)	AT1G53310	PPC1	phosphoenolpyruvate carboxylase 1
Misin18G159600	phosphoenolpyruvate carboxylase	4.1.1.31	-0.122074	-0.194691	-0.225415	-0.866576	(1 of 2) PTHR30523//PTHR30523:SF5 - PHOSPHOENOLPYRUVATE CARBOXYLASE // SUBFAMILY NOT NAMED	0	0	0
Misin19G154100	phosphoenolpyruvate carboxylase	4.1.1.31	-0.19353	-0.2257	-0.394017	-1.30312	(1 of 2) PTHR30523//PTHR30523:SF5 - PHOSPHOENOLPYRUVATE CARBOXYLASE // SUBFAMILY NOT NAMED	0	0	0
Misin17G084000	NADP-dependent malic enzyme; nadp-dependent malic enzyme	4.1.1.3; 1.1.1.39; 1.1.1.40	-0.00741084	0.263169	-0.399285	-2.00434	(1 of 10) K00029 - malate dehydrogenase (oxaloacetate-decarboxylating)(NADP+) (E1.1.1.40, maeB)	0	0	0
Misin06G093100	germin-like protein 5-1	4.1.1.2	3.09874	0.062286	0	0.0786611	(1 of 60) PF07883 - Cupin domain (Cupin_2)	AT1G09560	GLP5	germin-like protein 5
Misin08G138000	putative germin-like protein 2-2	4.1.1.2	0	-6.44638	0	0.0565288	(1 of 38) PF00190 - Cupin (Cupin_1)	0	0	0
Misin13G047000	putative germin-like protein 12-4	4.1.1.2	-0.0367915	-0.0366607	-0.0063323	0.023145	(1 of 60) PF07883 - Cupin domain (Cupin_2)	AT3G04200	AT3G04200	0
Misin08G153500	Germin-like protein 2-4; germin-like protein 2-4	4.1.1.2	-0.0331766	-6.64244	-0.0233289	-0.053248	(1 of 60) PF07883 - Cupin domain (Cupin_2)	AT3G10080	AT3G10080	0
Misin01G042500	Germin-like protein 3-7; germin-like protein 3-7	4.1.1.2	-0.159099	-0.422286	-2.85226	-3.38381	(1 of 2) PTHR31238//PTHR31238:SF46 - FAMILY NOT NAMED // GERMIN-LIKE PROTEIN SUBFAMILY T MEMBER 1-RELATED	AT1G18970	GLP4	germin-like protein 4
Misin07G351100	Germin-like protein 2-4; germin-like protein 2-4	4.1.1.2	-0.166295	-0.221327	-0.0770081	-4.08111	(1 of 60) PF07883 - Cupin domain (Cupin_2)	AT3G10080	AT3G10080	0
Misin03G229900	enoyl-CoA hydratase 2, peroxisomal; enoyl- hydratase peroxisomal	4.1.1.17	-0.136184	-0.0243024	-0.0251647	-1.0688	(1 of 9) 4.2.1.119 - Enoyl-CoA hydratase 2 / ECH2	AT1G76150	ECH2	enoyl-CoA hydratase 2
Misin07G286700	glutamate decarboxylase	4.1.1.15	0.326503	1.85992	0.108164	3.25943	(1 of 3) PTHR11999:SF113 - GLUTAMATE DECARBOXYLASE 2	0	0	0
Misin01G101100	glutamate decarboxylase 1	4.1.1.15	-0.126485	1.02385	-0.131316	-1.96005	(1 of 7) K01580 - glutamate decarboxylase (E4.1.1.15, gadB, gadA, GAD)	AT5G17330	GAD	glutamate decarboxylase
Misin08G098400	fumarylacetoacetase	3.7.1.2	-0.33093	-0.454932	-0.742655	-0.77913	(1 of 2) 3.7.1.2 - Fumarylacetoacetase / Fumarylacetoacetate hydrolase	AT1G12050	AT1G12050	0
MisinT113100	kinesin-like protein KIN-5A; kinesin-like protein kin-5a	3.6.4.4	-0.0123401	-0.0718643	-0.10917	-0.0427892	(1 of 74) 3.6.4.4 - Plus-end-directed kinesin ATPase / Kinesin	0	0	0
Misin19G025600	armadillo repeat-containing kinesin-like protein 2	3.6.4.4	-0.968581	-0.189504	-0.0685888	-0.113972	(1 of 2) PTHR24115//PTHR24115:SF533 - FAMILY NOT NAMED // ARMADILLO REPEAT-CONTAINING KINESIN-LIKE PROTEIN 2	AT1G12430	ARK3	armadillo repeat kinesin 3
Misin05G014900	predicted protein; peroxisome biosynthesis protein pas1	3.6.4.3	4.10159	4.66406	2.18553	3.99336	(1 of 2) PTHR23074//PTHR23074:SF77 - AAA ATPASE // SUBFAMILY NOT NAMED	AT1G64110	DAA1	DUO1-activated ATPase 1
Misin06G004500	predicted protein; peroxisome biosynthesis protein pas1	3.6.4.3	3.51578	2.5823	1.7349	3.96442	(1 of 2) PTHR23074//PTHR23074:SF77 - AAA ATPASE // SUBFAMILY NOT NAMED	AT1G64110	DAA1	DUO1-activated ATPase 1
Misin01G354600	predicted protein; uncharacterized protein loc103634735	3.6.4.3	-0.495577	-0.982289	-0.600728	-0.791547	(1 of 2) PTHR23074//PTHR23074:SF85 - AAA ATPASE // SUBFAMILY NOT NAMED	0	0	0
Misin02G336800	predicted protein; uncharacterized protein loc103634735	3.6.4.3	-0.348097	-0.852362	-0.446351	-1.24872	(1 of 2) PTHR23074//PTHR23074:SF85 - AAA ATPASE // SUBFAMILY NOT NAMED	0	0	0
Misin11G171000	calcium-transporting ATPase 8, plasma membrane-type-like; calcium-transporting atpase plasma membrane-type-like	3.6.3.8	1.59167	3.50803	0.92823	4.91794	(1 of 20) K01537 - Ca2+-transporting ATPase (E3.6.3.8)	AT4G29900	ACA10	autoinhibited Ca(2 )-ATPase 10
Misin12G223700	calcium-transporting ATPase 8, plasma membrane-type-like; calcium-transporting atpase plasma membrane-type-like	3.6.3.8	1.35548	2.31915	0.0175188	2.23565	(1 of 20) K01537 - Ca2+-transporting ATPase (E3.6.3.8)	AT4G29900	ACA10	autoinhibited Ca(2 )-ATPase 10
Misin07G242100	calcium-transporting ATPase 8, plasma membrane-type; calcium-transporting atpase plasma membrane-type	3.6.3.8	-0.0141992	-0.417394	-1.98014	-0.204616	(1 of 20) K01537 - Ca2+-transporting ATPase (E3.6.3.8)	0	0	0
Misin13G189000	Calcium-transporting ATPase 1, plasma membrane-type; calcium-transporting atpase plasma membrane-type	3.6.3.8	0	-0.236105	-0.0171591	-0.408011	(1 of 4) PTHR24093//PTHR24093:SF262 - FAMILY NOT NAMED // CALCIUM-TRANSPORTING ATPASE 2, PLASMA MEMBRANE-TYPE-RELATED	AT2G22950	ACA7	auto-regulated Ca2 -ATPase 7
Misin17G186400	probable calcium-transporting ATPase 6, plasma membrane-type; probable calcium-transporting atpase plasma membrane-type isoform x1	3.6.3.8	-0.195163	-1.06748	-0.127998	-0.914343	(1 of 2) PF00122//PF00689//PF00690//PF12710 - E1-E2 ATPase (E1-E2_ATPase) // Cation transporting ATPase, C-terminus (Cation_ATPase_C) // Cation transporter/ATPase, N-terminus (Cation_ATPase_N) // haloacid dehalogenase-like hydrolase (HAD)	0	0	0
Misin15G027300	probable calcium-transporting ATPase 4, plasma membrane-type; probable calcium-transporting atpase plasma membrane-type	3.6.3.8	-0.00799253	-0.645165	-0.202388	-1.4059	(1 of 41) 3.6.3.8 - Calcium-transporting ATPase / Calcium-translocating P-type ATPase	0	0	0
Misin09G016600	probable calcium-transporting ATPase 4, plasma membrane-type; probable calcium-transporting atpase plasma membrane-type	3.6.3.8	-0.0774071	-0.435823	-0.252038	-1.46103	(1 of 20) K01537 - Ca2+-transporting ATPase (E3.6.3.8)	AT2G41560	ACA4	autoinhibited Ca(2 )-ATPase, isoform 4
Misin10G014400	probable calcium-transporting ATPase 4, plasma membrane-type; probable calcium-transporting atpase plasma membrane-type	3.6.3.8	0.0635777	-0.236218	-1.11355	-1.73158	(1 of 20) K01537 - Ca2+-transporting ATPase (E3.6.3.8)	AT2G41560	ACA4	autoinhibited Ca(2 )-ATPase, isoform 4
Misin14G010400	probable calcium-transporting ATPase 4, plasma membrane-type; probable calcium-transporting atpase plasma membrane-type	3.6.3.8	-0.0348927	-0.91773	-0.546645	-2.03235	(1 of 41) 3.6.3.8 - Calcium-transporting ATPase / Calcium-translocating P-type ATPase	0	0	0
Misin01G121900	plasma membrane ATPase 1; plasma membrane atpase 1	3.6.3.6	0.0108143	0.0253913	0	9.5187	(1 of 19) K01535 - H+-transporting ATPase (E3.6.3.6)	AT3G47950	HA4	H( )-ATPase 4
MisinT113700	plasma membrane ATPase 1 isoform X1; plasma membrane atpase 1 isoform x1	3.6.3.6	-0.177627	-1.02796	-0.499783	-0.190892	(1 of 1) PTHR24093:SF333 - ATPASE 5, PLASMA MEMBRANE-TYPE-RELATED	0	0	0
Misin02G064600	ABC transporter B family member 25; abc transporter b family member 25	3.6.3.43	0.555997	-0.102707	-0.00805274	0.122697	(1 of 28) 3.6.3.43 - Peptide-transporting ATPase	AT5G39040	ABCB27	ATP-binding cassette B27
Misin02G358500	phospholipid-transporting ATPase 1; phospholipid-transporting atpase 1	3.6.3.1	-1.59026	-0.157616	-0.0699691	0.0261991	(1 of 4) PTHR24092//PTHR24092:SF74 - FAMILY NOT NAMED // PHOSPHOLIPID-TRANSPORTING ATPASE 1	AT5G04930	ALA1	aminophospholipid ATPase 1
Misin11G258000	kinesin-like calmodulin-binding protein homolog	3.6.1.3	1.56755	0.0388608	-0.0379407	0.361229	(1 of 1) PF00225//PF00373//PF00784//PF09379 - Kinesin motor domain (Kinesin) // FERM central domain (FERM_M) // MyTH4 domain (MyTH4) // FERM N-terminal domain (FERM_N)	AT5G65930	ZWI	ZWICHEL
Misin17G208500	CCCH transcription factor; ccch transcription factor	3.6.1.3	0.00565167	-0.15915	0.000560078	0.031687	(1 of 69) PF00642 - Zinc finger C-x8-C-x5-C-x3-H type (and similar) (zf-CCCH)	0	0	0
Misin16G207700	kinesin-4 isoform X1; uncharacterized protein loc100193412 isoform x1	3.6.1.3	-0.0193746	-7.66489	-0.0101059	-0.0486122	(1 of 22) K10406 - kinesin family member C2/C3 (KIFC2_3)	AT1G63640	AT1G63640	0
Misin07G135400	obg-like ATPase 1; obg-like atpase 1	3.6.1.3	3.14838	0.144682	-0.0760285	-0.0865562	(1 of 4) K06942 - uncharacterized protein (K06942)	AT1G30580	AT1G30580	0
Misin18G247100	protein STAR1; protein star1	3.6.1.3	-0.078318	-1.02772	-0.0926361	-0.189058	(1 of 19) 3.6.3.27 - Phosphate-transporting ATPase / ABC phosphate transporter	AT1G67940	ABCI17	ATP-binding cassette I17
Misin11G157900	kinesin-like protein NACK1 isoform X1; kinesin-like protein nack1 isoform x1	3.6.1.3	-0.0415445	-0.322049	-1.02771	-0.559016	(1 of 5) PTHR24115//PTHR24115:SF405 - FAMILY NOT NAMED // ATP BINDING MICROTUBULE MOTOR FAMILY PROTEIN	AT2G21300	AT2G21300	0
Misin18G076600	pyrophosphate-energized vacuolar membrane proton pump	3.6.1.1	0.807885	1.19782	0.0464144	1.25747	(1 of 20) K01507 - inorganic pyrophosphatase (ppa)	AT1G15690	AVP1	0
Misin17G155800	Soluble inorganic pyrophosphatase; soluble inorganic pyrophosphatase	3.6.1.1	-0.101024	-4.54565	-0.0492176	-0.415035	(1 of 5) PTHR10286//PTHR10286:SF10 - INORGANIC PYROPHOSPHATASE // F11O4.12	AT1G01050	PPa1	pyrophosphorylase 1
Misin08G297000	soluble inorganic pyrophosphatase 6, chloroplastic; soluble inorganic pyrophosphatase chloroplastic	3.6.1.1	0.0045358	-0.442391	-0.809343	-0.454718	(1 of 2) PTHR10286:SF3 - INORGANIC PYROPHOSPHATASE	AT5G09650	PPa6	pyrophosphorylase 6
Misin03G278600	reactive Intermediate Deaminase A, chloroplastic; reactive intermediate deaminase chloroplastic	3.5.99.10	-0.0615374	0.415804	0.053602	0.968189	(1 of 2) 3.5.99.10 - 2-iminobutanoate/2-iminopropanoate deaminase / Enamine/imine deaminase	AT3G20390	AT3G20390	0
Misin05G258100	cytidine deaminase 1-like	3.5.4.5	1.08094	0.751967	0.0761561	1.73774	(1 of 2) 3.5.4.5 - Cytidine deaminase / Cytosine nucleoside deaminase	AT2G19570	CDA1	cytidine deaminase 1
Misin02G489800	riboflavin biosynthesis protein PYRD, chloroplastic; riboflavin biosynthesis protein chloroplastic	3.5.4.26; 3.2.1.0	0.0450382	0.786864	0.0235437	0.627895	(1 of 3) K11752 - diaminohydroxyphosphoribosylaminopyrimidine deaminase / 5-amino-6-(5-phosphoribosylamino)uracil reductase (ribD)	AT4G20960	PyrD	pyrimidine deaminase
Misin13G050500	bifunctional purine biosynthesis protein purH-like isoform X1; bifunctional purine biosynthesis isoform x2	3.5.4.10	0.13316	0.659556	0.0163239	1.402	(1 of 3) 3.5.4.10 - IMP cyclohydrolase / Inosinicase	AT2G35040	AT2G35040	0
Misin08G068100	ribonuclease J isoform X1; ribonuclease j isoform x1	3.5.2.6	0.861673	1.33189	0.66527	1.66766	(1 of 2) 3.5.2.6 - Beta-lactamase / Penicillinase	AT5G63420	emb2746	embryo defective 2746
Misin11G264800	probable allantoinase	3.5.2.5	-0.0926599	-0.317385	-0.00593651	-0.0252668	(1 of 2) 3.5.2.5 - Allantoinase	AT4G04955	ALN	allantoinase
Misin08G067700	kynurenine formamidase-like isoform X2; kynurenine formamidase-like isoform x2	3.5.1.9	-0.108913	-0.895021	-0.131042	-1.74029	(1 of 6) 3.5.1.9 - Arylformamidase / Kynurenine formamidase	0	0	0
Misin08G026800	probable pyridoxal 5'-phosphate synthase subunit PDX2; probable pyridoxal 5 -phosphate synthase subunit pdx2	3.5.1.2	-0.0981139	-0.80927	-0.11982	-0.141602	(1 of 2) 4.3.3.6 - Pyridoxal 5'-phosphate synthase (glutamine hydrolyzing)	AT5G60540	PDX2	pyridoxine biosynthesis 2
Misin12G252300	probable isoaspartyl peptidase/L-asparaginase 2; probable isoaspartyl peptidase l-asparaginase 2	3.5.1.1	-1.57669	-0.289514	0.029272	-1.54932	(1 of 1) PTHR10188:SF13 - ISOASPARTYL PEPTIDASE/L-ASPARAGINASE 2-RELATED	AT3G16150	ASPGB1	asparaginase B1
Misin01G283800	Metalloendoproteinase 1-MMP; metalloendoproteinase 1-mmp	3.4.24.23	-1.05614	-1.06487	-0.0357243	-0.378614	(1 of 3) 3.4.24.23 - Matrilysin / Uterine metalloendopeptidase	AT4G16640	AT4G16640	0
Misin18G102100	ATP-dependent zinc metalloprotease FTSH 6, chloroplastic; atp-dependent zinc metalloprotease ftsh chloroplastic	3.4.24.0	0.045561	0.167896	0.076021	3.84529	(1 of 2) PTHR23076//PTHR23076:SF54 - METALLOPROTEASE M41 FTSH // ATP-DEPENDENT ZINC METALLOPROTEASE FTSH 6, CHLOROPLASTIC	0	0	0
Misin02G038500	probable zinc metalloprotease EGY1, chloroplastic; probable zinc metalloprotease chloroplastic	3.4.24.0	1.13938	1.39645	0.189006	2.09506	(1 of 2) PTHR31412//PTHR31412:SF0 - FAMILY NOT NAMED // ZINC METALLOPROTEASE EGY1, CHLOROPLASTIC-RELATED	AT5G35220	EGY1	ETHYLENE-DEPENDENT GRAVITROPISM-DEFICIENT AND YELLOW-GREEN 1
Misin19G100700	ATP-dependent zinc metalloprotease FTSH 6, chloroplastic; atp-dependent zinc metalloprotease ftsh chloroplastic	3.4.24.0	0.016191	1.29499	0.0747217	2.06716	(1 of 2) PTHR23076//PTHR23076:SF54 - METALLOPROTEASE M41 FTSH // ATP-DEPENDENT ZINC METALLOPROTEASE FTSH 6, CHLOROPLASTIC	AT5G15250	FTSH6	FTSH protease 6
Misin01G053900	probable zinc metalloprotease EGY1, chloroplastic; probable zinc metalloprotease chloroplastic	3.4.24.0	0.0716698	0.803599	0.0794173	1.25355	(1 of 2) PTHR31412//PTHR31412:SF0 - FAMILY NOT NAMED // ZINC METALLOPROTEASE EGY1, CHLOROPLASTIC-RELATED	AT5G35220	EGY1	ETHYLENE-DEPENDENT GRAVITROPISM-DEFICIENT AND YELLOW-GREEN 1
Misin18G222300	ATP-dependent zinc metalloprotease FTSH 2, chloroplastic; atp-dependent zinc metalloprotease ftsh chloroplastic	3.4.24.0	0.172015	-0.0383323	0.124488	0.659813	(1 of 2) PTHR23076//PTHR23076:SF60 - METALLOPROTEASE M41 FTSH // SUBFAMILY NOT NAMED	0	0	0
Misin04G404300	lon protease homolog, mitochondrial; lon protease mitochondrial	3.4.21.0	0.00781052	0.0500963	0.118019	1.7299	(1 of 3) K08675 - Lon-like ATP-dependent protease [EC:3.4.21.-] (PRSS15, PIM1)	AT5G26860	LON1	lon protease 1
Misin16G053600	protease Do-like 2, chloroplastic; protease do-like chloroplastic	3.4.21.0	0.159301	0.877486	0.311475	0.961887	(1 of 3) PTHR22939:SF83 - PROTEASE DO-LIKE 2, CHLOROPLASTIC	AT2G47940	DEG2	degradation of periplasmic proteins 2
Misin06G109200	ATP-dependent Clp protease proteolytic subunit-related protein 4, chloroplastic; atp-dependent clp protease proteolytic subunit-related protein chloroplastic	3.4.21.0	0.865058	0.36323	0.0559787	0.663082	(1 of 3) PTHR10381:SF25 - ATP-DEPENDENT CLP PROTEASE PROTEOLYTIC SUBUNIT-RELATED PROTEIN 4, CHLOROPLASTIC	AT4G17040	CLPR4	CLP protease R subunit 4
Misin18G026800	ATP-dependent Clp protease proteolytic subunit-related protein 2, chloroplastic; atp-dependent clp protease proteolytic subunit-related protein chloroplastic	3.4.21.0	1.34849	2.32498	-0.00161743	0.376125	(1 of 5) PTHR10381:SF15 - ATP-DEPENDENT CLP PROTEASE PROTEOLYTIC SUBUNIT-RELATED PROTEIN 2, CHLOROPLASTIC	AT1G12410	CLP2	CLP protease proteolytic subunit 2
Misin07G430400	predicted protein; ubiquitin carboxyl-terminal hydrolase isozyme l3	3.4.19.12	0.00407696	-0.00885789	-0.00436667	-0.0807576	(1 of 3) K05609 - ubiquitin carboxyl-terminal hydrolase L3 [EC:3.4.19.12] (UCHL3, YUH1)	AT4G17510	UCH3	ubiquitin C-terminal hydrolase 3
Misin19G037500	carboxypeptidase SOL1; carboxypeptidase sol1	3.4.17.22	0.00729536	-0.0999431	-0.105032	-0.0920838	(1 of 1) K07752 - carboxypeptidase D [EC:3.4.17.22] (CPD)	AT1G71696	SOL1	SUPPRESSOR OF LLP1 1
Misin19G037400	carboxypeptidase SOL1 isoform X2; carboxypeptidase sol1 isoform x2	3.4.17.0; 3.4.16.0	-0.0864002	-1.31912	0.071119	-0.665928	(1 of 2) 3.4.17.22 - Metallocarboxypeptidase D / Carboxypeptidase D	0	0	0
Misin10G178200	disease resistance protein RPP13-like isoform X1; disease resistance protein rpp13-like isoform x1	3.4.16.0	-0.0786474	-1.1064	-0.0555753	-0.144013	(1 of 75) PTHR23155//PTHR23155:SF541 - LEUCINE-RICH REPEAT-CONTAINING PROTEIN // SUBFAMILY NOT NAMED	0	0	0
Misin10G180200	putative disease resistance RPP13-like protein 3; disease resistance rpp13-like protein 3	3.4.16.0	-0.00261528	-0.153176	-7.62995	-0.246734	(1 of 75) PTHR23155//PTHR23155:SF541 - LEUCINE-RICH REPEAT-CONTAINING PROTEIN // SUBFAMILY NOT NAMED	0	0	0
Misin10G179600	disease resistance protein RPP13-like isoform X1; disease resistance protein rpp13-like isoform x1	3.4.16.0	-0.0342251	-0.634928	-2.14763	-1.32354	(1 of 75) PTHR23155//PTHR23155:SF541 - LEUCINE-RICH REPEAT-CONTAINING PROTEIN // SUBFAMILY NOT NAMED	0	0	0
Misin12G016000	ribosome-inactivating protein	3.2.2.22	0.130844	1.03341	1.17163	2.61665	(1 of 30) 3.2.2.22 - rRNA N-glycosylase / rRNA N-glycosidase	0	0	0
Misin07G216100	DNA-3-methyladenine glycosylase; dna-3-methyladenine glycosylase	3.2.2.20	9.52684	0.0554876	0.00701416	11.0066	(1 of 2) PTHR31116:SF2 - 3-METHYLADENINE GLYCOSYLASE I-RELATED	AT1G13635	AT1G13635	0
Misin01G040200	probable GMP synthase [glutamine-hydrolyzing]; probable gmp synthase	3.2.2.20	0.0256637	1.36271	-0.00186997	4.67293	(1 of 11) 3.2.2.20 - DNA-3-methyladenine glycosylase I / DNA-3-methyladenine glycosidase I	0	0	0
Misin13G196300	DNA-3-methyladenine glycosylase; dna-3-methyladenine glycosylase	3.2.2.20	6.68357	0.0309749	0	0.107484	(1 of 2) PTHR31116:SF2 - 3-METHYLADENINE GLYCOSYLASE I-RELATED	AT1G13635	AT1G13635	0
Misin16G118900	lichenase-2 precursor	3.2.1.73	-0.15318	-0.524457	-0.12538	-3.63735	(1 of 6) 3.2.1.73 - Licheninase / Mixed linkage beta-glucanase	AT3G57240	BG3	beta-1,3-glucanase 3
Misin17G123000	lichenase-2 precursor	3.2.1.73	-0.246088	-4.9086	-0.0438648	-5.75875	(1 of 6) 3.2.1.73 - Licheninase / Mixed linkage beta-glucanase	AT3G57240	BG3	beta-1,3-glucanase 3
Misin04G215400	isoamylase 3, chloroplastic; isoamylase chloroplastic	3.2.1.68	0.160043	0.652709	-0.0234945	0.989236	(1 of 3) K01214 - isoamylase (E3.2.1.68)	AT4G09020	ISA3	isoamylase 3
Misin11G111200	beta-glucosidase 13	3.2.1.58; 3.2.1.88; 3.2.1.23; 3.2.1.38	-0.0114393	-0.210193	-0.0723655	-11.5227	(1 of 4) PTHR10353//PTHR10353:SF47 - GLYCOSYL HYDROLASE // SUBFAMILY NOT NAMED	AT2G25630	BGLU14	beta glucosidase 14
Misin05G396300	Glucan endo-1,3-beta-glucosidase GII; beta- -glucanase	3.2.1.58; 3.2.1.39	-0.482945	-0.343226	-0.0554455	-1.96081	(1 of 121) 3.2.1.39 - Glucan endo-1,3-beta-D-glucosidase / Laminarinase	AT3G57240	BG3	beta-1,3-glucanase 3
Misin08G306300	probable beta-D-xylosidase 7; probable beta-d-xylosidase 7	3.2.1.55; 3.2.1.37	0.0303599	0.0881048	-0.00511233	9.2238	(1 of 6) PTHR30620//PTHR30620:SF45 - PERIPLASMIC BETA-GLUCOSIDASE-RELATED // SUBFAMILY NOT NAMED	AT1G78060	AT1G78060	0
Misin12G163600	probable beta-D-xylosidase 6; probable beta-d-xylosidase 6	3.2.1.55; 3.2.1.37	1.29097	2.18822	0.964552	2.50621	(1 of 2) PTHR30620:SF19 - BETA-D-XYLOSIDASE 6-RELATED	AT5G10560	AT5G10560	0
Misin07G076700	predicted protein; uncharacterized protein loc103637782	3.2.1.55	0.186993	0.185316	-0.00954514	0.757121	(1 of 7) PF07944 - Beta-L-arabinofuranosidase, GH127 (Glyco_hydro_127)	0	0	0
Misin18G185300	predicted protein; uncharacterized protein loc103638805	3.2.1.55	-0.232737	-1.13465	-0.418608	-1.56061	(1 of 7) PF07944 - Beta-L-arabinofuranosidase, GH127 (Glyco_hydro_127)	0	0	0
Misin13G006000	non-lysosomal glucosylceramidase-like	3.2.1.45	-1.46173	-1.64411	-0.0638353	-1.27232	(1 of 2) PTHR12654//PTHR12654:SF7 - BILE ACID BETA-GLUCOSIDASE-RELATED // SUBFAMILY NOT NAMED	0	0	0
Misin12G010600	pullulanase	3.2.1.41	0.236857	1.16782	0.153046	1.80221	(1 of 1) 3.2.1.41 - Pullulanase / Pullulan 6-glucanohydrolase	AT5G04360	LDA	limit dextrinase
Misin03G236400	endoglucanase 24	3.2.1.4	1.35371	1.26257	-0.0458943	3.51864	(1 of 2) PTHR22298:SF57 - ENDOGLUCANASE 10-RELATED	AT1G19940	GH9B5	glycosyl hydrolase 9B5
Misin02G326400	predicted protein; glucan endo- -beta-glucosidase 4 isoform x2	3.2.1.39	0.256459	1.47351	0.0540851	4.08158	(1 of 121) 3.2.1.39 - Glucan endo-1,3-beta-D-glucosidase / Laminarinase	0	0	0
Misin01G099700	Glucan endo-1,3-beta-glucosidase 7; glucan endo- -beta-glucosidase 7	3.2.1.39	0.820243	3.86837	0.0314847	3.6955	(1 of 121) 3.2.1.39 - Glucan endo-1,3-beta-D-glucosidase / Laminarinase	0	0	0
Misin02G086900	Glucan endo-1,3-beta-glucosidase 7; glucan endo- -beta-glucosidase 7	3.2.1.39	1.30827	2.77646	0.0189514	0.640012	(1 of 121) 3.2.1.39 - Glucan endo-1,3-beta-D-glucosidase / Laminarinase	0	0	0
Misin03G287300	TPA: putative O-glycosyl hydrolase family 17 protein; glucan endo- -beta-glucosidase 13	3.2.1.39	-0.0653727	-0.0247661	-0.0106253	-0.0929665	(1 of 121) 3.2.1.39 - Glucan endo-1,3-beta-D-glucosidase / Laminarinase	0	0	0
Misin06G406000	beta 1,3 glucanase; beta glucanase	3.2.1.39	-0.00135968	-0.0210246	-0.0295654	-0.404677	(1 of 121) 3.2.1.39 - Glucan endo-1,3-beta-D-glucosidase / Laminarinase	AT3G57240	BG3	beta-1,3-glucanase 3
Misin07G006200	soluble acid invertase	3.2.1.26; 3.2.1.48	-0.000925953	-0.0324738	-0.00801351	0.438095	(1 of 4) PF00251//PF08244//PF11837 - Glycosyl hydrolases family 32 N-terminal domain (Glyco_hydro_32N) // Glycosyl hydrolases family 32 C terminal (Glyco_hydro_32C) // Domain of unknown function (DUF3357) (DUF3357)	AT1G12240	ATBETAFRUCT4	0
Misin08G154500	cell wall invertase	3.2.1.26; 3.2.1.48	-0.0379667	-3.029	-0.0521847	-3.81067	(1 of 16) K01193 - beta-fructofuranosidase (E3.2.1.26, sacA)	AT2G36190	cwINV4	cell wall invertase 4
Misin11G259400	beta-fructofuranosidase, insoluble isoenzyme 7-like; beta- insoluble isoenzyme 6	3.2.1.26	0	0	-0.0624692	-0.131613	(1 of 16) K01193 - beta-fructofuranosidase (E3.2.1.26, sacA)	0	0	0
Misin07G350100	cell wall invertase	3.2.1.26	-2.92691	-2.48377	-0.0396598	-0.620013	(1 of 16) K01193 - beta-fructofuranosidase (E3.2.1.26, sacA)	AT2G36190	cwINV4	cell wall invertase 4
Misin02G247700	lysosomal alpha-mannosidase-like	3.2.1.24	-0.123805	-0.0914511	0	0	(1 of 3) PTHR11607//PTHR11607:SF3 - ALPHA-MANNOSIDASE // LYSOSOMAL ALPHA-MANNOSIDASE	0	0	0
Misin15G036300	lysosomal alpha-mannosidase-like isoform X2; lysosomal alpha-mannosidase-like isoform x2	3.2.1.24	-1.01948	-1.81065	-0.00677452	0.324873	(1 of 3) K01191 - alpha-mannosidase (E3.2.1.24)	0	0	0
Misin15G065800	beta-galactosidase 15 isoform X1; beta-galactosidase 15 isoform x1	3.2.1.23	0.335635	1.16094	0.0772905	1.65941	(1 of 3) PTHR23421:SF69 - BETA-GALACTOSIDASE 9	AT2G32810	BGAL9	beta galactosidase 9
Misin04G332600	chlorophyll a-b binding protein 7, chloroplastic; chlorophyll a-b binding protein chloroplastic	3.2.1.23	-0.122917	-0.26214	-0.104523	-0.933559	(1 of 3) K08908 - light-harvesting complex I chlorophyll a/b binding protein 2 (LHCA2)	AT3G61470	LHCA2	photosystem I light harvesting complex gene 2
Misin05G177900	beta-galactosidase 2	3.2.1.23	-0.00556172	-0.182509	-0.0257231	-1.39292	(1 of 2) PTHR23421//PTHR23421:SF82 - BETA-GALACTOSIDASE RELATED // SUBFAMILY NOT NAMED	AT3G13750	BGAL1	beta galactosidase 1
Misin01G412500	beta-galactosidase 6	3.2.1.23	-0.165757	-0.263907	-0.0617505	-3.40604	(1 of 2) PTHR23421:SF58 - BETA-GALACTOSIDASE 8	AT2G28470	BGAL8	beta-galactosidase 8
Misin04G395100	alpha-galactosidase 3	3.2.1.22	0.784312	1.83148	1.22693	0.992599	(1 of 2) PTHR11452//PTHR11452:SF33 - ALPHA-GALACTOSIDASE/ALPHA-N-ACETYLGALACTOSAMINIDASE // SUBFAMILY NOT NAMED	AT3G56310	AT3G56310	0
MisinT167900	alpha-galactosidase 3	3.2.1.22	1.56866	0.344012	0.0117625	0.312564	(1 of 2) PTHR11452//PTHR11452:SF33 - ALPHA-GALACTOSIDASE/ALPHA-N-ACETYLGALACTOSAMINIDASE // SUBFAMILY NOT NAMED	AT3G56310	AT3G56310	0
Misin14G066100	putative alpha-galactosidase; uncharacterized protein loc101770037	3.2.1.22	1.97346	7.41898	0.0100216	0.218103	(1 of 2) PTHR11452//PTHR11452:SF14 - ALPHA-GALACTOSIDASE/ALPHA-N-ACETYLGALACTOSAMINIDASE // ALPHA-GALACTOSIDASE A	AT3G26380	AT3G26380	0
Misin01G191600	alpha-galactosidase	3.2.1.22	-0.037573	-0.256887	-0.359043	-1.35192	(1 of 2) PTHR11452//PTHR11452:SF31 - ALPHA-GALACTOSIDASE/ALPHA-N-ACETYLGALACTOSAMINIDASE // SUBFAMILY NOT NAMED	0	0	0
Misin03G223100	beta-glucosidase 31	3.2.1.21	0.999847	1.04624	0.0707463	2.70188	(1 of 6) PTHR10353//PTHR10353:SF78 - GLYCOSYL HYDROLASE // SUBFAMILY NOT NAMED	0	0	0
Misin04G244200	beta-glucosidase 31	3.2.1.21	0.0732631	1.71991	0.0757054	1.51381	(1 of 6) PTHR10353//PTHR10353:SF78 - GLYCOSYL HYDROLASE // SUBFAMILY NOT NAMED	0	0	0
Misin06G299900	putative ADP-ribosylation factor GTPase-activating protein AGD14; adp-ribosylation factor gtpase-activating protein agd14	3.2.1.21	0.259336	1.77281	0.0649569	0.697448	(1 of 3) K14404 - cleavage and polyadenylation specificity factor subunit 4 (CPSF4, YTH1)	AT5G18440	NUFIP	nuclear FMRP-interacting protein
Misin06G299700	beta-glucosidase 5-like	3.2.1.21	-0.179969	-0.622351	-0.0349754	-0.716932	(1 of 1) PTHR10353//PTHR10353:SF29 - GLYCOSYL HYDROLASE // BETA-GLUCOSIDASE 1-RELATED	AT1G02850	BGLU11	beta glucosidase 11
Misin03G049500	alpha-glucosidase	3.2.1.20	-0.123948	-0.0237749	0	0	(1 of 2) PTHR22762//PTHR22762:SF83 - ALPHA-GLUCOSIDASE // SUBFAMILY NOT NAMED	0	0	0
MisinT552400	Beta-amylase 1, chloroplastic; beta-amylase chloroplastic	3.2.1.2	3.76377	8.88852	0.0372011	8.39877	(1 of 10) K01177 - beta-amylase (E3.2.1.2)	AT3G23920	BAM1	beta-amylase 1
MisinT327000	beta-amylase 1, chloroplastic; beta-amylase chloroplastic	3.2.1.2	0.0108291	0.0585967	0.00742162	7.84287	(1 of 23) 3.2.1.2 - Beta-amylase / Saccharogen amylase	0	0	0
Misin03G201800	beta-amylase 1, chloroplastic; beta-amylase chloroplastic	3.2.1.2	2.44119	3.42445	0.0705665	5.68987	(1 of 23) 3.2.1.2 - Beta-amylase / Saccharogen amylase	0	0	0
Misin02G205400	Beta-amylase 1, chloroplastic; beta-amylase chloroplastic	3.2.1.2	4.53107	4.4878	0.0802596	5.25841	(1 of 10) K01177 - beta-amylase (E3.2.1.2)	AT3G23920	BAM1	beta-amylase 1
Misin19G146800	beta-amylase 1, chloroplastic; beta-amylase chloroplastic	3.2.1.2	0.050086	3.29382	0.0159287	5.16529	(1 of 23) 3.2.1.2 - Beta-amylase / Saccharogen amylase	0	0	0
Misin02G483200	beta-amylase 1, chloroplastic; beta-amylase chloroplastic	3.2.1.2	2.06668	3.78136	0.0556596	5.10784	(1 of 23) 3.2.1.2 - Beta-amylase / Saccharogen amylase	0	0	0
Misin15G034600	beta-amylase 1, chloroplastic; beta-amylase chloroplastic	3.2.1.2	2.21874	3.82981	0.0118334	4.66163	(1 of 23) 3.2.1.2 - Beta-amylase / Saccharogen amylase	0	0	0
MisinT433500	beta-amylase 1, chloroplastic; beta-amylase chloroplastic	3.2.1.2	0.0451187	3.6991	0.0408945	3.94776	(1 of 23) 3.2.1.2 - Beta-amylase / Saccharogen amylase	0	0	0
Misin01G486600	beta-amylase 1, chloroplastic; beta-amylase chloroplastic	3.2.1.2	1.44129	2.81155	0.0987632	2.49343	(1 of 10) K01177 - beta-amylase (E3.2.1.2)	AT3G23920	BAM1	beta-amylase 1
Misin04G312400	beta-amylase	3.2.1.2	1.77313	-0.0982704	0.0482201	0.208172	(1 of 23) 3.2.1.2 - Beta-amylase / Saccharogen amylase	0	0	0
MisinT394000	inactive beta-amylase 9-like	3.2.1.2	-0.819885	-0.575211	-0.291584	-0.389023	(1 of 4) PF02449 - Beta-galactosidase (Glyco_hydro_42)	0	0	0
Misin02G348100	inactive beta-amylase 9-like	3.2.1.2	-1.17849	-0.334499	-0.925686	-0.85394	(1 of 4) PF02449 - Beta-galactosidase (Glyco_hydro_42)	AT5G18670	BMY3	beta-amylase 3
Misin01G020200	probable polygalacturonase	3.2.1.15	1.08525	0.480576	1.40115	2.16447	(1 of 36) PF12708 - Pectate lyase superfamily protein (Pectate_lyase_3)	AT3G62110	AT3G62110	0
MisinT481700	probable polygalacturonase	3.2.1.15	4.82485	0.0849209	-0.000774911	0.350832	(1 of 36) PF12708 - Pectate lyase superfamily protein (Pectate_lyase_3)	AT1G19170	AT1G19170	0
Misin01G503500	probable polygalacturonase	3.2.1.15	0.0112471	7.32993	-0.00365351	0.04001	(1 of 2) PTHR31339:SF12 - POLYGALACTURONASE-LIKE PROTEIN	AT2G23900	AT2G23900	0
Misin17G133400	predicted protein	3.2.1.14	-0.00950376	-0.0300864	-0.0449892	-0.107576	(1 of 2) PTHR22595//PTHR22595:SF53 - CHITINASE-RELATED // SUBFAMILY NOT NAMED	0	0	0
Misin19G256600	chitinase	3.2.1.14	0.900909	1.83753	0.0134051	-0.175509	(1 of 6) PTHR22595//PTHR22595:SF34 - CHITINASE-RELATED // BASIC ENDOCHITINASE B	AT3G12500	HCHIB	basic chitinase
Misin19G256600	chitinase	3.2.1.14	0.900909	1.83753	0.0134051	-0.175509	(1 of 6) PTHR22595//PTHR22595:SF34 - CHITINASE-RELATED // BASIC ENDOCHITINASE B	AT3G12500	HCHIB	basic chitinase
Misin10G064900	chitinase 1	3.2.1.14	-1.99753	-0.0102993	-0.0228799	-0.310892	(1 of 4) PTHR11177//PTHR11177:SF163 - CHITINASE // SUBFAMILY NOT NAMED	0	0	0
Misin06G200400	Acidic endochitinase; acidic endochitinase	3.2.1.14	-0.0246513	-0.0388147	-0.0930801	-0.477175	(1 of 3) PTHR11177//PTHR11177:SF165 - CHITINASE // SUBFAMILY NOT NAMED	0	0	0
Misin09G085800	chitinase 1	3.2.1.14	-0.109954	-0.152458	-0.00970874	-0.517338	(1 of 4) PTHR11177//PTHR11177:SF163 - CHITINASE // SUBFAMILY NOT NAMED	0	0	0
Misin01G494400	basic endochitinase C precursor; basic endochitinase c precursor	3.2.1.14	-1.159	-1.66983	-0.249572	-1.69949	(1 of 2) PTHR22595//PTHR22595:SF45 - CHITINASE-RELATED // SUBFAMILY NOT NAMED	0	0	0
Misin02G215600	chitinase 2	3.2.1.14	-0.129787	-0.0785899	-0.0345444	-2.1121	(1 of 6) PTHR11177//PTHR11177:SF186 - CHITINASE // SUBFAMILY NOT NAMED	0	0	0
Misin02G505200	basic endochitinase C precursor; basic endochitinase c precursor	3.2.1.14	-0.0953926	-1.19832	-0.0720189	-2.33442	(1 of 2) PTHR22595//PTHR22595:SF45 - CHITINASE-RELATED // SUBFAMILY NOT NAMED	0	0	0
Misin06G325900	acidic endochitinase-like	3.2.1.14	-0.0877715	-0.117475	-0.0376195	-5.1286	(1 of 79) 3.2.1.14 - Chitinase / Poly-beta-glucosaminidase	0	0	0
Misin02G215500	chitinase 2	3.2.1.14	-0.0120032	0.0329564	0.00236824	-9.55375	(1 of 6) PTHR11177//PTHR11177:SF186 - CHITINASE // SUBFAMILY NOT NAMED	0	0	0
MisinT282800	alpha-amylase 3, chloroplastic; alpha-amylase chloroplastic	3.2.1.1	1.05454	1.31294	0.152302	1.34586	(1 of 2) 3.2.1.1//3.2.1.141 - Alpha-amylase / Glycogenase // 4-alpha-D-((1->4)-alpha-D-glucano)trehalose trehalohydrolase / Maltooligosyl trehalose trehalohydrolase	AT1G69830	AMY3	alpha-amylase-like 3
Misin04G177400	alpha amylase; alpha partial	3.2.1.1	-0.0976153	0.191492	-0.00627	-0.692349	(1 of 2) PTHR10357//PTHR10357:SF172 - ALPHA-AMYLASE // SUBFAMILY NOT NAMED	0	0	0
Misin04G171500	alpha-amylase	3.2.1.1	-0.0200368	-0.238975	0.0027446	-5.47692	(1 of 1) PTHR10357//PTHR10357:SF153//PTHR27007 - ALPHA-AMYLASE // SUBFAMILY NOT NAMED // FAMILY NOT NAMED	0	0	0
Misin06G271500	plasmodesmata callose-binding protein 3	3.2.1.0	0.0166733	0.0723166	0.00696064	8.47853	(1 of 88) PF07983 - X8 domain (X8)	AT1G18650	PDCB3	plasmodesmata callose-binding protein 3
Misin18G155800	glucan endo-1,3-beta-glucosidase 11; glucan endo- -beta-glucosidase 11	3.2.1.0	0.0107939	0.050735	-0.00417438	8.37617	(1 of 2) PTHR32227//PTHR32227:SF85 - FAMILY NOT NAMED // GLYCOSYL HYDROLASES FAMILY PROTEIN	AT1G30080	AT1G30080	0
Misin04G113800	alpha-glucosidase 2	3.2.1.0	0.285418	0.981561	-0.0509209	0.912294	(1 of 1) K01187 - alpha-glucosidase (malZ)	AT3G23640	HGL1	heteroglycan glucosidase 1
Misin07G140200	glucan endo-1,3-beta-glucosidase 6-like; glucan endo- -beta-glucosidase 6-like	3.2.1.0	-4.08621	-0.179844	-0.0280847	-0.029985	(1 of 2) PTHR32227//PTHR32227:SF20 - FAMILY NOT NAMED // GLUCAN ENDO-1,3-BETA-GLUCOSIDASE 5	0	0	0
Misin06G200300	Acidic endochitinase; acidic endochitinase	3.2.1.0	-0.0373622	-0.12124	-0.0555543	-0.299548	(1 of 3) PTHR11177//PTHR11177:SF165 - CHITINASE // SUBFAMILY NOT NAMED	0	0	0
Misin05G179000	myosin 1	3.2.1.0	-0.261332	-0.836959	-0.201608	-0.313291	(1 of 4) PTHR13140//PTHR13140:SF435 - MYOSIN // SUBFAMILY NOT NAMED	AT5G20490	XIK	0
Misin17G157700	Glucan endo-1,3-beta-glucosidase 14; glucan endo- -beta-glucosidase 14	3.2.1.0	-0.647608	-0.123368	0.00890366	-1.65064	(1 of 2) PTHR32227:SF70 - GLUCAN ENDO-1,3-BETA-GLUCOSIDASE 14	0	0	0
Misin11G110100	glycerophosphodiester phosphodiesterase GDPDL3-like; glycerophosphodiester phosphodiesterase gdpdl3-like	3.1.4.46	-0.119633	-7.50166	-0.00713486	-0.0305237	(1 of 2) PTHR23344//PTHR23344:SF29 - GLYCEROPHOSPHORYL DIESTER PHOSPHODIESTERASE // SUBFAMILY NOT NAMED	AT1G66970	SVL2	SHV3-like 2
Misin12G115000	glycerophosphodiester phosphodiesterase GDPDL3-like; glycerophosphodiester phosphodiesterase gdpdl3-like	3.1.4.46	-0.130285	-3.94127	-0.0154911	-0.110376	(1 of 2) PTHR23344//PTHR23344:SF29 - GLYCEROPHOSPHORYL DIESTER PHOSPHODIESTERASE // SUBFAMILY NOT NAMED	0	0	0
Misin13G187400	Putative glycerophosphoryl diester phosphodiesterase 1; uncharacterized protein loc100384038 isoform x1	3.1.4.46	-1.77131	-2.42888	-0.126281	-2.96266	(1 of 4) PTHR23344//PTHR23344:SF24 - GLYCEROPHOSPHORYL DIESTER PHOSPHODIESTERASE // SUBFAMILY NOT NAMED	0	0	0
Misin04G408300	phosphoinositide phospholipase C 4 isoform X1; phosphoinositide phospholipase c 4 isoform x1	3.1.4.11	0.61802	0.519075	0.0426305	1.1659	(1 of 3) PTHR10336//PTHR10336:SF95 - PHOSPHOINOSITIDE-SPECIFIC PHOSPHOLIPASE C FAMILY PROTEIN // SUBFAMILY NOT NAMED	AT3G08510	PLC2	phospholipase C 2
Misin01G319600	PI-PLC X domain-containing protein At5g67130; pi-plc x domain-containing protein at5g67130	3.1.4.0	0.0130915	-0.224284	0.00536174	0.0367188	(1 of 2) PTHR13593:SF46 - F21F23.12 PROTEIN	AT1G13680	AT1G13680	0
Misin17G017200	protein-tyrosine-phosphatase MKP1; protein-tyrosine-phosphatase mkp1	3.1.3.48	0.0413291	-1.10289	-0.0480752	-0.643237	(1 of 2) PTHR10159//PTHR10159:SF339 - DUAL SPECIFICITY PROTEIN PHOSPHATASE // PROTEIN-TYROSINE-PHOSPHATASE MKP1	AT3G55270	MKP1	mitogen-activated protein kinase phosphatase 1
Misin13G149900	putative low molecular weight protein-tyrosine-phosphatase slr0328	3.1.3.48	-0.334326	-0.232544	-0.146994	-0.986132	(1 of 1) K01104 - protein-tyrosine phosphatase (E3.1.3.48)	AT3G44620	AT3G44620	0
Misin19G084300	probable tyrosine-protein phosphatase At1g05000; tyrosine specific protein phosphatase family protein	3.1.3.48	-1.34787	-1.17951	-0.0652929	-1.33164	(1 of 5) K18045 - tyrosine-protein phosphatase SIW14 [EC:3.1.3.48] (SIW14, OCA3)	AT1G05000	PFA-DSP1	plant and fungi atypical dual-speci&#64257;city phosphatase 1
Misin18G089000	probable tyrosine-protein phosphatase At1g05000; tyrosine specific protein phosphatase family protein	3.1.3.48	-0.250491	-0.817911	-0.132766	-1.70764	(1 of 5) K18045 - tyrosine-protein phosphatase SIW14 [EC:3.1.3.48] (SIW14, OCA3)	AT1G05000	PFA-DSP1	plant and fungi atypical dual-speci&#64257;city phosphatase 1
Misin19G206600	phosphoenolpyruvate phosphatase	3.1.3.41	0.169542	0.941792	0.0261876	2.456	(1 of 3) 3.1.3.41 - 4-nitrophenylphosphatase	AT5G34850	PAP26	purple acid phosphatase 26
Misin18G206400	phosphoenolpyruvate phosphatase	3.1.3.41	0.638898	1.05884	1.19051	1.55568	(1 of 3) 3.1.3.41 - 4-nitrophenylphosphatase	AT5G34850	PAP26	purple acid phosphatase 26
Misin13G095200	lipid phosphate phosphatase 2-like	3.1.3.4	0.106775	0.262465	0.129457	0.847219	(1 of 6) K18693 - diacylglycerol diphosphate phosphatase / phosphatidate phosphatase (DPP1)	AT1G15080	LPP2	lipid phosphate phosphatase 2
Misin17G229400	lipid phosphate phosphatase 2-like	3.1.3.4	-0.0269438	-1.21744	-0.0299973	-0.200586	(1 of 3) PTHR10165//PTHR10165:SF93 - LIPID PHOSPHATE PHOSPHATASE // SUBFAMILY NOT NAMED	0	0	0
Misin05G081700	probable receptor-like protein kinase At1g67000; probable receptor-like protein kinase at1g67000	3.1.3.4	-0.0170004	-0.368376	-0.0242938	-5.90361	(1 of 10) PF00069//PF13947//PF14380 - Protein kinase domain (Pkinase) // Wall-associated receptor kinase galacturonan-binding (GUB_WAK_bind) // Wall-associated receptor kinase C-terminal (WAK_assoc)	AT1G66920	AT1G66920	0
MisinT234300	phosphoglycerate mutase-like protein AT74H; phosphoglycerate mutase-like protein at74h	3.1.3.37	0.071397	1.01678	0.279646	0.57775	(1 of 2) PTHR23029:SF26 - PROTEIN Y18H1A.4-RELATED	0	0	0
Misin07G335300	chloroplast purple acid phosphatase isoform c	3.1.3.26	1.83172	4.78085	0.0207993	4.21134	(1 of 1) 3.1.3.26 - 4-phytase / Phytate 6-phosphatase	0	0	0
Misin13G167300	putative inactive purple acid phosphatase 27	3.1.3.2	-0.020667	1.89267	0.0653145	0.216301	(1 of 4) PTHR22953//PTHR22953:SF33 - ACID PHOSPHATASE RELATED // SUBFAMILY NOT NAMED	0	0	0
Misin14G102700	Purple acid phosphatase 2; purple acid phosphatase 2	3.1.3.2	-1.44296	-0.179218	-1.51583	-0.584011	(1 of 5) PTHR22953//PTHR22953:SF29 - ACID PHOSPHATASE RELATED // SUBFAMILY NOT NAMED	0	0	0
Misin05G303100	nucleotide pyrophosphatase/phosphodiesterase; nucleotide pyrophosphatase phosphodiesterase	3.1.3.2	-0.00761435	0.114544	-1.61955	-0.628057	(1 of 4) PTHR22953:SF18 - METALLOPHOSPHOESTERASE DOMAIN-CONTAINING PROTEIN	0	0	0
Misin11G016000	probable protein phosphatase 2C 37; probable protein phosphatase 2c 37	3.1.3.16	11.4197	6.06959	0.0134032	11.8008	(1 of 3) PTHR13832//PTHR13832:SF307 - PROTEIN PHOSPHATASE 2C // SUBFAMILY NOT NAMED	0	0	0
Misin05G230100	orphans transcription factor; orphans transcription partial	3.1.3.16	11.1819	0.0370795	0.012378	10.6659	(1 of 2) PTHR13832//PTHR13832:SF326 - PROTEIN PHOSPHATASE 2C // SUBFAMILY NOT NAMED	0	0	0
Misin04G162500	probable protein phosphatase 2C 68; probable protein phosphatase 2c 68	3.1.3.16	3.2762	5.01141	3.31385	5.37427	(1 of 2) PTHR13832//PTHR13832:SF334 - PROTEIN PHOSPHATASE 2C // SUBFAMILY NOT NAMED	0	0	0
Misin06G321000	probable protein phosphatase 2C 9; probable protein phosphatase 2c 9	3.1.3.16	1.56768	2.5936	0.667045	1.90406	(1 of 4) PTHR13832//PTHR13832:SF337 - PROTEIN PHOSPHATASE 2C // SUBFAMILY NOT NAMED	AT1G07430	HAI2	highly ABA-induced PP2C gene 2
Misin05G320300	CTD small phosphatase-like protein; ctd small phosphatase-like protein	3.1.3.16	-0.96303	-0.321477	-0.149152	-0.461919	(1 of 2) PTHR12210//PTHR12210:SF68 - NUCLEAR LIM INTERACTOR-INTERACTING FACTOR-RELATED // SUBFAMILY NOT NAMED	AT3G55960	AT3G55960	0
Misin01G455100	Protein phosphatase 2C containing protein, expressed; protein phosphatase 2c containing expressed	3.1.3.16	-0.478477	-0.737192	-0.213155	-1.35898	(1 of 4) PTHR12320//PTHR12320:SF19 - PROTEIN PHOSPHATASE 2C // SUBFAMILY NOT NAMED	AT4G33500	AT4G33500	0
Misin02G447300	Protein phosphatase 2C containing protein, expressed; protein phosphatase 2c containing expressed	3.1.3.16	-0.273419	-0.783232	-1.1776	-1.67074	(1 of 4) PTHR12320//PTHR12320:SF19 - PROTEIN PHOSPHATASE 2C // SUBFAMILY NOT NAMED	AT4G33500	AT4G33500	0
Misin01G247200	probable protein phosphatase 2C 71; protein phosphatase 2c containing expressed	3.1.3.16	-0.240434	-0.411459	-0.0494316	-1.80795	(1 of 4) PTHR12320//PTHR12320:SF19 - PROTEIN PHOSPHATASE 2C // SUBFAMILY NOT NAMED	0	0	0
Misin02G324200	probable trehalose-phosphate phosphatase 6	3.1.3.12	0.0448739	12.5588	1.17593	3.69997	(1 of 2) PTHR10788//PTHR10788:SF43 - TREHALOSE-6-PHOSPHATE SYNTHASE // SUBFAMILY NOT NAMED	0	0	0
Misin04G171600	probable trehalose-phosphate phosphatase 7	3.1.3.12	-2.7654	-2.32664	-0.0485591	-0.350454	(1 of 2) PTHR10788//PTHR10788:SF19 - TREHALOSE-6-PHOSPHATE SYNTHASE // TREHALOSE-PHOSPHATE PHOSPHATASE E-RELATED	AT2G22190	TPPE	trehalose-6-phosphate phosphatase E
Misin13G097200	probable trehalose-phosphate phosphatase 6	3.1.3.12	-0.749306	-0.838714	-0.111053	-1.88398	(1 of 2) PTHR10788//PTHR10788:SF36 - TREHALOSE-6-PHOSPHATE SYNTHASE // SUBFAMILY NOT NAMED	AT2G22190	TPPE	trehalose-6-phosphate phosphatase E
Misin03G153200	probable trehalose-phosphate phosphatase 7	3.1.3.12	-1.86803	-0.140442	-0.0815875	-3.10181	(1 of 2) PTHR10788//PTHR10788:SF19 - TREHALOSE-6-PHOSPHATE SYNTHASE // TREHALOSE-PHOSPHATE PHOSPHATASE E-RELATED	AT2G22190	TPPE	trehalose-6-phosphate phosphatase E
Misin17G164800	glycerol-3-phosphate acyltransferase 5-like	3.1.3.0	1.42002	2.08494	0.0181777	0.315476	(1 of 2) PTHR15486//PTHR15486:SF25 - ANCIENT UBIQUITOUS PROTEIN // GLYCEROL-3-PHOSPHATE ACYLTRANSFERASE 5-RELATED	AT3G11430	GPAT5	GLYCEROL-3-PHOSPHATE sn-2-ACYLTRANSFERASE 5
Misin07G254800	pyridoxal phosphate phosphatase isoform X2; pyridoxal phosphate phosphatase isoform x2	3.1.3.0	0.135994	0.999137	0.294065	0.290413	(1 of 2) PTHR19288//PTHR19288:SF3 - 4-NITROPHENYLPHOSPHATASE-RELATED // SUBFAMILY NOT NAMED	AT5G10460	AT5G10460	0
Misin10G029400	phosphoglycerate mutase-like protein 4	3.1.3.0	0.00291895	-0.175689	-0.0274409	-2.58465	(1 of 3) PTHR23029//PTHR23029:SF27 - PHOSPHOGLYCERATE MUTASE // SUBFAMILY NOT NAMED	0	0	0
Misin06G025600	predicted protein; mini-ribonuclease 3	3.1.26.3	0.567531	0.645816	0.794579	1.38046	(1 of 2) K11145 - ribonuclease III family protein [EC:3.1.26.-] (K11145)	AT1G55140	AT1G55140	0
Misin02G157700	endoribonuclease Dicer homolog 2a isoform X1; endoribonuclease dicer homolog 2a isoform x1	3.1.26.3	-0.155733	-0.904404	-0.0414959	-0.0597108	(1 of 2) PF00636//PF02170 - Ribonuclease III domain (Ribonuclease_3) // PAZ domain (PAZ)	AT3G03300	DCL2	dicer-like 2
Misin18G178000	Palmitoyl-acyl carrier protein thioesterase, chloroplastic; palmitoyl-acyl carrier protein chloroplastic	3.1.2.14	0.729908	0.776638	0.0574635	0.689513	(1 of 8) K10781 - fatty acyl-ACP thioesterase B (FATB)	AT1G08510	FATB	fatty acyl-ACP thioesterases B
Misin03G217000	oleoyl-acyl carrier protein thioesterase 1, chloroplastic-like; oleoyl-acyl carrier protein thioesterase chloroplastic-like	3.1.2.14	0.0747695	0.910164	0.0669407	0.589376	(1 of 2) K10782 - fatty acyl-ACP thioesterase A (FATA)	AT3G25110	FaTA	fatA acyl-ACP thioesterase
Misin02G098400	phospholipase A2 homolog 3-like; phospholipase a2 homolog 3-like	3.1.1.4	1.92167	0.597522	-0.0135872	0.121213	(1 of 2) K01047 - secretory phospholipase A2 (PLA2G, SPLA2)	AT2G06925	PLA2-ALPHA	0
Misin07G251100	probable 6-phosphogluconolactonase 3, chloroplastic; probable 6-phosphogluconolactonase chloroplastic	3.1.1.31	-0.0877003	0	0.0195969	-0.0429909	(1 of 3) PTHR11054//PTHR11054:SF3 - 6-PHOSPHOGLUCONOLACTONASE // SUBFAMILY NOT NAMED	AT5G24400	EMB2024	EMBRYO DEFECTIVE 2024
Misin01G229200	pectinesterase 31	3.1.1.11	0.243483	1.532	0.294235	0.976262	(1 of 4) PTHR31321//PTHR31321:SF12 - FAMILY NOT NAMED // PECTINESTERASE 31	AT3G29090	PME31	pectin methylesterase 31
Misin06G190900	acyl-protein thioesterase 1 homolog 1-like	3.1.1.0; 3.1.2.22; 1.9.3.1	-0.000896366	-0.29476	0	0	(1 of 5) PTHR10655//PTHR10655:SF28 - LYSOPHOSPHOLIPASE-RELATED // SUBFAMILY NOT NAMED	AT1G52700	AT1G52700	0
MisinT246500	probable isoprenylcysteine alpha-carbonyl methylesterase ICME isoform X1; probable isoprenylcysteine alpha-carbonyl methylesterase icme isoform x1	3.1.1.0	1.14662	2.52598	1.17608	2.71056	(1 of 4) K15889 - prenylcysteine alpha-carboxyl methylesterase (PCME)	AT3G02410	ICME-LIKE2	Isoprenylcysteine methylesterase-like 2
Misin07G431800	putative lipase YOR059C; serine esterase family protein	3.1.1.0	0.381614	-0.197094	0.0337856	1.32094	(1 of 12) KOG4372 - Predicted alpha/beta hydrolase	0	0	0
Misin17G127100	UDP-sulfoquinovose synthase, chloroplastic; udp-sulfoquinovose chloroplastic	2.8.2.0	0.0688806	0.229196	0.704054	0.972382	(1 of 2) K06118 - UDP-sulfoquinovose synthase (SQD1, sqdB)	AT4G33030	SQD1	sulfoquinovosyldiacylglycerol 1
Misin19G260500	thiosulfate sulfurtransferase 16, chloroplastic-like; thiosulfate sulfurtransferase chloroplastic-like	2.8.1.1	-0.0133256	-0.613357	0.0749378	-0.434139	(1 of 19) 2.8.1.1 - Thiosulfate sulfurtransferase / Thiosulfate thiotransferase	AT4G35770	SEN1	SENESCENCE 1
Misin18G152900	alpha-glucan water dikinase, chloroplastic isoform X1; alpha-glucan water chloroplastic isoform x1	2.7.9.4	1.29659	0.832931	0.124181	2.43534	(1 of 2) 2.7.9.4 - Alpha-glucan, water dikinase / Starch-related R1 protein	AT1G10760	SEX1	STARCH EXCESS 1
Misin16G135700	pyruvate orthophosphate dikinase	2.7.9.1	-0.24233	-0.508241	-0.13334	-0.831273	(1 of 2) K01006 - pyruvate, orthophosphate dikinase (ppdK)	AT4G15530	PPDK	pyruvate orthophosphate dikinase
Misin17G136200	pyruvate orthophosphate dikinase	2.7.9.1	-0.191786	-0.351522	-0.132318	-1.06606	(1 of 2) K01006 - pyruvate, orthophosphate dikinase (ppdK)	AT4G15530	PPDK	pyruvate orthophosphate dikinase
Misin03G037900	probable polyribonucleotide nucleotidyltransferase 1, chloroplastic; probable polyribonucleotide nucleotidyltransferase chloroplastic	2.7.7.8	0.713067	0.567632	0.231052	1.58402	(1 of 3) K00962 - polyribonucleotide nucleotidyltransferase (pnp, PNPT1)	AT3G03710	RIF10	resistant to inhibition with FSM 10
Misin04G000500	probable polyribonucleotide nucleotidyltransferase 1, chloroplastic; probable polyribonucleotide nucleotidyltransferase chloroplastic	2.7.7.8	0.800743	1.50735	0.206861	1.50475	(1 of 3) K00962 - polyribonucleotide nucleotidyltransferase (pnp, PNPT1)	AT3G03710	RIF10	resistant to inhibition with FSM 10
Misin03G353100	DNA polymerase zeta catalytic subunit; dna polymerase zeta catalytic subunit isoform x2	2.7.7.7	0.324414	0.0876536	0.619951	1.02964	(1 of 1) K02350 - DNA polymerase zeta (POLZ1, rev3)	AT1G67500	REV3	recovery protein 3
Misin14G075800	protein STICHEL-like; protein stichel-like	2.7.7.7	0.05098	-0.0389894	-0.00140037	0.0677204	(1 of 4) PTHR11669//PTHR11669:SF12 - REPLICATION FACTOR C / DNA POLYMERASE III GAMMA-TAU SUBUNIT // SUBFAMILY NOT NAMED	AT1G14460	AT1G14460	0
Misin15G136800	DNA-directed RNA polymerases II, IV and V subunit 9A; dna-directed rna polymerases iv and v subunit 9a	2.7.7.6	-0.0449646	-0.177474	-0.022716	-0.292022	(1 of 7) K03017 - DNA-directed RNA polymerase II subunit RPB9 (RPB9, POLR2I)	AT3G16980	NRPB9A	0
MisinT398000	zinc knuckle family protein	2.7.7.49	2.84571	5.37873	0.000772034	0.218234	(1 of 8) 2.7.7.49//2.7.7.7//3.1.13.2//3.1.26.13//3.4.23.16 - RNA-directed DNA polymerase / Revertase // DNA-directed DNA polymerase / DNA-dependent DNA polymerase // Exoribonuclease H // Retroviral ribonuclease H // HIV-1 retropepsin / Human immunodeficiency virus type 1 protease	0	0	0
Misin06G153500	probable RNA-dependent RNA polymerase SHL2; probable rna-dependent rna polymerase shl2	2.7.7.48	0.639179	0.319572	0.0955473	1.06579	(1 of 7) K11699 - RNA-dependent RNA polymerase [EC:2.7.7.48] (RDR, RDRP)	AT3G49500	RDR6	RNA-dependent RNA polymerase 6
Misin05G031800	probable RNA-dependent RNA polymerase 3; probable rna-dependent rna polymerase 3 isoform x1	2.7.7.48	1.22449	-0.0719436	0.000306511	0.122811	(1 of 2) KOG0988 - RNA-directed RNA polymerase QDE-1 required for posttranscriptional gene silencing and RNA interference	AT2G19910	AT2G19910	0
Misin12G020900	ATP sulfurylase 2; atp sulfurylase 2	2.7.7.4; 2.7.1.25	-0.020364	-0.568384	-0.309222	-1.2714	(1 of 4) 2.7.7.4 - Sulfate adenylyltransferase / Sulfurylase	AT1G19920	APS2	0
Misin11G010100	ATP sulfurylase 2; atp sulfurylase 2	2.7.7.4; 2.7.1.25	-0.0288046	-0.380354	-0.269161	-1.71743	(1 of 4) 2.7.7.4 - Sulfate adenylyltransferase / Sulfurylase	AT1G19920	APS2	0
Misin16G231000	Ribosome maturation factor rimM; uncharacterized protein loc100501868	2.7.7.23	0.766807	0.73239	1.17212	0.745896	(1 of 2) PTHR11952:SF10 - RIMM-LIKE 16S RRNA PROCESSING PROTEIN	AT5G46420	AT5G46420	0
Misin02G030000	FAD synthetase, chloroplastic; fad chloroplastic	2.7.7.2	0.335448	0.10262	0.082764	1.19998	(1 of 2) PTHR12714//PTHR12714:SF4 - PROTEIN-S ISOPRENYLCYSTEINE O-METHYLTRANSFERASE // FAD SYNTHETASE RIBF1	AT5G08340	AT5G08340	0
Misin01G046000	FAD synthetase, chloroplastic; fad chloroplastic	2.7.7.2	0.185243	0.415297	0.0915498	1.16623	(1 of 2) PTHR12714//PTHR12714:SF4 - PROTEIN-S ISOPRENYLCYSTEINE O-METHYLTRANSFERASE // FAD SYNTHETASE RIBF1	AT5G08340	AT5G08340	0
Misin08G059800	choline-phosphate cytidylyltransferase 1	2.7.7.15	0.321263	0.597797	0.0274785	1.23653	(1 of 2) PTHR10739//PTHR10739:SF32 - CYTIDYLYLTRANSFERASE // SUBFAMILY NOT NAMED	AT2G32260	CCT1	phosphorylcholine cytidylyltransferase
Misin07G140400	ethanolamine-phosphate cytidylyltransferase-like	2.7.7.14	1.21081	1.8531	0.162852	1.94811	(1 of 5) 2.7.7.14 - Ethanolamine-phosphate cytidylyltransferase / Phosphorylethanolamine transferase	0	0	0
Misin04G201300	probable GTP diphosphokinase RSH3, chloroplastic; probable gtp diphosphokinase chloroplastic	2.7.6.5	-0.278451	-1.36714	-0.080767	-0.0146139	(1 of 1) 2.7.6.5//3.2.1.37//3.2.1.55 - GTP diphosphokinase / Stringent factor // Xylan 1,4-beta-xylosidase / Xylobiase // Non-reducing end alpha-L-arabinofuranosidase / Arabinosidase	AT1G54130	RSH3	RELA/SPOT homolog 3
Misin05G251600	ribose-phosphate pyrophosphokinase 3, chloroplastic; ribose-phosphate pyrophosphokinase chloroplastic	2.7.6.1	0.171783	2.57162	0.0483154	1.29473	(1 of 2) PTHR10210//PTHR10210:SF45 - RIBOSE-PHOSPHATE PYROPHOSPHOKINASE // RIBOSE-PHOSPHATE PYROPHOSPHOKINASE 3, CHLOROPLASTIC	AT1G10700	PRS3	phosphoribosyl pyrophosphate (PRPP) synthase 3
Misin15G099600	Adenylate kinase 4; adenylate kinase 4	2.7.4.3	-0.0688971	0.216019	-0.257212	-0.0423658	(1 of 26) 2.7.4.3 - Adenylate kinase / Myokinase	0	0	0
Misin13G084400	probable adenylate kinase 5, chloroplastic; probable adenylate kinase chloroplastic	2.7.4.3	-0.0520908	-1.08336	-0.0677197	-0.042655	(1 of 1) PF00406//PF09353 - Adenylate kinase (ADK) // Domain of unknown function (DUF1995) (DUF1995)	AT5G35170	AT5G35170	0
Misin13G002700	adenylate kinase, chloroplastic; adenylate chloroplastic	2.7.4.3	-0.345457	-0.583858	-0.122898	-0.859541	(1 of 5) PTHR23359:SF72 - ADENYLATE KINASE FAMILY PROTEIN	AT5G47840	AMK2	adenosine monophosphate kinase
MisinT378900	adenylate kinase, chloroplastic; adenylate chloroplastic	2.7.4.3	-0.145093	-0.544481	-0.265307	-0.93597	(1 of 5) PTHR23359:SF72 - ADENYLATE KINASE FAMILY PROTEIN	AT5G47840	AMK2	adenosine monophosphate kinase
Misin06G388800	uridylate kinase	2.7.4.22	0.292021	0.125304	0.396588	1.19476	(1 of 2) K09903 - uridylate kinase (pyrH)	AT3G18680	AT3G18680	0
Misin06G371600	aspartokinase 2, chloroplastic-like; aspartokinase chloroplastic-like	2.7.2.4	0.0679028	-0.055611	-1.90077	-0.656275	(1 of 4) K00928 - aspartate kinase (lysC)	0	0	0
Misin18G220800	Phosphoglycerate kinase, cytosolic; phosphoglycerate cytosolic	2.7.2.3	0.196313	1.31798	0.112777	1.0271	(1 of 2) KOG1367 - 3-phosphoglycerate kinase	AT1G79550	PGK	phosphoglycerate kinase
Misin17G187200	phosphoglycerate kinase, chloroplastic; phosphoglycerate chloroplastic	2.7.2.3	-0.0297428	-0.232162	-0.256371	-0.797189	(1 of 7) K00927 - phosphoglycerate kinase (PGK, pgk)	AT1G56190	AT1G56190	0
Misin16G186800	phosphoglycerate kinase, chloroplastic; phosphoglycerate chloroplastic	2.7.2.3	-0.0758363	-0.420599	-0.496627	-0.979872	(1 of 7) K00927 - phosphoglycerate kinase (PGK, pgk)	AT1G56190	AT1G56190	0
Misin05G338300	delta-1-pyrroline-5-carboxylate synthase; delta-1-pyrroline-5-carboxylate synthase-like	2.7.2.11	3.87551	5.23627	2.55727	5.3971	(1 of 3) 2.7.2.11 - Glutamate 5-kinase / Gamma-glutamyl kinase	AT2G39800	P5CS1	delta1-pyrroline-5-carboxylate synthase 1
Misin16G155900	delta-1-pyrroline-5-carboxylate synthase	2.7.2.11	1.51924	2.2889	0.0841997	2.32547	(1 of 3) 2.7.2.11 - Glutamate 5-kinase / Gamma-glutamyl kinase	AT2G39800	P5CS1	delta1-pyrroline-5-carboxylate synthase 1
Misin17G166600	delta-1-pyrroline-5-carboxylate synthase	2.7.2.11	1.48985	2.03837	0.0566598	1.42183	(1 of 3) 2.7.2.11 - Glutamate 5-kinase / Gamma-glutamyl kinase	AT2G39800	P5CS1	delta1-pyrroline-5-carboxylate synthase 1
Misin01G390800	mitogen-activated protein kinase 5 isoform X1; mitogen-activated protein kinase 5 isoform x1	2.7.11.24	1.02092	0.420607	0.0369001	0.212053	(1 of 2) PTHR24055:SF214 - MITOGEN-ACTIVATED PROTEIN KINASE 3	AT3G45640	MPK3	mitogen-activated protein kinase 3
Misin17G053100	Mitogen-activated protein kinase 14; mitogen-activated protein kinase 14	2.7.11.24	-0.25946	-0.588016	-0.137706	-0.769528	(1 of 4) PTHR24055//PTHR24055:SF193 - MITOGEN-ACTIVATED PROTEIN KINASE // SUBFAMILY NOT NAMED	AT5G19010	MPK16	mitogen-activated protein kinase 16
Misin07G031800	mitogen-activated protein kinase 17 isoform X1; mitogen-activated protein kinase 17 isoform x1	2.7.11.24	-0.133321	-4.78052	-0.0226333	-0.836397	(1 of 2) PTHR24055//PTHR24055:SF202 - MITOGEN-ACTIVATED PROTEIN KINASE // SUBFAMILY NOT NAMED	0	0	0
Misin17G243300	mitogen-activated protein kinase 7	2.7.11.24	-0.0438449	-0.433965	-0.100742	-2.02884	(1 of 2) PTHR24055//PTHR24055:SF187 - MITOGEN-ACTIVATED PROTEIN KINASE // SUBFAMILY NOT NAMED	0	0	0
Misin15G020800	cyclin-dependent kinase B1-1; cyclin-dependent kinase b1-1	2.7.11.22	-0.0486995	-0.0370721	-0.0476745	-0.0782805	(1 of 4) K07760 - cyclin-dependent kinase [EC:2.7.11.22] (CDK)	AT2G38620	CDKB1;2	cyclin-dependent kinase B1;2
Misin12G149800	phosphoenolpyruvate carboxylase kinase	2.7.11.17	0.0229371	0.0736767	0.00197341	8.52141	(1 of 2) PTHR24349//PTHR24349:SF148 - SERINE/THREONINE-PROTEIN KINASE // SUBFAMILY NOT NAMED	AT1G08650	PPCK1	phosphoenolpyruvate carboxylase kinase 1
Misin11G144500	phosphoenolpyruvate carboxylase kinase	2.7.11.17	0.0414591	3.69743	0.0732238	3.52011	(1 of 2) PTHR24349//PTHR24349:SF148 - SERINE/THREONINE-PROTEIN KINASE // SUBFAMILY NOT NAMED	AT1G08650	PPCK1	phosphoenolpyruvate carboxylase kinase 1
Misin08G206600	Phosphoenolpyruvate carboxylase kinase 2; phosphoenolpyruvate carboxylase kinase 2	2.7.11.17	0.0572343	2.43879	0.0267935	2.32668	(1 of 2) PTHR24349//PTHR24349:SF136 - SERINE/THREONINE-PROTEIN KINASE // SUBFAMILY NOT NAMED	AT1G08650	PPCK1	phosphoenolpyruvate carboxylase kinase 1
Misin07G533800	phosphoenolpyruvate carboxylase kinase 1; phosphoenolpyruvate carboxylase kinase 2	2.7.11.17	0.387008	1.63508	0.0799109	2.25182	(1 of 2) PTHR24349//PTHR24349:SF76 - SERINE/THREONINE-PROTEIN KINASE // PHOSPHOENOLPYRUVATE CARBOXYLASE KINASE 1-RELATED	AT1G08650	PPCK1	phosphoenolpyruvate carboxylase kinase 1
Misin08G317900	phosphoenolpyruvate carboxylase kinase 1; phosphoenolpyruvate carboxylase kinase 2	2.7.11.17	1.03208	0.292599	0.0678553	1.85861	(1 of 2) PTHR24349//PTHR24349:SF76 - SERINE/THREONINE-PROTEIN KINASE // PHOSPHOENOLPYRUVATE CARBOXYLASE KINASE 1-RELATED	AT1G08650	PPCK1	phosphoenolpyruvate carboxylase kinase 1
Misin07G411800	Phosphoenolpyruvate carboxylase kinase 2; phosphoenolpyruvate carboxylase kinase 2	2.7.11.17	0.129674	2.63537	0.100853	1.18347	(1 of 2) PTHR24349//PTHR24349:SF136 - SERINE/THREONINE-PROTEIN KINASE // SUBFAMILY NOT NAMED	AT1G08650	PPCK1	phosphoenolpyruvate carboxylase kinase 1
MisinT367100	Serine/threonine-protein kinase PEPKR2; serine threonine-protein kinase pepkr2	2.7.11.17	0.106592	0.383389	0.0270307	0.701761	(1 of 2) PTHR24349:SF102 - SERINE/THREONINE-PROTEIN KINASE PEPKR2	AT1G12680	PEPKR2	phosphoenolpyruvate carboxylase-related kinase 2
Misin05G205600	calcium-dependent protein kinase 3-like	2.7.11.17	-0.0780956	-0.0144991	-0.728968	-1.33757	(1 of 2) PTHR24349//PTHR24349:SF147 - SERINE/THREONINE-PROTEIN KINASE // SUBFAMILY NOT NAMED	AT4G23650	CDPK6	calcium-dependent protein kinase 6
Misin06G195400	calcium-dependent protein kinase 3-like	2.7.11.17	-0.259656	-0.137182	-0.0818583	-1.33914	(1 of 2) PTHR24349//PTHR24349:SF147 - SERINE/THREONINE-PROTEIN KINASE // SUBFAMILY NOT NAMED	AT4G23650	CDPK6	calcium-dependent protein kinase 6
Misin01G499100	Calcium-dependent protein kinase isoform 11; calcium-dependent protein kinase isoform 11	2.7.11.17	-0.269262	-1.58234	-0.954068	-1.71618	(1 of 2) PTHR24349:SF119 - CALCIUM-DEPENDENT PROTEIN KINASE 26	0	0	0
Misin02G501300	Calcium-dependent protein kinase isoform 11; calcium-dependent protein kinase isoform 11	2.7.11.17	-0.00596695	-1.50659	-1.03991	-1.77086	(1 of 2) PTHR24349:SF119 - CALCIUM-DEPENDENT PROTEIN KINASE 26	0	0	0
Misin01G508800	probable receptor-like protein kinase At4g10390; probable receptor-like protein kinase at4g10390	2.7.11.1	0.0174947	0.0210973	-0.00360641	7.91486	(1 of 2745) 2.7.11.1 - Non-specific serine/threonine protein kinase / Threonine-specific protein kinase	AT1G33260	AT1G33260	0
Misin16G088900	probable receptor-like protein kinase At5g18500; probable receptor-like protein kinase at5g18500	2.7.11.1	1.05639	0.294132	0.0161304	3.21877	(1 of 2745) 2.7.11.1 - Non-specific serine/threonine protein kinase / Threonine-specific protein kinase	0	0	0
Misin03G147600	receptor-like protein kinase At3g21340; receptor-like protein kinase at3g21340	2.7.11.1	-2.38552	-1.6977	-0.000838647	0.0486846	(1 of 78) 2.7.10.1//2.7.11.1 - Receptor protein-tyrosine kinase / Receptor protein tyrosine kinase // Non-specific serine/threonine protein kinase / Threonine-specific protein kinase	0	0	0
MisinT364600	Protein kinase domain containing protein; protein kinase domain containing protein	2.7.11.1	-0.00965112	-2.05484	0.00617967	0.0466818	(1 of 2745) 2.7.11.1 - Non-specific serine/threonine protein kinase / Threonine-specific protein kinase	0	0	0
Misin18G172000	probable LRR receptor-like serine/threonine-protein kinase At1g14390; probable lrr receptor-like serine threonine-protein kinase at1g14390	2.7.11.1	-0.0470912	0.0125812	-0.00030189	-0.00434167	(1 of 2745) 2.7.11.1 - Non-specific serine/threonine protein kinase / Threonine-specific protein kinase	0	0	0
Misin19G031000	probable receptor-like protein kinase At5g20050; probable receptor-like protein kinase at5g20050	2.7.11.1	-0.00958365	-0.00971204	-0.0484158	-0.0410197	(1 of 2745) 2.7.11.1 - Non-specific serine/threonine protein kinase / Threonine-specific protein kinase	AT5G20050	AT5G20050	0
Misin09G048200	putative receptor-like protein kinase At3g47110; receptor-like protein kinase at3g47110	2.7.11.1	-0.085702	0	-0.00365351	-0.0546963	(1 of 2745) 2.7.11.1 - Non-specific serine/threonine protein kinase / Threonine-specific protein kinase	0	0	0
Misin09G083700	kinase superfamily protein; protein kinase superfamily protein	2.7.11.1	-0.0145932	-0.093792	-8.49884	-0.0614357	(1 of 2745) 2.7.11.1 - Non-specific serine/threonine protein kinase / Threonine-specific protein kinase	0	0	0
Misin18G215900	protein STRUBBELIG-RECEPTOR FAMILY 3-like; protein strubbelig-receptor family 3-like	2.7.11.1	-0.511819	-1.42476	-0.844092	-0.0741393	(1 of 2745) 2.7.11.1 - Non-specific serine/threonine protein kinase / Threonine-specific protein kinase	AT2G20850	SRF1	STRUBBELIG-receptor family 1
Misin09G097700	putative receptor-like protein kinase At4g00960; receptor-like protein kinase at4g00960	2.7.11.1	-0.0220113	-0.0983676	-0.0280882	-0.0783477	(1 of 2745) 2.7.11.1 - Non-specific serine/threonine protein kinase / Threonine-specific protein kinase	0	0	0
Misin02G503300	probable serine/threonine-protein kinase NAK; probable serine threonine-protein kinase nak	2.7.11.1	-1.64734	-0.420991	-0.0934245	-0.0877918	(1 of 45) 2.7.10.2//2.7.11.1 - Non-specific protein-tyrosine kinase / Cytoplasmic protein tyrosine kinase // Non-specific serine/threonine protein kinase / Threonine-specific protein kinase	0	0	0
Misin06G078000	G-type lectin S-receptor-like serine/threonine-protein kinase RLK1; g-type lectin s-receptor-like serine threonine-protein kinase rlk1	2.7.11.1	-0.983382	-3.37403	-0.0216661	-0.113076	(1 of 2745) 2.7.11.1 - Non-specific serine/threonine protein kinase / Threonine-specific protein kinase	0	0	0
Misin14G121800	putative LRR receptor-like serine/threonine-protein kinase; lrr receptor-like serine threonine-protein kinase	2.7.11.1	-0.969381	-1.86144	0.114672	-0.124512	(1 of 78) 2.7.10.1//2.7.11.1 - Receptor protein-tyrosine kinase / Receptor protein tyrosine kinase // Non-specific serine/threonine protein kinase / Threonine-specific protein kinase	0	0	0
Misin16G255400	putative receptor-like protein kinase At4g00960; receptor-like protein kinase at4g00960	2.7.11.1	-0.0377817	-0.146236	-0.0769485	-0.137589	(1 of 2745) 2.7.11.1 - Non-specific serine/threonine protein kinase / Threonine-specific protein kinase	0	0	0
Misin17G184200	Cysteine-rich receptor-like protein kinase 25; cysteine-rich receptor-like protein kinase 25	2.7.11.1	-0.0755703	-0.0380825	-0.0476929	-0.289827	(1 of 2745) 2.7.11.1 - Non-specific serine/threonine protein kinase / Threonine-specific protein kinase	0	0	0
Misin03G140600	wall-associated receptor kinase 5-like	2.7.11.1	-0.00560762	-0.0711965	-0.00564348	-0.340498	(1 of 2745) 2.7.11.1 - Non-specific serine/threonine protein kinase / Threonine-specific protein kinase	0	0	0
Misin10G162900	predicted protein; probable lrr receptor-like serine threonine-protein kinase at3g47570	2.7.11.1	-0.0446008	-0.169164	0.00321464	-0.372348	(1 of 2745) 2.7.11.1 - Non-specific serine/threonine protein kinase / Threonine-specific protein kinase	0	0	0
Misin09G098100	kinase superfamily protein; protein kinase superfamily protein	2.7.11.1	-0.0186872	-1.34284	-0.105762	-0.544752	(1 of 2745) 2.7.11.1 - Non-specific serine/threonine protein kinase / Threonine-specific protein kinase	0	0	0
Misin12G078900	PI-PLC X domain-containing protein At5g67130; pi-plc x domain-containing protein at5g67130-like isoform x2	2.7.11.0; 3.1.4.0	0.0246115	8.13973	0.00306167	9.24602	(1 of 2) PTHR13593:SF52 - F14J22.5 PROTEIN-RELATED	0	0	0
Misin11G078500	PI-PLC X domain-containing protein At5g67130; pi-plc x domain-containing protein at5g67130	2.7.11.0; 3.1.4.0	0.0666742	2.93707	0.0330829	6.356	(1 of 2) PTHR13593:SF52 - F14J22.5 PROTEIN-RELATED	AT1G49740	AT1G49740	0
MisinT227600	probable receptor-like protein kinase At1g67000; probable receptor-like protein kinase at1g67000	2.7.11.0; 3.1.3.4	-0.0460057	-0.110758	-0.00370502	-0.259523	(1 of 76) 3.1.4.46 - Glycerophosphodiester phosphodiesterase / Glycerophosphoryl diester phosphodiesterase	0	0	0
Misin16G203300	protein STICHEL-like 3 isoform X1; protein stichel-like 3 isoform x1	2.7.11.0; 2.7.7.7	1.764	0.105038	0.00120696	0.217952	(1 of 3) PTHR11669//PTHR11669:SF15 - REPLICATION FACTOR C / DNA POLYMERASE III GAMMA-TAU SUBUNIT // SUBFAMILY NOT NAMED	AT4G18820	AT4G18820	0
Misin04G307100	pyruvate, phosphate dikinase regulatory protein, chloroplastic; atp gtp-binding protein	2.7.11.0; 2.7.4.0	-0.0766569	-0.453454	-0.15117	-0.728822	(1 of 5) 2.7.11.32//2.7.4.27 - [Pyruvate, phosphate dikinase] kinase / Pyruvate, phosphate dikinase regulatory protein // ([Pyruvate, phosphate dikinase] phosphate) phosphotransferase / Pyruvate, phosphate dikinase regulatory protein	AT4G21210	RP1	PPDK regulatory protein
Misin02G009300	serine/threonine-protein kinase HT1; serine threonine-protein kinase ht1	2.7.11.0; 2.7.112.1	0.177316	0.753979	0.0527491	0.178283	(1 of 2) PTHR23257:SF531 - PROTEIN KINASE ATN1-LIKE PROTEIN	AT5G01850	AT5G01850	0
Misin02G232800	probable LRR receptor-like serine/threonine-protein kinase At3g47570; probable lrr receptor-like serine threonine-protein kinase at3g47570	2.7.11.0; 2.7.10.0	-0.0373256	-0.395413	0.0199512	2.18966	(1 of 88) PF00069//PF08263//PF13855 - Protein kinase domain (Pkinase) // Leucine rich repeat N-terminal domain (LRRNT_2) // Leucine rich repeat (LRR_8)	0	0	0
Misin06G359200	PTI1-like tyrosine-protein kinase 3; pti1-like tyrosine-protein kinase 3	2.7.11.0; 2.7.10.0	-0.000997839	-0.187143	-0.129855	-0.140547	(1 of 6) PTHR27001:SF115 - PTI1-LIKE TYROSINE-PROTEIN KINASE 1-RELATED	0	0	0
Misin01G130100	putative receptor-like protein kinase At4g00960; receptor-like protein kinase at4g00960	2.7.11.0; 2.7.10.0	-0.12879	-0.029293	-0.096383	-0.258877	(1 of 32) PF00069//PF01657 - Protein kinase domain (Pkinase) // Salt stress response/antifungal (Stress-antifung)	0	0	0
Misin01G202900	serine/threonine-protein kinase tricorner-like isoform X2; serine threonine-protein kinase tricorner-like isoform x2	2.7.11.0; 2.7.10.0	-0.00598481	-3.1549	-3.5054	-0.291805	(1 of 2) PTHR24356//PTHR24356:SF183 - SERINE/THREONINE-PROTEIN KINASE // AGC (CAMP-DEPENDENT, CGMP-DEPENDENT AND PROTEIN KINASE C) KINASE FAMILY PROTEIN	0	0	0
Misin05G092400	C-type lectin receptor-like tyrosine-protein kinase At1g52310 isoform X1; c-type lectin receptor-like tyrosine-protein kinase at1g52310 isoform x1	2.7.11.0; 2.7.10.0	-0.146448	-0.530336	-0.0816804	-0.579679	(1 of 2) PF00059//PF07714 - Lectin C-type domain (Lectin_C) // Protein tyrosine kinase (Pkinase_Tyr)	AT1G52310	AT1G52310	0
Misin17G039800	CBL-interacting protein kinase 17; cbl-interacting protein kinase 17	2.7.11.0; 2.7.10.0	-0.159533	-0.524118	-0.0825463	-0.828572	(1 of 4) PTHR24343//PTHR24343:SF143 - SERINE/THREONINE KINASE // CBL-INTERACTING SERINE/THREONINE-PROTEIN KINASE 1-RELATED	AT1G48260	CIPK17	CBL-interacting protein kinase 17
MisinT402800	C-type lectin receptor-like tyrosine-protein kinase At1g52310 isoform X1; c-type lectin receptor-like tyrosine-protein kinase at1g52310 isoform x1	2.7.11.0; 2.7.10.0	-0.122441	-0.631459	-0.0646312	-0.852601	(1 of 2) PF00059//PF07714 - Lectin C-type domain (Lectin_C) // Protein tyrosine kinase (Pkinase_Tyr)	AT1G52310	AT1G52310	0
MisinT291000	serine/threonine-protein kinase tricorner-like isoform X2; serine threonine-protein kinase tricorner-like isoform x2	2.7.11.0; 2.7.10.0	-0.130544	-0.837773	-0.540875	-1.12864	(1 of 2) PTHR24356//PTHR24356:SF183 - SERINE/THREONINE-PROTEIN KINASE // AGC (CAMP-DEPENDENT, CGMP-DEPENDENT AND PROTEIN KINASE C) KINASE FAMILY PROTEIN	0	0	0
Misin02G224200	protein kinase 2B, chloroplastic-like; protein kinase chloroplastic-like	2.7.11.0; 2.7.10.0	-0.611573	-0.345149	-0.199023	-1.42267	(1 of 4) PTHR27001//PTHR27001:SF160 - FAMILY NOT NAMED // PROTEIN KINASE 2A, CHLOROPLASTIC-RELATED	AT1G14370	APK2A	protein kinase 2A
Misin01G230000	protein kinase 2B, chloroplastic-like; protein kinase chloroplastic-like	2.7.11.0; 2.7.10.0	-0.513358	-0.903487	-0.0838746	-1.84862	(1 of 4) PTHR27001//PTHR27001:SF160 - FAMILY NOT NAMED // PROTEIN KINASE 2A, CHLOROPLASTIC-RELATED	AT1G14370	APK2A	protein kinase 2A
Misin05G006200	receptor-like protein kinase HSL1; receptor-like protein kinase hsl1	2.7.11.0; 2.7.10.0	-0.275146	-1.40349	-0.107598	-2.00587	(1 of 2) PTHR27000//PTHR27000:SF219 - FAMILY NOT NAMED // RECEPTOR-LIKE PROTEIN KINASE HSL1	AT1G28440	HSL1	HAESA-like 1
Misin18G134900	leucine-rich repeat receptor-like serine/threonine/tyrosine-protein kinase SOBIR1; leucine-rich repeat receptor-like serine threonine tyrosine-protein kinase sobir1	2.7.11.0; 2.7.10.0	-0.364778	-0.319198	-0.0427617	-2.51221	(1 of 78) 2.7.10.1//2.7.11.1 - Receptor protein-tyrosine kinase / Receptor protein tyrosine kinase // Non-specific serine/threonine protein kinase / Threonine-specific protein kinase	AT2G31880	SOBIR1	SUPPRESSOR OF BIR1 1
Misin01G344100	serine/threonine-protein kinase At5g01020; serine threonine-protein kinase at5g01020	2.7.11.0; 2.7.10.0	-1.05488	-1.82619	-0.0648162	-2.51519	(1 of 2745) 2.7.11.1 - Non-specific serine/threonine protein kinase / Threonine-specific protein kinase	AT1G61590	AT1G61590	0
Misin02G336200	serine/threonine-protein kinase At5g01020; serine threonine-protein kinase at5g01020	2.7.11.0; 2.7.10.0	-1.56635	-2.5582	-0.632088	-3.17818	(1 of 2745) 2.7.11.1 - Non-specific serine/threonine protein kinase / Threonine-specific protein kinase	AT1G61590	AT1G61590	0
Misin06G166900	putative rust resistance kinase Lr10; rust resistance kinase lr10	2.7.11.0; 2.7.10.0	-0.0232646	-0.0575658	-0.171679	-4.14485	(1 of 76) 3.1.4.46 - Glycerophosphodiester phosphodiesterase / Glycerophosphoryl diester phosphodiesterase	0	0	0
Misin05G172400	putative rust resistance kinase Lr10; rust resistance kinase lr10	2.7.11.0; 2.7.10.0	-0.0789715	-0.111563	-0.0184203	-4.35709	(1 of 76) 3.1.4.46 - Glycerophosphodiester phosphodiesterase / Glycerophosphoryl diester phosphodiesterase	0	0	0
Misin18G277200	probable serine/threonine-protein kinase NAK; probable serine threonine-protein kinase nak	2.7.11.0; 2.4.1.43	-2.40896	-1.17385	-0.334306	-1.98505	(1 of 45) 2.7.10.2//2.7.11.1 - Non-specific protein-tyrosine kinase / Cytoplasmic protein tyrosine kinase // Non-specific serine/threonine protein kinase / Threonine-specific protein kinase	AT2G17220	Kin3	kinase 3
Misin19G258500	probable serine/threonine-protein kinase NAK; probable serine threonine-protein kinase nak	2.7.11.0; 2.4.1.43	-1.08313	-1.89011	0.000930261	-2.53673	(1 of 45) 2.7.10.2//2.7.11.1 - Non-specific protein-tyrosine kinase / Cytoplasmic protein tyrosine kinase // Non-specific serine/threonine protein kinase / Threonine-specific protein kinase	AT2G17220	Kin3	kinase 3
Misin03G078600	wall-associated receptor kinase 2-like	2.7.11.0	-0.00925323	-2.32951	0	0	(1 of 38) K04733 - interleukin-1 receptor-associated kinase 4 (IRAK4)	0	0	0
Misin10G078700	kinase superfamily protein; uncharacterized protein loc100276598 isoform x2	2.7.11.0	0.0852061	-1.2519	0	0	(1 of 2745) 2.7.11.1 - Non-specific serine/threonine protein kinase / Threonine-specific protein kinase	0	0	0
MisinT560400	wall-associated receptor kinase 2-like	2.7.11.0	0	-0.19169	0	0	0	0	0	0
Misin04G311100	putative receptor-like protein kinase At4g00960; receptor-like protein kinase at4g00960	2.7.11.0	0.00671674	0.294321	0.00240511	9.26545	(1 of 42) PF01657//PF07714 - Salt stress response/antifungal (Stress-antifung) // Protein tyrosine kinase (Pkinase_Tyr)	AT3G45860	CRK4	cysteine-rich RLK (RECEPTOR-like protein kinase) 4
Misin02G269500	serine/threonine-protein kinase SAPK3; serine threonine-protein kinase sapk3	2.7.11.0	0.0970321	0.191896	2.18631	6.03338	(1 of 1) PTHR24343//PTHR24343:SF168//PTHR24343:SF207 - SERINE/THREONINE KINASE // SUBFAMILY NOT NAMED // SERINE/THREONINE-PROTEIN KINASE SRK2C	0	0	0
Misin03G183200	Serine/threonine-protein kinase STY46; serine threonine-protein kinase sty46	2.7.11.0	0.0272169	2.08279	-0.00242425	4.12008	(1 of 2) PTHR23257//PTHR23257:SF504 - SERINE-THREONINE PROTEIN KINASE // SUBFAMILY NOT NAMED	0	0	0
Misin07G411500	Wall-associated receptor kinase 5; wall-associated receptor kinase 5	2.7.11.0	0.140734	0.0273929	0.0327924	3.59599	(1 of 21) PF00069//PF07645//PF13947 - Protein kinase domain (Pkinase) // Calcium-binding EGF domain (EGF_CA) // Wall-associated receptor kinase galacturonan-binding (GUB_WAK_bind)	AT1G21210	WAK4	wall associated kinase 4
Misin08G160600	putative snRK/SAPK family protein kinase; snrk sapk family protein kinase	2.7.11.0	0.822159	1.31089	0.288358	1.73848	(1 of 3) PTHR24343:SF101 - SERINE/THREONINE-PROTEIN KINASE SRK2A-RELATED	AT1G10940	SNRK2.4	SNF1-related protein kinase 2.4
Misin06G338800	serine/threonine-protein kinase SAPK4; serine threonine-protein kinase sapk4	2.7.11.0	0.881305	1.73871	0.143305	1.6373	(1 of 4) PTHR24343//PTHR24343:SF195 - SERINE/THREONINE KINASE // SUBFAMILY NOT NAMED	0	0	0
Misin05G361900	Serine/threonine-protein kinase rio2; serine threonine-protein kinase rio2	2.7.11.0	-0.00365948	0.162317	-0.0253405	1.5106	(1 of 2) KOG2268 - Serine/threonine protein kinase	AT3G51270	AT3G51270	0
Misin09G000700	serine/threonine-protein kinase At5g01020; serine threonine-protein kinase at5g01020	2.7.11.0	0.0904766	2.43241	0.00481998	1.31444	(1 of 2745) 2.7.11.1 - Non-specific serine/threonine protein kinase / Threonine-specific protein kinase	AT5G01020	AT5G01020	0
Misin12G147900	putative casein kinase family protein	2.7.11.0	0.929635	1.31393	0.120407	1.27856	(1 of 2) K08960 - casein kinase 1, epsilon (CSNK1E)	AT1G04440	CKL13	casein kinase like 13
Misin05G029600	putative serine/threonine-protein kinase; serine threonine-protein kinase	2.7.11.0	0.0954378	0.400538	0.0193396	1.26919	(1 of 2) PTHR24056//PTHR24056:SF204 - CELL DIVISION PROTEIN KINASE // SUBFAMILY NOT NAMED	AT1G53050	AT1G53050	0
Misin17G170700	serine/threonine-protein kinase STN8, chloroplastic; serine threonine-protein kinase chloroplastic	2.7.11.0	0.463728	0.45736	-0.0104575	1.17744	(1 of 4) PTHR11584 - SERINE/THREONINE PROTEIN KINASE	AT5G01920	STN8	State transition 8
Misin17G212000	SNF1-related protein kinase catalytic subunit alpha KIN10-like; snf1-related protein kinase catalytic subunit alpha kin10-like	2.7.11.0	0.717427	0.7742	0.395259	1.17344	(1 of 2) PF00627//PF02149//PF14531 - UBA/TS-N domain (UBA) // Kinase associated domain 1 (KA1) // Kinase-like (Kinase-like)	AT3G01090	KIN10	SNF1 kinase homolog 10
Misin01G328300	serine/threonine-protein kinase SAPK1; serine threonine-protein kinase	2.7.11.0	0.146355	1.05311	0.13302	0.858878	(1 of 2) PTHR24343//PTHR24343:SF168 - SERINE/THREONINE KINASE // SUBFAMILY NOT NAMED	0	0	0
Misin06G323700	Serine/threonine-protein kinase Nek5; serine threonine-protein kinase nek5	2.7.11.0	1.13973	0.652142	0.0366136	0.823703	(1 of 9) K08857 - NIMA (never in mitosis gene a)-related kinase [EC:2.7.11.1] (NEK)	AT3G44200	NEK6	NIMA (never in mitosis, gene A)-related 6
Misin03G291000	G-type lectin S-receptor-like serine/threonine-protein kinase B120; g-type lectin s-receptor-like serine threonine-protein kinase b120	2.7.11.0	0.753306	1.12424	-0.0390181	0.753142	(1 of 35) PF00954//PF01453//PF07714//PF08276 - S-locus glycoprotein domain (S_locus_glycop) // D-mannose binding lectin (B_lectin) // Protein tyrosine kinase (Pkinase_Tyr) // PAN-like domain (PAN_2)	AT1G61610	AT1G61610	0
Misin17G210600	SNF1-related protein kinase catalytic subunit alpha KIN10-like; snf1-related protein kinase catalytic subunit alpha kin10-like	2.7.11.0	0.561209	1.22957	0.119217	0.751902	(1 of 7) PTHR24343//PTHR24343:SF183 - SERINE/THREONINE KINASE // SUBFAMILY NOT NAMED	AT3G01090	KIN10	SNF1 kinase homolog 10
Misin02G121600	switch-associated protein 70; ph domain containing protein	2.7.11.0	0.0814252	-0.270567	0.0394314	0.522104	(1 of 5) PTHR24356//PTHR24356:SF215 - SERINE/THREONINE-PROTEIN KINASE // SUBFAMILY NOT NAMED	AT2G30880	SWAP70	0
Misin13G199000	Wall-associated receptor kinase 5; wall-associated receptor kinase 5	2.7.11.0	1.25	1.32451	0.174166	0.433822	(1 of 21) PF00069//PF07645//PF13947 - Protein kinase domain (Pkinase) // Calcium-binding EGF domain (EGF_CA) // Wall-associated receptor kinase galacturonan-binding (GUB_WAK_bind)	AT1G21210	WAK4	wall associated kinase 4
MisinT494700	L-type lectin-domain containing receptor kinase IV.1; l-type lectin-domain containing receptor kinase	2.7.11.0	3.58315	3.29861	1.71848	0.428006	(1 of 90) PF00069//PF00139 - Protein kinase domain (Pkinase) // Legume lectin domain (Lectin_legB)	AT2G37710	RLK	receptor lectin kinase
Misin17G257100	receptor like protein kinase S.2	2.7.11.0	0.109795	1.73151	0.22562	0.405821	(1 of 2) PTHR27007:SF61 - RECEPTOR LIKE PROTEIN KINASE S.2	AT2G32800	AP4.3A	0
Misin12G069400	serine/threonine-protein kinase D6PK; serine threonine-protein kinase d6pk	2.7.11.0	0.0498807	0.949549	0.314206	0.392405	(1 of 2) PTHR24351//PTHR24351:SF88 - RIBOSOMAL PROTEIN S6 KINASE // SUBFAMILY NOT NAMED	AT2G36350	AT2G36350	0
Misin13G194900	serine/threonine-protein kinase D6PK-like; serine threonine-protein kinase d6pk-like	2.7.11.0	0.56147	0.828913	0.0212945	0.377936	(1 of 3) PTHR24351//PTHR24351:SF59 - RIBOSOMAL PROTEIN S6 KINASE // SUBFAMILY NOT NAMED	AT5G47750	D6PKL2	D6 protein kinase like 2
Misin02G499200	CBL-interacting protein kinase 9; cbl-interacting protein kinase 9	2.7.11.0	0.875127	0.657988	0.0297632	0.359705	(1 of 2) PTHR24347//PTHR24347:SF140 - SERINE/THREONINE-PROTEIN KINASE // CBL-INTERACTING SERINE/THREONINE-PROTEIN KINASE 9	AT1G01140	CIPK9	CBL-interacting protein kinase 9
Misin07G217300	serine/threonine-protein kinase D6PK-like; serine threonine-protein kinase d6pk-like	2.7.11.0	-0.00473197	1.6813	0.4085	0.32537	(1 of 3) PTHR24351//PTHR24351:SF59 - RIBOSOMAL PROTEIN S6 KINASE // SUBFAMILY NOT NAMED	AT5G47750	D6PKL2	D6 protein kinase like 2
Misin07G440500	putative HLH DNA-binding domain superfamily protein; hlh dna-binding domain superfamily protein	2.7.11.0	0.0309605	-0.131048	-1.6964	0.306069	(1 of 4) PTHR13902//PTHR13902:SF5 - SERINE/THREONINE-PROTEIN KINASE WNK WITH NO LYSINE -RELATED // SUBFAMILY NOT NAMED	0	0	0
Misin18G080600	40S ribosomal protein S30; 40s ribosomal protein s30	2.7.11.0	0.0757173	0.939337	0.0567352	0.303813	(1 of 4) K02983 - small subunit ribosomal protein S30e (RP-S30e, RPS30)	AT2G19750	AT2G19750	0
Misin02G385400	receptor-like protein kinase HERK 1; receptor-like protein kinase herk 1	2.7.11.0	0.0158371	0.94435	0.0378147	0.285383	(1 of 6) PF07714//PF12819 - Protein tyrosine kinase (Pkinase_Tyr) // Carbohydrate-binding protein of the ER (Malectin_like)	0	0	0
Misin02G145500	SNF1-type serine-threonine protein kinase; snf1-type serine-threonine protein kinase	2.7.11.0	0.089031	0.77352	-1.27016	0.266299	(1 of 2) PTHR24343//PTHR24343:SF169 - SERINE/THREONINE KINASE // SERINE/THREONINE-PROTEIN KINASE SRK2D-RELATED	AT4G33950	OST1	OPEN STOMATA 1
Misin18G085200	LRR receptor-like serine/threonine-protein kinase ERECTA isoform X1; lrr receptor-like serine threonine-protein kinase erecta isoform x1	2.7.11.0	0.0248631	0.0221257	0.024129	0.205291	(1 of 5) PTHR27000:SF188 - LRR RECEPTOR-LIKE SERINE/THREONINE-PROTEIN KINASE ERECTA	AT2G26330	ER	ERECTA
Misin17G034300	cysteine-rich receptor-like protein kinase 2	2.7.11.0	0.0380066	0.149709	0.00231263	0.164981	(1 of 42) PF01657//PF07714 - Salt stress response/antifungal (Stress-antifung) // Protein tyrosine kinase (Pkinase_Tyr)	0	0	0
Misin04G034000	putative wall-associated receptor kinase-like 16	2.7.11.0	-1.66572	-1.81015	0.116914	0.129049	(1 of 21) PF00069//PF07645//PF13947 - Protein kinase domain (Pkinase) // Calcium-binding EGF domain (EGF_CA) // Wall-associated receptor kinase galacturonan-binding (GUB_WAK_bind)	AT1G21210	WAK4	wall associated kinase 4
Misin19G058200	putative wall-associated receptor kinase-like 16	2.7.11.0	0.0104719	-0.0281412	-0.0284719	0.0933022	(1 of 4) PF00069//PF07645 - Protein kinase domain (Pkinase) // Calcium-binding EGF domain (EGF_CA)	0	0	0
Misin09G095500	kinase superfamily protein; protein kinase superfamily protein	2.7.11.0	-0.051872	-10.0544	-0.0402865	0.0764865	(1 of 38) K04733 - interleukin-1 receptor-associated kinase 4 (IRAK4)	0	0	0
Misin05G209300	probable receptor-like protein kinase At1g67000; probable receptor-like protein kinase at1g67000	2.7.11.0	-0.0379331	-0.216176	-0.0128718	0.0471847	(1 of 7) PTHR27009//PTHR27009:SF21 - FAMILY NOT NAMED // PR5-LIKE RECEPTOR KINASE-RELATED	AT1G66940	AT1G66940	0
MisinT547900	putative leucine-rich repeat receptor-like serine/threonine-protein kinase At2g24130; leucine-rich repeat receptor-like serine threonine-protein kinase at2g24130	2.7.11.0	0.159531	0.498716	-0.0671971	0.0349873	(1 of 91) PF00069//PF00560//PF08263//PF13855 - Protein kinase domain (Pkinase) // Leucine Rich Repeat (LRR_1) // Leucine rich repeat N-terminal domain (LRRNT_2) // Leucine rich repeat (LRR_8)	0	0	0
MisinT145000	leucine-rich repeat receptor-like serine/threonine-protein kinase At1g17230; leucine-rich repeat receptor-like serine threonine-protein kinase at1g17230	2.7.11.0	7.89395	0.0225225	-0.00997171	0.0254657	(1 of 91) PF00069//PF00560//PF08263//PF13855 - Protein kinase domain (Pkinase) // Leucine Rich Repeat (LRR_1) // Leucine rich repeat N-terminal domain (LRRNT_2) // Leucine rich repeat (LRR_8)	AT1G17230	AT1G17230	0
Misin17G105900	putative receptor protein kinase ZmPK1; receptor protein kinase 1	2.7.11.0	-1.9982	0.0592207	-0.0232391	0.0118907	(1 of 37) PF00069//PF00954//PF01453//PF08276 - Protein kinase domain (Pkinase) // S-locus glycoprotein domain (S_locus_glycop) // D-mannose binding lectin (B_lectin) // PAN-like domain (PAN_2)	0	0	0
Misin11G211600	probable LRR receptor-like serine/threonine-protein kinase At1g56130; probable lrr receptor-like serine threonine-protein kinase at1g56130	2.7.11.0	-0.197109	-1.44063	0.0421438	-0.0120023	(1 of 19) PF07714//PF11721 - Protein tyrosine kinase (Pkinase_Tyr) // Di-glucose binding within endoplasmic reticulum (Malectin)	AT1G56120	AT1G56120	0
Misin18G171800	G-type lectin S-receptor-like serine/threonine-protein kinase B120; g-type lectin s-receptor-like serine threonine-protein kinase b120	2.7.11.0	0	-0.1957	-0.00418946	-0.0232948	(1 of 3) PF00954//PF07714//PF08276 - S-locus glycoprotein domain (S_locus_glycop) // Protein tyrosine kinase (Pkinase_Tyr) // PAN-like domain (PAN_2)	0	0	0
Misin02G208300	L-type lectin-domain containing receptor kinase IV.1-like; l-type lectin-domain containing receptor kinase -like	2.7.11.0	0.000213342	-7.56899	-0.00953479	-0.0257614	(1 of 90) PF00069//PF00139 - Protein kinase domain (Pkinase) // Legume lectin domain (Lectin_legB)	0	0	0
Misin04G033500	predicted protein; uncharacterized protein loc101775194	2.7.11.0	-0.0809792	-7.15137	-0.00648039	-0.0367114	(1 of 90) PF00069//PF00139 - Protein kinase domain (Pkinase) // Legume lectin domain (Lectin_legB)	AT2G37710	RLK	receptor lectin kinase
Misin09G100100	kinase superfamily protein; protein kinase superfamily protein	2.7.11.0	-0.0497926	-5.44166	-0.0124109	-0.0445948	0	0	0	0
Misin03G287100	cysteine-rich receptor-like protein kinase 10	2.7.11.0	-7.41803	-0.112615	-0.0171253	-0.0562622	(1 of 42) PF01657//PF07714 - Salt stress response/antifungal (Stress-antifung) // Protein tyrosine kinase (Pkinase_Tyr)	AT3G45860	CRK4	cysteine-rich RLK (RECEPTOR-like protein kinase) 4
Misin19G057900	putative wall-associated receptor kinase-like 16	2.7.11.0	-0.104201	-0.108721	-0.000278285	-0.0635008	(1 of 27) PF07714//PF13947 - Protein tyrosine kinase (Pkinase_Tyr) // Wall-associated receptor kinase galacturonan-binding (GUB_WAK_bind)	AT1G21210	WAK4	wall associated kinase 4
Misin19G102700	predicted protein; uncharacterized protein loc105649862	2.7.11.0	0	-0.0023776	-0.0124096	-0.0656693	(1 of 4) PTHR13902//PTHR13902:SF23 - SERINE/THREONINE-PROTEIN KINASE WNK WITH NO LYSINE -RELATED // SUBFAMILY NOT NAMED	AT1G60060	AT1G60060	0
Misin19G210900	G-type lectin S-receptor-like serine/threonine-protein kinase B120; g-type lectin s-receptor-like serine threonine-protein kinase b120	2.7.11.0	0	-1.76872	-0.0320166	-0.0704654	(1 of 35) PF00954//PF01453//PF07714//PF08276 - S-locus glycoprotein domain (S_locus_glycop) // D-mannose binding lectin (B_lectin) // Protein tyrosine kinase (Pkinase_Tyr) // PAN-like domain (PAN_2)	0	0	0
Misin05G046900	probable LRR receptor-like serine/threonine-protein kinase At3g47570; probable lrr receptor-like serine threonine-protein kinase at3g47570	2.7.11.0	0.00530434	-0.185849	-0.0696517	-0.0732846	(1 of 91) PF00069//PF00560//PF08263//PF13855 - Protein kinase domain (Pkinase) // Leucine Rich Repeat (LRR_1) // Leucine rich repeat N-terminal domain (LRRNT_2) // Leucine rich repeat (LRR_8)	AT3G47110	AT3G47110	0
Misin15G028400	L-type lectin-domain containing receptor kinase IV.1-like; l-type lectin-domain containing receptor kinase -like	2.7.11.0	-0.0281606	-0.0326184	-0.0814125	-0.0814622	(1 of 27) PF00139//PF07714 - Legume lectin domain (Lectin_legB) // Protein tyrosine kinase (Pkinase_Tyr)	0	0	0
Misin01G265800	wall-associated receptor kinase 2-like	2.7.11.0	0.07002	-1.26111	-0.0574871	-0.086047	(1 of 14) PF07645//PF07714//PF13947 - Calcium-binding EGF domain (EGF_CA) // Protein tyrosine kinase (Pkinase_Tyr) // Wall-associated receptor kinase galacturonan-binding (GUB_WAK_bind)	0	0	0
Misin04G310600	TPA: putative DUF26-domain receptor-like protein kinase family protein; tpa: duf26-domain receptor-like protein kinase family protein	2.7.11.0	-1.13661	-0.0794949	-0.0334687	-0.114782	(1 of 32) PF00069//PF01657 - Protein kinase domain (Pkinase) // Salt stress response/antifungal (Stress-antifung)	AT3G45860	CRK4	cysteine-rich RLK (RECEPTOR-like protein kinase) 4
Misin19G168400	putative receptor protein kinase ZmPK1; receptor protein kinase 1	2.7.11.0	-0.0189552	-0.00909977	-0.0687159	-0.117308	(1 of 11) PF00954//PF01453//PF08276 - S-locus glycoprotein domain (S_locus_glycop) // D-mannose binding lectin (B_lectin) // PAN-like domain (PAN_2)	0	0	0
Misin19G057100	probable LRR receptor-like serine/threonine-protein kinase At3g47570; probable lrr receptor-like serine threonine-protein kinase at3g47570	2.7.11.0	0.00290922	-0.115383	-0.0115666	-0.12517	(1 of 30) PF07714//PF13855 - Protein tyrosine kinase (Pkinase_Tyr) // Leucine rich repeat (LRR_8)	0	0	0
Misin17G262800	putative receptor-like protein kinase At4g00960; receptor-like protein kinase at4g00960	2.7.11.0	0.00984343	-0.149975	-0.0106399	-0.142468	(1 of 2745) 2.7.11.1 - Non-specific serine/threonine protein kinase / Threonine-specific protein kinase	0	0	0
Misin08G050700	putative serine/threonine-protein kinase isoform X1; serine threonine-protein kinase isoform x1	2.7.11.0	0.031215	-1.19909	0.00979678	-0.143329	(1 of 2745) 2.7.11.1 - Non-specific serine/threonine protein kinase / Threonine-specific protein kinase	0	0	0
Misin12G239200	receptor-like serine/threonine-protein kinase SD1-8; receptor-like serine threonine-protein kinase sd1-8	2.7.11.0	-0.015141	-0.309653	-0.0808819	-0.143477	(1 of 1) PF00954//PF07714 - S-locus glycoprotein domain (S_locus_glycop) // Protein tyrosine kinase (Pkinase_Tyr)	0	0	0
Misin01G177900	probable receptor-like protein kinase At4g10390; probable receptor-like protein kinase at4g10390	2.7.11.0	-0.00734527	-0.107164	-0.030397	-0.14778	(1 of 44) K04730 - interleukin-1 receptor-associated kinase 1 (IRAK1)	AT1G33260	AT1G33260	0
Misin06G221000	putative receptor protein kinase ZmPK1; receptor protein kinase 1	2.7.11.0	-0.0380812	-5.59427	0.000670284	-0.158536	(1 of 157) PF01453 - D-mannose binding lectin (B_lectin)	0	0	0
Misin12G042800	probable L-type lectin-domain containing receptor kinase S.5; probable l-type lectin-domain containing receptor kinase	2.7.11.0	-0.0190402	-0.0278601	-0.0239157	-0.162684	(1 of 2745) 2.7.11.1 - Non-specific serine/threonine protein kinase / Threonine-specific protein kinase	0	0	0
Misin19G165000	G-type lectin S-receptor-like serine/threonine-protein kinase B120; g-type lectin s-receptor-like serine threonine-protein kinase b120	2.7.11.0	0	-3.37594	-0.0282331	-0.16614	(1 of 11) PF00954//PF01453//PF08276 - S-locus glycoprotein domain (S_locus_glycop) // D-mannose binding lectin (B_lectin) // PAN-like domain (PAN_2)	0	0	0
MisinT050600	putative serine/threonine-protein kinase; serine threonine-protein kinase	2.7.11.0	-0.00235347	-0.674543	-1.74301	-0.168809	(1 of 2745) 2.7.11.1 - Non-specific serine/threonine protein kinase / Threonine-specific protein kinase	0	0	0
MisinT494800	L-type lectin-domain containing receptor kinase IV.1-like; l-type lectin-domain containing receptor kinase -like	2.7.11.0	3.57694	-0.218423	-0.0352224	-0.175576	(1 of 90) PF00069//PF00139 - Protein kinase domain (Pkinase) // Legume lectin domain (Lectin_legB)	AT2G37710	RLK	receptor lectin kinase
Misin19G200700	G-type lectin S-receptor-like serine/threonine-protein kinase At1g11330 isoform X2; g-type lectin s-receptor-like serine threonine-protein kinase at1g11330 isoform x2	2.7.11.0	-0.0374285	-1.38974	-1.43414	-0.175801	(1 of 37) PF00069//PF00954//PF01453//PF08276 - Protein kinase domain (Pkinase) // S-locus glycoprotein domain (S_locus_glycop) // D-mannose binding lectin (B_lectin) // PAN-like domain (PAN_2)	0	0	0
Misin18G207400	G-type lectin S-receptor-like serine/threonine-protein kinase At1g11330 isoform X2; g-type lectin s-receptor-like serine threonine-protein kinase at1g11330 isoform x2	2.7.11.0	-0.0179175	-2.25821	-0.0086315	-0.177586	(1 of 3) PF00069//PF00954//PF01453//PF07714//PF08276 - Protein kinase domain (Pkinase) // S-locus glycoprotein domain (S_locus_glycop) // D-mannose binding lectin (B_lectin) // Protein tyrosine kinase (Pkinase_Tyr) // PAN-like domain (PAN_2)	0	0	0
Misin01G461900	serine/threonine-protein kinase At5g01020-like; serine threonine-protein kinase at5g01020-like	2.7.11.0	-0.0266681	-0.0706963	-0.0298918	-0.179817	(1 of 2745) 2.7.11.1 - Non-specific serine/threonine protein kinase / Threonine-specific protein kinase	AT2G05940	RIPK	RPM1-induced protein kinase
Misin08G210300	wall-associated receptor kinase 3-like	2.7.11.0	-0.017006	-4.05734	0.000246396	-0.180902	(1 of 27) PTHR27005:SF32 - F16F4.7 PROTEIN-RELATED	AT1G16110	WAKL6	wall associated kinase-like 6
Misin03G022200	putative receptor-like protein kinase	2.7.11.0	-0.00721962	-0.37694	0.00371142	-0.180932	(1 of 90) PF00069//PF00139 - Protein kinase domain (Pkinase) // Legume lectin domain (Lectin_legB)	AT2G37710	RLK	receptor lectin kinase
Misin11G212200	probable LRR receptor-like serine/threonine-protein kinase At1g56130; probable lrr receptor-like serine threonine-protein kinase at1g56130	2.7.11.0	-0.0420588	0.0291872	-0.0315827	-0.208654	0	0	0	0
Misin04G393700	CBL-interacting protein kinase 2; cbl-interacting protein kinase 2	2.7.11.0	-0.295675	-0.578124	-0.0535375	-0.214021	(1 of 2) PTHR24347//PTHR24347:SF259 - SERINE/THREONINE-PROTEIN KINASE // SUBFAMILY NOT NAMED	AT5G07070	CIPK2	CBL-interacting protein kinase 2
Misin11G223100	receptor-like serine/threonine-protein kinase SD1-8; receptor-like serine threonine-protein kinase sd1-8	2.7.11.0	-1.18679	-0.465347	0.00732982	-0.23379	(1 of 35) PF00954//PF01453//PF07714//PF08276 - S-locus glycoprotein domain (S_locus_glycop) // D-mannose binding lectin (B_lectin) // Protein tyrosine kinase (Pkinase_Tyr) // PAN-like domain (PAN_2)	0	0	0
Misin19G204400	putative lectin-domain receptor-like protein kinase family protein precursor	2.7.11.0	-0.0131915	-8.58916	-0.0298767	-0.23444	(1 of 142) PF00139 - Legume lectin domain (Lectin_legB)	0	0	0
Misin11G223300	receptor-like serine/threonine-protein kinase SD1-8; receptor-like serine threonine-protein kinase sd1-8	2.7.11.0	-0.00936159	-0.00252791	-0.0292699	-0.239661	(1 of 37) PF00069//PF00954//PF01453//PF08276 - Protein kinase domain (Pkinase) // S-locus glycoprotein domain (S_locus_glycop) // D-mannose binding lectin (B_lectin) // PAN-like domain (PAN_2)	0	0	0
Misin04G033400	Lectin-domain containing receptor kinase A4.3; lectin-domain containing receptor kinase	2.7.11.0	-0.0160757	-8.88058	-0.035034	-0.255284	(1 of 106) KOG0192 - Tyrosine kinase specific for activated (GTP-bound) p21cdc42Hs	0	0	0
Misin16G222700	probable serine/threonine-protein kinase At1g18390; probable serine threonine-protein kinase at1g18390	2.7.11.0	-0.212657	-6.0202	-0.117788	-0.281529	(1 of 2) PTHR27005:SF13 - PROTEIN KINASE-LIKE PROTEIN-RELATED	AT1G18390	AT1G18390	0
MisinT348000	wall-associated receptor kinase 5-like	2.7.11.0	0	-0.0385037	-0.0116735	-0.28332	(1 of 55) PF00069//PF13947 - Protein kinase domain (Pkinase) // Wall-associated receptor kinase galacturonan-binding (GUB_WAK_bind)	AT1G16110	WAKL6	wall associated kinase-like 6
Misin05G350500	Receptor-like protein kinase HSL1; receptor-like protein kinase hsl1	2.7.11.0	-2.76572	-2.52872	-0.0945764	-0.285845	(1 of 2) PTHR27000:SF97 - LEUCINE-RICH RECEPTOR-LIKE PROTEIN KINASE	AT1G72180	AT1G72180	0
Misin08G048400	putative leucine-rich repeat receptor-like kinase	2.7.11.0	-0.122973	-0.161401	-0.0583862	-0.298579	(1 of 2) PF08263//PF12799//PF13855 - Leucine rich repeat N-terminal domain (LRRNT_2) // Leucine Rich repeats (2 copies) (LRR_4) // Leucine rich repeat (LRR_8)	0	0	0
Misin06G088700	WAK1 - OsWAK receptor-like cytoplasmic kinase (OsWAK-RLCK) isoform X2; uncharacterized protein loc103649804	2.7.11.0	-0.0174802	-0.186365	-0.060919	-0.305315	(1 of 195) PF13947 - Wall-associated receptor kinase galacturonan-binding (GUB_WAK_bind)	0	0	0
Misin13G100200	serine/threonine-protein kinase HT1	2.7.11.0	-0.170258	-0.0701624	-0.216006	-0.307271	(1 of 3) PTHR23257//PTHR23257:SF419 - SERINE-THREONINE PROTEIN KINASE // SUBFAMILY NOT NAMED	AT3G46930	AT3G46930	0
Misin07G416000	wall-associated receptor kinase 5-like	2.7.11.0	-4.97154	-0.152472	-0.0654956	-0.34154	(1 of 27) PTHR27005:SF32 - F16F4.7 PROTEIN-RELATED	AT1G16110	WAKL6	wall associated kinase-like 6
Misin07G415600	wall-associated receptor kinase 5-like	2.7.11.0	-0.274447	0.0136934	-0.0352234	-0.344236	(1 of 27) PTHR27005:SF32 - F16F4.7 PROTEIN-RELATED	AT1G16110	WAKL6	wall associated kinase-like 6
Misin09G032200	ATP binding protein; atp binding protein	2.7.11.0	-0.577546	-1.29817	-0.034507	-0.34473	(1 of 6) PTHR23257//PTHR23257:SF471 - SERINE-THREONINE PROTEIN KINASE // SUBFAMILY NOT NAMED	0	0	0
Misin17G207200	receptor-like protein kinase HSL1; receptor-like protein kinase hsl1	2.7.11.0	-0.0649928	-0.0303087	-0.030182	-0.365366	(1 of 39) PF07714//PF08263//PF13855 - Protein tyrosine kinase (Pkinase_Tyr) // Leucine rich repeat N-terminal domain (LRRNT_2) // Leucine rich repeat (LRR_8)	0	0	0
Misin07G407200	wall-associated receptor kinase 2-like	2.7.11.0	-0.0800576	-1.15808	-0.0870001	-0.380552	(1 of 27) PTHR27005:SF32 - F16F4.7 PROTEIN-RELATED	AT1G16110	WAKL6	wall associated kinase-like 6
Misin06G014900	CBL-interacting protein kinase 5; cbl-interacting protein kinase 5	2.7.11.0	-1.21023	-0.709555	-0.0985494	-0.41028	(1 of 2) PTHR24347//PTHR24347:SF212 - SERINE/THREONINE-PROTEIN KINASE // SUBFAMILY NOT NAMED	0	0	0
MisinT543700	serine/threonine-protein kinase EDR1; serine threonine-protein kinase edr1	2.7.11.0	-0.0640058	-0.628342	-0.0628707	-0.485218	(1 of 2) K04424 - sterile alpha motif and leucine zipper containing kinase AZK (ZAK, MLTK)	AT5G11850	AT5G11850	0
Misin05G027400	CBL-interacting protein kinase 5; cbl-interacting protein kinase 5	2.7.11.0	-0.855999	-2.91587	0.0357428	-0.494337	(1 of 2) PTHR24347//PTHR24347:SF212 - SERINE/THREONINE-PROTEIN KINASE // SUBFAMILY NOT NAMED	0	0	0
Misin12G237400	G-type lectin S-receptor-like serine/threonine-protein kinase B120; tpa: s-locus receptor-like protein kinase family protein	2.7.11.0	-1.26192	-0.581247	-0.11966	-0.52657	(1 of 1) PF00069//PF00954//PF07714//PF08276 - Protein kinase domain (Pkinase) // S-locus glycoprotein domain (S_locus_glycop) // Protein tyrosine kinase (Pkinase_Tyr) // PAN-like domain (PAN_2)	0	0	0
Misin16G207000	receptor-like protein kinase HSL1; receptor-like protein kinase hsl1	2.7.11.0	0.00404924	0.0374869	-7.69154	-0.582281	(1 of 33) PF00560//PF07714//PF08263//PF13855 - Leucine Rich Repeat (LRR_1) // Protein tyrosine kinase (Pkinase_Tyr) // Leucine rich repeat N-terminal domain (LRRNT_2) // Leucine rich repeat (LRR_8)	0	0	0
Misin11G268300	Serine/threonine-protein kinase SAPK5; serine threonine-protein kinase sapk5	2.7.11.0	-0.548917	-0.431125	-0.0827788	-0.622659	(1 of 2) PTHR24343//PTHR24343:SF190 - SERINE/THREONINE KINASE // SUBFAMILY NOT NAMED	0	0	0
Misin17G055400	putative receptor-like protein kinase At3g47110; receptor-like protein kinase at3g47110	2.7.11.0	-0.215655	-1.33726	-0.158316	-0.632537	(1 of 88) PF00069//PF08263//PF13855 - Protein kinase domain (Pkinase) // Leucine rich repeat N-terminal domain (LRRNT_2) // Leucine rich repeat (LRR_8)	0	0	0
Misin10G189200	probable LRR receptor-like serine/threonine-protein kinase At5g10290; probable lrr receptor-like serine threonine-protein kinase at5g10290	2.7.11.0	-0.701541	-2.14087	0.0234683	-0.671305	(1 of 78) 2.7.10.1//2.7.11.1 - Receptor protein-tyrosine kinase / Receptor protein tyrosine kinase // Non-specific serine/threonine protein kinase / Threonine-specific protein kinase	0	0	0
Misin08G103100	shaggy-related protein kinase eta	2.7.11.0	-0.192477	-0.58397	-0.0927279	-0.685917	(1 of 6) K14502 - protein brassinosteroid insensitive 2 (BIN2)	AT1G06390	GSK1	GSK3/SHAGGY-like protein kinase 1
Misin18G271300	leucine-rich repeat receptor-like kinase protein FLORAL ORGAN NUMBER1; leucine-rich repeat receptor-like kinase protein floral organ number1	2.7.11.0	-0.584393	-0.816862	-0.0534466	-0.693396	(1 of 91) PF00069//PF00560//PF08263//PF13855 - Protein kinase domain (Pkinase) // Leucine Rich Repeat (LRR_1) // Leucine rich repeat N-terminal domain (LRRNT_2) // Leucine rich repeat (LRR_8)	AT1G75820	CLV1	CLAVATA 1
MisinT268700	Serine/threonine-protein kinase SAPK5; serine threonine-protein kinase sapk5	2.7.11.0	-0.736995	-0.349377	-0.0604763	-0.698541	(1 of 2) PTHR24343//PTHR24343:SF190 - SERINE/THREONINE KINASE // SUBFAMILY NOT NAMED	0	0	0
MisinT026700	probable serine/threonine-protein kinase WNK8; probable serine threonine-protein kinase wnk8	2.7.11.0	-0.255543	-0.12446	-0.171911	-0.708035	(1 of 2) PTHR13902:SF49 - SERINE/THREONINE-PROTEIN KINASE WNK4-RELATED	AT3G51630	WNK5	with no lysine (K) kinase 5
Misin11G204700	serine/threonine-protein kinase HT1-like; serine threonine protein kinase	2.7.11.0	-0.20201	-0.374584	-0.442077	-0.709821	(1 of 6) PTHR23257//PTHR23257:SF541 - SERINE-THREONINE PROTEIN KINASE // SUBFAMILY NOT NAMED	AT2G24360	AT2G24360	0
Misin06G085800	probable receptor-like protein kinase At1g67000; probable receptor-like protein kinase at1g67000	2.7.11.0	-0.0481339	-1.01588	-0.268241	-0.710656	(1 of 10) PF00069//PF13947//PF14380 - Protein kinase domain (Pkinase) // Wall-associated receptor kinase galacturonan-binding (GUB_WAK_bind) // Wall-associated receptor kinase C-terminal (WAK_assoc)	AT1G66920	AT1G66920	0
Misin01G372100	CBL-interacting protein kinase 31; cbl-interacting protein kinase 31	2.7.11.0	1.58769	0.825318	-0.0963095	-0.726241	(1 of 2) PTHR24343//PTHR24343:SF192 - SERINE/THREONINE KINASE // SUBFAMILY NOT NAMED	0	0	0
Misin05G082000	kinase superfamily protein; protein kinase superfamily protein	2.7.11.0	-0.195422	-0.745594	0.0309602	-0.756318	(1 of 76) 3.1.4.46 - Glycerophosphodiester phosphodiesterase / Glycerophosphoryl diester phosphodiesterase	AT1G66920	AT1G66920	0
Misin12G238700	receptor-like protein kinase FERONIA; receptor-like protein kinase feronia	2.7.11.0	-0.466744	-0.561466	-0.0278553	-0.787658	(1 of 19) PF07714//PF11721 - Protein tyrosine kinase (Pkinase_Tyr) // Di-glucose binding within endoplasmic reticulum (Malectin)	0	0	0
Misin12G211300	serine/threonine-protein kinase HT1-like; serine threonine protein kinase	2.7.11.0	-0.20671	-0.254373	-0.149493	-0.817944	(1 of 6) PTHR23257//PTHR23257:SF541 - SERINE-THREONINE PROTEIN KINASE // SUBFAMILY NOT NAMED	AT2G24360	AT2G24360	0
Misin13G069000	putative cysteine-rich receptor-like protein kinase 35	2.7.11.0	-0.152966	-0.22342	-0.0679086	-0.824439	(1 of 2745) 2.7.11.1 - Non-specific serine/threonine protein kinase / Threonine-specific protein kinase	0	0	0
MisinT151400	G-type lectin S-receptor-like serine/threonine-protein kinase At1g34300; g-type lectin s-receptor-like serine threonine-protein kinase at1g34300	2.7.11.0	-0.136869	-0.992612	-0.444543	-0.853697	(1 of 37) PF00069//PF00954//PF01453//PF08276 - Protein kinase domain (Pkinase) // S-locus glycoprotein domain (S_locus_glycop) // D-mannose binding lectin (B_lectin) // PAN-like domain (PAN_2)	AT1G34300	AT1G34300	0
Misin14G138900	SNF1-type serine-threonine protein kinase; snf1-type serine-threonine protein kinase	2.7.11.0	-0.0373275	-0.928906	-0.487514	-0.908133	(1 of 1) PTHR24343//PTHR24343:SF203 - SERINE/THREONINE KINASE // SUBFAMILY NOT NAMED	0	0	0
Misin06G167400	probable receptor-like protein kinase At1g67000; probable receptor-like protein kinase at1g67000	2.7.11.0	-0.181205	-0.208658	-1.08161	-0.962329	(1 of 76) 3.1.4.46 - Glycerophosphodiester phosphodiesterase / Glycerophosphoryl diester phosphodiesterase	0	0	0
Misin07G094600	serine/threonine-protein kinase EDR1; serine threonine-protein kinase edr1	2.7.11.0	-0.185866	-1.12105	-0.10687	-0.998407	(1 of 2) K04424 - sterile alpha motif and leucine zipper containing kinase AZK (ZAK, MLTK)	AT5G11850	AT5G11850	0
Misin14G152900	receptor-like protein kinase HSL1; receptor-like protein kinase hsl1	2.7.11.0	-0.293346	-0.0630577	-0.129815	-1.02691	(1 of 26) PF00069//PF13855 - Protein kinase domain (Pkinase) // Leucine rich repeat (LRR_8)	AT5G49660	XIP1	XYLEM INTERMIXED WITH PHLOEM 1
Misin02G260000	wall-associated receptor kinase 2-like	2.7.11.0	-0.11593	-0.512174	-0.0756816	-1.02974	(1 of 27) PF07714//PF13947 - Protein tyrosine kinase (Pkinase_Tyr) // Wall-associated receptor kinase galacturonan-binding (GUB_WAK_bind)	0	0	0
Misin17G167900	probable LRR receptor-like serine/threonine-protein kinase At1g06840; probable lrr receptor-like serine threonine-protein kinase at1g06840	2.7.11.0	-0.738859	-1.41975	-0.157891	-1.03296	(1 of 39) PF07714//PF08263//PF13855 - Protein tyrosine kinase (Pkinase_Tyr) // Leucine rich repeat N-terminal domain (LRRNT_2) // Leucine rich repeat (LRR_8)	0	0	0
Misin02G101100	probable LRR receptor-like serine/threonine-protein kinase At5g10290 isoform X1; probable lrr receptor-like serine threonine-protein kinase at5g10290 isoform x1	2.7.11.0	-0.108647	-0.520196	0.0351686	-1.0624	(1 of 78) 2.7.10.1//2.7.11.1 - Receptor protein-tyrosine kinase / Receptor protein tyrosine kinase // Non-specific serine/threonine protein kinase / Threonine-specific protein kinase	AT5G10290	AT5G10290	0
Misin05G080200	TPA: putative WAK receptor-like protein kinase family protein; tpa: wak receptor-like protein kinase family protein	2.7.11.0	-0.155344	-0.0471832	0.00255579	-1.08943	(1 of 55) PF00069//PF13947 - Protein kinase domain (Pkinase) // Wall-associated receptor kinase galacturonan-binding (GUB_WAK_bind)	AT1G66880	AT1G66880	0
Misin02G419100	probable receptor-like serine/threonine-protein kinase At5g57670; probable receptor-like serine threonine-protein kinase at5g57670	2.7.11.0	-0.229973	-0.502193	-0.62297	-1.10419	(1 of 2745) 2.7.11.1 - Non-specific serine/threonine protein kinase / Threonine-specific protein kinase	0	0	0
Misin12G149900	wall-associated receptor kinase 5-like	2.7.11.0	-3.30986	-0.502513	-0.0414036	-1.12248	(1 of 21) PF00069//PF07645//PF13947 - Protein kinase domain (Pkinase) // Calcium-binding EGF domain (EGF_CA) // Wall-associated receptor kinase galacturonan-binding (GUB_WAK_bind)	AT1G21210	WAK4	wall associated kinase 4
Misin11G224100	G-type lectin S-receptor-like serine/threonine-protein kinase B120; tpa: s-locus receptor-like protein kinase family protein	2.7.11.0	-0.753287	-0.581976	-0.0682352	-1.13339	(1 of 35) PF00954//PF01453//PF07714//PF08276 - S-locus glycoprotein domain (S_locus_glycop) // D-mannose binding lectin (B_lectin) // Protein tyrosine kinase (Pkinase_Tyr) // PAN-like domain (PAN_2)	0	0	0
Misin05G292900	wall-associated receptor kinase 2-like	2.7.11.0	-0.252477	-1.18717	-0.0869287	-1.1348	(1 of 27) PF07714//PF13947 - Protein tyrosine kinase (Pkinase_Tyr) // Wall-associated receptor kinase galacturonan-binding (GUB_WAK_bind)	0	0	0
Misin06G221100	putative receptor protein kinase ZmPK1; receptor protein kinase 1	2.7.11.0	-0.265924	-0.243083	-1.11265	-1.16542	(1 of 10) PF00069//PF00954//PF01453 - Protein kinase domain (Pkinase) // S-locus glycoprotein domain (S_locus_glycop) // D-mannose binding lectin (B_lectin)	0	0	0
Misin09G100400	kinase superfamily protein; protein kinase superfamily protein	2.7.11.0	-0.0155615	-1.24136	-0.0124899	-1.18388	(1 of 2745) 2.7.11.1 - Non-specific serine/threonine protein kinase / Threonine-specific protein kinase	0	0	0
Misin09G165900	predicted protein; receptor-like protein kinase at4g00960 isoform x2	2.7.11.0	-0.561991	-0.184229	-0.0263407	-1.19331	(1 of 42) PF01657//PF07714 - Salt stress response/antifungal (Stress-antifung) // Protein tyrosine kinase (Pkinase_Tyr)	0	0	0
Misin03G344400	serine/threonine-protein kinase STY8; serine threonine-protein kinase sty8	2.7.11.0	-0.0677288	-0.327303	-0.0962757	-1.20791	(1 of 2) PTHR23257//PTHR23257:SF366 - SERINE-THREONINE PROTEIN KINASE // SUBFAMILY NOT NAMED	AT1G14000	VIK	VH1-interacting kinase
Misin01G218800	probable receptor-like protein kinase At5g56460; probable receptor-like protein kinase at5g56460	2.7.11.0	-0.329334	-0.0850012	0.0274016	-1.22894	(1 of 2745) 2.7.11.1 - Non-specific serine/threonine protein kinase / Threonine-specific protein kinase	0	0	0
Misin01G146700	predicted protein; wall-associated receptor kinase 5-like	2.7.11.0	-0.281593	-0.940522	-0.110375	-1.22995	(1 of 2) PF07645//PF07714 - Calcium-binding EGF domain (EGF_CA) // Protein tyrosine kinase (Pkinase_Tyr)	0	0	0
Misin03G340700	CBL-interacting protein kinase 21; tpa: cbl-interacting protein kinase family protein	2.7.11.0	-0.89088	-0.777874	-0.105363	-1.23255	(1 of 2) PTHR24347//PTHR24347:SF218 - SERINE/THREONINE-PROTEIN KINASE // SUBFAMILY NOT NAMED	AT1G48260	CIPK17	CBL-interacting protein kinase 17
Misin02G176000	G-type lectin S-receptor-like serine/threonine-protein kinase B120 isoform X1; g-type lectin s-receptor-like serine threonine-protein kinase b120 isoform x1	2.7.11.0	0.177349	-0.436361	-0.0842279	-1.26201	(1 of 35) PF00954//PF01453//PF07714//PF08276 - S-locus glycoprotein domain (S_locus_glycop) // D-mannose binding lectin (B_lectin) // Protein tyrosine kinase (Pkinase_Tyr) // PAN-like domain (PAN_2)	0	0	0
Misin10G154000	L-type lectin-domain containing receptor kinase IV.1-like; l-type lectin-domain containing receptor kinase	2.7.11.0	-0.999512	-1.91981	-0.384362	-1.26872	(1 of 90) PF00069//PF00139 - Protein kinase domain (Pkinase) // Legume lectin domain (Lectin_legB)	0	0	0
MisinT351200	probable LRR receptor-like serine/threonine-protein kinase At1g74360; probable lrr receptor-like serine threonine-protein kinase at1g74360	2.7.11.0	-0.698534	-0.606814	-0.0155662	-1.28952	(1 of 91) PF00069//PF00560//PF08263//PF13855 - Protein kinase domain (Pkinase) // Leucine Rich Repeat (LRR_1) // Leucine rich repeat N-terminal domain (LRRNT_2) // Leucine rich repeat (LRR_8)	AT1G74360	AT1G74360	0
Misin16G178200	probable leucine-rich repeat receptor-like protein kinase At5g49770; probable leucine-rich repeat receptor-like protein kinase at5g49770	2.7.11.0	-1.08331	-0.864105	-0.0535087	-1.29704	(1 of 39) PF07714//PF08263//PF13855 - Protein tyrosine kinase (Pkinase_Tyr) // Leucine rich repeat N-terminal domain (LRRNT_2) // Leucine rich repeat (LRR_8)	0	0	0
Misin11G176200	predicted protein; wall-associated receptor kinase 5-like	2.7.11.0	-0.359485	-0.277265	0.00334753	-1.33694	(1 of 21) PF00069//PF07645//PF13947 - Protein kinase domain (Pkinase) // Calcium-binding EGF domain (EGF_CA) // Wall-associated receptor kinase galacturonan-binding (GUB_WAK_bind)	0	0	0
Misin07G175500	L-type lectin-domain containing receptor kinase IV.1; l-type lectin-domain containing receptor kinase	2.7.11.0	-0.122585	-0.646849	-0.0745912	-1.40848	(1 of 27) PF00139//PF07714 - Legume lectin domain (Lectin_legB) // Protein tyrosine kinase (Pkinase_Tyr)	0	0	0
MisinT437000	probable leucine-rich repeat receptor-like protein kinase At5g49770; probable leucine-rich repeat receptor-like protein kinase at5g49770	2.7.11.0	-0.661322	-1.23905	-0.0922924	-1.4823	(1 of 2) PTHR27003//PTHR27003:SF22 - FAMILY NOT NAMED // LEUCINE-RICH REPEAT RECEPTOR-LIKE PROTEIN KINASE	AT1G79620	AT1G79620	0
Misin10G153900	L-type lectin-domain containing receptor kinase IV.1; l-type lectin-domain containing receptor kinase	2.7.11.0	-1.06413	-1.00014	-0.0506596	-1.51471	(1 of 90) PF00069//PF00139 - Protein kinase domain (Pkinase) // Legume lectin domain (Lectin_legB)	AT2G37710	RLK	receptor lectin kinase
Misin01G365700	probable leucine-rich repeat receptor-like protein kinase At5g49770; probable leucine-rich repeat receptor-like protein kinase at5g49770	2.7.11.0	-0.536129	-0.679248	-0.00522472	-1.57988	(1 of 2) PTHR27003//PTHR27003:SF22 - FAMILY NOT NAMED // LEUCINE-RICH REPEAT RECEPTOR-LIKE PROTEIN KINASE	AT1G79620	AT1G79620	0
Misin03G284800	cysteine-rich receptor-like protein kinase 10 isoform X1; cysteine-rich receptor-like protein kinase 10 isoform x1	2.7.11.0	-0.136655	-1.10517	-0.231647	-1.58238	(1 of 38) K04733 - interleukin-1 receptor-associated kinase 4 (IRAK4)	0	0	0
Misin05G102400	kinase superfamily protein; protein kinase superfamily protein	2.7.11.0	-0.574445	-0.891926	-0.579017	-1.58499	(1 of 76) 3.1.4.46 - Glycerophosphodiester phosphodiesterase / Glycerophosphoryl diester phosphodiesterase	0	0	0
Misin05G172100	probable receptor-like protein kinase At1g67000; probable receptor-like protein kinase at1g67000	2.7.11.0	-0.538564	-1.15402	-0.0956151	-1.60712	(1 of 76) 3.1.4.46 - Glycerophosphodiester phosphodiesterase / Glycerophosphoryl diester phosphodiesterase	0	0	0
Misin12G025100	lectin receptor kinase	2.7.11.0	-0.194411	-0.67129	-0.940096	-1.61235	(1 of 13) PF00069//PF01453 - Protein kinase domain (Pkinase) // D-mannose binding lectin (B_lectin)	AT5G60900	RLK1	receptor-like protein kinase 1
Misin04G371800	TPA: putative CBL-interacting protein kinase family protein; tpa: cbl-interacting protein kinase family protein	2.7.11.0	-0.70865	-1.13761	-0.119401	-1.61541	(1 of 2) PTHR24347//PTHR24347:SF218 - SERINE/THREONINE-PROTEIN KINASE // SUBFAMILY NOT NAMED	0	0	0
Misin06G167600	probable receptor-like protein kinase At1g67000; probable receptor-like protein kinase at1g67000	2.7.11.0	-1.07575	-0.227497	-0.122221	-1.62474	0	0	0	0
Misin04G230800	putative wall-associated receptor kinase-like 16	2.7.11.0	0.00875694	0	-0.153018	-1.64996	(1 of 55) PF00069//PF13947 - Protein kinase domain (Pkinase) // Wall-associated receptor kinase galacturonan-binding (GUB_WAK_bind)	AT1G21210	WAK4	wall associated kinase 4
Misin12G140400	calmodulin-binding receptor-like cytoplasmic kinase 3	2.7.11.0	-0.0621251	-0.783175	-0.711781	-1.6564	(1 of 38) K04733 - interleukin-1 receptor-associated kinase 4 (IRAK4)	0	0	0
Misin12G270800	phytosulfokine receptor 1	2.7.11.0	-0.0648828	-0.0925949	0.0503457	-1.67772	(1 of 17) PF00069//PF00560//PF13855 - Protein kinase domain (Pkinase) // Leucine Rich Repeat (LRR_1) // Leucine rich repeat (LRR_8)	0	0	0
Misin07G136000	probable LRR receptor-like serine/threonine-protein kinase At1g56130; probable lrr receptor-like serine threonine-protein kinase at1g56130	2.7.11.0	-0.955577	-1.6144	-0.0901459	-1.70538	(1 of 4) PTHR27006//PTHR27006:SF44 - FAMILY NOT NAMED // LEUCINE-RICH REPEAT TRANSMEMBRANE PROTEIN KINASE	AT1G56120	AT1G56120	0
Misin04G072300	L-type lectin-domain containing receptor kinase IV.1-like; l-type lectin-domain containing receptor kinase -like	2.7.11.0	-1.91457	-1.34014	0.0248367	-1.71334	(1 of 90) PF00069//PF00139 - Protein kinase domain (Pkinase) // Legume lectin domain (Lectin_legB)	AT2G37710	RLK	receptor lectin kinase
Misin07G377800	somatic embryogenesis receptor kinase 1-like	2.7.11.0	-1.06206	-1.32156	-0.269307	-1.73913	(1 of 5) K13418 - somatic embryogenesis receptor kinase 1 [EC:2.7.10.1 2.7.11.1] (SERK1)	AT1G34210	SERK2	somatic embryogenesis receptor-like kinase 2
Misin11G225300	Receptor-like protein kinase FERONIA; receptor-like protein kinase feronia	2.7.11.0	-0.46976	-0.816665	-0.502656	-1.74154	(1 of 2745) 2.7.11.1 - Non-specific serine/threonine protein kinase / Threonine-specific protein kinase	0	0	0
Misin14G161200	putative serine/threonine-protein kinase; serine threonine-protein kinase	2.7.11.0	-0.987588	-0.403591	-0.0595286	-1.78423	(1 of 2745) 2.7.11.1 - Non-specific serine/threonine protein kinase / Threonine-specific protein kinase	0	0	0
Misin07G175600	L-type lectin-domain containing receptor kinase IV.1; l-type lectin-domain containing receptor kinase	2.7.11.0	-0.569139	-0.763726	-0.533046	-1.80878	(1 of 90) PF00069//PF00139 - Protein kinase domain (Pkinase) // Legume lectin domain (Lectin_legB)	AT2G37710	RLK	receptor lectin kinase
Misin11G253400	phytosulfokine receptor 1-like	2.7.11.0	-0.0584464	-0.114641	-0.12922	-1.82871	(1 of 91) PF00069//PF00560//PF08263//PF13855 - Protein kinase domain (Pkinase) // Leucine Rich Repeat (LRR_1) // Leucine rich repeat N-terminal domain (LRRNT_2) // Leucine rich repeat (LRR_8)	0	0	0
Misin10G046900	Protein kinase domain containing protein, expressed; uncharacterized protein loc4348258 isoform x2	2.7.11.0	-0.207399	-1.55588	-0.0599511	-1.89098	(1 of 1) PF00069//PF05003//PF11961 - Protein kinase domain (Pkinase) // Protein of unknown function (DUF668) (DUF668) // Domain of unknown function (DUF3475) (DUF3475)	0	0	0
MisinT073500	LRR receptor-like serine/threonine-protein kinase RPK2; lrr receptor-like serine threonine-protein kinase rpk2	2.7.11.0	-0.374345	-1.34164	0.0461751	-1.92812	(1 of 88) PF00069//PF08263//PF13855 - Protein kinase domain (Pkinase) // Leucine rich repeat N-terminal domain (LRRNT_2) // Leucine rich repeat (LRR_8)	0	0	0
Misin03G286100	cysteine-rich receptor-like protein kinase 10	2.7.11.0	-0.70578	-0.989803	-0.143938	-1.93184	(1 of 42) PF01657//PF07714 - Salt stress response/antifungal (Stress-antifung) // Protein tyrosine kinase (Pkinase_Tyr)	AT3G45860	CRK4	cysteine-rich RLK (RECEPTOR-like protein kinase) 4
Misin14G143200	wall-associated receptor kinase 2-like	2.7.11.0	-0.00786698	-1.059	-0.02727	-1.947	(1 of 21) PF00069//PF07645//PF13947 - Protein kinase domain (Pkinase) // Calcium-binding EGF domain (EGF_CA) // Wall-associated receptor kinase galacturonan-binding (GUB_WAK_bind)	AT1G21210	WAK4	wall associated kinase 4
Misin15G024500	predicted protein; l-type lectin-domain containing receptor kinase	2.7.11.0	-1.29703	-0.977372	-0.122651	-1.98953	(1 of 27) PF00139//PF07714 - Legume lectin domain (Lectin_legB) // Protein tyrosine kinase (Pkinase_Tyr)	0	0	0
Misin04G309100	cysteine-rich receptor-like protein kinase 10 isoform X1; cysteine-rich receptor-like protein kinase 10 isoform x1	2.7.11.0	-0.263361	-0.71765	-0.410943	-2.01857	(1 of 42) PF01657//PF07714 - Salt stress response/antifungal (Stress-antifung) // Protein tyrosine kinase (Pkinase_Tyr)	AT3G45860	CRK4	cysteine-rich RLK (RECEPTOR-like protein kinase) 4
Misin05G080800	probable serine/threonine-protein kinase At1g18390; probable serine threonine-protein kinase at1g18390	2.7.11.0	-0.574998	-1.14684	-0.374376	-2.05741	(1 of 10) PF00069//PF13947//PF14380 - Protein kinase domain (Pkinase) // Wall-associated receptor kinase galacturonan-binding (GUB_WAK_bind) // Wall-associated receptor kinase C-terminal (WAK_assoc)	AT1G66920	AT1G66920	0
Misin09G030000	wall-associated receptor kinase 2-like	2.7.11.0	-0.0273295	-0.143015	-0.0336527	-2.07303	(1 of 2745) 2.7.11.1 - Non-specific serine/threonine protein kinase / Threonine-specific protein kinase	0	0	0
Misin03G022100	L-type lectin-domain containing receptor kinase IV.1; l-type lectin-domain containing receptor kinase	2.7.11.0	-0.0379811	-1.26165	0.000899637	-2.08699	(1 of 90) PF00069//PF00139 - Protein kinase domain (Pkinase) // Legume lectin domain (Lectin_legB)	AT2G37710	RLK	receptor lectin kinase
Misin09G171200	probable LRR receptor-like serine/threonine-protein kinase At5g10290; probable lrr receptor-like serine threonine-protein kinase at5g10290	2.7.11.0	-0.20996	-0.035843	-0.00655296	-2.115	(1 of 88) PF00069//PF08263//PF13855 - Protein kinase domain (Pkinase) // Leucine rich repeat N-terminal domain (LRRNT_2) // Leucine rich repeat (LRR_8)	0	0	0
Misin11G153100	predicted protein; wall-associated receptor kinase 4	2.7.11.0	-0.0416598	-0.308925	-0.0263449	-2.13664	(1 of 55) PF00069//PF13947 - Protein kinase domain (Pkinase) // Wall-associated receptor kinase galacturonan-binding (GUB_WAK_bind)	AT1G16110	WAKL6	wall associated kinase-like 6
Misin08G210500	wall-associated receptor kinase 5-like	2.7.11.0	-0.948962	-0.0919978	-0.111847	-2.17308	(1 of 27) PTHR27005:SF32 - F16F4.7 PROTEIN-RELATED	AT1G16110	WAKL6	wall associated kinase-like 6
Misin15G001400	predicted protein; protein kinase	2.7.11.0	-0.164907	-0.260531	-0.140209	-2.1883	(1 of 27) PF00139//PF07714 - Legume lectin domain (Lectin_legB) // Protein tyrosine kinase (Pkinase_Tyr)	0	0	0
Misin03G029300	LRR receptor-like serine/threonine-protein kinase RPK2; lrr receptor-like serine threonine-protein kinase rpk2	2.7.11.0	-0.50443	-0.529077	-0.0432625	-2.2118	(1 of 88) PF00069//PF08263//PF13855 - Protein kinase domain (Pkinase) // Leucine rich repeat N-terminal domain (LRRNT_2) // Leucine rich repeat (LRR_8)	0	0	0
Misin03G021500	L-type lectin-domain containing receptor kinase IV.1-like; l-type lectin-domain containing receptor kinase -like	2.7.11.0	-1.74811	-2.37967	-0.101294	-2.22205	(1 of 27) PF00139//PF07714 - Legume lectin domain (Lectin_legB) // Protein tyrosine kinase (Pkinase_Tyr)	0	0	0
Misin19G131900	L-type lectin-domain containing receptor kinase IV.1-like; l-type lectin-domain containing receptor kinase -like	2.7.11.0	-1.18012	-0.533555	-0.116514	-2.23909	(1 of 90) PF00069//PF00139 - Protein kinase domain (Pkinase) // Legume lectin domain (Lectin_legB)	AT2G37710	RLK	receptor lectin kinase
Misin14G074500	probable leucine-rich repeat receptor-like protein kinase At5g49770; probable leucine-rich repeat receptor-like protein kinase at5g49770	2.7.11.0	-1.56807	-1.69634	-1.28244	-2.29369	(1 of 45) 2.7.10.2//2.7.11.1 - Non-specific protein-tyrosine kinase / Cytoplasmic protein tyrosine kinase // Non-specific serine/threonine protein kinase / Threonine-specific protein kinase	AT5G49760	AT5G49760	0
Misin08G176300	somatic embryogenesis receptor kinase 1-like	2.7.11.0	-0.756973	-1.39435	-0.516774	-2.30367	(1 of 5) K13418 - somatic embryogenesis receptor kinase 1 [EC:2.7.10.1 2.7.11.1] (SERK1)	AT1G34210	SERK2	somatic embryogenesis receptor-like kinase 2
MisinT477200	Putative LRR receptor-like serine/threonine-protein kinase; lrr receptor-like serine threonine-protein kinase	2.7.11.0	-1.31117	-2.56299	-0.123312	-2.30391	(1 of 2745) 2.7.11.1 - Non-specific serine/threonine protein kinase / Threonine-specific protein kinase	0	0	0
Misin08G211000	wall-associated receptor kinase 5-like	2.7.11.0	0.00387533	-1.21577	0.0143265	-2.33607	(1 of 27) PTHR27005:SF32 - F16F4.7 PROTEIN-RELATED	AT1G16110	WAKL6	wall associated kinase-like 6
Misin07G225600	Wall-associated receptor kinase 2; wall-associated receptor kinase 2	2.7.11.0	-0.0081374	-2.79704	-0.112883	-2.41344	(1 of 21) PF00069//PF07645//PF13947 - Protein kinase domain (Pkinase) // Calcium-binding EGF domain (EGF_CA) // Wall-associated receptor kinase galacturonan-binding (GUB_WAK_bind)	0	0	0
Misin15G091200	probable leucine-rich repeat receptor-like protein kinase At5g49770; probable leucine-rich repeat receptor-like protein kinase at5g49770	2.7.11.0	-0.8841	-1.08855	-0.201001	-2.49659	(1 of 18) PF07714//PF08263 - Protein tyrosine kinase (Pkinase_Tyr) // Leucine rich repeat N-terminal domain (LRRNT_2)	AT5G49760	AT5G49760	0
Misin02G133400	L-type lectin-domain containing receptor kinase IX.1-like; l-type lectin-domain containing receptor kinase -like	2.7.11.0	-0.755123	-1.05042	-0.697894	-2.50269	(1 of 32) PF00069//PF01657 - Protein kinase domain (Pkinase) // Salt stress response/antifungal (Stress-antifung)	0	0	0
Misin05G295100	putative serine/threonine kinase; uncharacterized protein loc100272682 isoform x3	2.7.11.0	-0.203006	-0.190851	-0.00840526	-2.58147	(1 of 35) PF00954//PF01453//PF07714//PF08276 - S-locus glycoprotein domain (S_locus_glycop) // D-mannose binding lectin (B_lectin) // Protein tyrosine kinase (Pkinase_Tyr) // PAN-like domain (PAN_2)	0	0	0
MisinT513500	Putative LRR receptor-like serine/threonine-protein kinase; lrr receptor-like serine threonine-protein kinase	2.7.11.0	-0.838493	-2.74519	-0.144921	-2.58441	(1 of 2745) 2.7.11.1 - Non-specific serine/threonine protein kinase / Threonine-specific protein kinase	0	0	0
Misin19G051900	wall-associated receptor kinase 5-like	2.7.11.0	-0.840412	-2.63473	-0.287762	-2.59467	(1 of 21) PF00069//PF07645//PF13947 - Protein kinase domain (Pkinase) // Calcium-binding EGF domain (EGF_CA) // Wall-associated receptor kinase galacturonan-binding (GUB_WAK_bind)	AT1G16110	WAKL6	wall associated kinase-like 6
Misin18G033400	Wall-associated receptor kinase 3; wall-associated receptor kinase 3	2.7.11.0	-0.0363174	-0.0860391	-1.80309	-2.64617	(1 of 21) PF00069//PF07645//PF13947 - Protein kinase domain (Pkinase) // Calcium-binding EGF domain (EGF_CA) // Wall-associated receptor kinase galacturonan-binding (GUB_WAK_bind)	0	0	0
Misin11G053800	putative receptor-like protein kinase At4g00960; receptor-like protein kinase at4g00960	2.7.11.0	-0.10575	-0.474272	-0.0854094	-2.72508	(1 of 2745) 2.7.11.1 - Non-specific serine/threonine protein kinase / Threonine-specific protein kinase	0	0	0
Misin14G113600	L-type lectin-domain containing receptor kinase S.4-like; l-type lectin-domain containing receptor kinase -like	2.7.11.0	-0.0269996	-0.277582	-0.0453146	-2.7343	(1 of 2) PTHR27007:SF63 - L-TYPE LECTIN-DOMAIN CONTAINING RECEPTOR KINASE I.1-RELATED	AT3G55550	AT3G55550	0
Misin08G196000	wall-associated receptor kinase 4	2.7.11.0	-0.135388	-1.69884	-0.107403	-2.75784	(1 of 27) PTHR27005:SF32 - F16F4.7 PROTEIN-RELATED	AT1G16110	WAKL6	wall associated kinase-like 6
Misin11G222800	receptor-like serine/threonine-protein kinase SD1-8; receptor-like serine threonine-protein kinase sd1-8	2.7.11.0	-0.411744	-1.70922	-0.0878012	-2.76446	(1 of 35) PF00954//PF01453//PF07714//PF08276 - S-locus glycoprotein domain (S_locus_glycop) // D-mannose binding lectin (B_lectin) // Protein tyrosine kinase (Pkinase_Tyr) // PAN-like domain (PAN_2)	0	0	0
Misin10G132600	serine/threonine-protein kinase-like protein At1g28390; serine threonine-protein kinase-like protein at1g28390	2.7.11.0	-0.947156	-1.57444	-1.17125	-2.81356	(1 of 2745) 2.7.11.1 - Non-specific serine/threonine protein kinase / Threonine-specific protein kinase	0	0	0
Misin04G072200	L-type lectin-domain containing receptor kinase IV.1; l-type lectin-domain containing receptor kinase	2.7.11.0	-1.54763	-2.30867	-1.65645	-3.05624	(1 of 90) PF00069//PF00139 - Protein kinase domain (Pkinase) // Legume lectin domain (Lectin_legB)	AT2G37710	RLK	receptor lectin kinase
Misin19G249000	cysteine-rich receptor-like protein kinase 19	2.7.11.0	-0.0887155	-8.23712	-0.126855	-3.30206	(1 of 2745) 2.7.11.1 - Non-specific serine/threonine protein kinase / Threonine-specific protein kinase	0	0	0
Misin14G010200	predicted protein; l-type lectin-domain containing receptor kinase	2.7.11.0	-2.65705	-1.32721	-0.15193	-3.30326	(1 of 27) PF00139//PF07714 - Legume lectin domain (Lectin_legB) // Protein tyrosine kinase (Pkinase_Tyr)	0	0	0
Misin01G198700	cysteine-rich receptor-like protein kinase 2	2.7.11.0	-2.28143	-0.336408	-2.02212	-3.3616	(1 of 42) PF01657//PF07714 - Salt stress response/antifungal (Stress-antifung) // Protein tyrosine kinase (Pkinase_Tyr)	0	0	0
Misin11G224600	G-type lectin S-receptor-like serine/threonine-protein kinase B120; g-type lectin s-receptor-like serine threonine-protein kinase b120	2.7.11.0	-0.120537	-3.81597	-0.0467307	-3.36656	(1 of 35) PF00954//PF01453//PF07714//PF08276 - S-locus glycoprotein domain (S_locus_glycop) // D-mannose binding lectin (B_lectin) // Protein tyrosine kinase (Pkinase_Tyr) // PAN-like domain (PAN_2)	0	0	0
Misin18G051300	probable LRR receptor-like serine/threonine-protein kinase At1g56130; probable lrr receptor-like serine threonine-protein kinase at1g56130	2.7.11.0	-1.75222	-1.74888	-0.174445	-3.36732	(1 of 2745) 2.7.11.1 - Non-specific serine/threonine protein kinase / Threonine-specific protein kinase	0	0	0
Misin12G221600	putative wall-associated receptor kinase-like protein	2.7.11.0	-0.830562	-3.19391	-0.10975	-3.38118	(1 of 1) PF00008//PF00069//PF13947 - EGF-like domain (EGF) // Protein kinase domain (Pkinase) // Wall-associated receptor kinase galacturonan-binding (GUB_WAK_bind)	0	0	0
Misin15G006900	CBL-interacting protein kinase 32; cbl-interacting protein kinase 32	2.7.11.0	0.0502254	-0.0191337	-0.0141886	-3.41014	(1 of 7) PTHR24343:SF189 - CBL-INTERACTING SERINE/THREONINE-PROTEIN KINASE 3	AT2G26980	CIPK3	CBL-interacting protein kinase 3
Misin18G170800	putative receptor protein kinase ZmPK1; receptor protein kinase 1	2.7.11.0	-2.57946	-1.10195	-0.211068	-3.45789	(1 of 37) PF00069//PF00954//PF01453//PF08276 - Protein kinase domain (Pkinase) // S-locus glycoprotein domain (S_locus_glycop) // D-mannose binding lectin (B_lectin) // PAN-like domain (PAN_2)	0	0	0
Misin06G226800	probable receptor-like protein kinase At1g67000 isoform X2; probable receptor-like protein kinase at1g67000 isoform x2	2.7.11.0	-0.180536	-2.67949	-0.51634	-3.54037	(1 of 1) PF00069//PF07714//PF14380 - Protein kinase domain (Pkinase) // Protein tyrosine kinase (Pkinase_Tyr) // Wall-associated receptor kinase C-terminal (WAK_assoc)	AT1G66910	AT1G66910	0
Misin10G076900	putative receptor-like protein kinase At4g00960; receptor-like protein kinase at4g00960	2.7.11.0	-0.0701995	-1.46029	-0.0895053	-3.5479	(1 of 2745) 2.7.11.1 - Non-specific serine/threonine protein kinase / Threonine-specific protein kinase	0	0	0
Misin18G082100	putative wall-associated receptor kinase-like 16	2.7.11.0	-0.353039	-1.15049	-0.0409746	-3.64551	(1 of 14) PF07645//PF07714//PF13947 - Calcium-binding EGF domain (EGF_CA) // Protein tyrosine kinase (Pkinase_Tyr) // Wall-associated receptor kinase galacturonan-binding (GUB_WAK_bind)	AT1G21210	WAK4	wall associated kinase 4
Misin19G138600	putative receptor-like protein kinase At4g00960; receptor-like protein kinase at4g00960	2.7.11.0	-0.0375968	-2.75377	-0.149529	-3.66394	(1 of 38) K04733 - interleukin-1 receptor-associated kinase 4 (IRAK4)	0	0	0
MisinT237700	wall-associated receptor kinase 5-like	2.7.11.0	-5.55355	-2.44207	-1.27492	-3.89426	(1 of 21) PF00069//PF07645//PF13947 - Protein kinase domain (Pkinase) // Calcium-binding EGF domain (EGF_CA) // Wall-associated receptor kinase galacturonan-binding (GUB_WAK_bind)	AT1G16110	WAKL6	wall associated kinase-like 6
Misin19G174100	predicted protein; lectin-domain containing receptor kinase	2.7.11.0	-0.000870484	-0.20491	-0.0424236	-4.07278	(1 of 2745) 2.7.11.1 - Non-specific serine/threonine protein kinase / Threonine-specific protein kinase	0	0	0
Misin09G184300	probable LRR receptor-like serine/threonine-protein kinase At3g47570; probable lrr receptor-like serine threonine-protein kinase at3g47570	2.7.11.0	-0.137683	-3.71444	-0.130353	-4.16332	(1 of 17) PF00069//PF00560//PF13855 - Protein kinase domain (Pkinase) // Leucine Rich Repeat (LRR_1) // Leucine rich repeat (LRR_8)	0	0	0
Misin07G227000	wall-associated receptor kinase 3-like	2.7.11.0	-2.25394	-3.11735	-0.133525	-4.27619	(1 of 27) PTHR27005:SF32 - F16F4.7 PROTEIN-RELATED	AT1G16110	WAKL6	wall associated kinase-like 6
Misin19G057800	putative wall-associated receptor kinase-like 16	2.7.11.0	-0.159647	-1.39061	-0.0541791	-4.52388	(1 of 195) PF13947 - Wall-associated receptor kinase galacturonan-binding (GUB_WAK_bind)	0	0	0
Misin18G082000	putative wall-associated receptor kinase-like 16	2.7.11.0	-0.073021	-0.276036	-0.0446017	-4.57599	(1 of 2) PF00008//PF13947 - EGF-like domain (EGF) // Wall-associated receptor kinase galacturonan-binding (GUB_WAK_bind)	0	0	0
Misin07G225300	wall-associated receptor kinase 2-like	2.7.11.0	-2.6273	-3.32077	-1.42461	-4.71175	(1 of 55) PF00069//PF13947 - Protein kinase domain (Pkinase) // Wall-associated receptor kinase galacturonan-binding (GUB_WAK_bind)	AT1G16110	WAKL6	wall associated kinase-like 6
MisinT403300	putative leucine-rich repeat receptor-like protein kinase At2g19210; leucine-rich repeat receptor-like protein kinase at2g19210	2.7.11.0	0	0	-0.00880479	-4.74794	(1 of 2) PF00069//PF12819//PF13855 - Protein kinase domain (Pkinase) // Carbohydrate-binding protein of the ER (Malectin_like) // Leucine rich repeat (LRR_8)	AT1G05700	AT1G05700	0
Misin19G027100	cysteine-rich receptor-like protein kinase 10	2.7.11.0	-0.104492	-2.18246	-0.0949511	-4.86141	(1 of 42) PF01657//PF07714 - Salt stress response/antifungal (Stress-antifung) // Protein tyrosine kinase (Pkinase_Tyr)	0	0	0
Misin07G226500	wall-associated receptor kinase 3-like	2.7.11.0	-2.1765	-3.25104	-1.73826	-4.92097	(1 of 27) PTHR27005:SF32 - F16F4.7 PROTEIN-RELATED	AT1G16110	WAKL6	wall associated kinase-like 6
Misin18G180000	L-type lectin-domain containing receptor kinase IX.1-like; l-type lectin-domain containing receptor kinase -like	2.7.11.0	0	-1.72171	-0.0764351	-4.93222	(1 of 90) PF00069//PF00139 - Protein kinase domain (Pkinase) // Legume lectin domain (Lectin_legB)	0	0	0
Misin03G285000	Cysteine-rich receptor-like protein kinase 19; cysteine-rich receptor-like protein kinase partial	2.7.11.0	-0.0389256	0.0102981	-0.0429786	-4.97291	(1 of 2745) 2.7.11.1 - Non-specific serine/threonine protein kinase / Threonine-specific protein kinase	AT4G21366	AT4G21366	0
Misin06G344800	Receptor-like protein kinase HSL1; receptor-like protein kinase hsl1	2.7.11.0	-0.0771141	-2.34305	-0.0748956	-5.00743	(1 of 2) PTHR27000:SF97 - LEUCINE-RICH RECEPTOR-LIKE PROTEIN KINASE	AT1G72180	AT1G72180	0
Misin18G028200	cysteine-rich receptor-like protein kinase 10	2.7.11.0	-0.0314536	-4.17051	-0.114527	-5.1409	(1 of 42) PF01657//PF07714 - Salt stress response/antifungal (Stress-antifung) // Protein tyrosine kinase (Pkinase_Tyr)	0	0	0
Misin17G003000	L-type lectin-domain containing receptor kinase IV.1-like; l-type lectin-domain containing receptor kinase -like	2.7.11.0	-0.0141277	-3.94959	-0.0897639	-5.294	(1 of 2745) 2.7.11.1 - Non-specific serine/threonine protein kinase / Threonine-specific protein kinase	0	0	0
Misin11G246000	phytosulfokine receptor 1	2.7.11.0	-0.0119375	-8.27837	-0.0158067	-5.48856	(1 of 67) PF00560//PF08263//PF13855 - Leucine Rich Repeat (LRR_1) // Leucine rich repeat N-terminal domain (LRRNT_2) // Leucine rich repeat (LRR_8)	0	0	0
Misin07G225400	TPA: putative wall-associated receptor protein kinase family protein; tpa: wall-associated receptor protein kinase family protein	2.7.11.0	-0.0129898	-0.245755	-0.0361816	-5.60626	(1 of 195) PF13947 - Wall-associated receptor kinase galacturonan-binding (GUB_WAK_bind)	0	0	0
Misin03G287200	TPA: putative DUF26-domain receptor-like protein kinase family protein; tpa: duf26-domain receptor-like protein kinase family protein	2.7.11.0	-0.174114	-0.0326715	-0.0288532	-5.68061	(1 of 32) PF00069//PF01657 - Protein kinase domain (Pkinase) // Salt stress response/antifungal (Stress-antifung)	AT3G45860	CRK4	cysteine-rich RLK (RECEPTOR-like protein kinase) 4
Misin17G208300	putative leucine-rich repeat receptor-like protein kinase At2g19210; leucine-rich repeat receptor-like protein kinase at2g19210	2.7.11.0	-0.000909832	-0.0278578	-0.0348297	-5.68539	(1 of 9) PF07714//PF12819//PF13855 - Protein tyrosine kinase (Pkinase_Tyr) // Carbohydrate-binding protein of the ER (Malectin_like) // Leucine rich repeat (LRR_8)	AT1G05700	AT1G05700	0
Misin07G233000	putative wall-associated receptor kinase-like 16	2.7.11.0	-0.138705	-2.40717	-0.152055	-5.81614	(1 of 14) PF07645//PF07714//PF13947 - Calcium-binding EGF domain (EGF_CA) // Protein tyrosine kinase (Pkinase_Tyr) // Wall-associated receptor kinase galacturonan-binding (GUB_WAK_bind)	AT1G21210	WAK4	wall associated kinase 4
Misin07G415200	wall-associated receptor kinase 5-like	2.7.11.0	-0.109568	-11.3868	-0.046188	-6.23683	(1 of 27) PTHR27005:SF32 - F16F4.7 PROTEIN-RELATED	AT1G16110	WAKL6	wall associated kinase-like 6
Misin07G233100	putative wall-associated receptor kinase-like 16	2.7.11.0	-0.0832247	-4.54124	-3.37641	-6.63884	(1 of 14) PF07645//PF07714//PF13947 - Calcium-binding EGF domain (EGF_CA) // Protein tyrosine kinase (Pkinase_Tyr) // Wall-associated receptor kinase galacturonan-binding (GUB_WAK_bind)	AT1G21210	WAK4	wall associated kinase 4
Misin03G022700	putative wall-associated receptor kinase-like 16	2.7.11.0	-0.102301	-2.81083	-1.9574	-6.6868	(1 of 4) PF00069//PF07645 - Protein kinase domain (Pkinase) // Calcium-binding EGF domain (EGF_CA)	AT1G21210	WAK4	wall associated kinase 4
Misin19G027000	cysteine-rich receptor-like protein kinase 10	2.7.11.0	-0.0599237	-0.301987	-2.59489	-7.04021	(1 of 139) PF01657 - Salt stress response/antifungal (Stress-antifung)	0	0	0
Misin04G034400	putative receptor-like protein kinase	2.7.11.0	-0.0157148	-7.74962	-0.0669315	-8.91899	(1 of 27) PF00139//PF07714 - Legume lectin domain (Lectin_legB) // Protein tyrosine kinase (Pkinase_Tyr)	0	0	0
Misin04G033300	predicted protein; lectin-domain containing receptor kinase	2.7.11.0	-0.00097418	-0.0184694	-0.0136349	-9.48535	(1 of 90) PF00069//PF00139 - Protein kinase domain (Pkinase) // Legume lectin domain (Lectin_legB)	AT2G37710	RLK	receptor lectin kinase
Misin07G416100	wall-associated receptor kinase 5-like	2.7.11.0	-3.40693	-0.325114	-9.09185	-10.8682	(1 of 27) PTHR27005:SF32 - F16F4.7 PROTEIN-RELATED	AT1G16110	WAKL6	wall associated kinase-like 6
Misin07G148400	putative cysteine-rich receptor-like protein kinase 35	2.7.11.0	-0.0739203	-0.0748188	-0.0147178	-11.292	(1 of 2745) 2.7.11.1 - Non-specific serine/threonine protein kinase / Threonine-specific protein kinase	0	0	0
MisinT237600	wall-associated receptor kinase 5-like	2.7.11.0	-0.025562	-0.188938	-0.0679267	-11.4723	0	0	0	0
Misin01G349100	calcium-binding protein 39-like	2.7.11	-0.721935	-1.88261	-0.073277	-0.124438	(1 of 7) K08272 - calcium binding protein 39 (CAB39, MO25)	AT5G18940	AT5G18940	0
Misin02G352500	calcium-binding protein 39-like	2.7.11	-0.0724152	-1.70889	0.0129541	-1.17586	(1 of 7) K08272 - calcium binding protein 39 (CAB39, MO25)	AT5G18940	AT5G18940	0
Misin09G188000	serine/threonine protein kinase; serine threonine protein kinase	2.7.10.2	0.0106607	-0.529272	0.0244856	0.618785	(1 of 107) 2.7.10.2 - Non-specific protein-tyrosine kinase / Cytoplasmic protein tyrosine kinase	0	0	0
MisinT453600	cysteine-rich receptor-like protein kinase 10	2.7.10.2	0	-8.21112	0	-0.0505545	(1 of 107) 2.7.10.2 - Non-specific protein-tyrosine kinase / Cytoplasmic protein tyrosine kinase	0	0	0
Misin06G113500	somatic embryogenesis receptor kinase 1-like	2.7.10.1; 1.3.1.74	-0.0487813	2.15682	-0.0628847	-0.0640614	(1 of 6) PTHR27001:SF1 - BRASSINOSTEROID INSENSITIVE 1-ASSOCIATED RECEPTOR KINASE 1-RELATED	0	0	0
Misin03G147700	receptor-like protein kinase At3g21340; receptor-like protein kinase at3g21340	2.7.10.1	-0.121632	-0.103107	-0.000408743	0.19824	(1 of 78) 2.7.10.1//2.7.11.1 - Receptor protein-tyrosine kinase / Receptor protein tyrosine kinase // Non-specific serine/threonine protein kinase / Threonine-specific protein kinase	0	0	0
Misin12G192600	calcium-dependent protein kinase 26-like	2.7.10.0; 2.7.11.17	-0.246934	-1.12981	-0.00128862	-0.873167	(1 of 4) PTHR24349//PTHR24349:SF83 - SERINE/THREONINE-PROTEIN KINASE // CALCIUM-DEPENDENT PROTEIN KINASE 6	AT2G17290	CPK6	calcium dependent protein kinase 6
Misin11G184100	calcium-dependent protein kinase 26-like	2.7.10.0; 2.7.11.17	-0.336077	-1.11029	-0.350765	-1.02681	(1 of 4) PTHR24349//PTHR24349:SF83 - SERINE/THREONINE-PROTEIN KINASE // CALCIUM-DEPENDENT PROTEIN KINASE 6	AT2G17290	CPK6	calcium dependent protein kinase 6
Misin13G172900	PTI1-like tyrosine-protein kinase 3; pti1-like tyrosine-protein kinase 3	2.7.10.0	-0.0109194	-0.204272	-0.140985	-0.0259507	(1 of 6) PTHR27001:SF115 - PTI1-LIKE TYROSINE-PROTEIN KINASE 1-RELATED	0	0	0
Misin03G011600	probable receptor-like protein kinase At1g49730; probable receptor-like protein kinase at1g49730	2.7.10.0	-0.138842	-1.57733	-0.0470542	-0.302127	(1 of 2) PTHR27001//PTHR27001:SF20 - FAMILY NOT NAMED // PROTEIN KINASE FAMILY PROTEIN	AT5G22050	AT5G22050	0
Misin10G104600	mitogen-activated protein kinase kinase kinase YODA-like; mitogen-activated protein kinase kinase kinase yoda-like	2.7.10.0	-0.596883	-0.85094	-0.108943	-0.315038	(1 of 3) PTHR24361//PTHR24361:SF310 - MITOGEN-ACTIVATED KINASE KINASE KINASE // MITOGEN-ACTIVATED PROTEIN KINASE KINASE KINASE 3	AT1G53570	MAP3KA	mitogen-activated protein kinase kinase kinase 3
Misin15G038600	probable LRR receptor-like serine/threonine-protein kinase MRH1; probable lrr receptor-like serine threonine-protein kinase mrh1	2.7.10.0	-0.461098	0.046114	0.0348025	-1.17203	(1 of 2745) 2.7.11.1 - Non-specific serine/threonine protein kinase / Threonine-specific protein kinase	0	0	0
Misin09G111100	mitogen-activated protein kinase kinase kinase YODA-like; mitogen-activated protein kinase kinase kinase yoda-like	2.7.10.0	-0.660293	-0.8432	-0.364316	-1.19091	(1 of 3) PTHR24361//PTHR24361:SF310 - MITOGEN-ACTIVATED KINASE KINASE KINASE // MITOGEN-ACTIVATED PROTEIN KINASE KINASE KINASE 3	AT1G53570	MAP3KA	mitogen-activated protein kinase kinase kinase 3
Misin19G122000	pyrophosphate--fructose 6-phosphate 1-phosphotransferase subunit beta	2.7.1.90; 2.7.1.11	-0.28954	-0.101927	-0.0779865	-1.41032	(1 of 4) PTHR13697//PTHR13697:SF26 - PHOSPHOFRUCTOKINASE // SUBFAMILY NOT NAMED	AT1G12000	AT1G12000	0
Misin05G041800	polynucleotide 5'-hydroxyl-kinase NOL9; polynucleotide 5 -hydroxyl-kinase nol9	2.7.1.78	-0.00762827	0.126293	0.000109699	0.153142	(1 of 2) 2.7.1.78 - Polynucleotide 5'-hydroxyl-kinase	AT5G11010	AT5G11010	0
Misin16G148100	Deoxycytidine kinase; deoxycytidine kinase	2.7.1.74	0.310757	1.4288	0.00984807	0.513302	(1 of 4) 2.7.1.74 - Deoxycytidine kinase	AT1G72040	dNK	deoxyribonucleoside kinase
Misin05G037300	TPA: hexokinase-1 isoform 1; uncharacterized protein loc100192075 isoform x2	2.7.1.7; 2.7.1.4; 2.7.1.2	0.212427	2.29866	0.301059	0.545354	(1 of 2) PTHR19443//PTHR19443:SF17 - HEXOKINASE // SUBFAMILY NOT NAMED	0	0	0
Misin16G080200	HXK7_ORYSJ RecName: Full=Hexokinase-7; AltName: Full=Hexokinase-6; hxk7_orysj ame: full=hexokinase-7 ame: full=hexokinase-6	2.7.1.7; 2.7.1.4; 2.7.1.2	-0.164974	0.0458059	-0.0329857	0.258865	(1 of 2) PTHR19443//PTHR19443:SF20 - HEXOKINASE // SUBFAMILY NOT NAMED	0	0	0
MisinT434100	hexokinase-3 isoform X1; hexokinase-3 isoform x1	2.7.1.7; 2.7.1.4; 2.7.1.2	0.479945	1.81359	0.149536	0.206155	(1 of 2) PTHR19443//PTHR19443:SF6 - HEXOKINASE // HEXOKINASE-3-RELATED	AT1G50460	HKL1	hexokinase-like 1
Misin05G272400	predicted protein; hexokinase-6	2.7.1.7; 2.7.1.4; 2.7.1.2	-0.0169614	-0.952004	-1.24297	-1.53784	(1 of 2) PTHR19443//PTHR19443:SF15 - HEXOKINASE // SUBFAMILY NOT NAMED	AT2G19860	HXK2	hexokinase 2
Misin02G316300	1-phosphatidylinositol-3-phosphate 5-kinase FAB1B-like; 1-phosphatidylinositol-3-phosphate 5-kinase fab1b-like	2.7.1.68	-0.104889	-0.336615	-0.132375	-0.501658	(1 of 3) PTHR11353//PTHR11353:SF98 - CHAPERONIN // SUBFAMILY NOT NAMED	0	0	0
Misin12G254100	6,7-dimethyl-8-ribityllumazine synthase, chloroplastic; -dimethyl-8-ribityllumazine chloroplastic	2.7.1.67	-0.0424014	-0.0065686	0.00190394	-2.36287	(1 of 3) K00794 - 6,7-dimethyl-8-ribityllumazine synthase (ribH, RIB4)	AT2G44050	COS1	COI1 SUPPRESSOR1
Misin05G153100	hydroxyethylthiazole kinase	2.7.1.50	0.292502	2.394	0.127337	0.226318	(1 of 2) 2.7.1.50 - Hydroxyethylthiazole kinase	AT3G24030	AT3G24030	0
Misin07G454200	phosphoribulokinase, chloroplastic	2.7.1.48; 2.7.1.19	-0.0813035	-0.341245	-0.0229837	-0.802325	(1 of 3) K00855 - phosphoribulokinase (PRK, prkB)	AT1G32060	PRK	phosphoribulokinase
Misin13G161700	uridine kinase-like protein 1, chloroplastic; uridine kinase-like protein chloroplastic	2.7.1.48	0.384705	1.54971	0.823822	1.15461	(1 of 9) 2.4.2.9//2.7.1.48 - Uracil phosphoribosyltransferase / UMP pyrophosphorylase // Uridine kinase / Uridine monophosphokinase	0	0	0
Misin06G200500	plastidial pyruvate kinase 2	2.7.1.40	0.0224739	0.80015	-0.0128234	1.16791	(1 of 2) PTHR11817:SF2 - PLASTIDIAL PYRUVATE KINASE 2	AT5G52920	PKP-BETA1	plastidic pyruvate kinase beta subunit 1
Misin05G336600	fructokinase-like 1, chloroplastic; fructokinase-like chloroplastic	2.7.1.4	0.106312	1.06422	0.0637841	0.246469	(1 of 2) PTHR10584:SF175 - FRUCTOKINASE-LIKE 1	AT3G54090	FLN1	fructokinase-like 1
Misin06G334200	fructokinase-like 1, chloroplastic; fructokinase-like chloroplastic	2.7.1.4	0.0481912	1.71484	0.09781	0.19918	(1 of 2) PTHR10584:SF175 - FRUCTOKINASE-LIKE 1	AT3G54090	FLN1	fructokinase-like 1
Misin07G212900	fructokinase-2	2.7.1.4	-0.972042	-0.066894	-0.0745805	-0.417124	(1 of 2) PTHR10584:SF169 - FRUCTOKINASE-5-RELATED	AT4G10260	AT4G10260	0
MisinT018000	homoserine kinase; homoserine partial	2.7.1.39	-0.0579685	-0.0421985	-0.0989358	-0.197537	(1 of 2) 2.7.1.39 - Homoserine kinase	0	0	0
Misin03G237100	pantothenate kinase 2	2.7.1.33	-0.0929908	-0.102962	-1.20805	-0.275073	(1 of 3) K09680 - type II pantothenate kinase (coaW)	AT4G32180	PANK2	pantothenate kinase 2
Misin16G127800	NAD kinase 1; nad kinase 1	2.7.1.23	0.182006	0.115323	0.375184	0.990859	(1 of 6) K00858 - NAD+ kinase (ppnK, NADK)	AT3G21070	NADK1	NAD kinase 1
Misin18G105400	probable fructokinase-6, chloroplastic; probable fructokinase- chloroplastic	2.7.1.15	0.00322106	0.0819466	-0.0179354	7.14587	(1 of 2) PTHR10584:SF181 - PUTATIVE-RELATED	AT1G66430	AT1G66430	0
Misin11G106300	ATP-dependent 6-phosphofructokinase 2-like; atp-dependent 6-phosphofructokinase 2-like	2.7.1.11	1.00221	2.43291	0.0513912	2.109	(1 of 3) PTHR13697//PTHR13697:SF11 - PHOSPHOFRUCTOKINASE // 6-PHOSPHOFRUCTOKINASE 2	AT5G47810	PFK2	phosphofructokinase 2
Misin12G113600	ATP-dependent 6-phosphofructokinase 2; atp-dependent 6-phosphofructokinase 2	2.7.1.11	-0.000804489	0.203896	0.0419827	1.73543	(1 of 3) PTHR13697//PTHR13697:SF11 - PHOSPHOFRUCTOKINASE // 6-PHOSPHOFRUCTOKINASE 2	AT5G47810	PFK2	phosphofructokinase 2
Misin16G078900	6-phosphofructokinase 2	2.7.1.11	-0.075882	-0.116461	-0.00441798	-0.0565324	(1 of 4) PTHR13697//PTHR13697:SF23 - PHOSPHOFRUCTOKINASE // SUBFAMILY NOT NAMED	0	0	0
Misin06G027600	6-phosphofructokinase 2	2.7.1.11	-0.7651	-0.554048	-0.0097847	-0.287664	(1 of 2) PTHR13697//PTHR13697:SF31 - PHOSPHOFRUCTOKINASE // SUBFAMILY NOT NAMED	0	0	0
Misin05G036600	6-phosphofructokinase 2	2.7.1.11	-0.997046	-1.34737	-0.0125824	-0.386144	(1 of 2) PTHR13697//PTHR13697:SF31 - PHOSPHOFRUCTOKINASE // SUBFAMILY NOT NAMED	0	0	0
Misin13G071100	diacylglycerol kinase 4-like	2.7.1.107	0.00239502	0.0401913	0.0412677	7.42899	(1 of 15) K00901 - diacylglycerol kinase (ATP) (dgkA, DGK)	AT5G57690	DGK4	diacylglycerol kinase 4
Misin01G316800	diacylglycerol kinase 1	2.7.1.107	0.133891	0.582131	0.0267491	1.56759	(1 of 2) PTHR11255:SF54 - DIACYLGLYCEROL KINASE 1	AT5G07920	DGK1	diacylglycerol kinase1
Misin01G383700	6-phosphofructo-2-kinase/fructose-2,6-bisphosphatase isoform X1; 6-phosphofructo-2-kinase fructose- -bisphosphatase isoform x1	2.7.1.105	-0.0283818	-0.118954	-0.0410975	-0.0493322	(1 of 2) PTHR10606//PTHR10606:SF43 - 6-PHOSPHOFRUCTO-2-KINASE/FRUCTOSE-2,6-BISPHOSPHATASE // SUBFAMILY NOT NAMED	0	0	0
Misin19G239600	aminodeoxychorismate synthase, chloroplastic; aminodeoxychorismate chloroplastic	2.6.1.85	-0.0192399	-0.154376	-1.48382	0.0480177	(1 of 4) 2.6.1.85 - Aminodeoxychorismate synthase / ADC synthase	0	0	0
Misin03G002600	Nicotianamine aminotransferase A; nicotianamine aminotransferase a	2.6.1.80	-0.828047	-2.58065	-0.0234251	-2.05406	(1 of 3) PTHR11751//PTHR11751:SF400 - SUBGROUP I AMINOTRANSFERASE RELATED // SUBFAMILY NOT NAMED	AT5G36160	AT5G36160	0
Misin03G002900	Nicotianamine aminotransferase A; nicotianamine aminotransferase a	2.6.1.80	-0.107819	-2.13049	-0.0428477	-3.17087	(1 of 3) PTHR11751//PTHR11751:SF400 - SUBGROUP I AMINOTRANSFERASE RELATED // SUBFAMILY NOT NAMED	0	0	0
MisinT157700	Nicotianamine aminotransferase A; nicotianamine aminotransferase a	2.6.1.80	-1.58839	-2.78899	-0.085713	-4.64933	(1 of 3) PTHR11751//PTHR11751:SF400 - SUBGROUP I AMINOTRANSFERASE RELATED // SUBFAMILY NOT NAMED	AT5G36160	AT5G36160	0
Misin02G278100	branched-chain-amino-acid aminotransferase 5, chloroplastic-like; branched-chain-amino-acid aminotransferase chloroplastic-like	2.6.1.42	-0.668292	-0.752625	-0.101593	-1.78271	(1 of 2) 2.6.1.88 - Methionine transaminase / Methionine-oxo-acid transaminase	AT3G49680	BCAT3	branched-chain aminotransferase 3
Misin02G133000	ornithine aminotransferase, mitochondrial; ornithine mitochondrial	2.6.1.13	0.220774	0.425929	0.681756	1.50184	(1 of 2) 2.6.1.13 - Ornithine aminotransferase / Ornithine--oxo-acid transaminase	AT5G46180	DELTA-OAT	ornithine-delta-aminotransferase
Misin10G168300	probable aminotransferase TAT2; probable aminotransferase tat2	2.6.1.0	1.49713	1.61646	0.504907	1.42247	(1 of 2) KOG0259 - Tyrosine aminotransferase	0	0	0
MisinT106500	Nicotianamine aminotransferase A; nicotianamine aminotransferase a	2.6.1.0	0.549325	0.421753	0.238487	0.656305	(1 of 3) PTHR11751//PTHR11751:SF412 - SUBGROUP I AMINOTRANSFERASE RELATED // SUBFAMILY NOT NAMED	AT5G36160	AT5G36160	0
Misin03G183100	thermospermine synthase ACAULIS5; thermospermine synthase acaulis5	2.5.1.79; 2.5.1.22	0.00707913	11.5439	0.00683591	9.18943	(1 of 1) K18787 - thermospermine synthase (ACL5)	AT5G19530	ACL5	ACAULIS 5
Misin08G054300	porphobilinogen deaminase, chloroplastic	2.5.1.61	0.661165	0.920615	0.0688272	1.33734	(1 of 2) K01749 - hydroxymethylbilane synthase (hemC, HMBS)	AT5G08280	HEMC	hydroxymethylbilane synthase
Misin06G133000	S-adenosylmethionine synthase 1; s-adenosylmethionine synthase 1	2.5.1.6	1.03903	0.859621	0.0907385	0.715363	(1 of 2) PTHR11964//PTHR11964:SF19 - S-ADENOSYLMETHIONINE SYNTHETASE // SUBFAMILY NOT NAMED	0	0	0
Misin19G042900	cysteine synthase-like	2.5.1.47; 2.7.1.11	-1.2992	-0.153132	-0.0701127	0.00446795	(1 of 16) K01738 - cysteine synthase A (cysK)	0	0	0
Misin19G040600	ATP-dependent 6-phosphofructokinase 7-like; atp-dependent 6-phosphofructokinase 7-like	2.5.1.47; 2.7.1.11	-0.368392	-0.95543	-0.00878769	-0.177557	(1 of 2) PTHR13697//PTHR13697:SF7 - PHOSPHOFRUCTOKINASE // 6-PHOSPHOFRUCTOKINASE 1-RELATED	AT4G26270	PFK3	phosphofructokinase 3
Misin05G309300	cysteine synthase-like	2.5.1.47	0.157854	3.39207	0.0140554	2.09286	(1 of 2) PTHR10314:SF90 - S-SULFOCYSTEINE SYNTHASE, CHLOROPLASTIC-RELATED	AT3G03630	CS26	cysteine synthase 26
Misin05G090500	cysteine synthase	2.5.1.47	-0.507529	-1.1853	-0.371719	-1.36176	(1 of 2) PTHR10314:SF110 - CYSTEINE SYNTHASE	AT2G43750	OASB	O-acetylserine (thiol) lyase B
Misin03G312800	Geranylgeranyl pyrophosphate synthase, chloroplastic; geranylgeranyl diphosphate synthase	2.5.1.29	0.152782	0.357893	0.0393043	1.06885	(1 of 2) 2.5.1.1//2.5.1.10//2.5.1.29 - Dimethylallyltranstransferase / Prenyltransferase // (2E,6E)-farnesyl diphosphate synthase / Geranyltranstransferase // Geranylgeranyl diphosphate synthase / Geranylgeranyl-PP synthetase	0	0	0
Misin01G299900	predicted protein; glutathione s-transferase gstu6	2.5.1.18	-0.0319358	0	0	0	(1 of 3) PTHR11260//PTHR11260:SF232 - GLUTATHIONE S-TRANSFERASE, GST, SUPERFAMILY, GST DOMAIN CONTAINING // SUBFAMILY NOT NAMED	AT1G10360	GSTU18	glutathione S-transferase TAU 18
Misin06G367700	glutathione S-transferase 3; glutathione s-transferase 3	2.5.1.18	0.659696	1.12914	-0.0542322	0.904383	(1 of 2) PTHR11260:SF201 - GLUTATHIONE S-TRANSFERASE F14-RELATED	0	0	0
Misin04G266200	titin-like isoform X5	2.5.1.18	-0.0319046	-0.441638	-0.389535	-0.754458	(1 of 1) PTHR11260//PTHR11260:SF205 - GLUTATHIONE S-TRANSFERASE, GST, SUPERFAMILY, GST DOMAIN CONTAINING // SUBFAMILY NOT NAMED	0	0	0
Misin04G213300	glutathione transferase GST 23-like; glutathione transferase gst 23-like	2.5.1.18	-0.795295	-0.67664	-0.0770026	-1.10568	(1 of 4) PTHR11260//PTHR11260:SF233 - GLUTATHIONE S-TRANSFERASE, GST, SUPERFAMILY, GST DOMAIN CONTAINING // SUBFAMILY NOT NAMED	AT3G09270	GSTU8	glutathione S-transferase TAU 8
Misin02G286200	probable glutathione S-transferase GSTU6; probable glutathione s-transferase gstu6	2.5.1.18	-2.19383	-0.205972	-0.0459699	-5.3295	(1 of 5) PTHR11260//PTHR11260:SF200 - GLUTATHIONE S-TRANSFERASE, GST, SUPERFAMILY, GST DOMAIN CONTAINING // SUBFAMILY NOT NAMED	0	0	0
Misin01G299800	probable glutathione S-transferase GSTU6; probable glutathione s-transferase gstu6	2.5.1.18	-2.07198	-3.92695	-0.0480583	-5.71784	(1 of 5) PTHR11260//PTHR11260:SF200 - GLUTATHIONE S-TRANSFERASE, GST, SUPERFAMILY, GST DOMAIN CONTAINING // SUBFAMILY NOT NAMED	0	0	0
Misin02G317100	protein STRUBBELIG-RECEPTOR FAMILY 7; protein strubbelig-receptor family 7	2.5.1.15; 2.7.6.3	-1.16521	-0.141637	-0.147329	-1.25114	(1 of 107) 2.7.10.2 - Non-specific protein-tyrosine kinase / Cytoplasmic protein tyrosine kinase	0	0	0
Misin16G249600	solanesyl-diphosphate synthase 2, chloroplastic; solanesyl-diphosphate synthase chloroplastic	2.5.1.11	-0.0674791	-0.554576	-0.911667	-0.676456	(1 of 2) 2.5.1.30 - Heptaprenyl diphosphate synthase / Trans-hexaprenyltranstransferase	AT1G17050	SPS2	solanesyl diphosphate synthase 2
Misin04G274500	phytoene synthase 2, chloroplastic; phytoene synthase chloroplastic	2.5.1.0	3.97765	4.60692	0.0554041	6.03956	(1 of 5) K02291 - phytoene synthase (crtB)	0	0	0
MisinT545200	Hypoxanthine-guanine phosphoribosyltransferase; hypoxanthine-guanine phosphoribosyltransferase	2.4.2.8	-0.0686895	-0.352012	-0.16471	-0.969262	(1 of 2) 2.4.2.8 - Hypoxanthine phosphoribosyltransferase / Transphosphoribosidase	AT1G71750	HGPT	Hypoxanthine-guanine phosphoribosyltransferase
Misin07G351600	poly [ADP-ribose] polymerase 3	2.4.2.30; 6.5.1.1	-0.0114881	0	-0.0537482	0.108946	(1 of 2) PTHR10459//PTHR10459:SF54 - DNA LIGASE // POLY [ADP-RIBOSE] POLYMERASE 3	AT5G22470	AT5G22470	0
Misin03G101000	poly [ADP-ribose] polymerase 1	2.4.2.30; 6.5.1.1	0.0433893	-0.109235	-0.0653912	0.090964	(1 of 3) PTHR10459//PTHR10459:SF60 - DNA LIGASE // POLY [ADP-RIBOSE] POLYMERASE 1	0	0	0
Misin03G086800	probable galactinol--sucrose galactosyltransferase 2	2.4.1.82	1.27004	1.59216	0.0733926	4.66436	(1 of 7) K06617 - raffinose synthase (E2.4.1.82)	AT3G57520	SIP2	seed imbibition 2
Misin04G077500	probable galactinol--sucrose galactosyltransferase 2	2.4.1.82	0.0562404	1.72318	0.0128265	3.6166	(1 of 15) 2.4.1.82 - Galactinol--sucrose galactosyltransferase / Raffinose synthase	0	0	0
Misin01G037000	probable galactinol--sucrose galactosyltransferase 2	2.4.1.82	0.645737	0.406288	0.0473578	2.05635	(1 of 7) K06617 - raffinose synthase (E2.4.1.82)	AT3G57520	SIP2	seed imbibition 2
Misin04G222700	probable galacturonosyltransferase 4	2.4.1.43	-0.057251	-1.85899	-0.0014151	0.379824	(1 of 50) 2.4.1.43 - Polygalacturonate 4-alpha-galacturonosyltransferase	0	0	0
Misin02G500700	callose synthase 3	2.4.1.34	0.715434	0.540482	0.550505	1.64496	(1 of 2) PTHR12741:SF21 - CALLOSE SYNTHASE 3	0	0	0
Misin01G499800	Callose synthase 3; callose synthase 3	2.4.1.34	0.353313	0.670232	0.22895	1.29144	(1 of 2) PTHR12741:SF21 - CALLOSE SYNTHASE 3	0	0	0
Misin06G219500	callose synthase 12-like	2.4.1.34	0.266255	1.38933	0.0918322	0.973475	(1 of 2) PTHR12741:SF14 - CALLOSE SYNTHASE 12	AT4G03550	GSL05	glucan synthase-like 5
MisinT018600	callose synthase 3-like	2.4.1.34	2.79772	-0.20421	-0.00548674	0.405394	(1 of 4) PTHR12741//PTHR12741:SF17 - LYST-INTERACTING PROTEIN LIP5 DOPAMINE RESPONSIVE PROTEIN DRG-1 // SUBFAMILY NOT NAMED	0	0	0
Misin19G002300	putative granule bound starch synthase	2.4.1.242	9.31868	11.9399	0.0105852	8.76657	(1 of 2) K13679 - granule-bound starch synthase [EC:2.4.1.242] Glc a1-4 Glc (WAXY)	0	0	0
Misin03G318000	putative GDP-fucose protein-O-fucosyltransferase 2; gdp-fucose protein-o-fucosyltransferase 2	2.4.1.221	-0.124274	-0.0896218	-0.0292298	-0.0346023	(1 of 2) K03691 - peptide-O-fucosyltransferase (POFUT)	AT1G17270	AT1G17270	0
Misin19G243000	probable xyloglucan endotransglucosylase/hydrolase protein 23; probable xyloglucan endotransglucosylase hydrolase protein 23	2.4.1.207; 3.2.1.0	-0.0707504	-0.163941	-0.0811458	-2.87258	(1 of 2) PTHR31062:SF47 - XYLOGLUCAN ENDOTRANSGLUCOSYLASE/HYDROLASE PROTEIN 21-RELATED	0	0	0
Misin13G061400	Xyloglucan endotransglycosylase/hydrolase protein 8; xyloglucan endotransglycosylase hydrolase protein 8	2.4.1.207	0.0568113	2.24302	0.000588993	8.49454	(1 of 38) K08235 - xyloglucan:xyloglucosyl transferase (E2.4.1.207)	0	0	0
Misin07G025300	probable xyloglucan endotransglucosylase/hydrolase protein 30; probable xyloglucan endotransglucosylase hydrolase protein 30	2.4.1.207	-0.129108	-0.0314233	-0.0181982	-0.00606713	(1 of 38) K08235 - xyloglucan:xyloglucosyl transferase (E2.4.1.207)	AT1G32170	XTH30	xyloglucan endotransglucosylase/hydrolase 30
Misin07G215000	putative starch branching enzyme I; starch branching enzyme partial	2.4.1.18; 3.2.1.0	1.70977	2.00586	0.195332	1.8721	(1 of 3) PTHR10357:SF110 - PROTEIN T04A8.7, ISOFORM A	0	0	0
Misin18G276400	putative starch branching enzyme I; starch branching enzyme partial	2.4.1.18; 3.2.1.0	1.5824	1.65976	0.00394196	1.00925	(1 of 3) PTHR10357:SF110 - PROTEIN T04A8.7, ISOFORM A	0	0	0
Misin05G197100	1,4-alpha-glucan-branching enzyme 3, chloroplastic/amyloplastic isoform X1; -alpha-glucan-branching enzyme chloroplastic amyloplastic isoform x1	2.4.1.18; 3.2.1.0	0.541598	1.81002	0.00256699	0.514902	(1 of 2) PTHR10357:SF119 - 1,4-ALPHA-GLUCAN-BRANCHING ENZYME 3, CHLOROPLASTIC/AMYLOPLASTIC	AT3G20440	EMB2729	EMBRYO DEFECTIVE 2729
Misin08G064900	probable sucrose-phosphate synthase 2	2.4.1.14; 2.4.1.13; 2.4.2.14	-0.323047	-0.72781	-0.145757	-0.296338	(1 of 2) PTHR12526//PTHR12526:SF347 - GLYCOSYLTRANSFERASE // SUBFAMILY NOT NAMED	0	0	0
Misin16G229500	probable sucrose-phosphate synthase 4	2.4.1.14; 2.4.1.13	0.780365	1.12637	0.525421	1.29788	(1 of 3) PTHR12526//PTHR12526:SF334 - GLYCOSYLTRANSFERASE // SUBFAMILY NOT NAMED	AT5G20280	SPS1F	sucrose phosphate synthase 1F
Misin17G242300	probable sucrose-phosphate synthase 4	2.4.1.14; 2.4.1.13	0.205311	0.596568	0.113495	1.11473	(1 of 3) PTHR12526//PTHR12526:SF334 - GLYCOSYLTRANSFERASE // SUBFAMILY NOT NAMED	AT5G20280	SPS1F	sucrose phosphate synthase 1F
Misin10G043000	probable sucrose-phosphate synthase 4	2.4.1.14; 2.4.1.13	1.01878	0.12159	0.00348403	-0.00765514	(1 of 3) PTHR12526//PTHR12526:SF334 - GLYCOSYLTRANSFERASE // SUBFAMILY NOT NAMED	0	0	0
Misin05G372400	sucrose-phosphate synthase	2.4.1.14; 2.4.1.13	-0.103377	-0.806233	-0.553345	-0.921299	(1 of 2) PTHR12526:SF360 - SUCROSE-PHOSPHATE SYNTHASE 3-RELATED	AT1G04920	SPS3F	sucrose phosphate synthase 3F
Misin06G380900	sucrose-phosphate synthase	2.4.1.14; 2.4.1.13	-0.199535	-1.05736	-0.526857	-0.983496	(1 of 2) PTHR12526:SF360 - SUCROSE-PHOSPHATE SYNTHASE 3-RELATED	AT1G04920	SPS3F	sucrose phosphate synthase 3F
Misin16G037300	probable glucuronosyltransferase Os05g0123100; probable glucuronosyltransferase os05g0123100	2.4.1.135	0.0514999	0.037833	-0.00230974	7.92575	(1 of 2) PTHR10896:SF16 - BETA-1,4-XYLOSYLTRANSFERASE IRX9-RELATED	AT2G37090	IRX9	IRREGULAR XYLEM 9
Misin01G358800	sucrose synthase 4	2.4.1.13	2.21176	2.0784	1.79987	2.60974	(1 of 2) PTHR12526:SF348 - SUCROSE SYNTHASE 2	AT4G02280	SUS3	sucrose synthase 3
MisinT250000	scopoletin glucosyltransferase-like	2.4.1.128	0.242205	1.65196	0.0412022	1.96712	(1 of 14) 2.4.1.128 - Scopoletin glucosyltransferase	0	0	0
Misin03G300300	scopoletin glucosyltransferase-like	2.4.1.128	1.24297	1.2789	0.0335674	0.464481	(1 of 14) 2.4.1.128 - Scopoletin glucosyltransferase	0	0	0
Misin03G366200	galactinol synthase 2	2.4.1.123	1.43236	0.405684	-0.0382671	0.418836	(1 of 2) PTHR11183//PTHR11183:SF49 - GLYCOGENIN // SUBFAMILY NOT NAMED	AT1G09350	GolS3	galactinol synthase 3
Misin03G174800	cellulose synthase A catalytic subunit 9 [UDP-forming]; cellulose synthase a catalytic subunit 9	2.4.1.12	0.0115882	0.0664717	0.00292307	10.9718	(1 of 2) PTHR13301//PTHR13301:SF28 - X-BOX TRANSCRIPTION FACTOR-RELATED // SUBFAMILY NOT NAMED	AT5G17420	IRX3	IRREGULAR XYLEM 3
Misin04G185900	cellulose synthase A catalytic subunit 9 [UDP-forming]; cellulose synthase a catalytic subunit 9	2.4.1.12	9.16631	0.0425774	0.00862332	10.4395	(1 of 2) PTHR13301//PTHR13301:SF28 - X-BOX TRANSCRIPTION FACTOR-RELATED // SUBFAMILY NOT NAMED	AT5G17420	IRX3	IRREGULAR XYLEM 3
Misin01G206300	cellulose synthase A catalytic subunit 7 [UDP-forming]; cellulose synthase a catalytic subunit 7	2.4.1.12	0.0274688	0.0440951	0.0023745	10.3919	(1 of 3) PTHR13301:SF63 - CELLULOSE SYNTHASE A CATALYTIC SUBUNIT 4 [UDP-FORMING]	AT5G44030	CESA4	cellulose synthase A4
Misin02G190600	cellulose synthase A catalytic subunit 7 [UDP-forming]; cellulose synthase a catalytic subunit 7	2.4.1.12	4.75316	0.220398	0.0106556	6.31291	(1 of 3) PTHR13301:SF63 - CELLULOSE SYNTHASE A CATALYTIC SUBUNIT 4 [UDP-FORMING]	AT5G44030	CESA4	cellulose synthase A4
Misin06G263100	cellulose synthase A catalytic subunit 4 [UDP-forming]; cellulose synthase a catalytic subunit 4	2.4.1.12	0.0231337	0.0955008	0.0125564	5.23341	(1 of 2) PTHR13301//PTHR13301:SF31 - X-BOX TRANSCRIPTION FACTOR-RELATED // CELLULOSE SYNTHASE A CATALYTIC SUBUNIT 8 [UDP-FORMING]	AT4G18780	IRX1	IRREGULAR XYLEM 1
Misin05G265800	cellulose synthase A catalytic subunit 4 [UDP-forming]; cellulose synthase a catalytic subunit 4	2.4.1.12	1.68111	0.300341	0.00980176	0.519271	(1 of 2) PTHR13301//PTHR13301:SF31 - X-BOX TRANSCRIPTION FACTOR-RELATED // CELLULOSE SYNTHASE A CATALYTIC SUBUNIT 8 [UDP-FORMING]	AT4G18780	IRX1	IRREGULAR XYLEM 1
Misin04G317100	probable mixed-linked glucan synthase 3	2.4.1.12	-0.0226694	0.0328979	-0.00409383	0.0716401	(1 of 5) PTHR13301//PTHR13301:SF44 - X-BOX TRANSCRIPTION FACTOR-RELATED // SUBFAMILY NOT NAMED	0	0	0
Misin12G077600	Cellulose synthase-like protein H1; cellulose synthase-like protein h1	2.4.1.12	-1.27509	-0.35175	-0.00421235	-0.0453045	(1 of 11) PTHR13301//PTHR13301:SF53 - X-BOX TRANSCRIPTION FACTOR-RELATED // CELLULOSE SYNTHASE-LIKE PROTEIN B1-RELATED	0	0	0
Misin19G010500	cellulose synthase-like protein D2; cellulose synthase-like protein d2	2.4.1.12	-0.060312	0.096855	-0.140134	-1.95427	(1 of 3) PTHR13301//PTHR13301:SF55 - X-BOX TRANSCRIPTION FACTOR-RELATED // SUBFAMILY NOT NAMED	AT3G03050	CSLD3	cellulose synthase-like D3
Misin12G077900	cellulose synthase-like protein H1; cellulose synthase-like protein h1	2.4.1.12	-0.650793	-0.285329	0.00908003	-3.58419	(1 of 11) PTHR13301//PTHR13301:SF53 - X-BOX TRANSCRIPTION FACTOR-RELATED // CELLULOSE SYNTHASE-LIKE PROTEIN B1-RELATED	0	0	0
Misin06G363200	dolichyl-diphosphooligosaccharide--protein glycosyltransferase subunit 2	2.4.1.119	0.0423159	1.03582	0.0156623	0.208972	(1 of 2) K12667 - oligosaccharyltransferase complex subunit delta (ribophorin II) (SWP1, RPN2)	AT4G21150	HAP6	HAPLESS 6
Misin19G069400	UDP-glucose flavonoid-3-O-glucosyltransferase; udp-glucose flavonoid-3-o-glucosyltransferase	2.4.1.115	3.03985	5.91407	0.0276132	2.79445	(1 of 2) K12930 - anthocyanidin 3-O-glucosyltransferase (BZ1)	AT1G30530	UGT78D1	UDP-glucosyl transferase 78D1
MisinT393000	soluble starch synthase III-2; soluble starch synthase iii-2	2.4.1.11	2.32223	1.45473	-0.0129144	2.17003	(1 of 2) PTHR12526//PTHR12526:SF345 - GLYCOSYLTRANSFERASE // SUBFAMILY NOT NAMED	AT1G11720	SS3	starch synthase 3
Misin07G334900	stromal cell-derived factor 2-like protein	2.4.1.109	-0.57706	-0.879147	-1.2348	-0.799444	(1 of 3) PTHR10050//PTHR10050:SF33 - DOLICHYL-PHOSPHATE-MANNOSE--PROTEIN MANNOSYLTRANSFERASE // SUBFAMILY NOT NAMED	AT2G25110	SDF2	stromal cell-derived factor 2-like protein precursor
Misin07G485600	alpha-glucan phosphorylase, H isozyme; alpha-glucan h isozyme	2.4.1.1	0.0705726	-0.108162	-0.000345156	0.194256	(1 of 5) 2.4.1.1 - Glycogen phosphorylase / Polyphosphorylase	0	0	0
Misin07G485600	alpha-glucan phosphorylase, H isozyme; alpha-glucan h isozyme	2.4.1.1	0.0705726	-0.108162	-0.000345156	0.194256	(1 of 5) 2.4.1.1 - Glycogen phosphorylase / Polyphosphorylase	0	0	0
MisinT158700	predicted protein; cytokinin-o-glucosyltransferase 3	2.4.1.0	0.197809	0.921404	0.128341	0.457347	(1 of 2) PTHR11926//PTHR11926:SF314 - GLUCOSYL/GLUCURONOSYL TRANSFERASES // SUBFAMILY NOT NAMED	0	0	0
Misin02G486600	hydroxymethylglutaryl-CoA synthase; hydroxymethylglutaryl- synthase	2.3.3.10	0.845752	0.36741	-0.11388	0.437639	(1 of 2) PTHR11877//PTHR11877:SF20 - HYDROXYMETHYLGLUTARYL-COA SYNTHASE // HYDROXYMETHYLGLUTARYL-COA SYNTHASE	AT4G11820	HMGS	HYDROXYMETHYLGLUTARYL-COA SYNTHASE
Misin17G159400	arginyl-tRNA--protein transferase 2-like; arginyl-trna--protein transferase 2-like	2.3.2.8	-0.017798	0.0273999	-7.87976	0.0670846	(1 of 3) 2.3.2.8 - Arginyltransferase / Arginyl-tRNA--protein transferase	0	0	0
Misin01G462900	predicted protein; uncharacterized protein loc101754334	2.3.1.88	-0.335496	-1.01872	0.000319648	-0.88746	(1 of 2) PTHR23091//PTHR23091:SF278 - N-TERMINAL ACETYLTRANSFERASE // ACYL-COA N-ACYLTRANSFERASES-LIKE PROTEIN	AT2G06025	AT2G06025	0
Misin01G478800	4-coumarate--CoA ligase-like 1; 4-coumarate-- ligase-like 1	2.3.1.86	-0.472738	-1.14645	-0.0718472	-1.19892	(1 of 11) K01904 - 4-coumarate--CoA ligase (4CL)	AT4G05160	AT4G05160	0
Misin01G193500	1-acyl-sn-glycerol-3-phosphate acyltransferase 1, chloroplastic; 1-acyl-sn-glycerol-3-phosphate acyltransferase chloroplastic	2.3.1.51	0.240047	1.05143	0.481754	0.649267	(1 of 1) K00655 - 1-acyl-sn-glycerol-3-phosphate acyltransferase (plsC)	AT4G30580	ATS2	0
Misin05G403400	long chain base biosynthesis protein 2a	2.3.1.50	-0.648978	-1.15483	-0.234095	-0.202033	(1 of 5) K00654 - serine palmitoyltransferase (SPT)	AT3G48780	SPT1	serine palmitoyltransferase 1
Misin06G370900	long chain base biosynthesis protein 2a	2.3.1.50	-0.148709	-0.616739	-0.0487361	-1.7095	(1 of 5) K00654 - serine palmitoyltransferase (SPT)	AT3G48780	SPT1	serine palmitoyltransferase 1
Misin03G054900	FHA domain containing protein, expressed	2.3.1.5; 2.3.1.48	0.0504965	0.163305	0.0170015	2.13941	(1 of 2) PTHR13233//PTHR13233:SF1 - MICROSPHERULE PROTEIN 1 // SUBFAMILY NOT NAMED	AT3G54350	emb1967	embryo defective 1967
Misin01G225700	histone acetyltransferase GCN5; histone acetyltransferase gcn5	2.3.1.48	0.00468671	-0.988278	-0.0258243	-0.0724591	(1 of 2) K06062 - histone acetyltransferase (PCAF, KAT2, GCN5)	AT3G54610	HAG1	histone acetyltransferase of the GNAT family 1
Misin06G355200	BTB/POZ and TAZ domain-containing protein 3 isoform X1; btb poz and taz domain-containing protein 3 isoform x1	2.3.1.48	-0.171969	-2.05234	-0.0430321	-0.605963	(1 of 2) PTHR24413:SF129 - BTB AND MATH DOMAIN-CONTAINING PROTEIN 42	AT1G05690	BT3	BTB and TAZ domain protein 3
Misin05G285000	O-acyltransferase WSD1; o-acyltransferase wsd1	2.3.1.20; 2.3.1.75	2.53142	2.13294	0.100315	3.01017	(1 of 5) 2.3.1.20//2.3.1.75 - Diacylglycerol O-acyltransferase / Diglyceride acyltransferase // Long-chain-alcohol O-fatty-acyltransferase / Wax synthase	AT1G72110	AT1G72110	0
Misin02G360800	octanoyltransferase isoform X2; octanoyltransferase isoform x2	2.3.1.181	0.25918	-0.110294	0.0192554	3.48894	(1 of 3) K03801 - lipoyl(octanoyl) transferase (lipB)	AT1G04640	LIP2	lipoyltransferase 2
Misin12G184600	acetylglutamate kinase-like	2.3.1.1; 2.7.2.8	0.106546	1.24607	0.0888026	0.416093	(1 of 1) PTHR23342:SF2 - ACETYLGLUTAMATE KINASE, CHLOROPLASTIC	AT3G57560	NAGK	N-acetyl-l-glutamate kinase
Misin02G298400	probable amino-acid acetyltransferase NAGS1, chloroplastic; probable amino-acid acetyltransferase chloroplastic	2.3.1.1	-0.288108	-0.965269	-0.0559194	-1.14175	(1 of 3) K14682 - amino-acid N-acetyltransferase (argAB)	AT2G22910	NAGS1	N-acetyl-l-glutamate synthase 1
Misin11G057300	serine carboxypeptidase-like 45	2.3.1.0; 3.4.16.0	-0.123504	0.0109049	-0.0127976	0.0181402	(1 of 2) PTHR11802//PTHR11802:SF22 - SERINE PROTEASE FAMILY S10 SERINE CARBOXYPEPTIDASE // SUBFAMILY NOT NAMED	0	0	0
Misin02G434600	3-ketoacyl-CoA synthase 6-like; 3-ketoacyl- synthase 6-like	2.3.1.0	0.824733	0.274149	-0.0255922	1.38433	(1 of 2) PTHR31561:SF5 - 3-KETOACYL-COA SYNTHASE 5-RELATED	AT1G25450	KCS5	3-ketoacyl-CoA synthase 5
Misin18G062000	3-oxoacyl-[acyl-carrier-protein] synthase I, chloroplastic	2.3.1.0	0.0953656	0.346585	-0.0794428	1.20404	(1 of 2) PTHR11712//PTHR11712:SF286 - POLYKETIDE SYNTHASE-RELATED // SUBFAMILY NOT NAMED	AT5G46290	KASI	3-ketoacyl-acyl carrier protein synthase I
Misin06G192500	ubiquitin-like modifier-activating enzyme atg7	2.3.1.0	0.732609	-0.0574008	0.0238256	0.429253	(1 of 2) K08337 - ubiquitin-like modifier-activating enzyme ATG7 (ATG7)	AT5G45900	APG7	AUTOPHAGY 7
Misin07G540300	3-ketoacyl-CoA synthase 12; 3-ketoacyl- synthase 12	2.3.1.0	0.00331179	6.42987	0	0.0573801	(1 of 35) K15397 - 3-ketoacyl-CoA synthase (KCS)	AT1G07720	KCS3	3-ketoacyl-CoA synthase 3
Misin16G137400	1-deoxy-D-xylulose-5-phosphate synthase 1, chloroplastic; 1-deoxy-d-xylulose-5-phosphate synthase chloroplastic	2.2.1.7	0.200625	0.259126	-0.111168	1.00133	(1 of 5) K01662 - 1-deoxy-D-xylulose-5-phosphate synthase (dxs)	AT4G15560	CLA1	CLOROPLASTOS ALTERADOS 1
Misin04G070400	probable 1-deoxy-D-xylulose-5-phosphate synthase 2, chloroplastic; probable 1-deoxy-d-xylulose-5-phosphate synthase chloroplastic	2.2.1.7	0.0462094	-0.172522	-0.0381286	-0.0593978	(1 of 5) K01662 - 1-deoxy-D-xylulose-5-phosphate synthase (dxs)	0	0	0
Misin12G038700	Transketolase, chloroplastic	2.2.1.1	0.017518	0.0472024	0.00702256	8.06561	(1 of 2) PTHR11624//PTHR11624:SF73 - DEHYDROGENASE RELATED // SUBFAMILY NOT NAMED	0	0	0
Misin11G031500	Transketolase, chloroplastic	2.2.1.1	3.03565	0.0353226	4.28823	5.37903	(1 of 3) K00615 - transketolase (E2.2.1.1, tktA, tktB)	0	0	0
Misin17G073800	Transketolase, chloroplastic; transketolase 1	2.2.1.1	0.854914	1.47008	0.0743301	2.6492	(1 of 10) 2.2.1.1 - Transketolase / Glycoaldehyde transferase	0	0	0
Misin17G073700	transketolase, chloroplastic; transketolase 1	2.2.1.1	1.62393	2.45015	0.127867	1.40512	(1 of 1) PF00456//PF02779 - Transketolase, thiamine diphosphate binding domain (Transketolase_N) // Transketolase, pyrimidine binding domain (Transket_pyr)	0	0	0
Misin18G024300	Transketolase, chloroplastic	2.2.1.1	0.0180272	-0.239724	-0.203929	-0.708737	(1 of 3) K00615 - transketolase (E2.2.1.1, tktA, tktB)	AT2G45290	AT2G45290	0
Misin19G022700	Transketolase, chloroplastic	2.2.1.1	-0.0628432	-0.299249	-0.231803	-0.737209	(1 of 3) K00615 - transketolase (E2.2.1.1, tktA, tktB)	AT2G45290	AT2G45290	0
Misin07G459800	Ornithine carbamoyltransferase, chloroplastic; ornithine chloroplastic	2.1.3.3	0.0487025	1.30771	0.239997	1.14583	(1 of 2) 2.1.3.3 - Ornithine carbamoyltransferase / OTCase	AT1G75330	OTC	ornithine carbamoyltransferase
Misin02G076500	serine hydroxymethyltransferase, mitochondrial; serine mitochondrial	2.1.2.1; 2.1.1.0	-0.107663	-2.46594	-1.6594	-1.20921	(1 of 2) PTHR11680:SF10 - SERINE HYDROXYMETHYLTRANSFERASE 1, MITOCHONDRIAL	AT4G37930	SHM1	serine transhydroxymethyltransferase 1
Misin12G168000	Pentatricopeptide repeat-containing protein; pentatricopeptide repeat-containing protein	2.1.1.43	0.911557	0.457708	0.0491969	0.920964	(1 of 2) PF01535//PF13041//PF13181 - PPR repeat (PPR) // PPR repeat family (PPR_2) // Tetratricopeptide repeat (TPR_8)	AT1G02150	AT1G02150	0
Misin11G161400	Pentatricopeptide repeat-containing protein; pentatricopeptide repeat-containing protein	2.1.1.43	0.691598	0.422165	0.088026	0.473259	(1 of 2) PF01535//PF13041//PF13181 - PPR repeat (PPR) // PPR repeat family (PPR_2) // Tetratricopeptide repeat (TPR_8)	AT1G02150	AT1G02150	0
Misin07G200200	plastidic general dicarboxylate transporter	2.1.1.29	-0.112415	0.0262073	-1.2749	0.140683	(1 of 6) K03319 - divalent anion:Na+ symporter, DASS family (TC.DASS)	AT5G64290	DIT2.1	dicarboxylate transport 2.1
Misin08G225200	ribosomal RNA small subunit methyltransferase nep-1; ribosomal rna small subunit methyltransferase nep-1	2.1.1.257	0.0783644	0.30221	0.0427865	0.819089	(1 of 4) 2.1.1.257 - tRNA (pseudouridine(54)-N(1))-methyltransferase / M(1)-Psi methyltransferase	AT3G57000	AT3G57000	0
Misin07G229800	putative tRNA (cytidine(34)-2'-O)-methyltransferase; trna (cytidine -2 -o)-methyltransferase	2.1.1.207	0.0745425	0.940156	0.105483	1.77882	(1 of 1) K03216 - tRNA (cytidine/uridine-2'-O-)-methyltransferase [EC:2.1.1.207] (trmL, cspR)	0	0	0
Misin01G076900	putative rRNA methyltransferase YlbH; rrna methyltransferase	2.1.1.171	0.189217	1.02868	0.0908495	1.07132	(1 of 2) 2.1.1.171 - 16S rRNA (guanine(966)-N(2))-methyltransferase / M(2)G966 methyltransferase	AT3G28460	AT3G28460	0
Misin18G108100	ribosomal RNA small subunit methyltransferase G; ribosomal rna small subunit methyltransferase g	2.1.1.170	0.0966926	3.52429	0.0260856	0.120001	(1 of 2) 2.1.1.170 - 16S rRNA (guanine(527)-N(7))-methyltransferase	AT5G50110	AT5G50110	0
Misin14G168800	5-methyltetrahydropteroyltriglutamate--homocysteine methyltransferase 1	2.1.1.13; 2.1.1.14	0.337053	1.07124	-0.0160707	0.471704	(1 of 3) K00549 - 5-methyltetrahydropteroyltriglutamate--homocysteine methyltransferase (metE)	AT3G03780	MS2	methionine synthase 2
Misin07G499000	ribulose-1,5 bisphosphate carboxylase/oxygenase large subunit N-methyltransferase, chloroplastic; ribulose- bisphosphate carboxylase oxygenase large subunit n- chloroplastic	2.1.1.127	0.215473	0.614176	0.0304992	1.19664	(1 of 2) PTHR13271//PTHR13271:SF44 - UNCHARACTERIZED PUTATIVE METHYLTRANSFERASE // RIBULOSE-1,5-BISPHOSPHATE CARBOXYLASE/OXYGENASE SMALL SUBUNIT N-METHYLTRANSFERASE I-RELATED	AT3G07670	AT3G07670	0
MisinT548100	ribulose-1,5 bisphosphate carboxylase/oxygenase large subunit N-methyltransferase, chloroplastic; ribulose- bisphosphate carboxylase oxygenase large subunit n- chloroplastic	2.1.1.127	0.299675	0.452935	0.181694	1.0291	(1 of 2) PTHR13271//PTHR13271:SF44 - UNCHARACTERIZED PUTATIVE METHYLTRANSFERASE // RIBULOSE-1,5-BISPHOSPHATE CARBOXYLASE/OXYGENASE SMALL SUBUNIT N-METHYLTRANSFERASE I-RELATED	AT3G07670	AT3G07670	0
Misin17G003600	methionine S-methyltransferase; methionine s-methyltransferase	2.1.1.12; 3.1.26.4	-0.07816	-0.417271	0.0082364	-1.16944	(1 of 2) 2.1.1.12 - Methionine S-methyltransferase	AT5G49810	MMT	methionine S-methyltransferase
Misin05G239800	phosphoethanolamine N-methyltransferase 1-like; phosphoethanolamine n-methyltransferase 1-like	2.1.1.103	2.34624	4.0325	0.0624907	0.365749	(1 of 5) K05929 - phosphoethanolamine N-methyltransferase (E2.1.1.103, NMT)	AT1G48600	PMEAMT	phosphoethanolamine N-methyltransferase
Misin11G253600	probable polyamine oxidase 4	2.1.1.0	1.08798	0.00759347	-0.0314475	0.130017	(1 of 1) PTHR10742:SF228 - POLYAMINE OXIDASE 4-RELATED	AT1G65840	PAO4	polyamine oxidase 4
MisinT584600	cytochrome c oxidase subunit 1 (mitochondrion)	1.9.3.1	0.010655	-1.40801	0.00876662	0.0777989	(1 of 4) PTHR10422//PTHR10422:SF18 - CYTOCHROME C OXIDASE SUBUNIT 1 // CYTOCHROME C OXIDASE SUBUNIT 1	0	0	0
Misin18G079100	sulfiredoxin, chloroplastic/mitochondrial; chloroplastic mitochondrial	1.8.98.2	0.166514	0.24613	-0.0352903	1.04213	(1 of 2) 1.8.98.2 - Sulfiredoxin / Peroxiredoxin-(S-hydroxy-S-oxocysteine) reductase	AT1G31170	SRX	sulfiredoxin
Misin17G016800	dehydroascorbate reductase	1.8.5.1	0.0659082	0.104264	0.0754555	0.863864	(1 of 9) 1.8.5.1 - Glutathione dehydrogenase (ascorbate)	AT1G19570	DHAR1	dehydroascorbate reductase
Misin16G168700	hypothetical protein SORBIDRAFT_09g022930; uncharacterized protein chloroplastic-like	1.8.4.12	0.116426	0.536734	0.448827	1.11796	0	AT4G08330	AT4G08330	0
Misin17G177900	hypothetical protein SORBIDRAFT_09g022930; uncharacterized protein chloroplastic-like	1.8.4.12	1.04943	1.83594	0.0477449	0.758552	0	AT4G08330	AT4G08330	0
Misin11G119700	peptide methionine sulfoxide reductase A2-1; peptide methionine sulfoxide reductase a2-1	1.8.4.11	-0.0984883	-0.554401	-0.112855	-0.993146	(1 of 5) K07304 - peptide-methionine (S)-S-oxide reductase (msrA)	0	0	0
Misin07G322300	thioredoxin-like protein CITRX, chloroplastic; thioredoxin-like protein chloroplastic	1.8.4.0; 1.8.1.8	0.191391	1.17886	0.252532	0.700011	(1 of 2) PTHR10438//PTHR10438:SF276 - THIOREDOXIN // THIOREDOXIN-LIKE PROTEIN CITRX, CHLOROPLASTIC	AT3G06730	TRX z	Thioredoxin z
Misin02G470800	thioredoxin-like 1-2, chloroplastic; thioredoxin-like 1- chloroplastic	1.8.4.0	0.0137226	0	0.0117904	9.95047	(1 of 5) PTHR10438//PTHR10438:SF245 - THIOREDOXIN // THIOREDOXIN-LIKE 1-1, CHLOROPLASTIC-RELATED	AT1G08570	ACHT4	atypical CYS HIS rich thioredoxin 4
Misin01G367300	thioredoxin-like 1-2, chloroplastic; thioredoxin-like 1- chloroplastic	1.8.4.0	0.111583	1.50221	0.111657	1.55633	(1 of 5) PTHR10438//PTHR10438:SF245 - THIOREDOXIN // THIOREDOXIN-LIKE 1-1, CHLOROPLASTIC-RELATED	AT1G08570	ACHT4	atypical CYS HIS rich thioredoxin 4
Misin02G358800	thioredoxin-like 1-2, chloroplastic; thioredoxin-like 1- chloroplastic	1.8.4.0	-0.025033	0.417057	0.059749	1.18647	(1 of 5) PTHR10438//PTHR10438:SF245 - THIOREDOXIN // THIOREDOXIN-LIKE 1-1, CHLOROPLASTIC-RELATED	AT1G08570	ACHT4	atypical CYS HIS rich thioredoxin 4
Misin08G217000	putative thioredoxin superfamily protein; thioredoxin chloroplastic	1.8.4.0	0	1.4698	0.0513849	0.714533	(1 of 5) PTHR10438//PTHR10438:SF299 - THIOREDOXIN // SUBFAMILY NOT NAMED	0	0	0
Misin01G070100	thioredoxin-like protein HCF164, chloroplastic; thioredoxin-like protein chloroplastic	1.8.4.0	0.0622654	-0.123666	-0.00816773	0.532917	(1 of 2) PTHR10438:SF272 - THIOREDOXIN-LIKE PROTEIN HCF164, CHLOROPLASTIC	AT4G37200	HCF164	HIGH CHLOROPHYLL FLUORESCENCE 164
Misin15G060000	thioredoxin M-type, chloroplastic-like; thioredoxin m- chloroplastic-like	1.8.4.0	-0.305065	-0.243004	-0.245432	-0.777756	(1 of 2) PTHR10438//PTHR10438:SF290 - THIOREDOXIN // SUBFAMILY NOT NAMED	AT1G03680	THM1	thioredoxin M-type 1
Misin05G300400	protein disulfide isomerase	1.8.1.8	3.68072	5.93708	3.82249	6.28702	(1 of 2) PTHR13871//PTHR13871:SF48 - THIOREDOXIN // SUBFAMILY NOT NAMED	0	0	0
Misin06G289700	protein disulfide isomerase	1.8.1.8	2.94249	5.42466	1.81395	3.69056	(1 of 2) PTHR13871//PTHR13871:SF48 - THIOREDOXIN // SUBFAMILY NOT NAMED	0	0	0
Misin17G065700	dihydrolipoyl dehydrogenase 1, chloroplastic-like; dihydrolipoyl dehydrogenase chloroplastic-like	1.8.1.4	0.00875932	0.18083	-0.0734472	0.310867	(1 of 3) PTHR22912//PTHR22912:SF165 - DISULFIDE OXIDOREDUCTASE // DIHYDROLIPOYL DEHYDROGENASE 1, CHLOROPLASTIC-RELATED	AT3G16950	LPD1	lipoamide dehydrogenase 1
Misin08G298800	Ferredoxin--nitrite reductase, chloroplastic; ferredoxin--nitrite chloroplastic	1.7.7.1	-0.127337	0.0489622	-0.0386594	-3.48658	(1 of 2) 1.7.7.1 - Ferredoxin--nitrite reductase	AT2G15620	NIR1	nitrite reductase 1
Misin13G131100	predicted protein; nitrate reductase	1.7.1.1; 1.7.1.3	-0.0926307	-0.171063	-0.104326	-2.26586	(1 of 4) 1.7.1.1 - Nitrate reductase (NADH) / Nitrate reductase (NADH(2))	AT1G37130	NIA2	nitrate reductase 2
Misin07G288200	predicted protein; nitrate reductase	1.7.1.1; 1.7.1.3	-0.100475	-0.068177	-0.125956	-2.72815	(1 of 4) 1.7.1.1 - Nitrate reductase (NADH) / Nitrate reductase (NADH(2))	AT1G37130	NIA2	nitrate reductase 2
Misin07G508600	thioredoxin-like 3-1, chloroplastic; thioredoxin-like 3- chloroplastic	1.6.5.4	0.560889	0.84552	0.422954	-0.0645736	(1 of 1) 1.6.5.4//3.5.1.52 - Monodehydroascorbate reductase (NADH) // Peptide-N(4)-(N-acetyl-beta-glucosaminyl)asparagine amidase / N-oligosaccharide glycopeptidase	0	0	0
Misin06G232800	NADH dehydrogenase [ubiquinone] iron-sulfur protein 7, mitochondrial; nadh dehydrogenase	1.6.5.3	-0.012782	1.20458	0.0750355	0.639188	(1 of 2) K03940 - NADH dehydrogenase (ubiquinone) Fe-S protein 7 (NDUFS7)	AT5G11770	AT5G11770	0
Misin19G223200	NADH dehydrogenase [ubiquinone] 1 beta subcomplex subunit 9; nadh dehydrogenase	1.6.5.3	-1.29122	-0.0292264	-0.00911914	0.0721951	(1 of 2) K03965 - NADH dehydrogenase (ubiquinone) 1 beta subcomplex subunit 9 (NDUFB9)	AT4G34700	CIB22	B22 subunit of eukaryotic mitochondrial Complex I
Misin05G245000	predicted protein; respiratory burst oxidase protein b	1.6.3.0; 1.11.1.7	0.444642	0.511379	0.00908862	2.51628	(1 of 5) PTHR11972//PTHR11972:SF66 - NADPH OXIDASE // SUBFAMILY NOT NAMED	AT1G64060	RBOH F	respiratory burst oxidase protein F
Misin07G147000	NADPH--cytochrome P450 reductase; nadph--cytochrome p450 reductase	1.6.2.4; 1.16.1.8	-0.0950781	-0.247725	-0.0738335	-0.179315	(1 of 5) K00327 - NADPH-ferrihemoprotein reductase (POR)	AT4G30210	ATR2	P450 reductase 2
Misin02G277500	proline oxidase	1.5.99.8	-0.0717143	-2.30301	-0.0900566	-0.265673	(1 of 1) 1.5.5.2 - Proline dehydrogenase	AT3G30775	ERD5	EARLY RESPONSIVE TO DEHYDRATION 5
Misin13G129900	Cytokinin dehydrogenase 11; cytokinin dehydrogenase 11	1.5.99.12	-0.195896	-4.07037	-0.0238371	-0.070615	(1 of 2) PTHR11748//PTHR11748:SF17 - D-LACTATE DEHYDROGENASE // CYTOKININ DEHYDROGENASE 2-RELATED	AT5G21482	CKX7	cytokinin oxidase 7
Misin07G289800	Cytokinin dehydrogenase 11; cytokinin dehydrogenase 11	1.5.99.12	-1.99125	-5.82352	-0.0542546	-0.13924	(1 of 2) PTHR11748//PTHR11748:SF17 - D-LACTATE DEHYDROGENASE // CYTOKININ DEHYDROGENASE 2-RELATED	AT5G21482	CKX7	cytokinin oxidase 7
Misin12G153100	cytokinin dehydrogenase 3-like	1.5.99.12	-0.00963301	-0.139011	-0.0380481	-7.39129	(1 of 1) PTHR13878//PTHR13878:SF59 - GULONOLACTONE OXIDASE // SUBFAMILY NOT NAMED	0	0	0
Misin08G277400	predicted protein; primary amine oxidase	1.4.3.21	0.0549189	-0.0388776	0.0300526	1.82942	(1 of 5) K00276 - primary-amine oxidase (AOC3, AOC2, tynA)	AT1G31670	AT1G31670	0
Misin11G112800	Copper methylamine oxidase; copper methylamine oxidase	1.4.3.21	-0.0167326	-1.1852	-0.0404426	-0.0849654	(1 of 2) PTHR10638//PTHR10638:SF34 - COPPER AMINE OXIDASE // SUBFAMILY NOT NAMED	AT2G42490	AT2G42490	0
Misin04G328900	predicted protein; primary amine oxidase	1.4.3.21	-0.274033	-0.685625	-0.156069	-1.54278	(1 of 5) K00276 - primary-amine oxidase (AOC3, AOC2, tynA)	AT1G31670	AT1G31670	0
Misin16G234800	glutamate synthase 2 [NADH], chloroplastic-like; glutamate synthase 1	1.4.1.14	-0.770245	-0.185954	0.03068	-1.57868	(1 of 3) K00264 - glutamate synthase (NADPH/NADH) (GLT1)	0	0	0
Misin16G038700	isovaleryl-CoA dehydrogenase, mitochondrial; isovaleryl- mitochondrial	1.3.8.4	0.206332	0.959782	0.321181	2.01798	(1 of 2) 1.3.8.4 - Isovaleryl-CoA dehydrogenase	AT3G45300	IVD	isovaleryl-CoA-dehydrogenase
Misin04G076500	zeta-carotene desaturase, chloroplastic/chromoplastic	1.3.5.6	0.341294	0.352692	0.00176121	0.872873	(1 of 2) 1.3.5.6 - 9,9'-di-cis-zeta-carotene desaturase / Zeta-carotene desaturase	AT3G04870	ZDS	zeta-carotene desaturase
Misin03G061600	zeta-carotene desaturase	1.3.5.6	0.558748	1.15107	0.533645	0.732097	(1 of 2) 1.3.5.6 - 9,9'-di-cis-zeta-carotene desaturase / Zeta-carotene desaturase	AT3G04870	ZDS	zeta-carotene desaturase
Misin06G066800	predicted protein; multicopper oxidase lpr2	1.3.3.5	-1.18948	-0.0555279	-0.0458277	-0.120879	(1 of 5) 1.3.3.5 - Bilirubin oxidase	0	0	0
Misin14G145300	predicted protein; uncharacterized protein loc104612410 isoform x1	1.3.3.4	0.178886	0.319215	0.900348	1.38122	(1 of 9) 1.3.3.4 - Protoporphyrinogen oxidase / Protoporphyrinogenase	AT3G04650	AT3G04650	0
Misin11G205000	Oxygen-dependent coproporphyrinogen-III oxidase, chloroplastic; oxygen-dependent coproporphyrinogen-iii chloroplastic	1.3.3.3	0.422198	0.692739	0.094066	1.24077	(1 of 3) K00228 - coproporphyrinogen III oxidase (CPOX, hemF)	AT1G03475	LIN2	LESION INITIATION 2
Misin17G022500	enoyl-[acyl-carrier-protein] reductase [NADH] 1, chloroplastic	1.3.1.9	-0.0108135	1.11377	0.0539184	1.03905	(1 of 3) K00208 - enoyl- (fabI)	AT2G05990	MOD1	MOSAIC DEATH 1
MisinT351000	enoyl-[acyl-carrier-protein] reductase [NADH] 1, chloroplastic	1.3.1.9	0.0817592	0.956047	-0.0367542	0.260769	(1 of 3) K00208 - enoyl- (fabI)	AT2G05990	MOD1	MOSAIC DEATH 1
Misin02G391500	Fructose-1,6-bisphosphatase, chloroplastic; fructose- - chloroplastic	1.3.1.74; 3.1.3.46; 3.1.3.11	-0.0773338	-0.454016	-0.218937	-1.01619	(1 of 2) PTHR11556:SF16 - FRUCTOSE-1,6-BISPHOSPHATASE, CHLOROPLASTIC	AT3G54050	HCEF1	high cyclic electron flow 1
Misin02G412300	fructose-1,6-bisphosphatase, chloroplastic; fructose- - chloroplastic	1.3.1.74; 3.1.3.46; 3.1.3.11	-0.0853657	-0.483276	-0.359132	-1.61617	(1 of 2) PTHR11556:SF16 - FRUCTOSE-1,6-BISPHOSPHATASE, CHLOROPLASTIC	AT3G54050	HCEF1	high cyclic electron flow 1
Misin14G071700	2-alkenal reductase (NADP(+)-dependent)-like; 2-alkenal reductase (nadp(+)-dependent)-like	1.3.1.74	0.165771	0.631947	0.176638	0.794225	(1 of 6) 1.1.1.54//1.3.1.102//1.3.1.74 - Allyl-alcohol dehydrogenase // 2-alkenal reductase (NADP(+)) / NADPH-dependent alkenal/one oxidoreductase // 2-alkenal reductase (NAD(P)(+)) / NADPH:2-alkenal alpha,beta-hydrogenase	AT1G26320	AT1G26320	0
Misin02G107000	stromal 70 kDa heat shock-related protein, chloroplastic; stromal 70 kda heat shock-related chloroplastic	1.3.1.74	0.137741	0.0795006	-0.0297619	0.540025	(1 of 3) PTHR19375//PTHR19375:SF147 - HEAT SHOCK PROTEIN 70KDA // SUBFAMILY NOT NAMED	AT4G24280	cpHsc70-1	chloroplast heat shock protein 70-1
Misin09G074200	2-alkenal reductase (NADP(+)-dependent)-like; 2-alkenal reductase (nadp(+)-dependent)-like	1.3.1.74	-0.017961	-8.50407	0.00512657	-0.0541526	(1 of 10) 1.3.1.74 - 2-alkenal reductase (NAD(P)(+)) / NADPH:2-alkenal alpha,beta-hydrogenase	0	0	0
Misin01G507700	lysM domain containing protein; lysm domain containing protein	1.3.1.26	0.0438106	4.44825	0.0102907	4.96474	(1 of 37) PF01476 - LysM domain (LysM)	AT5G62150	AT5G62150	0
Misin01G416600	probable 4-hydroxy-tetrahydrodipicolinate reductase 2, chloroplastic; probable 4-hydroxy-tetrahydrodipicolinate reductase chloroplastic	1.3.1.26	0.023272	-0.269489	-0.0868491	-0.179985	(1 of 8) 1.17.1.8 - 4-hydroxy-tetrahydrodipicolinate reductase / Dihydrodipicolinate reductase	0	0	0
Misin01G292300	arsenate reductase 2.1-like; arsenate reductase -like	1.20.4.1; 3.1.3.48	-0.0764352	-1.36974	-0.460681	-0.715627	(1 of 3) 1.20.4.1 - Arsenate reductase (glutaredoxin)	0	0	0
Misin18G109800	pyruvate dehydrogenase E1 component alpha subunit; pyruvate dehydrogenase e1 component subunit alpha- mitochondrial	1.2.4.1	1.66289	0.383834	1.74671	6.53358	(1 of 5) K00161 - pyruvate dehydrogenase E1 component alpha subunit (PDHA, pdhA)	0	0	0
Misin12G016500	pyruvate dehydrogenase E1 component subunit alpha-3, chloroplastic; pyruvate dehydrogenase e1 component subunit alpha- chloroplastic	1.2.4.1	-0.54662	-0.266589	-0.0611496	-0.769337	(1 of 2) PTHR11516:SF25 - PYRUVATE DEHYDROGENASE E1 COMPONENT SUBUNIT ALPHA-3, CHLOROPLASTIC	AT1G01090	PDH-E1 ALPHA	pyruvate dehydrogenase E1 alpha
Misin11G007400	pyruvate dehydrogenase E1 component subunit alpha-3, chloroplastic; pyruvate dehydrogenase e1 component subunit alpha- chloroplastic	1.2.4.1	-0.736448	-0.403043	-0.0347434	-1.03806	(1 of 2) PTHR11516:SF25 - PYRUVATE DEHYDROGENASE E1 COMPONENT SUBUNIT ALPHA-3, CHLOROPLASTIC	AT1G01090	PDH-E1 ALPHA	pyruvate dehydrogenase E1 alpha
Misin01G055200	indole-3-acetaldehyde oxidase	1.2.3.7; 1.17.1.4	-0.174139	0.0298216	0.0251043	-1.97708	(1 of 1) PF00111//PF00941//PF01315//PF01799//PF02738 - 2Fe-2S iron-sulfur cluster binding domain (Fer2) // FAD binding domain in molybdopterin dehydrogenase (FAD_binding_5) // Aldehyde oxidase and xanthine dehydrogenase, a/b hammerhead domain (Ald_Xan_dh_C) // [2Fe-2S] binding domain (Fer2_2) // Molybdopterin-binding domain of aldehyde dehydrogenase (Ald_Xan_dh_C2)	AT1G04580	AO4	aldehyde oxidase 4
Misin02G171100	glutamyl-tRNA reductase; glutamyl-trna reductase	1.2.1.70	0.164785	1.44256	-0.068939	0.123685	(1 of 3) 1.2.1.70 - Glutamyl-tRNA reductase	AT1G09940	HEMA2	0
Misin01G185400	glutamyl-tRNA reductase; glutamyl-trna reductase	1.2.1.70	0.424091	0.987412	-0.076229	-0.0282816	(1 of 3) 1.2.1.70 - Glutamyl-tRNA reductase	AT1G09940	HEMA2	0
Misin07G269400	fatty acyl-CoA reductase 1; fatty acyl- reductase 1	1.2.1.42	0	-8.16422	0.00224357	0.0136059	(1 of 13) 1.2.1.42//1.2.1.50//1.2.1.84 - Hexadecanal dehydrogenase (acylating) / Fatty acyl-CoA reductase // Long-chain-fatty-acyl-CoA reductase / Acyl-CoA reductase // Alcohol-forming fatty acyl-CoA reductase	0	0	0
Misin04G200300	aldehyde dehydrogenase family 7 member A1; aldehyde dehydrogenase family 7 member a1	1.2.1.3	0.268676	1.22142	0.112388	1.78472	(1 of 1) 1.2.1.3//1.2.1.5 - Aldehyde dehydrogenase (NAD(+)) // Aldehyde dehydrogenase (NAD(P)(+))	AT1G54100	ALDH7B4	aldehyde dehydrogenase 7B4
Misin06G185100	aldehyde dehydrogenase family 2 member C4; aldehyde dehydrogenase family 2 member c4	1.2.1.3	0.369047	0.233312	-0.044045	1.30574	(1 of 2) PTHR11699//PTHR11699:SF182 - ALDEHYDE DEHYDROGENASE-RELATED // ALDEHYDE DEHYDROGENASE FAMILY 2 MEMBER C4	AT3G24503	ALDH2C4	aldehyde dehydrogenase 2C4
Misin10G053600	aldehyde dehydrogenase family 3 member H1-like; aldehyde dehydrogenase family 3 member h1	1.2.1.3	0.656231	1.1545	0.0866055	1.02287	(1 of 9) K00128 - aldehyde dehydrogenase (NAD+) (E1.2.1.3)	AT1G44170	ALDH3H1	aldehyde dehydrogenase 3H1
Misin07G495100	aldehyde dehydrogenase family 2 member B7, mitochondrial; aldehyde dehydrogenase family 2 member mitochondrial	1.2.1.3	-0.205941	-3.05463	0.014577	-0.194912	(1 of 9) K00128 - aldehyde dehydrogenase (NAD+) (E1.2.1.3)	AT1G23800	ALDH2B7	aldehyde dehydrogenase 2B7
Misin19G140800	formate dehydrogenase, mitochondrial; formate mitochondrial	1.2.1.2	0.00263336	0.812807	0.163925	0.447497	(1 of 4) 1.2.1.2 - Formate dehydrogenase	AT5G14780	FDH	formate dehydrogenase
Misin07G056700	succinate semialdehyde dehydrogenase	1.2.1.16; 1.2.1.24; 1.2.1.5; 1.2.1.3	0.145668	2.43791	3.24543e-05	2.09046	(1 of 2) K17761 - succinate-semialdehyde dehydrogenase, mitochondrial (SSADH)	AT1G79440	ALDH5F1	aldehyde dehydrogenase 5F1
Misin11G094900	Glyceraldehyde-3-phosphate dehydrogenase A, chloroplastic; glyceraldehyde-3-phosphate dehydrogenase chloroplastic	1.2.1.13	-0.221256	-0.738908	-0.444239	-1.44133	(1 of 2) 1.2.1.12//1.2.1.13 - Glyceraldehyde-3-phosphate dehydrogenase (phosphorylating) / Triosephosphate dehydrogenase // Glyceraldehyde-3-phosphate dehydrogenase (NADP(+)) (phosphorylating) / Triosephosphate dehydrogenase (NADP+)	AT1G12900	GAPA-2	glyceraldehyde 3-phosphate dehydrogenase A subunit 2
Misin12G105200	Glyceraldehyde-3-phosphate dehydrogenase A, chloroplastic; glyceraldehyde-3-phosphate dehydrogenase chloroplastic	1.2.1.13	-0.146818	-0.652683	-0.719913	-1.50472	(1 of 2) 1.2.1.12//1.2.1.13 - Glyceraldehyde-3-phosphate dehydrogenase (phosphorylating) / Triosephosphate dehydrogenase // Glyceraldehyde-3-phosphate dehydrogenase (NADP(+)) (phosphorylating) / Triosephosphate dehydrogenase (NADP+)	AT1G12900	GAPA-2	glyceraldehyde 3-phosphate dehydrogenase A subunit 2
Misin01G498000	glyceraldehyde-3-phosphate dehydrogenase B, chloroplastic; glyceraldehyde-3-phosphate dehydrogenase chloroplastic	1.2.1.12	-0.183973	-0.571971	-0.310576	-0.990061	(1 of 2) PTHR10836:SF39 - GLYCERALDEHYDE-3-PHOSPHATE DEHYDROGENASE GAPB, CHLOROPLASTIC	AT1G42970	GAPB	glyceraldehyde-3-phosphate dehydrogenase B subunit
Misin02G502200	glyceraldehyde-3-phosphate dehydrogenase B, chloroplastic; glyceraldehyde-3-phosphate dehydrogenase chloroplastic	1.2.1.12	-0.227018	-0.569965	-0.656228	-1.20837	(1 of 2) PTHR10836:SF39 - GLYCERALDEHYDE-3-PHOSPHATE DEHYDROGENASE GAPB, CHLOROPLASTIC	AT1G42970	GAPB	glyceraldehyde-3-phosphate dehydrogenase B subunit
Misin01G245000	uncharacterized calcium-binding protein At1g02270 isoform X1; uncharacterized calcium-binding protein at1g02270 isoform x1	1.2.1.12	0.0356035	-0.308144	0.0615881	-2.64403	(1 of 1) PTHR12121//PTHR12121:SF44 - CARBON CATABOLITE REPRESSOR PROTEIN 4 // SUBFAMILY NOT NAMED	AT5G54130	AT5G54130	0
Misin06G395900	ferredoxin--NADP reductase, leaf isozyme; ferredoxin--nadp leaf isozyme	1.18.1.2	-0.199617	-0.497476	-0.12073	-0.866834	(1 of 4) 1.18.1.2//1.6.99.1 - Ferredoxin--NADP(+) reductase // NADPH dehydrogenase / NADPH diaphorase	AT5G66190	FNR1	ferredoxin-NADP( )-oxidoreductase 1
Misin01G059400	ferredoxin--NADP reductase, root isozyme, chloroplastic; ferredoxin--nadp root chloroplastic	1.18.1.2	-0.0125987	-0.630746	-0.0549403	-1.66287	(1 of 2) PTHR19384:SF54 - FERREDOXIN--NADP REDUCTASE, ROOT ISOZYME 1, CHLOROPLASTIC-RELATED	AT1G30510	RFNR2	root FNR 2
Misin19G057200	ribonucleoside-diphosphate reductase large subunit	1.17.4.1	0.047801	0.0324285	0.186938	1.94021	(1 of 3) K10807 - ribonucleoside-diphosphate reductase subunit M1 (RRM1)	AT2G21790	RNR1	ribonucleotide reductase 1
Misin03G091900	putative aldehyde oxidase-like protein isoform X2; aldehyde oxidase-like protein isoform x2	1.17.1.4	1.04116	0.926908	0.0266624	0.277829	(1 of 4) PTHR11908//PTHR11908:SF89 - XANTHINE DEHYDROGENASE // SUBFAMILY NOT NAMED	0	0	0
Misin03G092000	putative aldehyde oxidase-like protein isoform X1; aldehyde oxidase-like protein isoform x1	1.17.1.4	0.922823	0.796335	-0.00144158	0.166292	(1 of 1) PF01315//PF02738 - Aldehyde oxidase and xanthine dehydrogenase, a/b hammerhead domain (Ald_Xan_dh_C) // Molybdopterin-binding domain of aldehyde dehydrogenase (Ald_Xan_dh_C2)	0	0	0
Misin15G032900	ferritin-1, chloroplastic; ferritin- chloroplastic	1.16.3.1	1.06415	2.06202	0.0523305	1.77425	(1 of 1) K00522 - ferritin heavy chain (FTH1)	AT2G40300	FER4	ferritin 4
MisinT252300	ferritin-1, chloroplastic; ferritin- chloroplastic	1.16.3.1	0.0848314	1.88122	0.00679579	0.40795	(1 of 10) 1.16.3.1 - Ferroxidase / Hephaestin	AT2G40300	FER4	ferritin 4
MisinT054800	ferritin-1, chloroplastic; ferritin- chloroplastic	1.16.3.1	0.491645	2.47812	0.0151856	0.395631	(1 of 10) 1.16.3.1 - Ferroxidase / Hephaestin	AT2G40300	FER4	ferritin 4
MisinT215000	ferritin-1, chloroplastic; ferritin- chloroplastic	1.16.3.1	0.0518507	2.05863	0.0129387	0.29246	(1 of 10) 1.16.3.1 - Ferroxidase / Hephaestin	AT2G40300	FER4	ferritin 4
Misin11G093200	Ferric reduction oxidase 7, chloroplastic; ferric reduction oxidase chloroplastic	1.16.1.7	-0.391942	-0.493514	-0.537456	-1.56698	(1 of 2) 1.16.1.7 - Ferric-chelate reductase (NADH) / NADH:Fe(3+)-EDTA reductase	AT5G49730	FRO6	ferric reduction oxidase 6
Misin12G093200	ferric reduction oxidase 7, chloroplastic-like; ferric reduction oxidase chloroplastic	1.16.1.7	-0.927638	-0.980196	-0.421492	-1.59531	(1 of 2) 1.16.1.7 - Ferric-chelate reductase (NADH) / NADH:Fe(3+)-EDTA reductase	AT5G49730	FRO6	ferric reduction oxidase 6
Misin19G014200	superoxide dismutase [Fe] 1, chloroplastic-like	1.15.1.1	0.1541	1.40785	0.0214044	2.60036	(1 of 2) PTHR11404//PTHR11404:SF8 - SUPEROXIDE DISMUTASE 2 // SUPEROXIDE DISMUTASE [FE] 1, CHLOROPLASTIC	AT4G25100	FSD1	Fe superoxide dismutase 1
Misin07G271900	superoxide dismutase	1.15.1.1	1.40436	1.93536	0.119964	2.54409	(1 of 2) PTHR10003//PTHR10003:SF34 - SUPEROXIDE DISMUTASE CU-ZN -RELATED // SUPEROXIDE DISMUTASE [CU-ZN] 2, CHLOROPLASTIC	AT2G28190	CSD2	copper/zinc superoxide dismutase 2
Misin13G145500	superoxide dismutase	1.15.1.1	1.37444	1.16109	0.0980674	1.72116	(1 of 2) PTHR10003//PTHR10003:SF34 - SUPEROXIDE DISMUTASE CU-ZN -RELATED // SUPEROXIDE DISMUTASE [CU-ZN] 2, CHLOROPLASTIC	AT2G28190	CSD2	copper/zinc superoxide dismutase 2
Misin19G032100	Superoxide dismutase [Fe] 2, chloroplastic; superoxide dismutase	1.15.1.1	0.199053	0.694059	0.0702068	1.34087	(1 of 2) PTHR11404//PTHR11404:SF17 - SUPEROXIDE DISMUTASE 2 // SUPEROXIDE DISMUTASE [FE] 3, CHLOROPLASTIC	AT5G23310	FSD3	Fe superoxide dismutase 3
Misin16G102400	manganese superoxide dismutase	1.15.1.1	0.12396	0.315269	0.00227684	0.794405	(1 of 2) PTHR11404//PTHR11404:SF6 - SUPEROXIDE DISMUTASE 2 // SUPEROXIDE DISMUTASE [MN], MITOCHONDRIAL	AT3G10920	MSD1	manganese superoxide dismutase 1
Misin19G083700	DIBOA-glucoside dioxygenase BX6-like; diboa-glucoside dioxygenase bx6-like	1.14.20.2	0.643561	1.19797	0.500728	0.834827	(1 of 8) 1.14.20.2 - 2,4-dihydroxy-1,4-benzoxazin-3-one-glucoside dioxygenase / DIBOA-Glc dioxygenase	0	0	0
Misin08G262800	fatty acid desaturase DES2; fatty acid desaturase des2	1.14.19.6	-0.0138513	6.53801	0.00229772	-0.0159563	(1 of 1) 1.14.19.6 - Delta(12)-fatty-acid desaturase / Oleoyl-CoA Delta(12) desaturase	AT3G12120	FAD2	fatty acid desaturase 2
Misin04G165000	desaturase/cytochrome b5 protein; desaturase cytochrome b5 protein	1.14.19.3	0.503032	1.04237	0.0852963	1.52526	(1 of 2) 1.14.19.3 - Acyl-CoA 6-desaturase / Long-chain fatty acid Delta(6)-desaturase	AT2G46210	SLD2	sphingoid LCB desaturase 2
Misin14G007300	fatty acid desaturase DES3-like; fatty acid desaturase des3-like	1.14.19.0	0	0.0757522	-0.00321387	8.87327	(1 of 7) K10257 - omega-3 fatty acid desaturase (delta-15 desaturase) (FAD8, desB)	0	0	0
Misin08G295000	acc oxidase	1.14.17.4	0.410472	1.65459	1.62161	2.7274	(1 of 2) PTHR10209//PTHR10209:SF179 - OXIDOREDUCTASE, 2OG-FE II OXYGENASE FAMILY PROTEIN // SUBFAMILY NOT NAMED	AT1G05010	EFE	ethylene-forming enzyme
Misin07G506600	acc oxidase	1.14.17.4	-0.0336916	-0.020445	0.0351282	1.05643	(1 of 2) PTHR10209//PTHR10209:SF179 - OXIDOREDUCTASE, 2OG-FE II OXYGENASE FAMILY PROTEIN // SUBFAMILY NOT NAMED	AT1G05010	EFE	ethylene-forming enzyme
Misin04G205100	1-aminocyclopropane-1-carboxylate oxidase	1.14.17.4	1.72941	-0.0240877	0.00600888	0.0156953	(1 of 2) PTHR10209//PTHR10209:SF193 - OXIDOREDUCTASE, 2OG-FE II OXYGENASE FAMILY PROTEIN // 1-AMINOCYCLOPROPANE-1-CARBOXYLATE OXIDASE 3-RELATED	AT1G05010	EFE	ethylene-forming enzyme
Misin01G487900	Cytochrome P450 86B1; cytochrome p450 86b1	1.14.15.3	3.20197	-0.0272898	3.03918	4.18992	(1 of 11) 1.14.15.3 - Alkane 1-monooxygenase / Omega-hydroxylase	AT1G47620	CYP96A8	cytochrome P450, family 96, subfamily A, polypeptide 8
Misin13G134200	Abscisic acid 8'-hydroxylase 3; abscisic acid 8 -hydroxylase 3	1.14.13.93	0.0117498	-0.109588	-0.00885467	0.0467069	(1 of 10) 1.14.13.93 - (+)-abscisic acid 8'-hydroxylase / ABA 8'-hydroxylase	AT3G19270	CYP707A4	cytochrome P450, family 707, subfamily A, polypeptide 4
Misin01G015100	abscisic acid 8'-hydroxylase 3-like; abscisic acid 8 -hydroxylase 3-like	1.14.13.93	-0.139617	-2.87219	-0.0364761	-0.307671	(1 of 10) 1.14.13.93 - (+)-abscisic acid 8'-hydroxylase / ABA 8'-hydroxylase	0	0	0
Misin02G060700	cytochrome P450; cytochrome p450	1.14.13.89	-0.624207	-0.501093	-0.165635	-0.343033	(1 of 20) 1.14.13.89 - Isoflavone 2'-hydroxylase / Isoflavone 2'-monooxygenase	AT1G66540	AT1G66540	0
Misin07G391600	putative inactive purple acid phosphatase 2	1.14.13.8; 3.1.3.2	0.0248198	-0.00214053	-0.0237012	-0.0551345	(1 of 4) PTHR22953:SF46 - INACTIVE PURPLE ACID PHOSPHATASE 2-RELATED	AT1G13900	PAP2	purple acid phosphatase 2
Misin12G027900	probable flavin-containing monooxygenase 1	1.14.13.8	-0.0149099	0.0396548	-0.00321387	8.18968	(1 of 5) K00485 - dimethylaniline monooxygenase (N-oxide forming) (FMO)	0	0	0
Misin04G051100	probable flavin-containing monooxygenase 1	1.14.13.8	0.0320263	2.02259	0.0502536	0.506331	(1 of 5) K00485 - dimethylaniline monooxygenase (N-oxide forming) (FMO)	0	0	0
Misin03G042800	probable flavin-containing monooxygenase 1	1.14.13.8	-0.254968	-8.72584	-0.00389178	-0.124076	(1 of 6) PTHR23023//PTHR23023:SF104 - DIMETHYLANILINE MONOOXYGENASE // SUBFAMILY NOT NAMED	0	0	0
Misin01G285800	Flavin-containing monooxygenase FMO GS-OX-like 2; flavin-containing monooxygenase fmo gs-ox-like 2	1.14.13.8	-0.0620891	0.0512492	-0.0690617	-0.199489	(1 of 2) PTHR23023//PTHR23023:SF138 - DIMETHYLANILINE MONOOXYGENASE // SUBFAMILY NOT NAMED	AT1G63390	AT1G63390	0
Misin04G051000	probable flavin-containing monooxygenase 1	1.14.13.8	-1.51662	-2.02153	-0.0864695	-1.96414	(1 of 5) K00485 - dimethylaniline monooxygenase (N-oxide forming) (FMO)	0	0	0
Misin08G001700	putative nitric oxide synthase	1.14.13.39	0.514484	0.544063	0.131497	0.879094	(1 of 2) K13427 - nitric-oxide synthase, plant (NOA1)	AT3G47450	NOA1	NO ASSOCIATED 1
Misin17G165200	Flavonoid 3'-monooxygenase; flavonoid 3 -monooxygenase	1.14.13.21	10.5283	0.077186	0.0114128	10.4833	(1 of 5) K05280 - flavonoid 3'-monooxygenase (E1.14.13.21)	AT5G07990	TT7	TRANSPARENT TESTA 7
Misin16G162800	Flavonoid 3'-monooxygenase; flavonoid 3 -monooxygenase	1.14.13.21	4.3599	0.0309104	-0.00413695	0.0644497	(1 of 5) K05280 - flavonoid 3'-monooxygenase (E1.14.13.21)	AT5G07990	TT7	TRANSPARENT TESTA 7
Misin04G001800	flavonoid 3-monooxygenase	1.14.13.21	1.59147	2.27441	0	0.0595297	(1 of 32) 1.14.13.21 - Flavonoid 3'-monooxygenase / Flavonoid 3'-hydroxylase	0	0	0
Misin10G091300	cytochrome P450 78A5-like; cytochrome p450 78a5-like	1.14.13.21	-3.96045	-2.40161	-0.0127681	-0.116458	(1 of 32) 1.14.13.21 - Flavonoid 3'-monooxygenase / Flavonoid 3'-hydroxylase	0	0	0
Misin01G345300	cytochrome P450 71A1-like; cytochrome p450 71a1-like	1.14.13.21	-0.154249	-0.00260625	-0.0147258	-0.128259	(1 of 32) 1.14.13.21 - Flavonoid 3'-monooxygenase / Flavonoid 3'-hydroxylase	0	0	0
MisinT471700	cytochrome P450 76M5-like; cytochrome p450 76m5-like	1.14.13.192	2.0887	2.67118	0.0382122	1.36836	(1 of 11) 1.14.13.192 - Oryzalexin E synthase / CYP76M6	0	0	0
MisinT268100	ent-cassadiene C2-hydroxylase-like; ent-cassadiene c2-hydroxylase-like	1.14.13.143	-0.0182391	-0.0488739	-0.0269844	-0.310031	(1 of 12) 1.14.13.143 - Ent-isokaurene C2-hydroxylase / CYP71Z6	AT1G11610	CYP71A18	cytochrome P450, family 71, subfamily A, polypeptide 18
Misin09G192700	Cytochrome P450, E-class, group I; cytochrome e- group i	1.14.13.138	-0.198026	1.08813	0.296313	0.532179	(1 of 23) 1.14.13.138 - Indolin-2-one monooxygenase / CYP71C2	0	0	0
Misin13G057900	cytochrome P450; cytochrome p450	1.14.13.138	-0.0438192	-1.27224	-0.0159368	-0.522414	(1 of 23) 1.14.13.138 - Indolin-2-one monooxygenase / CYP71C2	0	0	0
Misin06G056200	squalene monooxygenase	1.14.13.132	0.00208888	-1.37664	-0.011424	0.0497767	(1 of 3) 1.14.13.132 - Squalene monooxygenase / Squalene epoxidase	0	0	0
Misin07G066600	predicted protein; premnaspirodiene oxygenase-like	1.14.13.121	1.02649	4.77304	2.04725	0.43087	(1 of 38) 1.14.13.121 - Premnaspirodiene oxygenase / Hyoscymus muticus premnaspirodiene oxygenase	AT1G11610	CYP71A18	cytochrome P450, family 71, subfamily A, polypeptide 18
Misin04G177200	cytochrome P450 71A1-like; cytochrome p450 71a1-like	1.14.13.121	-0.514131	-0.647263	-0.10049	-0.609251	(1 of 38) 1.14.13.121 - Premnaspirodiene oxygenase / Hyoscymus muticus premnaspirodiene oxygenase	0	0	0
Misin04G105800	4-hydroxyphenylacetaldehyde oxime monooxygenase	1.14.13.0	0.0478527	0.125166	0	8.25625	(1 of 2) PTHR24298//PTHR24298:SF85 - FAMILY NOT NAMED // CYTOCHROME P450 71B10-RELATED	AT1G13080	CYP71B2	cytochrome P450, family 71, subfamily B, polypeptide 2
Misin07G068200	ribonuclease J isoform X1; ribonuclease j isoform x1	1.14.13.0	0.0088059	0.488434	0.00233934	1.77569	(1 of 2) 3.5.2.6 - Beta-lactamase / Penicillinase	0	0	0
MisinT290600	Cytochrome P450 98A1; cytochrome p450 98a1	1.14.13.0	1.189	2.42176	1.0578	1.60555	(1 of 4) K09754 - coumaroylquinate(coumaroylshikimate) 3'-monooxygenase (CYP98A3, C3'H)	AT2G40890	CYP98A3	cytochrome P450, family 98, subfamily A, polypeptide 3
Misin13G159000	cytochrome P450 78A9-like; cytochrome p450 78a9-like	1.14.13.0	0.00783836	0.0573741	0.103998	1.2969	(1 of 2) PTHR24298//PTHR24298:SF46 - FAMILY NOT NAMED // CYTOCHROME P450 78A6-RELATED	AT1G01190	CYP78A8	cytochrome P450, family 78, subfamily A, polypeptide 8
Misin07G068300	ribonuclease J isoform X2; ribonuclease j isoform x2	1.14.13.0	0.873022	0.896863	0.0427561	1.17598	(1 of 3) PTHR10032//PTHR10032:SF211 - ZINC FINGER PROTEIN WITH KRAB AND SCAN DOMAINS // SUBFAMILY NOT NAMED	0	0	0
Misin14G110300	flavonoid 3'-monooxygenase-like; flavonoid 3 -monooxygenase-like	1.14.13.0	-0.00850806	-2.07247	-0.0229834	-0.165777	(1 of 32) 1.14.13.21 - Flavonoid 3'-monooxygenase / Flavonoid 3'-hydroxylase	0	0	0
Misin17G203400	cytochrome P450 71A1-like; cytochrome p450 71a1-like	1.14.13.0	-0.330012	-0.106676	-0.676584	-1.05136	(1 of 5) 1.14.13.120 - Costunolide synthase	0	0	0
Misin17G203500	Cytochrome P450 71A1; cytochrome p450 71a1	1.14.13.0	-1.17527	-0.792286	-0.0329098	-1.18728	(1 of 272) KOG0156 - Cytochrome P450 CYP2 subfamily	0	0	0
MisinT014600	putative cytochrome P450 superfamily protein; cytochrome p450 superfamily protein	1.14.13.0	-0.702231	-1.19494	-0.0654589	-1.18818	(1 of 11) 1.14.13.139 - 3-hydroxyindolin-2-one monooxygenase / CYP71C1	0	0	0
Misin07G204200	putative cytochrome P450 superfamily protein; cytochrome p450 superfamily protein	1.14.13.0	-0.330819	-1.00356	-0.0202537	-1.19741	(1 of 23) 1.14.13.138 - Indolin-2-one monooxygenase / CYP71C2	0	0	0
MisinT219600	predicted protein	1.14.13.0	-0.878439	-1.11245	-0.0691566	-1.20279	(1 of 23) 1.14.13.138 - Indolin-2-one monooxygenase / CYP71C2	0	0	0
MisinT014800	putative cytochrome P450 superfamily protein; cytochrome p450 superfamily protein	1.14.13.0	-0.645925	-1.15539	-0.0171799	-1.21307	(1 of 5) 1.14.13.137 - Indole-2-monooxygenase / CYP71C4	0	0	0
Misin12G138700	predicted protein; tpa: cytochrome p450 superfamily protein	1.14.13.0	-1.62916	-0.0272999	0.087175	-1.97227	(1 of 23) 1.14.13.138 - Indolin-2-one monooxygenase / CYP71C2	0	0	0
Misin15G153700	premnaspirodiene oxygenase-like	1.14.13.0	-0.0899104	-0.119183	-0.0925396	-2.24215	(1 of 38) 1.14.13.121 - Premnaspirodiene oxygenase / Hyoscymus muticus premnaspirodiene oxygenase	AT1G11610	CYP71A18	cytochrome P450, family 71, subfamily A, polypeptide 18
Misin03G238800	cytochrome P450 78A9-like; cytochrome p450 78a9-like	1.14.13.0	-2.24334	-1.85896	-0.0710978	-2.43833	(1 of 32) 1.14.13.21 - Flavonoid 3'-monooxygenase / Flavonoid 3'-hydroxylase	0	0	0
Misin02G350700	predicted protein; tpa: cytochrome p450 superfamily protein	1.14.13.0	-1.30658	-1.36193	-0.0910193	-2.66614	(1 of 5) 1.14.13.137 - Indole-2-monooxygenase / CYP71C4	0	0	0
Misin02G061000	cytochrome P450; cytochrome p450	1.14.13.0	-2.08084	-1.71758	-0.139634	-2.74305	(1 of 20) 1.14.13.89 - Isoflavone 2'-hydroxylase / Isoflavone 2'-monooxygenase	AT1G66540	AT1G66540	0
MisinT388400	cytochrome P450 78A9-like; cytochrome p450 78a9-like	1.14.13.0	-2.678	-2.58017	-0.0665144	-3.67903	(1 of 32) 1.14.13.21 - Flavonoid 3'-monooxygenase / Flavonoid 3'-hydroxylase	AT1G01190	CYP78A8	cytochrome P450, family 78, subfamily A, polypeptide 8
Misin02G199800	ent-cassadiene C2-hydroxylase-like; ent-cassadiene c2-hydroxylase-like	1.14.13.0	-0.0260311	-3.09293	-0.0514837	-7.041	(1 of 12) PTHR24298:SF58 - CYTOCHROME P450 76C1	AT1G11610	CYP71A18	cytochrome P450, family 71, subfamily A, polypeptide 18
Misin03G001500	flavonoid 3'-monooxygenase-like; flavonoid 3 -monooxygenase-like	1.14.13.0	-0.0429637	-0.148726	-0.0390405	-9.81208	(1 of 602) PF00067 - Cytochrome P450 (p450)	0	0	0
Misin05G157900	uncharacterized PKHD-type hydroxylase At1g22950; uncharacterized pkhd-type hydroxylase at1g22950	1.14.11.4	0.869164	-0.23696	0.0277043	0.221072	(1 of 3) 1.14.11.4 - Procollagen-lysine 5-dioxygenase / Procollagen-lysine,2-oxoglutarate 5-dioxygenase	AT1G22950	AT1G22950	0
MisinT513900	Protein SRG1; protein srg1	1.14.11.32	-0.0355999	-0.182132	-0.0581951	-0.061526	(1 of 15) 1.14.11.32 - Codeine 3-O-demethylase / Codeine O-demethylase	0	0	0
Misin13G182800	putative lysine-specific demethylase JMJD5 isoform X1	1.14.11.27	-0.0135857	0.240807	0.00198031	3.077	(1 of 4) K10277 - lysine-specific demethylase 8 [EC:1.14.11.27] (KDM8, JMJD5)	AT3G20810	JMJD5	jumonji domain containing 5
Misin12G246600	gibberellin 20 oxidase 2-like	1.14.11.22	-0.0488247	-0.108203	0.00168525	-0.0495797	(1 of 1) 1.14.11.22 - Flavone synthase / FNS I	0	0	0
Misin11G025400	1-aminocyclopropane-1-carboxylate oxidase homolog 1-like	1.14.11.20	0.338782	1.17178	0.16331	0.59555	(1 of 5) 1.14.11.20 - Deacetoxyvindoline 4-hydroxylase / Desacetyoxyvindoline-17-hydroxylase	AT1G03400	AT1G03400	0
Misin19G056900	DIBOA-glucoside dioxygenase BX6-like; diboa-glucoside dioxygenase bx6-like	1.14.11.0	0.0280238	0.216803	-0.0167636	-3.09144	(1 of 2) PTHR10209//PTHR10209:SF94 - OXIDOREDUCTASE, 2OG-FE II OXYGENASE FAMILY PROTEIN // SUBFAMILY NOT NAMED	0	0	0
Misin07G200800	structural maintenance of chromosomes protein 2-like	1.13.12.16	0.915151	0.812888	-0.0257152	0.242209	0	AT4G40020	AT4G40020	0
Misin06G392100	chlorophyllide a oxygenase	1.13.12.14	-0.33467	-0.692299	-0.04809	-0.980229	(1 of 2) 1.14.13.122 - Chlorophyllide-a oxygenase / Cholorophyll-b synthase	AT1G44446	CH1	CHLORINA 1
Misin05G379400	chlorophyllide a oxygenase	1.13.12.14	-0.612483	-0.666396	-0.313515	-1.20094	(1 of 2) 1.14.13.122 - Chlorophyllide-a oxygenase / Cholorophyll-b synthase	AT1G44446	CH1	CHLORINA 1
Misin01G135300	9-cis-epoxycarotenoid dioxygenase 1, chloroplastic-like	1.13.11.51	2.37665	4.04216	0.0713763	2.94129	(1 of 4) K09840 - 9-cis-epoxycarotenoid dioxygenase (NCED)	AT1G30100	NCED5	nine-cis-epoxycarotenoid dioxygenase 5
MisinT047100	homogentisate 1,2-dioxygenase; homogentisate -dioxygenase	1.13.11.5	0.184822	1.05405	0.231442	1.54153	(1 of 2) 1.13.11.5 - Homogentisate 1,2-dioxygenase / Homogentisicase	AT5G54080	HGO	homogentisate 1,2-dioxygenase
Misin07G052900	4-hydroxyphenylpyruvate dioxygenase	1.13.11.27	1.34801	2.26495	0.0891197	2.48108	(1 of 2) K00457 - 4-hydroxyphenylpyruvate dioxygenase (HPD, hppD)	AT1G06570	PDS1	phytoene desaturation 1
Misin08G053500	4-hydroxyphenylpyruvate dioxygenase	1.13.11.27	1.59497	0.0342734	0.037478	1.79328	(1 of 2) K00457 - 4-hydroxyphenylpyruvate dioxygenase (HPD, hppD)	AT1G06570	PDS1	phytoene desaturation 1
MisinT436300	probable lipoxygenase 8, chloroplastic; probable lipoxygenase chloroplastic	1.13.11.12	-0.0195618	-0.137471	-0.109071	-0.269303	(1 of 2) PTHR11771//PTHR11771:SF42 - LIPOXYGENASE // PROTEIN C13C4.7	0	0	0
Misin07G230900	probable lipoxygenase 8, chloroplastic; probable lipoxygenase chloroplastic	1.13.11.12	-0.100502	-0.200676	-0.138084	-5.68054	(1 of 2) PTHR11771//PTHR11771:SF42 - LIPOXYGENASE // PROTEIN C13C4.7	AT3G45140	LOX2	lipoxygenase 2
Misin15G196400	probable linoleate 9S-lipoxygenase 5; probable linoleate 9s-lipoxygenase 5	1.13.11.0	0.157628	-0.0123037	-0.000320462	4.79767	(1 of 3) PTHR11771//PTHR11771:SF59 - LIPOXYGENASE // SUBFAMILY NOT NAMED	0	0	0
Misin04G149100	plant cysteine oxidase 4-like isoform X6; plant cysteine oxidase 4-like isoform x6	1.13.11.0	5.64451	0.0660663	0.0197066	0.363309	(1 of 14) K10712 - cysteamine dioxygenase (ADO)	0	0	0
Misin01G114300	probable linoleate 9S-lipoxygenase 4; probable linoleate 9s-lipoxygenase 4	1.13.11.0	-0.419873	-0.321571	-1.15657	-2.14962	(1 of 3) PTHR11771//PTHR11771:SF53 - LIPOXYGENASE // LINOLEATE 9S-LIPOXYGENASE 5, CHLOROPLASTIC	AT1G55020	LOX1	lipoxygenase 1
Misin17G037100	peroxidase 2-like	1.11.1.7	0.0865139	0.222311	0.00220956	9.87189	(1 of 145) K00430 - peroxidase (E1.11.1.7)	0	0	0
Misin06G390700	cationic peroxidase SPC4-like; cationic peroxidase spc4-like	1.11.1.7	0.0203494	0.0517944	0	5.5637	(1 of 145) K00430 - peroxidase (E1.11.1.7)	AT1G71695	AT1G71695	0
Misin11G270000	Peroxidase 12; peroxidase 12	1.11.1.7	2.15369	3.82545	2.21552	3.04823	(1 of 145) K00430 - peroxidase (E1.11.1.7)	0	0	0
Misin12G109700	peroxidase 31-like	1.11.1.7	0.110926	4.71216	0.0354974	2.57984	(1 of 145) K00430 - peroxidase (E1.11.1.7)	0	0	0
Misin12G281500	Peroxidase 12; peroxidase 12	1.11.1.7	0.163435	3.21591	0.0621807	2.31907	(1 of 145) K00430 - peroxidase (E1.11.1.7)	0	0	0
Misin19G244300	peroxidase 16-like	1.11.1.7	0.0776708	2.85366	-0.0103884	0.354787	(1 of 145) K00430 - peroxidase (E1.11.1.7)	AT2G18980	AT2G18980	0
Misin03G194900	peroxidase 17	1.11.1.7	-0.0674051	1.27413	0.0176326	0.00298063	(1 of 2) PTHR31388//PTHR31388:SF2 - FAMILY NOT NAMED // PEROXIDASE 17	AT2G22420	AT2G22420	0
Misin02G302800	peroxidase 70-like	1.11.1.7	-0.0117965	-0.16448	-0.0201855	-0.0608277	(1 of 145) K00430 - peroxidase (E1.11.1.7)	0	0	0
Misin06G292400	Peroxidase 1; peroxidase 1	1.11.1.7	-0.0276883	-0.0170552	-0.0357489	-0.0776041	(1 of 145) K00430 - peroxidase (E1.11.1.7)	0	0	0
MisinT060900	peroxidase	1.11.1.7	-0.00980157	-0.0419049	-0.045976	-0.164984	(1 of 145) K00430 - peroxidase (E1.11.1.7)	0	0	0
Misin18G160500	peroxidase P7-like; peroxidase p7-like	1.11.1.7	-0.0279113	-0.103918	-0.0831947	-0.271055	(1 of 145) K00430 - peroxidase (E1.11.1.7)	0	0	0
Misin19G244500	peroxidase 45	1.11.1.7	-0.0109493	-0.0956908	-0.0225495	-0.307955	(1 of 6) PTHR31517//PTHR31517:SF10 - FAMILY NOT NAMED // PEROXIDASE 16-RELATED	0	0	0
MisinT061000	peroxidase 66 precursor	1.11.1.7	-0.0428486	-0.282263	-0.0428098	-0.341068	(1 of 145) K00430 - peroxidase (E1.11.1.7)	0	0	0
Misin04G393300	peroxidase 2-like; peroxidase 42 precursor precursor	1.11.1.7	-0.0843896	-0.208116	-0.0300772	-0.460831	(1 of 145) K00430 - peroxidase (E1.11.1.7)	0	0	0
Misin16G077200	peroxidase; partial	1.11.1.7	-0.0619764	-2.35421	-0.421361	-3.15629	(1 of 145) K00430 - peroxidase (E1.11.1.7)	0	0	0
Misin17G068500	peroxidase; partial	1.11.1.7	-0.86121	-2.88187	-1.42578	-3.78051	(1 of 145) K00430 - peroxidase (E1.11.1.7)	0	0	0
Misin04G338200	cationic peroxidase 1-like	1.11.1.7	-0.135612	-0.151843	-0.0107034	-10.3699	(1 of 145) K00430 - peroxidase (E1.11.1.7)	0	0	0
Misin07G012200	catalase	1.11.1.6	-0.193489	-0.382421	-0.01398	-1.20251	(1 of 2) PTHR11465//PTHR11465:SF17 - CATALASE // SUBFAMILY NOT NAMED	0	0	0
Misin19G190600	Peroxiredoxin-2E-1, chloroplastic; peroxiredoxin-2e- chloroplastic	1.11.1.15; 1.11.1.7	0.161695	0.790688	0.13123	0.158816	(1 of 2) PTHR10430//PTHR10430:SF15 - PEROXIREDOXIN // SUBFAMILY NOT NAMED	AT3G52960	AT3G52960	0
Misin07G346800	2-Cys peroxiredoxin BAS1, chloroplastic; 2-cys peroxiredoxin chloroplastic	1.11.1.15	0.691534	0.798525	-0.0280461	1.4349	(1 of 2) K03386 - peroxiredoxin (alkyl hydroperoxide reductase subunit C) [EC:1.11.1.15] (E1.11.1.15, PRDX, ahpC)	AT3G11630	AT3G11630	0
Misin08G156300	2-Cys peroxiredoxin BAS1, chloroplastic; 2-cys peroxiredoxin chloroplastic	1.11.1.15	0.192401	0.635497	-0.0496898	0.613507	(1 of 2) K03386 - peroxiredoxin (alkyl hydroperoxide reductase subunit C) [EC:1.11.1.15] (E1.11.1.15, PRDX, ahpC)	AT3G11630	AT3G11630	0
Misin01G391000	ascorbate peroxidase	1.11.1.11	0.108761	2.17187	0.0819314	2.36696	(1 of 14) K00434 - L-ascorbate peroxidase (E1.11.1.11)	AT1G07890	APX1	ascorbate peroxidase 1
Misin12G084000	probable L-ascorbate peroxidase 7, chloroplastic; probable l-ascorbate peroxidase chloroplastic	1.11.1.11	0.341816	0.970363	0.0970199	0.291412	(1 of 2) PTHR31356//PTHR31356:SF1 - FAMILY NOT NAMED // L-ASCORBATE PEROXIDASE S, CHLOROPLASTIC/MITOCHONDRIAL-RELATED	AT4G08390	SAPX	stromal ascorbate peroxidase
Misin11G082400	probable L-ascorbate peroxidase 7, chloroplastic; probable l-ascorbate peroxidase chloroplastic	1.11.1.11	0.025902	1.09025	0.0284161	0.257437	(1 of 2) PTHR31356//PTHR31356:SF1 - FAMILY NOT NAMED // L-ASCORBATE PEROXIDASE S, CHLOROPLASTIC/MITOCHONDRIAL-RELATED	AT4G08390	SAPX	stromal ascorbate peroxidase
Misin15G199200	Na+/H+ antiporter; na+ h+ antiporter	1.1.5.0	-0.0417885	0.116802	0.0265779	2.72195	(1 of 4) PTHR10110//PTHR10110:SF86 - SODIUM/HYDROGEN EXCHANGER // SODIUM/HYDROGEN EXCHANGER 7-RELATED	0	0	0
Misin15G157000	L-gulonolactone oxidase 2-like; l-gulonolactone oxidase 2-like	1.1.3.37	-0.0420156	0	-0.0287006	-0.115254	(1 of 4) PTHR13878//PTHR13878:SF54 - GULONOLACTONE OXIDASE // SUBFAMILY NOT NAMED	0	0	0
Misin06G204700	ketol-acid reductoisomerase, chloroplastic; ketol-acid chloroplastic	1.1.1.86	0.266326	0.767491	0.0534664	1.04905	(1 of 3) K00053 - ketol-acid reductoisomerase (ilvC)	AT3G58610	AT3G58610	0
Misin05G231900	ketol-acid reductoisomerase, chloroplastic; ketol-acid chloroplastic	1.1.1.86	0.210091	0.926451	0.343313	0.393318	(1 of 3) K00053 - ketol-acid reductoisomerase (ilvC)	AT3G58610	AT3G58610	0
Misin01G176300	pyridoxal reductase, chloroplastic; pyridoxal chloroplastic	1.1.1.65	0.0358628	2.06552	0.0223353	0.237104	(1 of 2) K05275 - pyridoxine 4-dehydrogenase (E1.1.1.65)	AT5G53580	PLR1	pyridoxal reductase 1
Misin09G073700	2-alkenal reductase (NADP(+)-dependent)-like; 2-alkenal reductase (nadp(+)-dependent)-like	1.1.1.54	-0.0080021	-0.285614	0.00307473	-0.106316	(1 of 6) 1.1.1.54//1.3.1.102//1.3.1.74 - Allyl-alcohol dehydrogenase // 2-alkenal reductase (NADP(+)) / NADPH-dependent alkenal/one oxidoreductase // 2-alkenal reductase (NAD(P)(+)) / NADPH:2-alkenal alpha,beta-hydrogenase	AT1G26320	AT1G26320	0
Misin13G167500	pyruvate dehydrogenase E1 component subunit beta; pyruvate dehydrogenase e1 component subunit beta- mitochondrial	1.1.1.44; 1.2.4.1	-0.342124	-0.706039	-0.20242	-2.06644	(1 of 6) K00162 - pyruvate dehydrogenase E1 component beta subunit (PDHB, pdhB)	AT5G50850	MAB1	MACCI-BOU
Misin07G264600	pyruvate dehydrogenase E1 component subunit beta; pyruvate dehydrogenase e1 component subunit beta- mitochondrial	1.1.1.44; 1.2.4.1	-0.439366	-1.11362	-0.123809	-2.91509	(1 of 5) PTHR11624//PTHR11624:SF56 - DEHYDROGENASE RELATED // PYRUVATE DEHYDROGENASE E1 COMPONENT SUBUNIT BETA, MITOCHONDRIAL	AT5G50850	MAB1	MACCI-BOU
Misin06G169200	Glyoxylate/succinic semialdehyde reductase 2, chloroplastic; glyoxylate succinic semialdehyde reductase chloroplastic	1.1.1.44; 1.1.1.79	0.238322	0.191043	0.0439675	0.90342	(1 of 3) K18121 - glyoxylate/succinic semialdehyde reductase (GLYR)	AT1G17650	GLYR2	glyoxylate reductase 2
Misin06G203600	cytosolic isocitrate dehydrogenase [NADP]	1.1.1.42	1.25229	1.47574	0.419275	0.985342	(1 of 5) K00031 - isocitrate dehydrogenase (IDH1, IDH2, icd)	AT1G65930	cICDH	cytosolic NADP -dependent isocitrate dehydrogenase
Misin05G273100	NADP-dependent malic enzyme; nadp-dependent malic enzyme	1.1.1.39	0.0286076	0	0.028367	9.375	(1 of 2) PTHR23406//PTHR23406:SF24 - MALIC ENZYME-RELATED // SUBFAMILY NOT NAMED	0	0	0
Misin06G253000	NADP-dependent malic enzyme; nadp-dependent malic enzyme	1.1.1.39	0.0217141	0.0624245	0.00978682	8.25517	(1 of 2) PTHR23406//PTHR23406:SF24 - MALIC ENZYME-RELATED // SUBFAMILY NOT NAMED	0	0	0
Misin06G234900	NADP-dependent malic enzyme; nadp-dependent malic enzyme	1.1.1.39	0.264331	2.07594	0.937455	2.05629	(1 of 10) K00029 - malate dehydrogenase (oxaloacetate-decarboxylating)(NADP+) (E1.1.1.40, maeB)	AT5G11670	NADP-ME2	NADP-malic enzyme 2
Misin04G275200	malate dehydrogenase	1.1.1.37	0.00358938	-0.215844	-0.0259804	2.73964	(1 of 6) PTHR23382//PTHR23382:SF7 - MALATE DEHYDROGENASE // SUBFAMILY NOT NAMED	0	0	0
Misin03G345600	Malate dehydrogenase, chloroplastic; malate chloroplastic	1.1.1.37	0.0253248	0.698038	0.0168935	1.32683	(1 of 1) PTHR11540//PTHR11540:SF25 - MALATE AND LACTATE DEHYDROGENASE // SUBFAMILY NOT NAMED	0	0	0
Misin12G183800	malate dehydrogenase, cytoplasmic-like; malate cytoplasmic-like	1.1.1.37	0	9.0287	0	0.0449552	(1 of 2) PTHR23382//PTHR23382:SF8 - MALATE DEHYDROGENASE // SUBFAMILY NOT NAMED	0	0	0
Misin13G180300	3-hydroxy-3-methylglutaryl-coenzyme A reductase 3; 3-hydroxy-3-methylglutaryl-coenzyme a reductase 3	1.1.1.34	-0.00506794	0.600901	0.00285191	1.40408	(1 of 4) K00021 - hydroxymethylglutaryl-CoA reductase (NADPH) (HMGCR)	AT1G76490	HMG1	hydroxy methylglutaryl CoA reductase 1
Misin04G231700	3-hydroxy-3-methylglutaryl-coenzyme A reductase 3; 3-hydroxy-3-methylglutaryl-coenzyme a reductase 3	1.1.1.34	0.501599	0.968529	-0.0373229	1.05642	(1 of 4) K00021 - hydroxymethylglutaryl-CoA reductase (NADPH) (HMGCR)	AT1G76490	HMG1	hydroxy methylglutaryl CoA reductase 1
Misin07G235200	3-hydroxy-3-methylglutaryl-coenzyme A reductase 3; 3-hydroxy-3-methylglutaryl-coenzyme a reductase 3	1.1.1.34	0.318414	1.36837	0.0240353	0.294335	(1 of 4) K00021 - hydroxymethylglutaryl-CoA reductase (NADPH) (HMGCR)	0	0	0
MisinT480700	chlorophyll(ide) b reductase NOL, chloroplastic isoform X1; chlorophyll b reductase chloroplastic isoform x1	1.1.1.294	0.374809	0.0435273	-0.0149352	1.58402	(1 of 2) PTHR24314:SF6 - CHLOROPHYLL(IDE) B REDUCTASE NOL, CHLOROPLASTIC	AT5G04900	NOL	NYC1-like
Misin05G014500	probable chlorophyll(ide) b reductase NYC1, chloroplastic; probable chlorophyll b reductase chloroplastic	1.1.1.294	1.04654	1.48953	0.141356	0.745581	(1 of 2) PTHR24314//PTHR24314:SF10 - FAMILY NOT NAMED // CHLOROPHYLL(IDE) B REDUCTASE NYC1, CHLOROPLASTIC-RELATED	AT4G13250	NYC1	NON-YELLOW COLORING 1
Misin06G053100	1-deoxy-D-xylulose 5-phosphate reductoisomerase, chloroplastic; 1-deoxy-d-xylulose 5-phosphate chloroplastic	1.1.1.267	-0.0191998	-0.305409	-0.626502	0.170762	(1 of 2) 1.1.1.267 - 1-deoxy-D-xylulose-5-phosphate reductoisomerase / DXP-reductoisomerase	AT5G62790	DXR	1-deoxy-D-xylulose 5-phosphate reductoisomerase
Misin04G012800	UDP-glucose 6-dehydrogenase 5; udp-glucose 6-dehydrogenase 5	1.1.1.22	0.00939607	5.88664	-0.00028041	9.87479	(1 of 2) PTHR11374//PTHR11374:SF27 - UDP-GLUCOSE DEHYDROGENASE/UDP-MANNAC DEHYDROGENASE // SUBFAMILY NOT NAMED	0	0	0
Misin18G039000	Aldose reductase; aldose reductase	1.1.1.21	-0.0915528	-0.851632	-0.131124	-1.39092	(1 of 3) PTHR11732//PTHR11732:SF164 - ALDO/KETO REDUCTASE // ALDOSE REDUCTASE-RELATED	0	0	0
Misin08G068700	cinnamyl alcohol dehydrogenase	1.1.1.195	0.0645083	1.3227	-0.0281398	0.27969	(1 of 4) PTHR11695:SF574 - CINNAMYL ALCOHOL DEHYDROGENASE 4-RELATED	AT3G19450	ATCAD4	0
Misin11G013900	probable cinnamyl alcohol dehydrogenase 6	1.1.1.195	0.0465275	-0.328165	-0.0613385	-4.48785	(1 of 3) PTHR11695//PTHR11695:SF556 - ALCOHOL DEHYDROGENASE RELATED // SUBFAMILY NOT NAMED	0	0	0
Misin01G230400	uncharacterized oxidoreductase At4g09670-like	1.1.1.179	0.345359	0.306402	0.728783	2.24505	(1 of 4) 1.1.1.179 - D-xylose 1-dehydrogenase (NADP(+)) / D-xylose-NADP dehydrogenase	AT1G34200	AT1G34200	0
Misin08G239900	bifunctional dTDP-4-dehydrorhamnose 3,5-epimerase/dTDP-4-dehydrorhamnose reductase; bifunctional dtdp-4-dehydrorhamnose -epimerase dtdp-4-dehydrorhamnose reductase	1.1.1.133	0.251069	0.168463	0.922875	0.968488	(1 of 2) 1.1.1.133 - dTDP-4-dehydrorhamnose reductase / dTDP-6-deoxy-L-mannose dehydrogenase	AT1G63000	NRS/ER	nucleotide-rhamnose synthase/epimerase-reductase
Misin01G078200	alcohol dehydrogenase 1	1.1.1.1	3.47351	0.0610886	0.0160716	0.478864	(1 of 5) K18857 - alcohol dehydrogenase class-P (ADH1)	AT1G77120	ADH1	alcohol dehydrogenase 1
Misin10G085200	alcohol dehydrogenase family-2	1.1.1.1	-1.10366	-2.66001	0.00338781	-0.0199954	(1 of 2) PTHR11695//PTHR11695:SF432 - ALCOHOL DEHYDROGENASE RELATED // SUBFAMILY NOT NAMED	AT1G77120	ADH1	alcohol dehydrogenase 1
Misin09G105000	alcohol dehydrogenase family-2	1.1.1.1	-1.47285	-2.51816	-0.513417	-0.976818	(1 of 2) PTHR11695//PTHR11695:SF432 - ALCOHOL DEHYDROGENASE RELATED // SUBFAMILY NOT NAMED	AT1G77120	ADH1	alcohol dehydrogenase 1
Misin03G078500	wall-associated receptor kinase 2-like	0	-0.0231977	-2.29359	0	0	(1 of 14) PF07645//PF07714//PF13947 - Calcium-binding EGF domain (EGF_CA) // Protein tyrosine kinase (Pkinase_Tyr) // Wall-associated receptor kinase galacturonan-binding (GUB_WAK_bind)	0	0	0
Misin09G183600	probable LRR receptor-like serine/threonine-protein kinase At3g47570 isoform X1; probable lrr receptor-like serine threonine-protein kinase at3g47570 isoform x1	0	0	-8.04679	0	0	(1 of 33) PF00560//PF07714//PF08263//PF13855 - Leucine Rich Repeat (LRR_1) // Protein tyrosine kinase (Pkinase_Tyr) // Leucine rich repeat N-terminal domain (LRRNT_2) // Leucine rich repeat (LRR_8)	0	0	0
Misin18G267200	rab11 family-interacting protein 3	0	-0.18174	0	0	0	(1 of 5) PTHR31161//PTHR31161:SF6 - FAMILY NOT NAMED // KINECTIN-RELATED PROTEIN	0	0	0
Misin19G179600	ABC transporter G family member 26 isoform X1; abc transporter g family member 26 isoform x1	0	-0.101747	0	0	0	(1 of 4) PTHR19241//PTHR19241:SF155 - ATP-BINDING CASSETTE TRANSPORTER // ABC TRANSPORTER G FAMILY MEMBER 26	AT3G13220	ABCG26	ATP-binding cassette G26
MisinT056300	disease resistance protein RPM1-like; disease resistance protein rpm1-like	0	-2.74581	-1.29011	0	0	(1 of 8) PF00931//PF13191 - NB-ARC domain (NB-ARC) // AAA ATPase domain (AAA_16)	0	0	0
MisinT585300	predicted protein; uncharacterized protein loc103633779	0	-0.0195056	-8.14775	0	0	(1 of 136) PF13962 - Domain of unknown function (PGG)	0	0	0
Misin08G100000	predicted protein	0	0.0846793	4.38126	0.0170223	12.1137	(1 of 2) PTHR10015//PTHR10015:SF171 - HEAT SHOCK TRANSCRIPTION FACTOR // SUBFAMILY NOT NAMED	0	0	0
Misin19G196400	protein ECERIFERUM 3-like; protein eceriferum 3-like	0	5.72072	0.0551775	0.00785622	11.8832	(1 of 3) PTHR11863//PTHR11863:SF39 - STEROL DESATURASE // SUBFAMILY NOT NAMED	AT5G57800	CER3	ECERIFERUM 3
Misin18G095700	blue copper protein-like	0	0.0198711	0.0326272	-0.00321387	10.4464	(1 of 131) PF02298 - Plastocyanin-like domain (Cu_bind_like)	AT2G32300	UCC1	uclacyanin 1
Misin02G229100	protein STRUBBELIG-RECEPTOR FAMILY 7-like; protein strubbelig-receptor family 7-like	0	5.32722	0.0690939	0.00270831	10.4145	(1 of 13) PF00560//PF07714//PF08263 - Leucine Rich Repeat (LRR_1) // Protein tyrosine kinase (Pkinase_Tyr) // Leucine rich repeat N-terminal domain (LRRNT_2)	AT1G53730	SRF6	STRUBBELIG-receptor family 6
Misin05G015300	late embryogenesis abundant protein Lea14-A; late embryogenesis abundant protein lea14-a	0	3.71552	0.0355168	0.00600888	10.3238	(1 of 110) PF03168 - Late embryogenesis abundant protein (LEA_2)	0	0	0
Misin02G411700	putative laccase family protein precursor	0	9.04805	0.0626857	0.00182442	9.93865	(1 of 2) PTHR11709//PTHR11709:SF25 - MULTI-COPPER OXIDASE // SUBFAMILY NOT NAMED	0	0	0
Misin01G403300	putative laccase family protein precursor	0	9.68449	0.0361681	0.0069409	9.78496	(1 of 2) PTHR11709//PTHR11709:SF25 - MULTI-COPPER OXIDASE // SUBFAMILY NOT NAMED	0	0	0
Misin11G073600	VAMP protein SEC22; vamp protein sec22	0	9.08154	0.0862294	0.0065478	8.69524	(1 of 110) PF03168 - Late embryogenesis abundant protein (LEA_2)	AT2G35960	NHL12	NDR1/HIN1-like 12
Misin18G163500	heat shock factor protein 3	0	0.0112008	6.23736	0.00710345	8.29476	(1 of 2) PTHR10015//PTHR10015:SF152 - HEAT SHOCK TRANSCRIPTION FACTOR // SUBFAMILY NOT NAMED	0	0	0
Misin07G288400	protein HVA22; protein hva22	0	0.0718851	0.069187	0.00675966	8.2298	(1 of 1) PTHR12300//PTHR12300:SF58 - HVA22-LIKE PROTEINS // SUBFAMILY NOT NAMED	0	0	0
Misin05G220900	NAC domain-containing protein 73-like; nac domain-containing protein 73-like	0	7.4694	0.0552664	-0.00327275	8.04019	(1 of 2) PTHR31079//PTHR31079:SF6 - FAMILY NOT NAMED // NAC DOMAIN CONTAINING PROTEIN 73	AT4G28500	NAC073	NAC domain containing protein 73
Misin07G474500	probable pectin methyltransferase QUA2; probable pectin methyltransferase qua2	0	0.0243969	0.0803925	0.00477746	7.65011	(1 of 2) PTHR10108//PTHR10108:SF899 - METHYLTRANSFERASE // PECTIN METHYLTRANSFERASE QUA2-RELATED	AT1G78240	TSD2	TUMOROUS SHOOT DEVELOPMENT 2
Misin12G160100	heavy-metal-associated domain-containing protein, putative, expressed; heavy-metal-associated domain-containing expressed	0	0.0532715	6.66414	0.0265714	7.53104	(1 of 1) PTHR22814//PTHR22814:SF152 - COPPER TRANSPORT PROTEIN ATOX1-RELATED // SUBFAMILY NOT NAMED	0	0	0
MisinT357400	predicted protein; uncharacterized protein loc107953996	0	0.0116414	-0.00128769	0.0134134	7.23105	(1 of 3) PTHR21493//PTHR21493:SF84 - CGI-141-RELATED/LIPASE CONTAINING PROTEIN // F21O3.11 PROTEIN	0	0	0
Misin04G107200	7-deoxyloganetin glucosyltransferase-like	0	0.188964	0.575589	-0.000930217	6.71431	(1 of 4) PTHR11926//PTHR11926:SF269 - GLUCOSYL/GLUCURONOSYL TRANSFERASES // SUBFAMILY NOT NAMED	0	0	0
Misin07G106000	predicted protein; heat shock factor protein 1	0	2.27372	3.83945	0.0991731	6.63123	(1 of 2) PTHR10015//PTHR10015:SF171 - HEAT SHOCK TRANSCRIPTION FACTOR // SUBFAMILY NOT NAMED	0	0	0
MisinT178900	Homeobox-leucine zipper protein HOX24; homeobox-leucine zipper protein hox24	0	4.14163	7.06884	0.0281117	6.54998	(1 of 29) KOG0483 - Transcription factor HEX, contains HOX and HALZ domains	AT2G46680	HB-7	homeobox 7
Misin08G324500	eukaryotic translation initiation factor 3 subunit G-like; eukaryotic translation initiation factor 3 subunit g-like	0	0.0259232	11.8469	0.00721252	6.53517	(1 of 5) K03248 - translation initiation factor 3 subunit G (EIF3G)	0	0	0
Misin08G235000	dehydrin COR410; dehydrin cor410	0	1.69587	3.30342	0.0214695	6.19159	(1 of 2) PTHR33346:SF2 - DEHYDRIN COR47-RELATED	AT1G20440	COR47	cold-regulated 47
MisinT404900	putative exosome complex component rrp40	0	0.0200184	-0.100086	-0.00749884	5.85259	(1 of 2) K03681 - exosome complex component RRP40 (RRP40, EXOSC3)	AT2G25355	AT2G25355	0
Misin07G438800	dehydrin COR410; dehydrin cor410	0	3.62992	5.34206	1.91487	5.73454	(1 of 2) PTHR33346:SF2 - DEHYDRIN COR47-RELATED	AT1G20440	COR47	cold-regulated 47
Misin12G035300	heavy metal-associated isoprenylated plant protein 26	0	3.16679	3.23031	2.43668	5.51703	(1 of 1) PTHR22814:SF155 - HEAVY METAL-ASSOCIATED ISOPRENYLATED PLANT PROTEIN 26	AT5G66110	HIPP27	heavy metal associated isoprenylated plant protein 27
Misin02G333600	Secologanin synthase; secologanin synthase	0	1.21273	0.523193	0.012977	5.24686	(1 of 3) PTHR24282//PTHR24282:SF50 - CYTOCHROME P450 FAMILY MEMBER // SUBFAMILY NOT NAMED	AT2G46950	CYP709B2	cytochrome P450, family 709, subfamily B, polypeptide 2
Misin01G434000	heat shock 70 kDa protein 8; heat shock 70 kda protein 8	0	0.0172106	0.0595268	0.0320892	5.0508	(1 of 2) PTHR19375//PTHR19375:SF101 - HEAT SHOCK PROTEIN 70KDA // HEAT SHOCK 70 KDA PROTEIN 8	AT2G32120	HSP70T-2	heat-shock protein 70T-2
Misin16G191200	NAD(P)H dehydrogenase (quinone) FQR1; nad h dehydrogenase fqr1	0	0.0325391	0.393165	-0.0229501	4.97051	(1 of 4) PTHR30546//PTHR30546:SF5 - FLAVODOXIN-RELATED PROTEIN WRBA-RELATED // SUBFAMILY NOT NAMED	AT4G27270	AT4G27270	0
Misin17G122200	eukaryotic peptide chain release factor subunit 1-2-like	0	1.30095	2.20873	0.0757535	4.8397	(1 of 1) PTHR10113//PTHR10113:SF11 - PEPTIDE CHAIN RELEASE FACTOR SUBUNIT 1 // SUBFAMILY NOT NAMED	0	0	0
Misin02G313200	SPX domain-containing protein 5; spx domain-containing protein 5	0	0.0844214	0.101669	0.0240892	4.4326	(1 of 6) PTHR10783:SF26 - SPX DOMAIN-CONTAINING PROTEIN 3	AT2G45130	SPX3	SPX domain gene 3
Misin05G079800	16.9 kDa class I heat shock protein 1; kda class i heat shock protein 1	0	1.02487	1.35807	1.49751	4.39694	(1 of 10) PTHR11527//PTHR11527:SF152 - SMALL HEAT-SHOCK PROTEIN HSP20 FAMILY // SUBFAMILY NOT NAMED	AT1G53540	AT1G53540	0
Misin14G086000	GEM-like protein 5; gem-like protein 5	0	1.7446	5.21076	0.0520512	4.38842	(1 of 3) PTHR31969//PTHR31969:SF3 - FAMILY NOT NAMED // GEM-LIKE PROTEIN 5	AT5G13200	AT5G13200	0
Misin03G141800	probable protein phosphatase 2C 68; probable protein phosphatase 2c 68	0	1.55247	1.96771	2.17198	4.35786	(1 of 2) PTHR13832//PTHR13832:SF334 - PROTEIN PHOSPHATASE 2C // SUBFAMILY NOT NAMED	0	0	0
Misin10G114500	caffeoyl-CoA O-methyltransferase 1; caffeoyl- o-methyltransferase 1	0	3.80124	0.0703821	0.00713046	4.28091	(1 of 5) K18883 - tricin synthase (ROMT)	0	0	0
Misin06G037800	60S ribosomal protein L18a-like protein; 60s ribosomal protein l18a-like protein	0	0.0161229	0.831591	0.0112581	4.19796	(1 of 5) PTHR10052//PTHR10052:SF9 - 60S RIBOSOMAL PROTEIN L18A // SUBFAMILY NOT NAMED	AT1G53560	AT1G53560	0
MisinT182000	predicted protein; c-4 methylsterol oxidase	0	0.03569	3.09914	0.0335433	4.12218	(1 of 6) K14423 - 4,4-dimethyl-9beta,19-cyclopropylsterol-4alpha-methyl oxidase (SMO1)	0	0	0
Misin05G030000	homeobox-leucine zipper protein ATHB-15-like; homeobox-leucine zipper protein athb-15-like	0	1.36544	0.0871857	0.117294	4.08781	(1 of 8) PF00046//PF01852//PF08670 - Homeobox domain (Homeobox) // START domain (START) // MEKHLA domain (MEKHLA)	0	0	0
Misin14G045600	probable protein phosphatase 2C 30; probable protein phosphatase 2c 30	0	2.40131	3.65715	2.5584	4.0131	(1 of 2) PTHR13832//PTHR13832:SF219 - PROTEIN PHOSPHATASE 2C // PROTEIN PHOSPHATASE 2C 3-RELATED	AT1G07430	HAI2	highly ABA-induced PP2C gene 2
Misin05G245900	Heat stress transcription factor C-1b; heat stress transcription factor c-1b-like	0	0.685313	2.61718	0.0440805	4.0129	(1 of 2) PTHR10015//PTHR10015:SF173 - HEAT SHOCK TRANSCRIPTION FACTOR // SUBFAMILY NOT NAMED	AT3G24520	HSFC1	heat shock transcription factor C1
Misin02G413800	probable protein phosphatase 2C 30; probable protein phosphatase 2c 30	0	2.75165	4.10459	2.77168	3.94938	(1 of 2) PTHR13832//PTHR13832:SF219 - PROTEIN PHOSPHATASE 2C // PROTEIN PHOSPHATASE 2C 3-RELATED	AT1G07430	HAI2	highly ABA-induced PP2C gene 2
Misin09G002600	NAC transcription factor 29-like; nac transcription factor 29-like	0	0.132291	5.98604	0.00607204	3.75071	(1 of 6) PTHR31719:SF40 - NAC TRANSCRIPTION FACTOR 29	AT1G69490	NAP	NAC-like, activated by AP3/PI
Misin07G548500	PIP1 protein; pip1 partial	0	7.24506	5.27782	0.0319361	3.71003	(1 of 5) PTHR19139//PTHR19139:SF146 - AQUAPORIN TRANSPORTER // SUBFAMILY NOT NAMED	AT1G01620	PIP1C	plasma membrane intrinsic protein 1C
Misin08G217900	eukaryotic translation initiation factor 3 subunit G-like; eukaryotic translation initiation factor 3 subunit g-like	0	1.77506	6.89292	3.52794	3.69876	(1 of 5) K03248 - translation initiation factor 3 subunit G (EIF3G)	0	0	0
Misin07G272600	2'-deoxymugineic-acid 2'-dioxygenase-like; 2 -deoxymugineic-acid 2 -dioxygenase-like	0	0.023587	0.0712336	-0.0116036	3.64201	(1 of 3) PTHR10209//PTHR10209:SF152 - OXIDOREDUCTASE, 2OG-FE II OXYGENASE FAMILY PROTEIN // 1-AMINOCYCLOPROPANE-1-CARBOXYLATE OXIDASE-RELATED	AT2G36690	AT2G36690	0
Misin06G253900	GATA transcription factor 12; gata transcription factor 12	0	-0.0043269	7.78838	-0.0052057	3.63316	(1 of 2) PTHR10071//PTHR10071:SF170 - TRANSCRIPTION FACTOR GATA GATA BINDING FACTOR // SUBFAMILY NOT NAMED	AT5G25830	GATA12	GATA transcription factor 12
Misin01G452900	alcohol dehydrogenase-like 2	0	0.0909664	1.95022	0.026909	3.57434	(1 of 2) PTHR11695//PTHR11695:SF408 - ALCOHOL DEHYDROGENASE RELATED // SUBFAMILY NOT NAMED	AT5G42250	AT5G42250	0
Misin08G198300	temperature-induced lipocalin-1	0	2.34038	2.68612	1.36119	3.56543	(1 of 4) K03098 - apolipoprotein D and lipocalin family protein (APOD)	AT5G58070	TIL	temperature-induced lipocalin
Misin12G192100	putative MYB DNA-binding domain superfamily protein; myb dna-binding domain superfamily protein	0	1.58421	3.11552	0.159089	3.53836	(1 of 1) PTHR12802//PTHR12802:SF45 - SWI/SNF COMPLEX-RELATED // SUBFAMILY NOT NAMED	AT5G17300	RVE1	REVEILLE 1
Misin01G157000	WD-40 repeat family protein; wd-40 repeat family protein	0	0.0584111	0.255885	0.0708239	3.51976	(1 of 2) PTHR22846//PTHR22846:SF41 - WD40 REPEAT PROTEIN // SUBFAMILY NOT NAMED	0	0	0
Misin04G257800	senescence-inducible chloroplast stay-green protein 1	0	2.33527	3.10947	0.0434503	3.4883	(1 of 2) PTHR31750//PTHR31750:SF4 - FAMILY NOT NAMED // PROTEIN STAY-GREEN 1, CHLOROPLASTIC-RELATED	AT4G11910	AT4G11910	0
Misin06G200900	G-box-binding factor 3-like; g-box-binding factor 3-like	0	0.209144	3.15109	0.0586263	3.48797	(1 of 3) PTHR22952//PTHR22952:SF156 - CAMP-RESPONSE ELEMENT BINDING PROTEIN-RELATED // SUBFAMILY NOT NAMED	AT2G46270	GBF3	G-box binding factor 3
Misin15G153000	anthocyanidin 5,3-O-glucosyltransferase-like; anthocyanidin -o-glucosyltransferase-like	0	0.0342262	4.295	0.00357488	3.4601	(1 of 8) PTHR11926//PTHR11926:SF234 - GLUCOSYL/GLUCURONOSYL TRANSFERASES // SUBFAMILY NOT NAMED	0	0	0
MisinT331400	farnesylated protein 2	0	2.37679	4.14599	0.15633	3.43589	(1 of 2) PTHR22814//PTHR22814:SF47 - COPPER TRANSPORT PROTEIN ATOX1-RELATED // SUBFAMILY NOT NAMED	AT1G22990	HIPP22	heavy metal associated isoprenylated plant protein 22
Misin15G111100	putative pumilio homolog 8, chloroplastic; pumilio homolog chloroplastic	0	0.0821372	0.329179	0.00409568	3.38919	(1 of 3) PTHR12537//PTHR12537:SF75 - RNA BINDING PROTEIN PUMILIO-RELATED // SUBFAMILY NOT NAMED	AT1G22240	PUM8	pumilio 8
Misin01G367800	NAC transcription factor 29; nac transcription factor 29	0	0.240968	2.70138	0.0911966	3.30682	(1 of 256) PF02365 - No apical meristem (NAM) protein (NAM)	AT3G04070	NAC047	NAC domain containing protein 47
Misin07G513900	18.6 kDa class III heat shock protein; kda class iii heat shock protein	0	0.0143589	0.0981877	0.0295296	3.29699	(1 of 2) PTHR11527//PTHR11527:SF106 - SMALL HEAT-SHOCK PROTEIN HSP20 FAMILY // 17.4 KDA CLASS III HEAT SHOCK PROTEIN	AT1G54050	AT1G54050	0
Misin12G134500	cytochrome b561 and DOMON domain-containing protein At3g07570-like; cytochrome b561 and domon domain-containing protein at3g07570-like	0	2.02772	2.4059	0.0106923	3.15568	(1 of 2) PTHR23130//PTHR23130:SF78 - FAMILY NOT NAMED // CYTOCHROME B561/FERRIC REDUCTASE TRANSMEMBRANE WITH DOMON RELATED DOMAIN	AT3G07570	AT3G07570	0
Misin16G079400	predicted protein; nucleic acid binding protein	0	0.71961	3.20402	1.39329	3.15464	(1 of 69) PF00642 - Zinc finger C-x8-C-x5-C-x3-H type (and similar) (zf-CCCH)	AT2G19810	OZF1	Oxidation-related Zinc Finger 1
Misin16G185400	EID1-like F-box protein 3; eid1-like f-box protein 3	0	1.46189	1.94066	0.0451599	3.14198	(1 of 6) PTHR31348:SF3 - EID1-LIKE F-BOX PROTEIN 3	AT3G63060	EDL3	EID1-like 3
Misin06G257300	heat stress transcription factor C-1b-like; heat stress transcription factor c-1b-like	0	2.0344	3.1326	1.22144	3.12204	(1 of 2) PTHR10015//PTHR10015:SF173 - HEAT SHOCK TRANSCRIPTION FACTOR // SUBFAMILY NOT NAMED	AT3G24520	HSFC1	heat shock transcription factor C1
Misin01G063200	alpha-1,4 glucan phosphorylase L isozyme, chloroplastic/amyloplastic; alpha- glucan phosphorylase l chloroplastic amyloplastic	0	1.59028	0.74883	0.107239	3.04416	(1 of 2) PTHR11468//PTHR11468:SF8 - GLYCOGEN PHOSPHORYLASE // ALPHA-GLUCAN PHOSPHORYLASE 1	AT3G29320	PHS1	alpha-glucan phosphorylase 1
Misin17G245600	iron-sulfur cluster assembly protein 1-like	0	1.88079	2.34859	1.09992	2.99017	(1 of 5) PTHR10093 - IRON-SULFUR CLUSTER ASSEMBLY ENZYME NIFU HOMOLOG	AT3G01020	ISU2	ISCU-like 2
Misin02G433500	heat shock 70 kDa protein 8; heat shock 70 kda protein 8	0	0.0857647	0.271107	0.124414	2.97182	(1 of 2) PTHR19375//PTHR19375:SF101 - HEAT SHOCK PROTEIN 70KDA // HEAT SHOCK 70 KDA PROTEIN 8	AT2G32120	HSP70T-2	heat-shock protein 70T-2
Misin11G068200	Ferredoxin-3, chloroplastic; ferredoxin- chloroplastic	0	1.73104	3.54846	0.08175	2.9557	(1 of 2) PTHR19370:SF96 - FERREDOXIN-3, CHLOROPLASTIC	0	0	0
Misin07G516400	alpha-aminoadipic semialdehyde synthase isoform X1; alpha-aminoadipic semialdehyde synthase isoform x1	0	2.07486	1.16945	0.179839	2.8882	(1 of 1) K14157 - alpha-aminoadipic semialdehyde synthase (AASS)	AT4G33150	AT4G33150	0
Misin19G145100	3Fe-4S ferredoxin; 3fe-4s ferredoxin	0	1.47219	2.65167	0.0118529	2.84906	(1 of 5) PF00226//PF13370 - DnaJ domain (DnaJ) // 4Fe-4S single cluster domain of Ferredoxin I (Fer4_13)	0	0	0
Misin09G174200	DNA repair protein RAD51 homolog; dna repair protein rad51 homolog	0	-0.000657753	-0.00817087	0.00856169	2.79616	(1 of 6) PTHR22942//PTHR22942:SF45 - RECA/RAD51/RADA DNA STRAND-PAIRING FAMILY MEMBER // SUBFAMILY NOT NAMED	0	0	0
Misin06G182100	dnaJ-like protein; dnaj-like protein	0	0.219065	0.971022	0.958402	2.78388	(1 of 202) PTHR24078 - DNAJ HOMOLOG SUBFAMILY C MEMBER	AT1G71000	AT1G71000	0
Misin05G228300	G-box-binding factor 3-like; g-box-binding factor 3-like	0	1.32754	4.35532	0.0635915	2.74188	(1 of 3) PTHR22952//PTHR22952:SF156 - CAMP-RESPONSE ELEMENT BINDING PROTEIN-RELATED // SUBFAMILY NOT NAMED	AT2G46270	GBF3	G-box binding factor 3
Misin07G481100	aquaporin NIP2-1; aquaporin nip2-1	0	1.9495	1.8425	0.152421	2.69109	(1 of 4) PTHR19139//PTHR19139:SF142 - AQUAPORIN TRANSPORTER // SUBFAMILY NOT NAMED	0	0	0
Misin08G305000	annexin D7-like; annexin p35	0	2.49382	3.88827	0.064628	2.57434	(1 of 4) PTHR10502//PTHR10502:SF116 - ANNEXIN // SUBFAMILY NOT NAMED	AT5G10220	ANN6	annexin 6
Misin06G215700	two pore calcium channel protein 1 isoform X1; two pore calcium channel protein 1 isoform x1	0	2.43376	0.940266	0.0862354	2.55344	(1 of 2) K16900 - two pore calcium channel protein, plant (TPC1, CCH1)	AT4G03560	TPC1	two-pore channel 1
Misin18G060600	ethylene-responsive transcription factor 1-like	0	0.476756	2.60577	0.53224	2.5094	(1 of 57) K09286 - EREBP-like factor (EREBP)	AT1G53910	RAP2.12	related to AP2 12
Misin16G239400	iron-sulfur cluster assembly protein 1-like	0	1.41368	2.39417	0.871764	2.4864	(1 of 5) PTHR10093 - IRON-SULFUR CLUSTER ASSEMBLY ENZYME NIFU HOMOLOG	AT3G01020	ISU2	ISCU-like 2
Misin05G340800	probable protein phosphatase 2C 9; probable protein phosphatase 2c 9	0	1.50799	2.99899	0.146595	2.43951	(1 of 4) PTHR13832//PTHR13832:SF337 - PROTEIN PHOSPHATASE 2C // SUBFAMILY NOT NAMED	AT1G07430	HAI2	highly ABA-induced PP2C gene 2
Misin04G366400	Thiazole biosynthetic enzyme Thi4 family; thiazole biosynthetic enzyme thi4 family	0	1.9028	1.88119	0.773842	2.31598	(1 of 4) K03146 - thiamine thiazole synthase (THI4, THI1)	AT5G54770	THI1	0
Misin05G176900	probable protein phosphatase 2C 6; probable protein phosphatase 2c 6	0	1.27788	2.471	0.288354	2.30769	(1 of 2) KOG0698//KOG0699 - Serine/threonine protein phosphatase // Serine/threonine protein phosphatase	AT1G17550	HAB2	homology to ABI2
Misin02G333100	Secologanin synthase; secologanin synthase	0	1.45875	0.954041	0.0858397	2.29588	(1 of 5) PTHR24282//PTHR24282:SF40 - CYTOCHROME P450 FAMILY MEMBER // SUBFAMILY NOT NAMED	0	0	0
Misin14G032700	TLD domain-containing protein 1; tld domain-containing protein 1	0	0.988358	0.780332	0.1242	2.25338	(1 of 1) KOG0044//KOG2557 - Ca2+ sensor (EF-Hand superfamily) // Uncharacterized conserved protein, contains TLDc domain	AT5G06260	AT5G06260	0
Misin07G196800	farnesylated protein 2	0	1.31911	1.21318	0.0959324	2.24572	(1 of 2) PTHR22814//PTHR22814:SF47 - COPPER TRANSPORT PROTEIN ATOX1-RELATED // SUBFAMILY NOT NAMED	AT1G22990	HIPP22	heavy metal associated isoprenylated plant protein 22
Misin13G147500	2'-deoxymugineic-acid 2'-dioxygenase-like; 2 -deoxymugineic-acid 2 -dioxygenase-like	0	3.65468	0.109088	0.00576299	2.24355	(1 of 3) PTHR10209//PTHR10209:SF152 - OXIDOREDUCTASE, 2OG-FE II OXYGENASE FAMILY PROTEIN // 1-AMINOCYCLOPROPANE-1-CARBOXYLATE OXIDASE-RELATED	AT2G36690	AT2G36690	0
MisinT102700	Short-chain type dehydrogenase/reductase; short-chain type dehydrogenase reductase	0	0.700921	1.28277	0.43855	2.22221	(1 of 13) K00059 - 3-oxoacyl- (fabG)	0	0	0
Misin08G270100	aquaporin NIP2-1; aquaporin nip2-1	0	1.2981	1.64839	0.13694	2.21138	(1 of 4) PTHR19139//PTHR19139:SF142 - AQUAPORIN TRANSPORTER // SUBFAMILY NOT NAMED	0	0	0
Misin07G338000	chaperonin 60 subunit beta 4, chloroplastic-like; ru large subunit-binding protein subunit chloroplastic-like	0	1.36276	0.961449	0.105467	2.13327	(1 of 1) KOG0356 - Mitochondrial chaperonin, Cpn60/Hsp60p	AT1G26230	Cpn60beta4	chaperonin-60beta4
Misin07G508100	predicted protein; protein chloroplastic isoform x1	0	0.370787	0.56605	0.693027	2.1154	(1 of 5) PF11947 - Protein of unknown function (DUF3464) (DUF3464)	0	0	0
Misin06G165200	Thiazole biosynthetic enzyme Thi4 family; thiazole biosynthetic enzyme thi4 family	0	2.33347	2.40739	0.845423	2.11107	(1 of 4) K03146 - thiamine thiazole synthase (THI4, THI1)	AT5G54770	THI1	0
Misin06G149100	Methylsterol monooxygenase 1-1; methylsterol monooxygenase 1-1	0	1.5537	3.96588	1.47785	2.1105	(1 of 6) K14423 - 4,4-dimethyl-9beta,19-cyclopropylsterol-4alpha-methyl oxidase (SMO1)	0	0	0
Misin08G004700	putative HGA1; hga4	0	1.39627	0.40941	1.49884	2.08113	(1 of 2) PTHR20961//PTHR20961:SF27 - GLYCOSYLTRANSFERASE // SUBFAMILY NOT NAMED	0	0	0
Misin03G237800	senescence-inducible chloroplast stay-green protein 1	0	1.72788	2.75441	0.126316	2.07425	(1 of 2) PTHR31750//PTHR31750:SF4 - FAMILY NOT NAMED // PROTEIN STAY-GREEN 1, CHLOROPLASTIC-RELATED	AT4G11910	AT4G11910	0
Misin06G255900	Anthocyanidin 5,3-O-glucosyltransferase; anthocyanidin -o-glucosyltransferase	0	0.0203478	0.140985	0.0718141	2.06869	(1 of 3) PTHR11926//PTHR11926:SF260 - GLUCOSYL/GLUCURONOSYL TRANSFERASES // SUBFAMILY NOT NAMED	AT3G16520	UGT88A1	UDP-glucosyl transferase 88A1
Misin06G359800	predicted protein; uncharacterized protein loc100833330	0	1.36151	1.72288	0.030679	2.06178	(1 of 2) PTHR20961//PTHR20961:SF26 - GLYCOSYLTRANSFERASE // SUBFAMILY NOT NAMED	0	0	0
Misin01G404800	17.9 kDa class I heat shock protein; kda class i heat shock protein	0	0.00127374	0.103487	0.00178453	2.05953	(1 of 10) PTHR11527//PTHR11527:SF152 - SMALL HEAT-SHOCK PROTEIN HSP20 FAMILY // SUBFAMILY NOT NAMED	AT1G53540	AT1G53540	0
Misin16G012300	Late embryogenesis abundant protein Lea14-A; late embryogenesis abundant protein lea14-a	0	-0.0113784	2.27931	0.31474	2.01393	(1 of 110) PF03168 - Late embryogenesis abundant protein (LEA_2)	AT2G44060	AT2G44060	0
Misin07G214400	MADS-box transcription factor 26; mads-box transcription factor 26	0	0.746283	-0.00897634	0.0360642	2.00394	(1 of 1) PTHR11945:SF152 - AGAMOUS-LIKE MADS-BOX PROTEIN AGL12	AT1G71692	AGL12	AGAMOUS-like 12
Misin07G061500	protein ECERIFERUM 3-like; protein eceriferum 3-like	0	1.46325	1.39249	-0.00435557	1.988	(1 of 3) PTHR11863//PTHR11863:SF39 - STEROL DESATURASE // SUBFAMILY NOT NAMED	AT5G57800	CER3	ECERIFERUM 3
MisinT355700	DEAD-box ATP-dependent RNA helicase 39; dead-box atp-dependent rna helicase 39	0	0.214055	0.196793	-0.0137967	1.98398	(1 of 3) PTHR24031//PTHR24031:SF247 - RNA HELICASE // DEAD-BOX ATP-DEPENDENT RNA HELICASE 39	AT4G09730	RH39	RH39
Misin05G271700	auxin-responsive protein IAA6-like; auxin-responsive protein iaa6-like	0	0.150673	1.517	0.251582	1.97057	(1 of 49) K14484 - auxin-responsive protein IAA (IAA)	AT1G51950	IAA18	indole-3-acetic acid inducible 18
Misin09G052900	ABC transporter G family member 25-like; abc transporter g family member 25	0	1.31394	2.25289	0.112619	1.95165	(1 of 3) PTHR19241:SF225 - ABC TRANSPORTER G FAMILY MEMBER 25	AT1G71960	ABCG25	ATP-binding casette G25
MisinT322000	Thiazole biosynthetic enzyme Thi4 family; thiazole biosynthetic enzyme thi4 family	0	2.00054	2.10119	1.32794	1.94505	(1 of 4) K03146 - thiamine thiazole synthase (THI4, THI1)	AT5G54770	THI1	0
Misin07G064300	chaperone protein ClpB3, mitochondrial; chaperone protein mitochondrial	0	-0.0538369	0.300731	0.000437994	1.90499	(1 of 2) PTHR11638:SF86 - CHAPERONE PROTEIN CLPB4, MITOCHONDRIAL	AT2G25140	CLPB4	casein lytic proteinase B4
Misin04G199100	20 kDa chaperonin, chloroplastic; 20 kda chloroplastic	0	0.12064	0.344642	0.08268	1.89998	(1 of 2) PTHR10772//PTHR10772:SF11 - 10 KDA HEAT SHOCK PROTEIN // SUBFAMILY NOT NAMED	0	0	0
Misin19G157300	predicted protein; heat shock factor protein 3	0	0.0876256	1.71938	0.00842946	1.88951	(1 of 2) PTHR10015//PTHR10015:SF152 - HEAT SHOCK TRANSCRIPTION FACTOR // SUBFAMILY NOT NAMED	0	0	0
Misin11G159500	homeobox-leucine zipper protein HOX22-like	0	0.0642136	1.66678	-0.0533252	1.884	(1 of 46) PF00046//PF02183 - Homeobox domain (Homeobox) // Homeobox associated leucine zipper (HALZ)	AT2G46680	HB-7	homeobox 7
Misin06G174200	phosphatase 2C 6; protein phosphatase 2c 6	0	1.34095	2.41689	0.299685	1.88088	(1 of 6) PTHR13832//PTHR13832:SF335 - PROTEIN PHOSPHATASE 2C // PROTEIN PHOSPHATASE 2C 16-RELATED	AT1G17550	HAB2	homology to ABI2
Misin18G236800	synaptotagmin-3-like isoform X1; synaptotagmin-3-like isoform x1	0	3.72279	2.6466	0.0625248	1.87611	(1 of 2) PTHR10774:SF62 - SYNAPTOTAGMIN-3	AT5G04220	SYTC	0
Misin05G196900	dnaJ-like protein; dnaj-like protein	0	1.01901	1.22842	0.193927	1.87033	(1 of 202) PTHR24078 - DNAJ HOMOLOG SUBFAMILY C MEMBER	AT1G71000	AT1G71000	0
Misin01G162800	alpha-soluble NSF attachment protein; alpha-soluble nsf attachment protein	0	0.584899	0.403552	0.0511969	1.81899	(1 of 3) K15296 - alpha-soluble NSF attachment protein (NAPA, SNAPA, SEC17)	AT3G56190	ALPHA-SNAP2	alpha-soluble NSF attachment protein 2
Misin06G407300	pentatricopeptide repeat-containing protein At4g14850; pentatricopeptide repeat-containing protein at4g14850	0	0.742576	0.845973	0.542068	1.79617	(1 of 4) PF01535//PF13812//PF14432 - PPR repeat (PPR) // Pentatricopeptide repeat domain (PPR_3) // DYW family of nucleic acid deaminases (DYW_deaminase)	AT4G14850	LOI1	lovastatin insensitive 1
Misin16G215000	probable protein phosphatase 2C 50; probable protein phosphatase 2c 50	0	0.213446	1.85491	1.08637	1.78911	(1 of 6) PTHR13832//PTHR13832:SF335 - PROTEIN PHOSPHATASE 2C // PROTEIN PHOSPHATASE 2C 16-RELATED	0	0	0
Misin04G027900	CSC1-like protein ERD4; csc1-like protein erd4	0	0.563433	0.990671	0.916562	1.77668	(1 of 2) PTHR13018:SF22 - EARLY-RESPONSIVE TO DEHYDRATION STRESS PROTEIN (ERD4)	AT1G30360	ERD4	early-responsive to dehydration 4
MisinT420000	50S ribosomal protein L34, chloroplastic; 50s ribosomal protein chloroplastic	0	0.715544	0.789641	0.0542801	1.73495	(1 of 2) PTHR14503//PTHR14503:SF3 - FAMILY NOT NAMED // 50S RIBOSOMAL PROTEIN L34, CHLOROPLASTIC	AT1G29070	AT1G29070	0
Misin07G012000	heat shock factor protein hsf8-like	0	0.288801	1.00383	0.343994	1.70455	(1 of 2) PTHR23270:SF7 - NUCLEIC ACID-BINDING, OB-FOLD-LIKE PROTEIN	AT1G12800	AT1G12800	0
Misin04G199600	Photosystem I chlorophyll a/b-binding protein 6, chloroplastic; photosystem i chlorophyll a b-binding protein chloroplastic	0	0.78502	0.543774	0.0419299	1.6802	(1 of 3) K08908 - light-harvesting complex I chlorophyll a/b binding protein 2 (LHCA2)	AT1G19150	Lhca6	photosystem I light harvesting complex gene 6
Misin03G107200	aquaporin PIP2.1	0	0.00523917	1.18448	0.0777772	1.67075	(1 of 21) K09872 - aquaporin PIP (PIP)	AT2G37170	PIP2B	plasma membrane intrinsic protein 2
MisinT040800	predicted protein; uncharacterized protein loc100273953	0	0.0495613	1.32026	0.0363541	1.65815	0	AT1G21600	PTAC6	plastid transcriptionally active 6
Misin06G028000	transcription factor MYB1R1-like; transcription factor myb1r1-like	0	0.434296	2.24953	0.222789	1.64999	(1 of 4) PTHR12374//PTHR12374:SF24 - TRANSCRIPTIONAL ADAPTOR 2 ADA2 -RELATED // SUBFAMILY NOT NAMED	0	0	0
Misin03G127500	heavy metal-associated domain containing protein	0	0.573853	1.33674	0.138074	1.64571	(1 of 2) PTHR22814//PTHR22814:SF147 - COPPER TRANSPORT PROTEIN ATOX1-RELATED // SUBFAMILY NOT NAMED	0	0	0
Misin12G278500	harpin inducing protein	0	0.510157	2.04733	1.09921	1.63325	(1 of 110) PF03168 - Late embryogenesis abundant protein (LEA_2)	AT2G35460	AT2G35460	0
Misin18G214100	pentatricopeptide repeat-containing protein At2g18940, chloroplastic	0	1.58483	1.60115	-0.0149821	1.59633	(1 of 4) K17710 - pentatricopeptide repeat domain-containing protein 1 (PTCD1)	AT2G18940	AT2G18940	0
Misin12G165000	homeobox-leucine zipper protein HOX22-like; homeobox-leucine zipper protein hox22-like	0	0.177347	2.76081	0.000553707	1.58538	(1 of 13) KOG0484 - Transcription factor PHOX2/ARIX, contains HOX domain	AT2G46680	HB-7	homeobox 7
Misin19G192800	pentatricopeptide repeat-containing protein At2g18940, chloroplastic	0	0.712631	0.568737	0.00895843	1.57987	(1 of 4) K17710 - pentatricopeptide repeat domain-containing protein 1 (PTCD1)	AT2G18940	AT2G18940	0
Misin16G103700	ruBisCO large subunit-binding protein subunit alpha, chloroplastic; ru large subunit-binding protein subunit chloroplastic	0	0.97213	1.65678	0.121132	1.5394	(1 of 4) PTHR11353:SF11 - CHAPERONIN 60 SUBUNIT ALPHA 1, CHLOROPLASTIC	AT2G28000	CPN60A	chaperonin-60alpha
MisinT569700	probable aquaporin PIP2-6; probable aquaporin pip2-6	0	1.40391	0.578693	-0.00369695	1.5236	(1 of 2) PTHR19139//PTHR19139:SF160 - AQUAPORIN TRANSPORTER // SUBFAMILY NOT NAMED	0	0	0
Misin11G037800	putative alcohol dehydrogenase superfamily protein	0	-0.126964	0.135883	0.0541705	1.51353	(1 of 4) PTHR11695//PTHR11695:SF594 - ALCOHOL DEHYDROGENASE RELATED // SUBFAMILY NOT NAMED	AT4G13010	AT4G13010	0
Misin01G340300	cytochrome P450 734A6-like; cytochrome p450 734a6-like	0	1.20625	1.16899	0.177907	1.49833	(1 of 9) K15639 - PHYB activation tagged suppressor 1 (CYP734A1, BAS1)	0	0	0
Misin16G155200	aldo-keto reductase family 4 member C10-like; aldo-keto reductase family 4 member c10-like	0	0.479209	0.724931	0.240426	1.47406	(1 of 3) PTHR11732//PTHR11732:SF276 - ALDO/KETO REDUCTASE // SUBFAMILY NOT NAMED	0	0	0
Misin05G338900	predicted protein; aldose reductase	0	0.493963	0.599561	0.151971	1.46303	(1 of 6) PTHR11732//PTHR11732:SF222 - ALDO/KETO REDUCTASE // SUBFAMILY NOT NAMED	AT2G37770	ChlAKR	Chloroplastic aldo-keto reductase
Misin18G216900	V-type proton ATPase catalytic subunit A; v-type proton atpase catalytic subunit a	0	0.380674	0.322479	0.0662368	1.45801	(1 of 4) K02145 - V-type H+-transporting ATPase subunit A (ATPeV1A, ATP6A)	AT1G78900	VHA-A	vacuolar ATP synthase subunit A
Misin01G340900	TPA: putative cytochrome P450 superfamily protein; tpa: cytochrome p450 superfamily protein	0	0.874546	1.74782	1.2719	1.45139	(1 of 3) PTHR24282//PTHR24282:SF50 - CYTOCHROME P450 FAMILY MEMBER // SUBFAMILY NOT NAMED	AT2G46950	CYP709B2	cytochrome P450, family 709, subfamily B, polypeptide 2
Misin02G117400	lactoylglutathione lyase	0	0.307672	0.922635	0.0221411	1.426	(1 of 2) PTHR10374//PTHR10374:SF11 - LACTOYLGLUTATHIONE LYASE GLYOXALASE I // SUBFAMILY NOT NAMED	AT2G32090	AT2G32090	0
Misin16G235000	electron carrier/ electron transporter/ iron ion binding protein; electron carrier electron transporter iron ion binding protein	0	-0.00809046	0.739709	0.302338	1.42493	(1 of 2) PTHR23426//PTHR23426:SF32 - FERREDOXIN/ADRENODOXIN // 2FE-2S IRON-SULFUR CLUSTER BINDING DOMAIN-CONTAINING PROTEIN	AT4G32590	AT4G32590	0
Misin09G114000	RNA polymerase sigma factor sigB; rna polymerase sigma factor sigb	0	0.126668	0.803287	0.111179	1.42434	(1 of 4) PTHR30603//PTHR30603:SF25 - RNA POLYMERASE SIGMA FACTOR RPO // SUBFAMILY NOT NAMED	AT1G08540	SIG2	RNApolymerase sigma subunit 2
Misin06G325600	TPA: putative bZIP transcription factor superfamily protein; tpa: bzip transcription factor superfamily protein	0	0.183139	2.45771	0.0690589	1.42192	(1 of 4) PTHR22952//PTHR22952:SF175 - CAMP-RESPONSE ELEMENT BINDING PROTEIN-RELATED // SUBFAMILY NOT NAMED	AT1G03970	GBF4	G-box binding factor 4
Misin17G112500	ruBisCO large subunit-binding protein subunit alpha, chloroplastic; ru large subunit-binding protein subunit chloroplastic	0	0.884413	1.57811	0.0554833	1.41821	(1 of 4) PTHR11353:SF11 - CHAPERONIN 60 SUBUNIT ALPHA 1, CHLOROPLASTIC	AT2G28000	CPN60A	chaperonin-60alpha
Misin08G278400	DEAD-box ATP-dependent RNA helicase ISE2, chloroplastic; dead-box atp-dependent rna helicase chloroplastic	0	0.839698	1.21446	0.254894	1.41569	(1 of 1) PF00270//PF08148 - DEAD/DEAH box helicase (DEAD) // DSHCT (NUC185) domain (DSHCT)	AT1G70070	EMB25	EMBRYO DEFECTIVE 25
Misin18G011500	Protein SRG1; protein srg1	0	-0.0124305	0.145766	0.00857859	1.4136	(1 of 3) PTHR10209//PTHR10209:SF114 - OXIDOREDUCTASE, 2OG-FE II OXYGENASE FAMILY PROTEIN // SUBFAMILY NOT NAMED	AT1G49390	AT1G49390	0
Misin01G413300	patatin-like protein 6	0	0.096448	0.619408	-0.0108134	1.41274	(1 of 2) PTHR32241:SF3 - PATATIN-LIKE PROTEIN 6-RELATED	AT2G39220	PLP6	PATATIN-like protein 6
Misin07G506800	predicted protein; uncharacterized protein loc103627801 isoform x2	0	0.387837	0.620853	1.58888	1.40644	0	AT2G32970	AT2G32970	0
Misin02G163800	30S ribosomal protein S5, chloroplastic; 30s ribosomal protein chloroplastic	0	0.607782	0.969169	0.131267	1.40215	(1 of 4) K02988 - small subunit ribosomal protein S5 (RP-S5, MRPS5, rpsE)	AT2G33800	EMB3113	EMBRYO DEFECTIVE 3113
Misin02G002400	50S ribosomal protein L18, chloroplastic; 50s ribosomal protein chloroplastic	0	0.380004	1.41632	0.154573	1.38155	(1 of 3) K02881 - large subunit ribosomal protein L18 (RP-L18, MRPL18, rplR)	AT1G48350	EMB3105	EMBRYO DEFECTIVE 3105
Misin07G240100	pumilio homolog 5	0	0.466543	0.788542	0.139109	1.37912	(1 of 5) PTHR12537:SF74 - PUMILIO HOMOLOG 5-RELATED	AT3G20250	PUM5	pumilio 5
Misin18G063100	20 kDa chaperonin, chloroplastic-like; 20 kda chloroplastic-like	0	0.626256	1.17603	-0.0376269	1.37126	(1 of 2) PTHR10772//PTHR10772:SF10 - 10 KDA HEAT SHOCK PROTEIN // SUBFAMILY NOT NAMED	AT5G20720	CPN20	chaperonin 20
Misin09G069900	anthocyanidin 5,3-O-glucosyltransferase; anthocyanidin -o-glucosyltransferase	0	0.210615	1.47034	0.0248131	1.37028	(1 of 2) PTHR11926//PTHR11926:SF278 - GLUCOSYL/GLUCURONOSYL TRANSFERASES // SUBFAMILY NOT NAMED	0	0	0
Misin19G078200	20 kDa chaperonin, chloroplastic-like; 20 kda chloroplastic-like	0	0.198153	0.996679	0.059217	1.35171	(1 of 2) PTHR10772//PTHR10772:SF10 - 10 KDA HEAT SHOCK PROTEIN // SUBFAMILY NOT NAMED	AT5G20720	CPN20	chaperonin 20
Misin01G172600	30S ribosomal protein S5, chloroplastic; 30s ribosomal protein chloroplastic	0	0.607888	1.14159	0.111553	1.35004	(1 of 4) K02988 - small subunit ribosomal protein S5 (RP-S5, MRPS5, rpsE)	AT2G33800	EMB3113	EMBRYO DEFECTIVE 3113
Misin02G162100	pentatricopeptide repeat-containing protein At3g53700, chloroplastic; pentatricopeptide repeat-containing protein chloroplastic	0	0.0897109	0.881239	0.0136525	1.3461	(1 of 788) PF13041 - PPR repeat family (PPR_2)	AT3G53700	MEE40	maternal effect embryo arrest 40
Misin04G112900	predicted protein; uncharacterized protein loc100276370	0	-0.0374984	-0.124343	0.0383308	1.33847	0	AT2G45990	AT2G45990	0
Misin01G505300	50S ribosomal protein L11, chloroplastic; 50s ribosomal protein chloroplastic	0	0.489888	0.568507	0.0223293	1.33236	(1 of 2) PTHR11661//PTHR11661:SF7 - 60S RIBOSOMAL PROTEIN L12 // 50S RIBOSOMAL PROTEIN L11, CHLOROPLASTIC-RELATED	AT1G32990	PRPL11	plastid ribosomal protein l11
Misin07G405500	protein grpE; protein grpe	0	0.0351228	0.628437	1.90949	1.32754	(1 of 2) PTHR21237//PTHR21237:SF27 - GRPE PROTEIN // GRPE PROTEIN HOMOLOG	AT5G17710	EMB1241	embryo defective 1241
Misin01G331800	probable inactive heme oxygenase 2, chloroplastic; probable inactive heme oxygenase chloroplastic	0	0.0828556	0.637189	0.0702763	1.32515	(1 of 2) PTHR35703//PTHR35703:SF1 - FAMILY NOT NAMED // INACTIVE HEME OXYGENASE 2, CHLOROPLASTIC-RELATED	AT2G26550	HO2	heme oxygenase 2
Misin15G074500	chloroplast protein synthesis 4	0	0.15328	0.330966	0.180947	1.3199	(1 of 464) PF00076 - RNA recognition motif. (a.k.a. RRM, RBD, or RNP domain) (RRM_1)	AT3G20930	AT3G20930	0
Misin13G081900	ocs element-binding factor 1	0	0.378658	1.46466	0.434729	1.30438	(1 of 4) PTHR22952//PTHR22952:SF163 - CAMP-RESPONSE ELEMENT BINDING PROTEIN-RELATED // SUBFAMILY NOT NAMED	AT1G75390	bZIP44	basic leucine-zipper 44
Misin02G434500	50S ribosomal protein L15, chloroplastic; 50s ribosomal protein chloroplastic	0	0.207331	0.812954	-0.0346129	1.29933	(1 of 2) PTHR12934//PTHR12934:SF11 - 50S RIBOSOMAL PROTEIN L15 // 50S RIBOSOMAL PROTEIN L15, CHLOROPLASTIC	AT3G25920	RPL15	ribosomal protein L15
Misin02G335300	predicted protein; uncharacterized protein loc105032715 isoform x1	0	0.382115	1.32851	-0.0151627	1.29233	(1 of 1) K06940 - uncharacterized protein (K06940)	AT5G02710	AT5G02710	0
Misin18G234200	50S ribosomal protein L24, chloroplastic; 50s ribosomal protein chloroplastic	0	0.339056	1.039	0.126298	1.29215	(1 of 2) PTHR12903:SF1 - 50S RIBOSOMAL PROTEIN L24, CHLOROPLASTIC	AT5G54600	RPL24	plastid ribosomal protein L24
Misin19G033400	single-stranded DNA-binding protein WHY1, chloroplastic; single-stranded dna-binding protein chloroplastic	0	0.061	0.60116	0.090714	1.28455	(1 of 3) PTHR31745//PTHR31745:SF2 - FAMILY NOT NAMED // SINGLE-STRANDED DNA-BINDING PROTEIN WHY1, CHLOROPLASTIC-RELATED	AT1G14410	WHY1	WHIRLY 1
Misin06G256100	anthocyanidin 5,3-O-glucosyltransferase; anthocyanidin -o-glucosyltransferase	0	0.802625	2.07349	0.0693244	1.26026	(1 of 2) PTHR11926//PTHR11926:SF278 - GLUCOSYL/GLUCURONOSYL TRANSFERASES // SUBFAMILY NOT NAMED	0	0	0
Misin12G123800	Programmed cell death protein 4; programmed cell death protein 4	0	0.268402	0.201066	0.563568	1.2553	(1 of 2) PTHR12626//PTHR12626:SF6 - PROGRAMMED CELL DEATH 4 // SUBFAMILY NOT NAMED	0	0	0
Misin06G031200	DEAD-box ATP-dependent RNA helicase 39; dead-box atp-dependent rna helicase 39	0	0.505523	1.0745	0.116663	1.25415	(1 of 3) PTHR24031//PTHR24031:SF247 - RNA HELICASE // DEAD-BOX ATP-DEPENDENT RNA HELICASE 39	AT4G09730	RH39	RH39
Misin07G475200	50S ribosomal protein L29, chloroplastic; 50s ribosomal protein chloroplastic	0	0.192538	0.925227	0.175156	1.25117	(1 of 2) K02904 - large subunit ribosomal protein L29 (RP-L29, rpmC)	AT5G65220	AT5G65220	0
Misin12G267100	ubiquinol oxidase 4, chloroplastic/chromoplastic; immutans protein	0	0.224089	0.0244049	0.105534	1.22087	(1 of 4) PTHR31803//PTHR31803:SF10 - FAMILY NOT NAMED // UBIQUINOL OXIDASE 4, CHLOROPLASTIC/CHROMOPLASTIC	AT4G22260	IM	IMMUTANS
Misin11G035100	tRNA-dihydrouridine(20/20a) synthase-like; uncharacterized protein loc103979347 isoform x1	0	0.0103626	-0.108346	0.0229732	1.21681	(1 of 1) K05539 - tRNA-dihydrouridine synthase A [EC:1.-.-.-] (dusA)	AT3G63510	AT3G63510	0
Misin17G127600	50S ribosomal protein L1, chloroplastic; 50s ribosomal protein chloroplastic	0	0.154309	0.649658	0.656648	1.21544	(1 of 2) K02863 - large subunit ribosomal protein L1 (RP-L1, MRPL1, rplA)	AT3G63490	EMB3126	EMBRYO DEFECTIVE 3126
Misin08G303400	50S ribosomal protein L29, chloroplastic; 50s ribosomal protein chloroplastic	0	0.318267	0.600388	0.0485653	1.21015	(1 of 2) K02904 - large subunit ribosomal protein L29 (RP-L29, rpmC)	AT5G65220	AT5G65220	0
Misin02G111700	uncharacterized tRNA/rRNA methyltransferase YsgA; uncharacterized trna rrna methyltransferase	0	0.109649	0.679743	0.0331492	1.20229	(1 of 2) K03437 - RNA methyltransferase, TrmH family (spoU)	AT4G38020	AT4G38020	0
Misin08G255700	probable pinoresinol-lariciresinol reductase 3	0	-0.0400488	0.698955	-0.0226472	1.19238	(1 of 2) PTHR10366//PTHR10366:SF254 - NAD DEPENDENT EPIMERASE/DEHYDRATASE // PINORESINOL-LARICIRESINOL REDUCTASE 3-RELATED	AT4G34540	AT4G34540	0
Misin11G267500	30S ribosomal protein S17, chloroplastic; 30s ribosomal protein chloroplastic	0	0.389374	0.720074	0.0225011	1.18309	(1 of 2) PTHR10744//PTHR10744:SF7 - 40S RIBOSOMAL PROTEIN S11 FAMILY MEMBER // 30S RIBOSOMAL PROTEIN S17, CHLOROPLASTIC	AT1G79850	RPS17	ribosomal protein S17
Misin17G242400	60S ribosomal protein L18a-like protein; 60s ribosomal protein l18a-like protein	0	0.29249	1.0665	0.645983	1.17736	(1 of 5) PTHR10052//PTHR10052:SF9 - 60S RIBOSOMAL PROTEIN L18A // SUBFAMILY NOT NAMED	AT1G17080	AT1G17080	0
Misin02G497500	50S ribosomal protein L5; 50s ribosomal protein chloroplastic	0	0.254763	0.839556	0.177654	1.1749	(1 of 2) PTHR11994//PTHR11994:SF4 - 60S RIBOSOMAL PROTEIN L11-RELATED // 54S RIBOSOMAL PROTEIN L7, MITOCHONDRIAL	0	0	0
Misin01G057700	protein ROOT PRIMORDIUM DEFECTIVE 1; protein root primordium defective 1	0	0.15973	-0.161542	-0.0294913	1.16926	(1 of 2) PTHR31476//PTHR31476:SF13 - FAMILY NOT NAMED // GROUP II INTRON SPLICING PROTEIN WTF9	AT2G39120	WTF9	what's this factor 9
Misin04G031800	RNA-binding protein CP33, chloroplastic; rna-binding protein chloroplastic	0	0.371925	0.757892	0.140685	1.16773	(1 of 52) KOG0131 - Splicing factor 3b, subunit 4	AT3G52380	CP33	chloroplast RNA-binding protein 33
Misin01G373700	30S ribosomal protein S1, chloroplastic; 30s ribosomal protein chloroplastic	0	0.493349	0.844573	0.140646	1.15212	(1 of 2) PTHR10724//PTHR10724:SF7 - S1 RNA-BINDING DOMAIN-CONTAINING PROTEIN 1 // RIBOSOMAL PROTEIN S1-RELATED	AT5G30510	RPS1	ribosomal protein S1
Misin16G235800	syntaxin 72	0	0.0144673	0.0702762	0.130613	1.15068	(1 of 3) K08506 - syntaxin of plants SYP7 (SYP7)	AT3G09740	SYP71	syntaxin of plants 71
Misin05G173500	Thiazole biosynthetic enzyme Thi4 family; thiazole biosynthetic enzyme thi4 family	0	0.952518	0.667416	0.139605	1.15014	(1 of 4) K03146 - thiamine thiazole synthase (THI4, THI1)	AT5G54770	THI1	0
Misin04G233700	probable mitochondrial adenine nucleotide transporter BTL1; probable mitochondrial adenine nucleotide transporter btl1	0	0.16872	0.241213	0.0791108	1.14337	(1 of 12) K14684 - solute carrier family 25 (mitochondrial phosphate transporter), member 23/24/25/41 (SLC25A23S)	AT3G20240	AT3G20240	0
Misin08G330200	protein LUTEIN DEFICIENT 5, chloroplastic; protein lutein deficient chloroplastic	0	-0.152064	0.0734874	0.0109989	1.13517	(1 of 2) K15747 - beta-ring hydroxylase (LUT5, CYP97A3)	AT1G31800	CYP97A3	cytochrome P450, family 97, subfamily A, polypeptide 3
Misin07G033100	50S ribosomal protein L3, chloroplastic; 50s ribosomal protein chloroplastic	0	0.403668	1.40842	0.0395365	1.1296	(1 of 2) PTHR11229:SF5 - 50S RIBOSOMAL PROTEIN L3-1, CHLOROPLASTIC	AT2G43030	AT2G43030	0
Misin01G145000	N utilization substance protein B homolog; n utilization substance protein b homolog	0	0.758	0.501182	0.157939	1.12951	(1 of 2) PTHR11078 - N UTILIZATION SUBSTANCE PROTEIN B-RELATED	AT4G26370	AT4G26370	0
Misin06G215500	30S ribosomal protein S20, chloroplastic; 30s ribosomal protein chloroplastic	0	0.201666	0.321548	0.0962315	1.12817	(1 of 2) K02968 - small subunit ribosomal protein S20 (RP-S20, rpsT)	AT3G15190	PRPS20	plastid ribosomal protein S20
Misin03G095900	cytokinin-O-glucosyltransferase 2; cytokinin-o-glucosyltransferase 2	0	1.49281	1.71218	0.107165	1.12797	(1 of 3) K13030 - cyanohydrin beta-glucosyltransferase (UGT85B1)	0	0	0
Misin06G332600	coronatine-insensitive protein 1	0	0.330822	1.3709	0.537885	1.1268	(1 of 5) K13463 - coronatine-insensitive protein 1 (COI-1)	AT2G39940	COI1	CORONATINE INSENSITIVE 1
Misin01G476900	photosynthetic NDH subunit of subcomplex B 2, chloroplastic; photosynthetic ndh subunit of subcomplex b chloroplastic	0	0.187973	0.0562774	-0.00212504	1.12679	(1 of 2) PTHR11122//PTHR11122:SF18 - APOSPORY-ASSOCIATED PROTEIN C-RELATED // NDH-DEPENDENT CYCLIC ELECTRON FLOW 1	AT1G64770	PnsB2	Photosynthetic NDH subcomplex B 2
Misin14G043800	elongation factor P; elongation factor p	0	0.810881	1.39692	-0.0182019	1.12436	(1 of 1) K02356 - elongation factor P (efp)	AT3G08740	AT3G08740	0
Misin13G172600	CRS2-associated factor 1, chloroplastic; crs2-associated factor chloroplastic	0	0.217172	0.239064	0.0290703	1.11798	(1 of 5) PTHR31846//PTHR31846:SF8 - FAMILY NOT NAMED // CRS2-ASSOCIATED FACTOR 1, CHLOROPLASTIC	AT2G20020	CAF1	0
Misin01G430400	alpha,alpha-trehalose-phosphate synthase [UDP-forming] 6-like	0	0.196622	0.9029	0.134069	1.11267	(1 of 4) PTHR10788:SF48 - ALPHA,ALPHA-TREHALOSE-PHOSPHATE SYNTHASE [UDP-FORMING] 6	0	0	0
Misin02G437100	alpha,alpha-trehalose-phosphate synthase [UDP-forming] 6-like	0	0.236403	0.87587	0.124747	1.10603	(1 of 4) PTHR10788:SF48 - ALPHA,ALPHA-TREHALOSE-PHOSPHATE SYNTHASE [UDP-FORMING] 6	0	0	0
Misin19G012700	ruBisCO large subunit-binding protein subunit beta, chloroplastic; ru large subunit-binding protein subunit chloroplastic	0	0.482184	1.50575	0.0662366	1.10469	(1 of 3) PTHR11353//PTHR11353:SF8 - CHAPERONIN // CHAPERONIN 60 SUBUNIT BETA 1, CHLOROPLASTIC-RELATED	AT1G55490	CPN60B	chaperonin 60 beta
Misin02G140900	probable E3 ubiquitin-protein ligase ARI1; probable e3 ubiquitin-protein ligase ari1	0	1.25452	1.45236	0.0789845	1.10211	(1 of 2) PTHR11685//PTHR11685:SF150 - RBR FAMILY RING FINGER AND IBR DOMAIN-CONTAINING // E3 UBIQUITIN-PROTEIN LIGASE ARI1-RELATED	0	0	0
Misin18G115100	putative 1-phosphatidylinositol-3-phosphate 5-kinase FAB1C; 1-phosphatidylinositol-3-phosphate 5-kinase fab1c	0	0.116412	0.739672	0.0329912	1.09941	(1 of 2) PTHR11353//PTHR11353:SF103 - CHAPERONIN // SUBFAMILY NOT NAMED	0	0	0
MisinT267700	cysteine proteinase inhibitor 12	0	0.31384	0.346786	0.0278904	1.09438	(1 of 2) PTHR11413//PTHR11413:SF55 - CYSTATIN FAMILY MEMBER // CYSTEINE PROTEINASE INHIBITOR 6	AT3G12490	CYSB	cystatin B
MisinT195800	DEAD-box ATP-dependent RNA helicase 22; dead-box atp-dependent rna helicase 22	0	0.0260132	0.43883	0.3179	1.09394	(1 of 2) PTHR24031:SF210 - DEAD-BOX ATP-DEPENDENT RNA HELICASE 22	AT1G59990	EMB3108	EMBRYO DEFECTIVE 3108
Misin19G268100	50S ribosomal protein L24, chloroplastic; 50s ribosomal protein chloroplastic	0	0.456004	0.545033	0.000462709	1.08474	(1 of 2) PTHR12903:SF1 - 50S RIBOSOMAL PROTEIN L24, CHLOROPLASTIC	AT5G54600	RPL24	plastid ribosomal protein L24
Misin05G181900	NADH dehydrogenase [ubiquinone] complex I, assembly factor 7; nadh dehydrogenase	0	-0.167656	0.284803	0.0733812	1.08055	(1 of 1) K18164 - NADH dehydrogenase [ubiquinone] 1 alpha subcomplex assembly factor 7 (NDUFAF7)	AT3G28700	AT3G28700	0
Misin06G161600	probable anion transporter 4, chloroplastic; probable anion transporter chloroplastic	0	0.559606	0.585759	0.0928655	1.07331	(1 of 2) PTHR11662//PTHR11662:SF255 - SODIUM-DEPENDENT PHOSPHATE TRANSPORTERS // ANION TRANSPORTER 2, CHLOROPLASTIC-RELATED	AT4G00370	ANTR2	0
Misin02G115400	N utilization substance protein B homolog; n utilization substance protein b homolog	0	1.34872	1.37736	0.0599523	1.05985	(1 of 2) PTHR11078 - N UTILIZATION SUBSTANCE PROTEIN B-RELATED	AT4G26370	AT4G26370	0
Misin01G050800	Heat stress transcription factor A-2e; heat stress transcription factor a-2e	0	0.47862	0.666735	0.25702	1.05531	(1 of 4) PTHR10015//PTHR10015:SF198 - HEAT SHOCK TRANSCRIPTION FACTOR // SUBFAMILY NOT NAMED	AT3G22830	HSFA6B	heat shock transcription factor A6B
Misin02G341800	predicted protein; uncharacterized protein ycf54	0	0.401988	0.798943	0.193601	1.0518	(1 of 2) PF10674 - Protein of unknown function (DUF2488) (Ycf54)	AT5G58250	EMB3143	EMBRYO DEFECTIVE 3143
Misin07G404400	temperature-induced lipocalin-1	0	0.617003	0.491209	0.0532636	1.0481	(1 of 4) K03098 - apolipoprotein D and lipocalin family protein (APOD)	AT5G58070	TIL	temperature-induced lipocalin
Misin16G229700	60S ribosomal protein L18a-like protein; 60s ribosomal protein l18a-like protein	0	0.102144	0.995077	0.171348	1.03961	(1 of 5) PTHR10052//PTHR10052:SF9 - 60S RIBOSOMAL PROTEIN L18A // SUBFAMILY NOT NAMED	AT1G17080	AT1G17080	0
Misin11G099600	chloroplastic group IIA intron splicing facilitator CRS1, chloroplastic isoform X1; chloroplastic group iia intron splicing facilitator chloroplastic isoform x1	0	0.211943	1.23624	0.022765	1.03617	(1 of 1) PTHR31846:SF12 - RNA-BINDING PROTEIN YHBY	AT3G01370	CFM2	CRM family member 2
Misin07G285400	protein DJ-1 homolog C; protein dj-1 homolog c	0	0.488843	0.54245	0.160125	1.02617	(1 of 2) K03152 - 4-methyl-5(b-hydroxyethyl)-thiazole monophosphate biosynthesis (thiJ)	AT4G34020	DJ1C	DJ-1 homolog C
Misin11G256700	ubiquinol oxidase 4, chloroplastic/chromoplastic; immutans protein	0	0.551148	0.6909	0.18863	1.01927	(1 of 4) PTHR31803//PTHR31803:SF10 - FAMILY NOT NAMED // UBIQUINOL OXIDASE 4, CHLOROPLASTIC/CHROMOPLASTIC	AT4G22260	IM	IMMUTANS
Misin02G451800	phosphoinositide phosphatase SAC2; phosphoinositide phosphatase sac2	0	0.0586192	0.294649	0.29254	1.01137	(1 of 2) PTHR11200//PTHR11200:SF122 - INOSITOL 5-PHOSPHATASE // PHOSPHOINOSITIDE PHOSPHATASE SAC3-RELATED	AT3G14205	AT3G14205	0
Misin16G237200	chloroplastic group IIA intron splicing facilitator CRS1, chloroplastic; chloroplastic group iia intron splicing facilitator chloroplastic	0	0.368407	1.18126	0.0307335	1.00816	(1 of 2) PTHR31846:SF4 - CRS1 / YHBY (CRM) DOMAIN-CONTAINING PROTEIN	AT3G18390	EMB1865	embryo defective 1865
Misin01G019700	50S ribosomal protein L18, chloroplastic; 50s ribosomal protein chloroplastic	0	0.120469	0.746318	0.161743	1.00711	(1 of 3) K02881 - large subunit ribosomal protein L18 (RP-L18, MRPL18, rplR)	AT1G48350	EMB3105	EMBRYO DEFECTIVE 3105
Misin02G156200	chloroplast post-illumination chlorophyll fluorescence increase protein	0	0.389179	0.524756	0.17014	1.00596	(1 of 2) PTHR32429:SF9 - POST-ILLUMINATION CHLOROPHYLL FLUORESCENCE INCREASE PROTEIN	AT3G15840	PIFI	post-illumination chlorophyll fluorescence increase
Misin19G021900	Histone H3.3; histone	0	0.805291	0.68243	0.081395	1.00523	(1 of 21) K11253 - histone H3 (H3)	AT4G40030	AT4G40030	0
Misin09G165700	DEAD-box ATP-dependent RNA helicase 37; dead-box atp-dependent rna helicase 37	0	0.191128	1.19053	0.349876	1.00513	(1 of 2) PTHR24031//PTHR24031:SF264 - RNA HELICASE // SUBFAMILY NOT NAMED	0	0	0
Misin17G216700	probable protein phosphatase 2C 50; probable protein phosphatase 2c 50	0	0.928455	2.0873	1.50683	1.00029	(1 of 6) PTHR13832//PTHR13832:SF335 - PROTEIN PHOSPHATASE 2C // PROTEIN PHOSPHATASE 2C 16-RELATED	0	0	0
Misin04G285400	predicted protein; uncharacterized protein loc102709009	0	0.405913	0.533168	0.146399	0.999098	(1 of 2) PTHR21493:SF112 - ALPHA/BETA-HYDROLASES SUPERFAMILY PROTEIN	AT3G49050	AT3G49050	0
Misin12G001000	mitochondrial uncoupling protein 1-like	0	0.224308	1.29167	0.0612132	0.998096	(1 of 4) K15103 - solute carrier family 25 (mitochondrial uncoupling protein), member 8/9 (UCP2_3, SLC25A8_9)	0	0	0
Misin02G483100	60S ribosomal protein L21; 60s ribosomal protein l21	0	0.15622	0.58699	0.46039	0.99706	(1 of 4) K02889 - large subunit ribosomal protein L21e (RP-L21e, RPL21)	AT1G09590	AT1G09590	0
Misin02G351600	50S ribosomal protein L6, chloroplastic; 50s ribosomal protein chloroplastic	0	0.0731101	0.940665	0.0678138	0.993928	(1 of 2) PTHR11655//PTHR11655:SF14 - 60S/50S RIBOSOMAL PROTEIN L6/L9 // 54S RIBOSOMAL PROTEIN L6, MITOCHONDRIAL	AT1G05190	emb2394	embryo defective 2394
Misin16G127700	50S ribosomal protein L1, chloroplastic; 50s ribosomal protein chloroplastic	0	0.0209293	-0.0842786	0.158782	0.991099	(1 of 2) K02863 - large subunit ribosomal protein L1 (RP-L1, MRPL1, rplA)	AT3G63490	EMB3126	EMBRYO DEFECTIVE 3126
Misin18G036500	Single-stranded DNA-binding protein WHY1, chloroplastic; single-stranded dna-binding protein chloroplastic	0	0.320009	1.10436	0.0087664	0.989298	(1 of 3) PTHR31745//PTHR31745:SF2 - FAMILY NOT NAMED // SINGLE-STRANDED DNA-BINDING PROTEIN WHY1, CHLOROPLASTIC-RELATED	AT1G14410	WHY1	WHIRLY 1
Misin09G018700	cytochrome P450 90A1; cytochrome p450 90a1	0	1.10765	1.29367	0.00635217	0.984792	(1 of 1) K09588 - cytochrome P450, family 90, subfamily A, polypeptide 1 (CYP90A1, CPD)	AT5G05690	CPD	CONSTITUTIVE PHOTOMORPHOGENIC DWARF
Misin08G102600	T-complex protein 1 subunit gamma; t-complex protein 1 subunit gamma	0	0.155142	0.358696	0.34395	0.975782	(1 of 4) PTHR11353:SF63 - T-COMPLEX PROTEIN 1 SUBUNIT GAMMA	0	0	0
MisinT027100	vacuolar-sorting receptor 1-like	0	0.969078	0.686804	0.056285	0.975521	(1 of 2) PTHR22765:SF58 - VACUOLAR-SORTING RECEPTOR 1-RELATED	AT3G52850	VSR1	vacuolar sorting receptor homolog 1
Misin02G363800	30S ribosomal protein S1, chloroplastic; 30s ribosomal protein chloroplastic	0	0.47921	0.981214	0.285795	0.972073	(1 of 2) PTHR10724//PTHR10724:SF7 - S1 RNA-BINDING DOMAIN-CONTAINING PROTEIN 1 // RIBOSOMAL PROTEIN S1-RELATED	AT5G30510	RPS1	ribosomal protein S1
Misin02G061700	predicted protein; uncharacterized protein loc100276396	0	0.21785	0.300525	0.0840376	0.971658	(1 of 2) PF12204 - Domain of unknown function (DUF3598) (DUF3598)	AT3G29185	AT3G29185	0
Misin15G161500	negatively light-regulated protein	0	0.353043	0.274376	-0.00784822	0.964906	(1 of 2) PTHR10358//PTHR10358:SF8 - ENDOSULFINE // SUBFAMILY NOT NAMED	0	0	0
Misin17G137800	TPA: putative GID1-like gibberellin receptor; tpa: gid1-like gibberellin receptor	0	0.579705	0.497093	0.572744	0.944571	(1 of 2) K14493 - gibberellin receptor GID1 (GID1)	AT3G05120	GID1A	GA INSENSITIVE DWARF1A
MisinT000100	1-phosphatidylinositol-3-phosphate 5-kinase FAB1A-like isoform X1; 1-phosphatidylinositol-3-phosphate 5-kinase fab1a-like isoform x1	0	-0.00508873	-0.26518	-0.0635554	0.919145	(1 of 4) PTHR11353//PTHR11353:SF89 - CHAPERONIN // SUBFAMILY NOT NAMED	AT1G34260	FAB1D	FORMS APLOID AND BINUCLEATE CELLS 1A
MisinT541300	pentatricopeptide repeat-containing protein At1g19720; pentatricopeptide repeat-containing protein at1g19720	0	0.713444	0.805995	-0.0232041	0.913134	(1 of 78) PF01535//PF13041//PF14432 - PPR repeat (PPR) // PPR repeat family (PPR_2) // DYW family of nucleic acid deaminases (DYW_deaminase)	AT1G19720	AT1G19720	0
Misin08G058100	V-type proton ATPase catalytic subunit A; v-type proton atpase catalytic subunit a	0	0.0129412	0.297872	0.0282673	0.913079	(1 of 4) K02145 - V-type H+-transporting ATPase subunit A (ATPeV1A, ATP6A)	AT1G78900	VHA-A	vacuolar ATP synthase subunit A
Misin03G330700	nuclear transcription factor Y subunit B-3; nuclear transcription factor y subunit b-3	0	0.451528	1.28623	0.167355	0.874138	(1 of 7) PTHR11064//PTHR11064:SF45 - CCAAT-BINDING TRANSCRIPTION FACTOR-RELATED // SUBFAMILY NOT NAMED	AT4G14540	NF-YB3	nuclear factor Y, subunit B3
Misin01G503400	50S ribosomal protein L5; 50s ribosomal protein chloroplastic	0	0.258161	0.712975	-0.00648961	0.873247	(1 of 1) K02931 - large subunit ribosomal protein L5 (RP-L5, MRPL5, rplE)	AT4G01310	AT4G01310	0
Misin01G353300	50S ribosomal protein L6, chloroplastic; 50s ribosomal protein chloroplastic	0	0.197318	0.729893	0.086092	0.872264	(1 of 2) PTHR11655//PTHR11655:SF14 - 60S/50S RIBOSOMAL PROTEIN L6/L9 // 54S RIBOSOMAL PROTEIN L6, MITOCHONDRIAL	AT1G05190	emb2394	embryo defective 2394
Misin01G020900	DEAD-box ATP-dependent RNA helicase 3, chloroplastic; dead-box atp-dependent rna helicase chloroplastic	0	0.672772	1.02278	0.24295	0.872103	(1 of 2) PTHR24031:SF155 - DEAD-BOX ATP-DEPENDENT RNA HELICASE 3, CHLOROPLASTIC	AT5G26742	emb1138	embryo defective 1138
Misin03G193600	Heat shock protein 90-5, chloroplastic; heat shock protein 90- chloroplastic	0	0.0200645	0.51219	0.395309	0.869898	(1 of 7) K09487 - heat shock protein 90kDa beta (HSP90B, TRA1)	AT2G04030	CR88	0
Misin08G008900	heat shock factor protein hsf8-like	0	0.587849	0.602188	0.130371	0.861358	(1 of 2) PTHR23270:SF7 - NUCLEIC ACID-BINDING, OB-FOLD-LIKE PROTEIN	AT1G12800	AT1G12800	0
Misin07G244300	60S ribosomal protein L32; 60s ribosomal protein l32	0	0.0161114	1.60328	0.0412736	0.860832	(1 of 6) K02912 - large subunit ribosomal protein L32e (RP-L32e, RPL32)	AT4G18100	AT4G18100	0
Misin08G046900	ethylene-responsive transcription factor 3	0	0.272674	0.783555	0.0140217	0.856946	(1 of 57) K09286 - EREBP-like factor (EREBP)	0	0	0
Misin01G185300	predicted protein; membrane steroid-binding protein 1	0	0.0828502	0.249828	0.0407063	0.853698	(1 of 1) PTHR10281//PTHR10281:SF41 - MEMBRANE-ASSOCIATED PROGESTERONE RECEPTOR COMPONENT-RELATED // SUBFAMILY NOT NAMED	0	0	0
Misin06G106700	cysteine proteinase inhibitor 12	0	0.315588	0.356323	0.103765	0.849961	(1 of 2) PTHR11413//PTHR11413:SF55 - CYSTATIN FAMILY MEMBER // CYSTEINE PROTEINASE INHIBITOR 6	AT3G12490	CYSB	cystatin B
Misin16G001700	ruBisCO large subunit-binding protein subunit alpha; ru large subunit-binding protein subunit alpha	0	0.0293316	0.659934	0.185178	0.848794	(1 of 4) PTHR11353:SF11 - CHAPERONIN 60 SUBUNIT ALPHA 1, CHLOROPLASTIC	0	0	0
Misin14G135600	metal transporter Nramp6-like; metal transporter nramp6-like	0	0.176036	0.938778	0.157921	0.843339	(1 of 3) PTHR11706//PTHR11706:SF46 - MANGANESE TRANSPORTER // METAL TRANSPORTER NRAMP2-RELATED	AT1G47240	NRAMP2	NRAMP metal ion transporter 2
MisinT316400	tropinone reductase homolog At5g06060-like; tropinone reductase homolog at5g06060-like	0	0.690294	0.604295	0.937891	0.833616	(1 of 15) K08081 - Tropinone reductase 1 (TR1)	AT5G06060	AT5G06060	0
Misin02G207000	chaperonin CPN60-1, mitochondrial; chaperonin cpn60- mitochondrial	0	0.016808	0.454258	-0.0268323	0.82863	(1 of 5) PTHR11353//PTHR11353:SF80 - CHAPERONIN // SUBFAMILY NOT NAMED	AT2G33210	HSP60-2	heat shock protein 60-2
MisinT243400	double-stranded RNA-binding protein 1-like isoform X1; double-stranded rna-binding protein 1-like isoform x1	0	0.142986	0.135455	0.121662	0.825522	(1 of 2) PTHR10910//PTHR10910:SF95 - EUKARYOTE SPECIFIC DSRNA BINDING PROTEIN // DOUBLE-STRANDED RNA-BINDING PROTEIN 4	AT3G62800	DRB4	double-stranded-RNA-binding protein 4
Misin18G018700	ruBisCO large subunit-binding protein subunit beta, chloroplastic; ru large subunit-binding protein subunit chloroplastic	0	0.562199	1.22065	0.0636808	0.82375	(1 of 3) PTHR11353//PTHR11353:SF8 - CHAPERONIN // CHAPERONIN 60 SUBUNIT BETA 1, CHLOROPLASTIC-RELATED	AT1G55490	CPN60B	chaperonin 60 beta
MisinT358700	ethylene-responsive transcription factor 1-like	0	0.19465	3.2074	-0.00195887	0.81143	(1 of 57) K09286 - EREBP-like factor (EREBP)	AT1G53910	RAP2.12	related to AP2 12
Misin01G112700	phosphatidylinositol 4-phosphate 5-kinase 1	0	0.0177431	0.0454859	-0.00527119	0.796531	(1 of 2) PTHR23086:SF33 - PHOSPHATIDYLINOSITOL 4-PHOSPHATE 5-KINASE 1-RELATED	0	0	0
Misin05G011700	auxin-responsive protein IAA3; auxin-responsive protein iaa3	0	0.15673	1.1248	0.194566	0.796238	(1 of 92) PF02309 - AUX/IAA family (AUX_IAA)	0	0	0
Misin11G097500	plastid-specific 30S ribosomal protein 3; plastid-specific 30s ribosomal protein 3	0	0.183777	0.418857	0.0408864	0.794695	(1 of 2) K19032 - 30S ribosomal protein 3 (PSRP3)	AT1G68590	PSRP3/1	plastid-speci&#64257;c ribosomal protein 3/1
Misin07G201900	copper-transporting ATPase PAA1, chloroplastic; copper-transporting atpase chloroplastic	0	0.340704	0.740531	0.076435	0.789285	(1 of 2) PTHR24093:SF124 - COPPER-TRANSPORTING ATPASE PAA1, CHLOROPLASTIC	AT4G33520	PAA1	P-type ATP-ase 1
Misin06G208600	50S ribosomal protein L31; 50s ribosomal protein l31	0	0.220426	0.19972	-0.042286	0.779902	(1 of 2) K02909 - large subunit ribosomal protein L31 (RP-L31, rpmE)	AT1G75350	emb2184	embryo defective 2184
Misin02G034400	Heat stress transcription factor A-2e; heat stress transcription factor a-2e	0	0.637347	0.844972	0.267893	0.771414	(1 of 4) PTHR10015//PTHR10015:SF198 - HEAT SHOCK TRANSCRIPTION FACTOR // SUBFAMILY NOT NAMED	0	0	0
Misin11G256500	ubiquinol oxidase 4, chloroplastic/chromoplastic; immutans protein	0	1.56882	0.407047	0.105063	0.769189	(1 of 4) PTHR31803//PTHR31803:SF10 - FAMILY NOT NAMED // UBIQUINOL OXIDASE 4, CHLOROPLASTIC/CHROMOPLASTIC	AT4G22260	IM	IMMUTANS
Misin05G266700	50S ribosomal protein L13, chloroplastic; 50s ribosomal protein chloroplastic	0	0.228666	0.488793	0.051803	0.764231	(1 of 2) PTHR11545:SF7 - 50S RIBOSOMAL PROTEIN L13, CHLOROPLASTIC	AT1G78630	emb1473	embryo defective 1473
Misin06G225900	putative zinc finger protein	0	-0.034124	-1.55879	0.034722	0.751875	(1 of 2) K16276 - zinc finger protein-like protein (K16276, BTS)	AT3G18290	BTS	BRUTUS
Misin01G276400	10 kDa chaperonin; 10 kda chaperonin	0	0.0803903	0.629103	0.117481	0.726222	(1 of 2) PTHR10772//PTHR10772:SF13 - 10 KDA HEAT SHOCK PROTEIN // CHLOROPLAST CHAPERONIN 10	AT2G44650	CHL-CPN10	chloroplast chaperonin 10
Misin07G112200	50S ribosomal protein L21, chloroplastic; 50s ribosomal protein chloroplastic	0	0.0673462	0.515867	0.0697503	0.715952	(1 of 3) K02888 - large subunit ribosomal protein L21 (RP-L21, MRPL21, rplU)	AT1G35680	RPL21C	chloroplast ribosomal protein L21
Misin01G364800	ABC transporter B family member 25, mitochondrial; abc transporter b family member mitochondrial	0	0.866438	0.117078	-0.0426135	0.712674	(1 of 1) K05663 - mitochondrial ABC transporter ATM (ABC.ATM)	AT4G28620	ABCB24	ATP-binding cassette B24
Misin17G163800	nuclear transcription factor Y subunit B; nuclear transcription factor y subunit b	0	1.03158	1.92021	-0.00459315	0.709508	(1 of 7) PTHR11064//PTHR11064:SF45 - CCAAT-BINDING TRANSCRIPTION FACTOR-RELATED // SUBFAMILY NOT NAMED	0	0	0
Misin16G064200	probable protein phosphatase 2C 47; probable protein phosphatase 2c 47	0	0.130661	0.823411	-0.0461253	0.70837	(1 of 2) PTHR13832//PTHR13832:SF165 - PROTEIN PHOSPHATASE 2C // PROTEIN PHOSPHATASE 2C 13-RELATED	AT3G62260	AT3G62260	0
Misin05G364400	TVP38/TMEM64 family membrane protein slr0305; tvp38 tmem64 family membrane protein slr0305	0	0.289429	0.363532	0.0462008	0.702051	(1 of 2) PTHR12677:SF5 - TVP38/TMEM64 FAMILY MEMBRANE PROTEIN YDJX	AT1G22850	AT1G22850	0
Misin02G001600	DEAD-box ATP-dependent RNA helicase 3, chloroplastic; dead-box atp-dependent rna helicase chloroplastic	0	0.587998	0.86663	0.231591	0.701959	(1 of 2) PTHR24031:SF155 - DEAD-BOX ATP-DEPENDENT RNA HELICASE 3, CHLOROPLASTIC	AT5G26742	emb1138	embryo defective 1138
Misin06G201000	V-type proton ATPase subunit E; v-type proton atpase subunit e	0	-0.111123	0.229696	0.0328922	0.700762	(1 of 5) K02150 - V-type H+-transporting ATPase subunit E (ATPeV1E, ATP6E)	AT1G64200	VHA-E3	vacuolar H -ATPase subunit E isoform 3
Misin05G121200	thylakoid ADP,ATP carrier protein, chloroplastic; thylakoid carrier chloroplastic	0	0.0707042	1.22454	0.0143738	0.699477	(1 of 2) PTHR24089//PTHR24089:SF190 - FAMILY NOT NAMED // THYLAKOID ADP,ATP CARRIER PROTEIN, CHLOROPLASTIC-RELATED	AT3G51870	AT3G51870	0
Misin07G046400	ethylene-responsive transcription factor 3	0	0.319999	0.859466	0.0227421	0.684387	(1 of 57) K09286 - EREBP-like factor (EREBP)	0	0	0
Misin02G180400	Heat shock 70 kDa protein, mitochondrial; heat shock 70 kda mitochondrial	0	0.0822284	0.323786	0.0872005	0.679314	(1 of 5) K04043 - molecular chaperone DnaK (dnaK)	AT5G09590	MTHSC70-2	mitochondrial HSO70 2
Misin17G262000	RNA polymerase sigma factor sigC; rna polymerase sigma factor sigc	0	1.10869	0.419428	0.0894097	0.676134	(1 of 3) PTHR30603//PTHR30603:SF13 - RNA POLYMERASE SIGMA FACTOR RPO // RNA POLYMERASE SIGMA FACTOR SIGC	AT3G53920	SIGC	RNApolymerase sigma-subunit C
Misin04G353800	nuclear transcription factor Y subunit B-3; nuclear transcription factor y subunit b-3	0	0.699639	1.08784	-0.017725	0.66615	(1 of 7) PTHR11064//PTHR11064:SF45 - CCAAT-BINDING TRANSCRIPTION FACTOR-RELATED // SUBFAMILY NOT NAMED	AT4G14540	NF-YB3	nuclear factor Y, subunit B3
Misin03G014300	CSC1-like protein ERD4; csc1-like protein erd4	0	0.703401	1.27641	1.00523	0.658241	(1 of 2) PTHR13018:SF22 - EARLY-RESPONSIVE TO DEHYDRATION STRESS PROTEIN (ERD4)	AT1G30360	ERD4	early-responsive to dehydration 4
Misin06G251400	auxin-responsive protein IAA6-like; auxin-responsive protein iaa6-like	0	0.0992353	2.56631	0.0388303	0.643243	(1 of 49) K14484 - auxin-responsive protein IAA (IAA)	0	0	0
Misin01G316300	chaperone protein ClpB2, chloroplastic; chaperone protein chloroplastic	0	0.0170976	0.0659985	0.376481	0.613883	(1 of 2) PTHR11638//PTHR11638:SF121 - ATP-DEPENDENT CLP PROTEASE // CHAPERONE PROTEIN CLPB3, CHLOROPLASTIC	AT5G15450	CLPB3	casein lytic proteinase B3
Misin05G091800	40S ribosomal protein S5; 40s ribosomal protein s5	0	-0.0419496	0.747567	0.140308	0.604262	(1 of 3) K02989 - small subunit ribosomal protein S5e (RP-S5e, RPS5)	AT2G37270	RPS5B	ribosomal protein 5B
Misin04G263800	probable aquaporin PIP2-7; aquaporin pip2-7	0	0.175348	1.01666	0.461896	0.597977	(1 of 2) PTHR19139//PTHR19139:SF160 - AQUAPORIN TRANSPORTER // SUBFAMILY NOT NAMED	0	0	0
Misin12G107000	plastid-specific 30S ribosomal protein 3; plastid-specific 30s ribosomal protein 3	0	0.0247701	0.346008	-0.00376053	0.585813	(1 of 2) K19032 - 30S ribosomal protein 3 (PSRP3)	AT1G68590	PSRP3/1	plastid-speci&#64257;c ribosomal protein 3/1
Misin12G210400	ethylene-responsive transcription factor 4	0	0.268349	2.90722	0.972655	0.583383	(1 of 319) PF00847 - AP2 domain (AP2)	0	0	0
Misin05G261600	protein PLASTID TRANSCRIPTIONALLY ACTIVE 7 isoform X1; protein plastid transcriptionally active 7 isoform x1	0	0.731936	0.532464	0.27404	0.568487	(1 of 2) PTHR37257:SF1 - PLASTID TRANSCRIPTIONALLY ACTIVE7	AT5G24314	PTAC7	plastid transcriptionally active7
Misin18G035800	eukaryotic translation initiation factor 1A; eukaryotic translation initiation factor 1a	0	0.085248	0.286229	0.0278968	0.551268	(1 of 2) K03236 - translation initiation factor 1A (EIF1A)	AT2G04520	AT2G04520	0
Misin10G010500	Putative disease resistance RPP13-like protein 2; disease resistance rpp13-like protein 2	0	0.782314	0.184818	0.0399841	0.550507	(1 of 5) PTHR23155//PTHR23155:SF542 - LEUCINE-RICH REPEAT-CONTAINING PROTEIN // SUBFAMILY NOT NAMED	0	0	0
Misin09G133700	acyl carrier protein 1, chloroplastic-like; acyl carrier protein chloroplastic-like	0	0.225366	1.04733	-0.0348415	0.540352	(1 of 2) PTHR20863:SF28 - ACYL CARRIER PROTEIN 4, CHLOROPLASTIC	AT4G25050	ACP4	acyl carrier protein 4
Misin16G042800	eyes absent-like protein; eyes absent homolog 4	0	0.238118	1.13377	0.546592	0.532531	(1 of 2) PTHR10190 - EYES ABSENT	AT2G35320	EYA	EYES ABSENT homolog
Misin18G228700	NAC domain-containing protein 21/22; nac domain-containing protein 21 22	0	1.23147	0.61866	0.227455	0.507752	(1 of 2) PTHR31744:SF5 - NAC DOMAIN-CONTAINING PROTEIN 21/22-RELATED	AT1G56010	NAC1	NAC domain containing protein 1
Misin06G288400	predicted protein; ap2 domain containing protein	0	0.120441	2.97264	0.0292162	0.475542	(1 of 319) PF00847 - AP2 domain (AP2)	AT1G28370	ERF11	ERF domain protein 11
Misin08G120300	dnaJ homolog subfamily B member 4-like; dnaj homolog subfamily b member 4-like	0	0.0564202	1.71628	0.123199	0.471865	(1 of 1) PTHR24078//PTHR24078:SF301 - DNAJ HOMOLOG SUBFAMILY C MEMBER // SUBFAMILY NOT NAMED	0	0	0
Misin08G062100	protein ECERIFERUM 3-like; protein eceriferum 3-like	0	1.53996	1.40252	-0.0204643	0.464018	(1 of 3) PTHR11863//PTHR11863:SF39 - STEROL DESATURASE // SUBFAMILY NOT NAMED	AT5G57800	CER3	ECERIFERUM 3
Misin05G237700	dual-specificity RNA methyltransferase RlmN; dual-specificity rna methyltransferase	0	-0.0167416	0.977958	0.0836852	0.459481	(1 of 2) PTHR30544//PTHR30544:SF3 - 23S RRNA METHYLTRANSFERASE // SUBFAMILY NOT NAMED	AT1G60230	AT1G60230	0
Misin04G313500	chitin-inducible gibberellin-responsive protein 1-like	0	0.431027	0.952583	0.0130834	0.458661	(1 of 153) PF03514 - GRAS domain family (GRAS)	0	0	0
Misin19G043300	UDP-glucose 4-epimerase; uncharacterized protein loc105042165	0	0.0528383	2.87344	0.0678313	0.454852	0	AT3G16200	AT3G16200	0
Misin02G318600	probable inactive heme oxygenase 2, chloroplastic; probable inactive heme oxygenase chloroplastic	0	0.0471666	1.29754	0.00648722	0.430929	(1 of 2) PTHR35703//PTHR35703:SF1 - FAMILY NOT NAMED // INACTIVE HEME OXYGENASE 2, CHLOROPLASTIC-RELATED	AT2G26550	HO2	heme oxygenase 2
Misin02G112500	expp1 protein precursor	0	0.0122473	1.25821	0.151679	0.413965	0	AT3G44150	AT3G44150	0
Misin17G142100	predicted protein; uncharacterized protein loc104612199	0	0.441124	0.901803	0.100877	0.385258	(1 of 2) PTHR34669//PTHR34669:SF1 - FAMILY NOT NAMED // MESOPHYLL-CELL RNAI LIBRARY LINE 7-LIKE PROTEIN	AT2G31840	MRL7-L	Mesophyll-cell RNAi Library line 7-like
Misin10G000200	scarecrow-like protein 8	0	0.308073	1.26144	0.111818	0.375167	(1 of 2) PTHR31636:SF4 - SCARECROW-LIKE PROTEIN 8	AT5G52510	SCL8	SCARECROW-like 8
MisinT392700	something about silencing protein 10-like isoform X2; uncharacterized protein loc100381768 isoform x1	0	0.181716	1.27065	0.0110684	0.365671	(1 of 1) K14767 - U3 small nucleolar RNA-associated protein 3 (UTP3, SAS10)	AT2G43650	EMB2777	EMBRYO DEFECTIVE 2777
Misin02G415600	chaperonin 60 subunit beta 4, chloroplastic-like; chaperonin 60 subunit beta chloroplastic-like	0	0.276973	1.28698	0.00284098	0.356406	(1 of 2) PTHR11353//PTHR11353:SF81 - CHAPERONIN // CHAPERONIN 60 SUBUNIT BETA 4, CHLOROPLASTIC	AT1G26230	Cpn60beta4	chaperonin-60beta4
Misin18G232500	early nodulin-like protein 3	0	1.42924	3.16754	0.00275606	0.350653	(1 of 131) PF02298 - Plastocyanin-like domain (Cu_bind_like)	AT4G27520	ENODL2	early nodulin-like protein 2
Misin04G254200	homeobox-leucine zipper protein ROC6-like; homeobox-leucine zipper protein roc6	0	0.639723	0.619912	0.143473	0.345508	(1 of 6) PTHR24326//PTHR24326:SF288 - FAMILY NOT NAMED // HOMEOBOX-LEUCINE ZIPPER PROTEIN HDG7	0	0	0
Misin12G216300	uncharacterized membrane protein At4g09580; uncharacterized membrane protein at4g09580	0	-0.00248565	1.97679	0.0215842	0.345441	(1 of 8) KOG3140 - Predicted membrane protein	AT4G17790	AT4G17790	0
Misin18G164000	ABC transporter G family member 42-like; abc transporter g family member 42	0	1.00486	0.0867904	0.0217336	0.33695	(1 of 2) PTHR19241//PTHR19241:SF270 - ATP-BINDING CASSETTE TRANSPORTER // SUBFAMILY NOT NAMED	0	0	0
Misin04G019700	ABC transporter G family member 48; abc transporter g family member 48	0	0.730336	0.785871	0.0134005	0.335375	(1 of 3) PTHR19241//PTHR19241:SF214 - ATP-BINDING CASSETTE TRANSPORTER // SUBFAMILY NOT NAMED	AT1G66950	ABCG39	ATP-binding cassette G39
Misin01G025400	scarecrow-like protein 9	0	-0.0525358	0.831368	0.220671	0.316474	(1 of 153) PF03514 - GRAS domain family (GRAS)	0	0	0
Misin17G182700	60S ribosomal protein L30; 60s ribosomal protein l30	0	0.0812888	0.918569	0.0100007	0.315883	(1 of 5) K02908 - large subunit ribosomal protein L30e (RP-L30e, RPL30)	AT1G36240	AT1G36240	0
Misin19G242400	AAA-ATPase At3g50940-like; aaa-atpase at3g50940-like	0	2.10908	3.61934	0.0104635	0.314616	(1 of 2) PTHR23070//PTHR23070:SF45 - BCS1 AAA-TYPE ATPASE // SUBFAMILY NOT NAMED	0	0	0
Misin01G047700	40S ribosomal protein S15; 40s ribosomal protein s15	0	0.109445	0.747516	0.243668	0.294409	(1 of 5) K02958 - small subunit ribosomal protein S15e (RP-S15e, RPS15)	AT1G04270	RPS15	cytosolic ribosomal protein S15
Misin15G144200	Dof zinc finger protein DOF5.1; dof zinc finger	0	0.0460723	1.3918	0.0478459	0.292482	(1 of 61) PF02701 - Dof domain, zinc finger (zf-Dof)	0	0	0
Misin05G302100	predicted protein; ap2 domain containing protein	0	0.0751379	1.14575	0.0134516	0.290982	(1 of 319) PF00847 - AP2 domain (AP2)	AT1G28370	ERF11	ERF domain protein 11
Misin09G145100	predicted protein; uncharacterized protein at3g49140-like	0	0.406001	1.43209	0.0328861	0.286119	(1 of 2) PTHR13343:SF13 - PENTATRICOPEPTIDE REPEAT-CONTAINING PROTEIN-LIKE PROTEIN	AT3G49140	AT3G49140	0
Misin02G382600	glucuronyltransferase 43	0	0.0270109	-0.0155923	-0.00490179	0.280631	(1 of 2) PTHR10896//PTHR10896:SF25 - GALACTOSYLGALACTOSYLXYLOSYLPROTEIN 3-BETA-GLUCURONOSYLTRANSFERASE BETA-1,3-GLUCURONYLTRANSFERASE // SUBFAMILY NOT NAMED	AT2G37090	IRX9	IRREGULAR XYLEM 9
Misin09G175900	ABC transporter G family member 11-like; abc transporter g family member 11-like	0	1.23813	-0.0774632	0.0381817	0.277125	(1 of 6) PTHR19241//PTHR19241:SF295 - ATP-BINDING CASSETTE TRANSPORTER // SUBFAMILY NOT NAMED	0	0	0
Misin13G161500	60S ribosomal protein L17; 60s ribosomal protein l17	0	0.127676	0.742912	0.16307	0.273583	(1 of 7) K02880 - large subunit ribosomal protein L17e (RP-L17e, RPL17)	AT1G27400	AT1G27400	0
Misin01G486700	60S ribosomal protein L21; 60s ribosomal protein l21	0	0.170293	0.748261	0.157672	0.271933	(1 of 4) K02889 - large subunit ribosomal protein L21e (RP-L21e, RPL21)	AT1G09590	AT1G09590	0
Misin18G059600	bHLH transcription factor; bhlh transcription factor ptf1	0	0.244055	1.84829	0.126664	0.267243	(1 of 263) PF00010 - Helix-loop-helix DNA-binding domain (HLH)	0	0	0
Misin08G211700	replication protein A 32 kDa subunit B-like; replication protein a 32 kda subunit b	0	0.0108378	8.80573	-0.00102648	0.266987	(1 of 5) K10739 - replication factor A2 (RFA2, RPA2)	AT2G24490	RPA2	replicon protein A2
Misin13G004100	E3 ubiquitin-protein ligase CHFR-like; e3 ubiquitin-protein ligase chfr-like	0	0.0465574	0.801492	0.0113748	0.261242	(1 of 4) PTHR14140//PTHR14140:SF31 - E3 UBIQUITIN-PROTEIN LIGASE UHRF-RELATED // SUBFAMILY NOT NAMED	AT3G54360	AT3G54360	0
Misin17G031500	trihelix transcription factor GT-3b-like; trihelix transcription factor gt-3b-like	0	0.0487563	0.161122	-0.00424145	0.258596	(1 of 2) PTHR10032:SF195 - PROTEIN OVO	AT2G38250	AT2G38250	0
Misin18G072700	Diadenosine tetraphosphatase and related serine/threonine protein phosphatases-like; uncharacterized protein loc100828474 isoform x2	0	0.0178926	-0.0542349	-0.028375	0.257956	(1 of 2) PTHR35769:SF2 - CALCINEURIN-LIKE METALLO-PHOSPHOESTERASE SUPERFAMILY PROTEIN	0	0	0
Misin06G367000	PsbP domain-containing protein 7, chloroplastic; psbp domain-containing protein chloroplastic	0	0.0425034	1.52699	0.100372	0.246946	(1 of 2) PTHR31407//PTHR31407:SF16 - FAMILY NOT NAMED // PSBP DOMAIN-CONTAINING PROTEIN 7, CHLOROPLASTIC	AT3G05410	AT3G05410	0
Misin01G419100	NHP2-like protein 1; nhp2-like protein 1	0	0.658926	0.364659	-0.00982645	0.241518	(1 of 4) K12845 - U4/U6 small nuclear ribonucleoprotein SNU13 (SNU13, NHP2L)	AT4G22380	AT4G22380	0
Misin07G152700	lactation elevated protein 1-like	0	-0.0269678	-1.7779	0.0852953	0.23712	(1 of 3) K18798 - protein AFG1 (AFG1, LACE1)	AT4G28070	AT4G28070	0
Misin18G214200	probable homogentisate phytyltransferase 1, chloroplastic; probable homogentisate phytyltransferase chloroplastic	0	3.89124	0.0599403	0.00751508	0.232103	(1 of 2) K09833 - homogentisate phytyltransferase / homogentisate geranylgeranyltransferase (HPT, HGGT, ubiA)	AT2G18950	HPT1	homogentisate phytyltransferase 1
Misin01G036800	DNA-binding protein EMBP-1-like; dna-binding protein embp-1-like	0	0.0383269	0.0656302	0.00671168	0.220685	(1 of 2) PTHR22952//PTHR22952:SF155 - CAMP-RESPONSE ELEMENT BINDING PROTEIN-RELATED // SUBFAMILY NOT NAMED	0	0	0
Misin06G115700	tubulin beta-1 chain	0	6.58599	0.134235	-0.00214875	0.214741	(1 of 4) PTHR11588//PTHR11588:SF114 - TUBULIN // SUBFAMILY NOT NAMED	AT5G12250	TUB6	beta-6 tubulin
Misin03G237600	two-component response regulator-like PRR95; two-component response regulator-like prr95	0	1.23401	1.08626	0.100176	0.207121	(1 of 3) K12130 - pseudo-response regulator 5 (PRR5)	AT5G24470	PRR5	pseudo-response regulator 5
Misin07G449800	50S ribosomal protein L18; 50s ribosomal protein l18	0	-0.039964	1.00886	0.0346949	0.205543	(1 of 3) K02881 - large subunit ribosomal protein L18 (RP-L18, MRPL18, rplR)	AT3G20230	AT3G20230	0
MisinT349600	glyoxalase/bleomycin resistance protein/dioxygenase; uncharacterized protein loc103485457 isoform x6	0	0.473924	0.8175	0.0179156	0.20496	(1 of 11) PF12681 - Glyoxalase-like domain (Glyoxalase_2)	AT1G64185	AT1G64185	0
Misin11G084200	mitogen-activated protein kinase kinase kinase YODA-like isoform X1; mitogen-activated protein kinase kinase kinase yoda-like isoform x1	0	0.221241	0.574028	0.208992	0.195089	(1 of 2) PTHR24361//PTHR24361:SF337 - MITOGEN-ACTIVATED KINASE KINASE KINASE // SUBFAMILY NOT NAMED	AT1G53570	MAP3KA	mitogen-activated protein kinase kinase kinase 3
Misin03G326300	PIP1 protein; pip1 partial	0	0	7.70718	0.00382398	0.187669	(1 of 5) PTHR19139//PTHR19139:SF146 - AQUAPORIN TRANSPORTER // SUBFAMILY NOT NAMED	0	0	0
Misin05G042900	probable choline kinase 2	0	-0.0118317	-0.00782152	-0.0588779	0.183184	(1 of 5) K14156 - choline/ethanolamine kinase (CHK)	0	0	0
Misin06G249400	mitogen-activated protein kinase kinase kinase A-like; mitogen-activated protein kinase kinase kinase a-like	0	0.0496194	8.11006	0.000197178	0.180799	(1 of 5) PTHR24361//PTHR24361:SF416 - MITOGEN-ACTIVATED KINASE KINASE KINASE // SUBFAMILY NOT NAMED	0	0	0
Misin05G405600	histone-lysine N-methyltransferase, H3 lysine-9 specific SUVH4-like; histone-lysine n- h3 lysine-9 specific suvh4-like	0	3.60032	0.0402823	0.00487508	0.176007	(1 of 4) PTHR22884//PTHR22884:SF352 - SET DOMAIN PROTEINS // HISTONE-LYSINE N-METHYLTRANSFERASE, H3 LYSINE-9 SPECIFIC SUVH4	AT5G13960	SUVH4	SU(VAR)3-9 homolog 4
Misin05G327500	Transcription factor DIVARICATA; transcription factor divaricata	0	0.0498377	4.11219	0.00952454	0.163327	(1 of 11) PTHR24078:SF279 - DUPLICATED SANT DNA-BINDING DOMAIN-CONTAINING PROTEIN	0	0	0
Misin08G222000	Homeobox-leucine zipper protein HOX24; homeobox-leucine zipper protein hox24	0	2.20569	7.81843	0.0301642	0.162682	(1 of 29) KOG0483 - Transcription factor HEX, contains HOX and HALZ domains	AT2G46680	HB-7	homeobox 7
Misin17G251700	probable 2-oxoglutarate-dependent dioxygenase AOP1; probable 2-oxoglutarate-dependent dioxygenase aop1	0	0.00292267	2.60392	0.0338961	0.162435	(1 of 2) PTHR10209//PTHR10209:SF202 - OXIDOREDUCTASE, 2OG-FE II OXYGENASE FAMILY PROTEIN // SUBFAMILY NOT NAMED	AT1G28030	AT1G28030	0
Misin05G230400	probable plastid-lipid-associated protein 14, chloroplastic; probable plastid-lipid-associated protein chloroplastic	0	-0.212274	-4.22547	0.0148677	0.155357	(1 of 2) PTHR24056//PTHR24056:SF181 - CELL DIVISION PROTEIN KINASE // PLASTID-LIPID-ASSOCIATED PROTEIN 14, CHLOROPLASTIC-RELATED	AT5G53450	ORG1	OBP3-responsive gene 1
Misin11G257800	putative flavonol synthase/flavanone 3-hydroxylase; flavonol synthase flavanone 3-hydroxylase	0	8.40239	3.27734	0.00143085	0.153726	(1 of 2) PTHR10209//PTHR10209:SF201 - OXIDOREDUCTASE, 2OG-FE II OXYGENASE FAMILY PROTEIN // KAR-UP OXIDOREDUCTASE 1	AT2G44800	AT2G44800	0
Misin01G048800	IAA14 - auxin-responsive Aux/IAA family member; iaa14 - auxin-responsive aux iaa family member	0	-1.67195	-1.48987	-0.0122185	0.152838	(1 of 49) K14484 - auxin-responsive protein IAA (IAA)	0	0	0
Misin03G272800	Disease resistance protein RPM1; disease resistance protein rpm1	0	-0.00502426	-1.44595	0.0120191	0.147755	(1 of 15) PTHR23155//PTHR23155:SF605 - LEUCINE-RICH REPEAT-CONTAINING PROTEIN // SUBFAMILY NOT NAMED	0	0	0
Misin03G014400	pentatricopeptide repeat-containing protein At4g21065; pentatricopeptide repeat-containing protein at4g21065	0	1.33505	-0.0521938	0.00437296	0.139815	(1 of 78) PF01535//PF13041//PF14432 - PPR repeat (PPR) // PPR repeat family (PPR_2) // DYW family of nucleic acid deaminases (DYW_deaminase)	AT4G21065	AT4G21065	0
Misin08G274000	RING-H2 finger protein ATL1Q; ring-h2 finger protein atl1q	0	-9.4251	-0.0211166	0.000796964	0.13201	(1 of 365) PTHR14155 - RING FINGER DOMAIN-CONTAINING	AT1G74410	AT1G74410	0
MisinT266700	UDP-glycosyltransferase 91C1-like; udp-glycosyltransferase 91c1-like	0	0.936083	1.48258	-0.00120728	0.127547	(1 of 8) PTHR11926//PTHR11926:SF291 - GLUCOSYL/GLUCURONOSYL TRANSFERASES // SUBFAMILY NOT NAMED	0	0	0
Misin02G101000	dentin sialophosphoprotein-like isoform X1; uncharacterized protein loc101779582 isoform x1	0	0.222762	-1.30872	-0.17155	0.126482	(1 of 1) PTHR18959 - CALPONIN/TRANSGELIN	0	0	0
Misin04G117700	transmembrane protein, putative (DUF3317); uncharacterized protein loc101776411	0	0.0315984	0.0900696	-0.000331461	0.124521	(1 of 7) PF11779 - Protein of unknown function (DUF3317) (DUF3317)	0	0	0
Misin05G111300	Protein MAO HUZI 4, chloroplastic; uncharacterized protein loc103634782 isoform x2	0	0.0407537	0.146643	0.0072845	0.123047	(1 of 2) PTHR34543//PTHR34543:SF1 - FAMILY NOT NAMED // ABSCISIC ACID (ABA)-DEFICIENT 4 PROTEIN	AT1G67080	ABA4	abscisic acid (ABA)-deficient 4
Misin06G377000	Calmodulin-binding transcription activator 4; calmodulin-binding transcription activator 4	0	0.589782	0.452445	0.206659	0.120553	(1 of 2) PTHR23335//PTHR23335:SF8 - CALMODULIN-BINDING TRANSCRIPTION ACTIVATOR CAMTA // SUBFAMILY NOT NAMED	AT1G67310	AT1G67310	0
Misin14G049000	putative disease resistance protein RGA3; disease resistance protein rga3	0	-0.858385	-0.804991	-0.0563258	0.12012	(1 of 16) PTHR23155//PTHR23155:SF538 - LEUCINE-RICH REPEAT-CONTAINING PROTEIN // SUBFAMILY NOT NAMED	0	0	0
Misin07G309800	dynamin-2A-like isoform X1; dynamin-2a-like isoform x1	0	1.78066	1.63299	0.0350224	0.116588	(1 of 2) PTHR11566//PTHR11566:SF83 - DYNAMIN // SUBFAMILY NOT NAMED	0	0	0
Misin07G103800	60S ribosomal protein L10-3; 60s ribosomal protein l10-3	0	0.00104534	0.0324978	0.000137995	0.11077	(1 of 7) PTHR11726//PTHR11726:SF15 - 60S RIBOSOMAL PROTEIN L10 // SUBFAMILY NOT NAMED	0	0	0
Misin05G342000	TPA: putative laccase family protein; laccase-12 13-like	0	10.0859	5.14378	0.00767863	0.110581	(1 of 2) PTHR11709//PTHR11709:SF101 - MULTI-COPPER OXIDASE // SUBFAMILY NOT NAMED	AT5G60020	LAC17	laccase 17
Misin06G319500	TPA: putative laccase family protein; laccase-12 13-like	0	8.08688	7.63044	0.00681317	0.109227	(1 of 2) PTHR11709//PTHR11709:SF101 - MULTI-COPPER OXIDASE // SUBFAMILY NOT NAMED	0	0	0
Misin03G249800	probable protein S-acyltransferase 12; probable protein s-acyltransferase 12	0	-0.0266806	-0.0136559	-0.0483131	0.108528	(1 of 3) PTHR22883//PTHR22883:SF91 - ZINC FINGER DHHC DOMAIN CONTAINING PROTEIN // PROTEIN S-ACYLTRANSFERASE 12-RELATED	0	0	0
MisinT055500	E3 SUMO-protein ligase SIZ2-like; e3 sumo-protein ligase siz2	0	0.0540262	-0.00225806	-0.0512311	0.108117	(1 of 6) PTHR10782//PTHR10782:SF42 - ZINC FINGER MIZ DOMAIN-CONTAINING PROTEIN // SUBFAMILY NOT NAMED	0	0	0
Misin14G047100	putative disease resistance protein RGA3; disease resistance protein rga3	0	-0.913521	-1.1367	0.0316417	0.104052	(1 of 16) PTHR23155//PTHR23155:SF538 - LEUCINE-RICH REPEAT-CONTAINING PROTEIN // SUBFAMILY NOT NAMED	0	0	0
Misin17G013600	maize proteinase inhibitor	0	-0.00744299	9.99249e-05	0	0.101624	(1 of 71) PF00280 - Potato inhibitor I family (potato_inhibit)	0	0	0
Misin01G436000	Microtubule-associated protein 70-4; microtubule-associated protein 70-4	0	8.04816	0.0129906	0.00201416	0.0939549	(1 of 2) PTHR31246:SF5 - MICROTUBULE-ASSOCIATED PROTEIN 70-5	0	0	0
Misin06G203200	probable plastid-lipid-associated protein 14, chloroplastic; probable plastid-lipid-associated protein chloroplastic	0	-0.181077	-2.96695	0.000349983	0.0863193	(1 of 2) PTHR24056//PTHR24056:SF181 - CELL DIVISION PROTEIN KINASE // PLASTID-LIPID-ASSOCIATED PROTEIN 14, CHLOROPLASTIC-RELATED	AT5G53450	ORG1	OBP3-responsive gene 1
MisinT069100	quinone oxidoreductase-like	0	0.291819	0.760819	0.127765	0.0827255	(1 of 2) K00344 - NADPH2:quinone reductase (qor, CRYZ)	AT5G61510	AT5G61510	0
Misin04G015500	putative disease resistance RPP13-like protein 1; uncharacterized protein loc100193379 isoform x2	0	0.0189281	-10.2321	0.00118922	0.0776181	(1 of 37) PTHR23155//PTHR23155:SF629 - LEUCINE-RICH REPEAT-CONTAINING PROTEIN // SUBFAMILY NOT NAMED	0	0	0
Misin16G174200	putative mini-chromosome maintenance (MCM) complex protein family; mini-chromosome maintenance complex protein family	0	-0.00189922	-0.185057	-0.0499525	0.0772651	(1 of 2) K02541 - DNA replication licensing factor MCM3 (MCM3)	AT5G46280	MCM3	MINICHROMOSOME MAINTENANCE 3
Misin13G118900	calcineurin subunit B; calcineurin subunit b	0	0.00150408	-0.0213036	-0.139955	0.0680674	(1 of 4) PTHR23056:SF52 - CALCINEURIN B SUBUNIT (PROTEIN PHOSPHATASE 2B REGULATORY SUBUNIT)-LIKE PROTEIN	0	0	0
Misin07G228200	tonoplast dicarboxylate transporter-like	0	0.00618981	1.94062	-0.000309622	0.0671652	(1 of 1) PF00939//PF03600 - Sodium:sulfate symporter transmembrane region (Na_sulph_symp) // Citrate transporter (CitMHS)	0	0	0
Misin12G264800	putative dirigent-like protein pDIR17; dirigent-like protein pdir17	0	-0.00280928	0.186547	0.00157237	0.0663178	(1 of 6) PTHR21495//PTHR21495:SF62 - NUCLEOPORIN-RELATED // SUBFAMILY NOT NAMED	0	0	0
Misin10G028200	mitogen-activated protein kinase kinase kinase 1-like	0	-0.00998083	-0.0535298	0	0.0648678	(1 of 3) PTHR24361//PTHR24361:SF404 - MITOGEN-ACTIVATED KINASE KINASE KINASE // SUBFAMILY NOT NAMED	0	0	0
Misin10G076700	lipid binding protein	0	6.55156	0.046739	0	0.0623088	(1 of 152) PF14368 - Probable lipid transfer (LTP_2)	AT3G53980	AT3G53980	0
Misin01G014500	putative disease resistance protein RGA1 isoform X1; disease resistance protein rga1 isoform x1	0	-0.0149428	-0.156148	-0.0587222	0.0594794	(1 of 1) PTHR23155//PTHR23155:SF572 - LEUCINE-RICH REPEAT-CONTAINING PROTEIN // SUBFAMILY NOT NAMED	0	0	0
Misin16G208600	probable transcriptional regulatory protein At2g25830; probable transcriptional regulatory protein at2g25830	0	0.0820528	1.05718	0.297367	0.0571161	(1 of 2) PTHR12532:SF0 - TRANSCRIPTIONAL REGULATORY PROTEIN HAH1-RELATED	AT2G25830	AT2G25830	0
MisinT296100	calcineurin B-like protein 7; calcineurin b-like protein 7	0	-0.0321901	-1.30007	-0.0132602	0.0570619	(1 of 6) PTHR23056:SF45 - CALCINEURIN B-LIKE PROTEIN 4	AT5G24270	SOS3	SALT OVERLY SENSITIVE 3
Misin16G168900	kinase superfamily protein; protein kinase superfamily protein	0	-0.0185286	-1.38941	-0.0386869	0.0562918	(1 of 1) KOG0660//KOG0671 - Mitogen-activated protein kinase // LAMMER dual specificity kinases	AT2G40120	AT2G40120	0
Misin19G088300	UDP-glycosyltransferase 73C6-like; udp-glycosyltransferase 73c6-like	0	8.72054	9.67013	-0.00325177	0.0560675	(1 of 2) PTHR11926//PTHR11926:SF406 - GLUCOSYL/GLUCURONOSYL TRANSFERASES // SUBFAMILY NOT NAMED	0	0	0
Misin14G085900	NAC domain-containing protein 83; nac domain-containing protein 83	0	0.0868175	0.634693	0.0273309	0.0492852	(1 of 2) PTHR31719:SF22 - NAC DOMAIN CONTAINING PROTEIN 97	0	0	0
Misin04G324900	cytochrome c6, chloroplastic; cytochrome chloroplastic	0	0	8.57944	0.00650435	0.0482491	(1 of 3) PTHR34688:SF1 - CYTOCHROME C6, CHLOROPLASTIC	AT5G45040	CYTC6A	cytochrome c6A
Misin05G184800	B3 domain-containing protein Os06g0194400-like; b3 domain-containing protein os06g0194400-like	0	0.0592032	-0.00234111	0.00531853	0.0478926	(1 of 171) PF02362 - B3 DNA binding domain (B3)	AT3G19184	AT3G19184	0
Misin01G483600	UDP-glycosyltransferase 92A1-like; udp-glycosyltransferase 92a1-like	0	0.0761891	0.0900351	0.000241398	0.0444321	(1 of 6) PTHR11926//PTHR11926:SF277 - GLUCOSYL/GLUCURONOSYL TRANSFERASES // SUBFAMILY NOT NAMED	AT5G12890	AT5G12890	0
Misin08G307800	Gibberellin 2-beta-dioxygenase 8; gibberellin 2-beta-dioxygenase 8	0	0.00435204	-0.166292	-0.0273894	0.0440384	(1 of 2) PTHR10209//PTHR10209:SF206 - OXIDOREDUCTASE, 2OG-FE II OXYGENASE FAMILY PROTEIN // GIBBERELLIN OXIDASE-LIKE PROTEIN-RELATED	AT3G47190	AT3G47190	0
Misin08G076400	calumenin isoform X1; calumenin isoform x1	0	0.0266112	0.00933123	-0.0279693	0.0345086	(1 of 2) PTHR10827:SF52 - IP16409P	AT5G08580	AT5G08580	0
Misin06G162600	hypothetical protein SORBI_003G188300; uncharacterized protein loc100821699 isoform x1	0	-0.024486	-1.02383	-0.0577281	0.0336641	(1 of 2) PTHR10615//PTHR10615:SF104 - HISTONE ACETYLTRANSFERASE // SUBFAMILY NOT NAMED	0	0	0
Misin01G048400	methionine aminopeptidase 1A; methionine aminopeptidase 1a	0	-0.00971393	-0.175864	-0.0193375	0.0289331	(1 of 5) PTHR10804:SF13 - METHIONINE AMINOPEPTIDASE 1	0	0	0
Misin14G013800	ubiquitin-like protein 5	0	-0.175457	0	-0.111833	0.0197319	(1 of 6) K13113 - ubiquitin-like protein 5 (UBL5, HUB1)	0	0	0
Misin16G027000	acyl carrier protein 3, chloroplastic; acyl carrier protein chloroplastic-like	0	0.00750597	0.0398687	-0.0480524	0.0197204	(1 of 2) PTHR20863//PTHR20863:SF34 - ACYL CARRIER PROTEIN/ZINC FINGER PROTEIN 593-RELATED // SUBFAMILY NOT NAMED	0	0	0
Misin14G106700	hypothetical protein SORBI_002G263300; hypothetical protein SORBI_002G263300 [Sorghum bicolor]	0	-0.00336422	0.164828	-0.157093	0.011906	0	0	0	0
Misin01G438400	mitochondrial substrate carrier family protein E; mitochondrial substrate carrier family protein e	0	0.0526797	0.135684	0.0475211	0.00923125	(1 of 3) PTHR24089:SF370 - MITOCHONDRIAL SUBSTRATE CARRIER FAMILY PROTEIN	0	0	0
Misin07G466500	putative cytochrome P450 superfamily protein; cytochrome p450 superfamily protein	0	-0.127565	-0.164796	-0.00365351	0.00495681	(1 of 8) PTHR24282//PTHR24282:SF52 - CYTOCHROME P450 FAMILY MEMBER // SUBFAMILY NOT NAMED	0	0	0
Misin12G061400	probable mediator of RNA polymerase II transcription subunit 37c; probable mediator of rna polymerase ii transcription subunit 37c	0	0.0226605	0	-0.041328	0.00414834	(1 of 15) PTHR19375:SF232 - MEDIATOR OF RNA POLYMERASE II TRANSCRIPTION SUBUNIT 37E-RELATED	0	0	0
Misin10G042200	Leucine Rich Repeat, putative; leucine rich	0	-0.92936	-1.65557	-0.0493546	0.00235597	(1 of 88) PF00069//PF08263//PF13855 - Protein kinase domain (Pkinase) // Leucine rich repeat N-terminal domain (LRRNT_2) // Leucine rich repeat (LRR_8)	0	0	0
Misin05G016000	mitochondrial arginine transporter BAC2; mitochondrial arginine transporter bac2	0	0.029553	7.54786	0.00790202	0.000607721	(1 of 2) PTHR24089:SF270 - SOLUTE CARRIER FAMILY 25 MEMBER 48	AT1G79900	BAC2	0
Misin07G306900	cytochrome P450 71A1-like; cytochrome p450 71a1-like	0	-0.00819798	0	-0.121613	-0.000785076	(1 of 3) PTHR24298:SF182 - CYTOCHROME P450 71A12-RELATED	0	0	0
Misin04G280300	CDGSH iron-sulfur domain-containing protein NEET; cdgsh iron-sulfur domain-containing protein neet	0	-0.00756348	2.21188	0.00142971	-0.00302001	(1 of 2) PF09360 - Iron-binding zinc finger CDGSH type (zf-CDGSH)	AT5G51720	NEET	NEET group protein
Misin18G105500	serine/threonine-protein kinase EDR1-like; serine threonine-protein kinase edr1-like	0	-0.0771412	-9.24945	-0.038586	-0.00345245	(1 of 2) PTHR23257//PTHR23257:SF481 - SERINE-THREONINE PROTEIN KINASE // SUBFAMILY NOT NAMED	AT1G18160	AT1G18160	0
Misin17G078300	probable LRR receptor-like serine/threonine-protein kinase At3g47570; probable lrr receptor-like serine threonine-protein kinase at3g47570	0	-2.06419	0	0	-0.00448502	(1 of 26) PF00069//PF13855 - Protein kinase domain (Pkinase) // Leucine rich repeat (LRR_8)	0	0	0
Misin02G063300	UDP-glycosyltransferase 83A1-like; udp-glycosyltransferase 83a1-like	0	0.0184496	0.965062	0	-0.00481925	(1 of 3) PTHR11926//PTHR11926:SF316 - GLUCOSYL/GLUCURONOSYL TRANSFERASES // SUBFAMILY NOT NAMED	AT3G02100	AT3G02100	0
Misin19G117100	zinc finger protein CONSTANS-LIKE 16; zinc finger protein constans-like 16	0	-0.0373192	-0.0451809	-0.0450547	-0.00516981	(1 of 67) PF06203 - CCT motif (CCT)	AT1G25440	BBX15	B-box domain protein 15
MisinT380300	putative disease resistance protein RGA4; disease resistance protein rga4	0	-0.00567758	-0.152258	-0.00419066	-0.00525749	(1 of 67) PTHR23155//PTHR23155:SF550 - LEUCINE-RICH REPEAT-CONTAINING PROTEIN // SUBFAMILY NOT NAMED	0	0	0
Misin16G200500	O-methyltransferase ZRP4; o-methyltransferase zrp4	0	0.00776797	0.0561971	0	-0.00635786	(1 of 12) PTHR11746//PTHR11746:SF95 - O-METHYLTRANSFERASE // SUBFAMILY NOT NAMED	AT4G35150	AT4G35150	0
Misin04G238300	TPA: putative RING zinc finger domain superfamily protein; tpa: ring zinc finger domain superfamily protein	0	-0.0409908	-3.26811	-0.028495	-0.0111446	(1 of 2) PTHR12183//PTHR12183:SF17 - UNCHARACTERIZED RING ZINC FINGER-CONTAINING PROTEIN // SUBFAMILY NOT NAMED	0	0	0
Misin04G405400	probable protein phosphatase 2C 33; probable protein phosphatase 2c 33	0	-0.142753	-0.254221	-1.01045	-0.0125429	(1 of 2) PTHR13832//PTHR13832:SF284 - PROTEIN PHOSPHATASE 2C // SUBFAMILY NOT NAMED	AT1G09160	AT1G09160	0
Misin04G007800	Flavoprotein wrbA; flavoprotein wrba	0	-0.187076	-3.48199	-0.0453941	-0.012797	(1 of 11) K03809 - NAD(P)H dehydrogenase (quinone) (wrbA)	0	0	0
Misin18G243900	zinc finger protein 622-like	0	0.00663348	-0.0394032	-8.61081	-0.0135941	(1 of 2) PF12171//PF12756 - Zinc-finger double-stranded RNA-binding (zf-C2H2_jaz) // C2H2 type zinc-finger (2 copies) (zf-C2H2_2)	0	0	0
MisinT061900	acc oxidase	0	0.0173545	-0.0152942	-0.00438122	-0.014583	(1 of 7) PTHR10209//PTHR10209:SF189 - OXIDOREDUCTASE, 2OG-FE II OXYGENASE FAMILY PROTEIN // 1-AMINOCYCLOPROPANE-1-CARBOXYLATE OXIDASE 5	AT1G77330	AT1G77330	0
Misin06G285700	probable F-box protein At5g04010	0	-0.0331268	-11.7972	-0.0112471	-0.0155672	0	AT5G04010	AT5G04010	0
Misin16G049400	ABC transporter B family member 21-like; abc transporter b family member 21-like	0	0.756562	0.96546	-0.0351368	-0.0166646	(1 of 34) K05658 - ATP-binding cassette, subfamily B (MDR/TAP), member 1 (ABCB1)	AT1G02520	ABCB11	ATP-binding cassette B11
Misin09G094000	disease resistance protein RPM1-like; disease resistance protein rpm1-like	0	-0.000117991	-0.76677	0.0624644	-0.0197408	(1 of 15) PTHR23155//PTHR23155:SF624 - LEUCINE-RICH REPEAT-CONTAINING PROTEIN // SUBFAMILY NOT NAMED	0	0	0
MisinT068300	naringenin,2-oxoglutarate 3-dioxygenase	0	-0.11559	-0.0217947	-0.0327173	-0.0227545	(1 of 2) PTHR10209:SF168 - 2-OXOGLUTARATE (2OG) AND FE(II)-DEPENDENT OXYGENASE SUPERFAMILY PROTEIN-RELATED	0	0	0
Misin05G241700	putative E3 ubiquitin-protein ligase HERC1; uncharacterized protein loc103630677	0	-1.06522	-0.4506	-0.0584983	-0.0237	(1 of 4) PTHR22870:SF87 - REGULATOR OF CHROMOSOME CONDENSATION REPEAT-CONTAINING PROTEIN-RELATED	AT3G23270	AT3G23270	0
Misin04G225400	Heat shock protein 82; heat shock protein 82	0	-0.185377	0.165239	-0.663042	-0.0242276	(1 of 6) K04079 - molecular chaperone HtpG (htpG, HSP90A)	0	0	0
Misin11G232600	gibberellin 20 oxidase 2-like	0	-1.23515	0.119777	-0.0485067	-0.0316255	(1 of 5) PTHR10209//PTHR10209:SF188 - OXIDOREDUCTASE, 2OG-FE II OXYGENASE FAMILY PROTEIN // SUBFAMILY NOT NAMED	0	0	0
Misin05G098200	putative HLH DNA-binding domain superfamily protein; hlh dna-binding domain superfamily protein	0	5.03275	0.0814762	0.0058215	-0.0336128	(1 of 2) PTHR13935//PTHR13935:SF59 - ACHAETE-SCUTE TRANSCRIPTION FACTOR-RELATED // SUBFAMILY NOT NAMED	AT4G20970	AT4G20970	0
Misin04G348700	60S ribosomal protein L27a-3; 60s ribosomal protein l27a-3	0	0.070302	0.60795	0.0885258	-0.0382026	(1 of 3) K02900 - large subunit ribosomal protein L27Ae (RP-L27Ae, RPL27A)	AT1G23290	RPL27AB	0
MisinT255700	putative disease resistance RPP13-like protein 3	0	-0.0506172	-3.25777	0.00287643	-0.0388748	(1 of 18) PTHR23155//PTHR23155:SF576 - LEUCINE-RICH REPEAT-CONTAINING PROTEIN // SUBFAMILY NOT NAMED	0	0	0
Misin10G042000	putative receptor-like protein kinase At3g47110 isoform X1; receptor-like protein kinase at3g47110 isoform x1	0	-0.0273649	-0.304432	-0.084477	-0.0406814	(1 of 91) PF00069//PF00560//PF08263//PF13855 - Protein kinase domain (Pkinase) // Leucine Rich Repeat (LRR_1) // Leucine rich repeat N-terminal domain (LRRNT_2) // Leucine rich repeat (LRR_8)	0	0	0
Misin06G009100	predicted protein; uncharacterized protein loc103634940 isoform x2	0	1.01535	0.0631843	0.0910102	-0.0428387	(1 of 1) KOG0285 - Pleiotropic regulator 1	AT1G21651	AT1G21651	0
Misin05G302700	probable F-box protein At5g04010	0	-0.0347244	-9.07382	-0.0562797	-0.0435675	0	AT5G04010	AT5G04010	0
Misin04G402300	predicted protein; calmodulin-related protein	0	0.0202064	-0.146156	-0.00416354	-0.0460772	(1 of 3) PTHR22778//PTHR22778:SF22 - OVARIAN CANCER GENE-2 PROTEIN-RELATED // SUBFAMILY NOT NAMED	0	0	0
Misin04G380300	lactoylglutathione lyase	0	0.00811632	7.62173	0.0130241	-0.0461171	(1 of 2) PTHR10374//PTHR10374:SF10 - LACTOYLGLUTATHIONE LYASE GLYOXALASE I // EXPRESSED PROTEIN	AT2G28420	GLYI8	glyoxylase I 8
Misin11G161500	GATA transcription factor 26; gata transcription factor 26	0	-0.715614	-0.436949	-0.0645815	-0.0476036	(1 of 4) PTHR10071//PTHR10071:SF159 - TRANSCRIPTION FACTOR GATA GATA BINDING FACTOR // GATA TRANSCRIPTION FACTOR 26-RELATED	AT4G17570	GATA26	GATA transcription factor 26
MisinT327300	cytochrome P450 714B3; cytochrome p450 714b3	0	-1.87962	-0.769484	-0.00973302	-0.0489131	(1 of 2) PTHR24282//PTHR24282:SF11 - CYTOCHROME P450 FAMILY MEMBER // SUBFAMILY NOT NAMED	0	0	0
Misin16G211500	calcineurin B-like protein 4; calcineurin b-like protein 4	0	-0.00947143	-0.558395	-2.34613	-0.0491462	(1 of 6) PTHR23056:SF45 - CALCINEURIN B-LIKE PROTEIN 4	AT5G24270	SOS3	SALT OVERLY SENSITIVE 3
Misin09G170400	putative disease resistance RPP13-like protein 3; disease resistance rpp13-like protein 3	0	-0.111799	-1.6858	0	-0.0498968	(1 of 6) PTHR23155//PTHR23155:SF495 - LEUCINE-RICH REPEAT-CONTAINING PROTEIN // SUBFAMILY NOT NAMED	0	0	0
MisinT184100	putative disease resistance protein RGA4; disease resistance protein rga4	0	-0.00949852	-0.156051	-0.0051222	-0.0503406	(1 of 67) PTHR23155//PTHR23155:SF550 - LEUCINE-RICH REPEAT-CONTAINING PROTEIN // SUBFAMILY NOT NAMED	0	0	0
Misin01G190000	Lectin-domain containing receptor kinase A4.2; lectin-domain containing receptor kinase	0	-0.0538105	-8.24282	-0.0124861	-0.0503411	(1 of 90) PF00069//PF00139 - Protein kinase domain (Pkinase) // Legume lectin domain (Lectin_legB)	0	0	0
Misin10G143100	disease resistance protein RPM1-like; disease resistance protein rpm1-like	0	0	-3.62929	-0.0039344	-0.0538722	(1 of 38) PTHR23155//PTHR23155:SF529 - LEUCINE-RICH REPEAT-CONTAINING PROTEIN // SUBFAMILY NOT NAMED	0	0	0
Misin07G087100	ABC transporter G family member 39; abc transporter g family member 39	0	0.0335937	-0.193323	-0.049878	-0.0543335	(1 of 5) PTHR19241//PTHR19241:SF219 - ATP-BINDING CASSETTE TRANSPORTER // ABC TRANSPORTER G FAMILY MEMBER 38	0	0	0
Misin09G182300	Disease resistance protein RPP13; disease resistance protein rpp13	0	-2.59718	-0.257771	-0.0187081	-0.0548706	(1 of 47) PTHR23155//PTHR23155:SF484 - LEUCINE-RICH REPEAT-CONTAINING PROTEIN // SUBFAMILY NOT NAMED	0	0	0
MisinT183900	putative disease resistance protein RGA4; disease resistance protein rga4	0	-0.102573	-0.175354	-0.0481814	-0.0553188	(1 of 67) PTHR23155//PTHR23155:SF550 - LEUCINE-RICH REPEAT-CONTAINING PROTEIN // SUBFAMILY NOT NAMED	0	0	0
Misin07G155200	predicted protein; uncharacterized protein loc103653365	0	-0.0459735	-0.183204	-0.000389023	-0.0555618	(1 of 5) PTHR23067//PTHR23067:SF43 - DOUBLE-STRANDED RNA-BINDING ZINC FINGER PROTEIN // SUBFAMILY NOT NAMED	AT2G24030	AT2G24030	0
Misin02G184600	ABC transporter G family member 11-like; abc transporter g family member 11-like	0	-0.0465245	-0.034236	-0.0444151	-0.0580969	(1 of 4) PTHR19241//PTHR19241:SF271 - ATP-BINDING CASSETTE TRANSPORTER // SUBFAMILY NOT NAMED	AT1G17840	ABCG11	ATP-binding cassette G11
Misin09G202600	GTPase Der; gtpase der	0	0.0362794	-0.0487474	-0.0245085	-0.0617832	(1 of 4) PTHR11649//PTHR11649:SF60 - MSS1/TRME-RELATED GTP-BINDING PROTEIN // SUBFAMILY NOT NAMED	0	0	0
Misin02G483800	TPA: putative RING zinc finger and VWF domain family protein; tpa: ring zinc finger and vwf domain family protein	0	-0.0104073	-0.0762677	-0.0273468	-0.065184	(1 of 2) PTHR10579//PTHR10579:SF54 - CALCIUM-ACTIVATED CHLORIDE CHANNEL REGULATOR // SUBFAMILY NOT NAMED	AT2G38970	AT2G38970	0
Misin02G033900	60S ribosomal protein L4; 60s ribosomal protein l4	0	0.0371351	0.679238	0.163137	-0.0659304	(1 of 4) K02930 - large subunit ribosomal protein L4e (RP-L4e, RPL4)	AT3G09630	AT3G09630	0
Misin03G168300	probable E3 ubiquitin-protein ligase RNF144A-B; probable e3 ubiquitin-protein ligase rnf144a-b	0	0.0102729	-0.0409579	-0.012947	-0.0669156	(1 of 3) PTHR11685//PTHR11685:SF140 - RBR FAMILY RING FINGER AND IBR DOMAIN-CONTAINING // SUBFAMILY NOT NAMED	AT3G53690	AT3G53690	0
Misin12G112000	hypothetical protein SORBIDRAFT_06g019520; uncharacterized protein loc101770792	0	-0.053279	-0.201377	-0.0572218	-0.070845	(1 of 5) PTHR22814//PTHR22814:SF120 - COPPER TRANSPORT PROTEIN ATOX1-RELATED // SUBFAMILY NOT NAMED	0	0	0
Misin17G242600	60S ribosomal protein L18a; 60s ribosomal protein l18a	0	0.0445379	0.820552	0.054537	-0.0710144	(1 of 6) K02882 - large subunit ribosomal protein L18Ae (RP-L18Ae, RPL18A)	AT1G29965	AT1G29965	0
Misin03G172500	glutamate receptor 2.8-like	0	-0.00102102	-8.21998	-0.0229422	-0.0710904	(1 of 2) PTHR18966//PTHR18966:SF224 - IONOTROPIC GLUTAMATE RECEPTOR // SUBFAMILY NOT NAMED	0	0	0
Misin08G264800	protein XRI1-like isoform X2; protein xri1-like isoform x2	0	0.0043725	0.00906546	-0.115448	-0.071317	0	0	0	0
Misin12G153800	TPA: putative WAK family receptor-like protein kinase; tpa: wak family receptor-like protein kinase	0	-10.6067	-0.0900042	-3.69646e-05	-0.0724234	(1 of 55) PF00069//PF13947 - Protein kinase domain (Pkinase) // Wall-associated receptor kinase galacturonan-binding (GUB_WAK_bind)	0	0	0
Misin05G318500	Putative WRKY transcription factor 46; wrky transcription factor 46	0	0.017797	5.56297	0.000351431	-0.0732064	(1 of 200) PF03106 - WRKY DNA -binding domain (WRKY)	0	0	0
Misin09G017600	regulatory protein NPR5-like	0	-0.0238557	-6.58774	0.00151857	-0.07855	(1 of 12) K14508 - regulatory protein NPR1 (NPR1)	0	0	0
Misin10G142800	putative disease resistance RPP13-like protein 3; disease resistance rpp13-like protein 3	0	0.0602695	-0.920751	-0.11704	-0.0794554	(1 of 38) PTHR23155//PTHR23155:SF529 - LEUCINE-RICH REPEAT-CONTAINING PROTEIN // SUBFAMILY NOT NAMED	0	0	0
Misin14G007500	putative serine/threonine-protein kinase-like protein CCR3; serine threonine-protein kinase-like protein ccr3	0	-0.0716121	-4.28909	-0.00526572	-0.0818368	(1 of 44) K04730 - interleukin-1 receptor-associated kinase 1 (IRAK1)	0	0	0
MisinT556900	40S ribosomal protein S10; 40s ribosomal protein s10	0	-0.0137887	0.746119	0.043675	-0.0827326	(1 of 4) K02947 - small subunit ribosomal protein S10e (RP-S10e, RPS10)	AT4G25740	AT4G25740	0
MisinT318800	putative serine/threonine-protein kinase-like protein CCR3; serine threonine-protein kinase-like protein ccr3	0	-0.0408826	-8.2501	-0.0176969	-0.0882617	(1 of 44) K04730 - interleukin-1 receptor-associated kinase 1 (IRAK1)	0	0	0
Misin01G015900	acyl-CoA-binding domain-containing protein 4; acyl- -binding domain-containing protein 4	0	0.0613014	0.150867	-1.77182	-0.089823	(1 of 4) PTHR23244//PTHR23244:SF315 - KELCH REPEAT DOMAIN // SUBFAMILY NOT NAMED	AT3G05420	ACBP4	acyl-CoA binding protein 4
Misin04G285600	putative disease resistance protein RGA3; disease resistance protein rga3	0	0.0360974	-0.0890178	-1.2387	-0.0909323	(1 of 5) PTHR23155//PTHR23155:SF599 - LEUCINE-RICH REPEAT-CONTAINING PROTEIN // SUBFAMILY NOT NAMED	0	0	0
Misin19G248600	putative disease resistance protein RGA3 isoform X1; disease resistance protein rga3 isoform x1	0	-0.0317221	-0.483618	-0.0264495	-0.091094	(1 of 8) PTHR23155//PTHR23155:SF563 - LEUCINE-RICH REPEAT-CONTAINING PROTEIN // SUBFAMILY NOT NAMED	0	0	0
Misin01G507300	ABR017Cp, putative, expressed; uncharacterized protein loc103717237 isoform x1	0	-0.0937036	-1.03835	0.160473	-0.0928565	(1 of 2) PTHR10869:SF80 - IRON ION BINDING / OXIDOREDUCTASE	AT5G51880	AT5G51880	0
Misin07G525600	FAD-dependent urate hydroxylase; fad-dependent urate hydroxylase	0	-0.0273656	0.21648	-1.31385	-0.0941304	(1 of 1) PTHR13789//PTHR13789:SF206 - MONOOXYGENASE // SUBFAMILY NOT NAMED	AT4G38540	AT4G38540	0
Misin04G065100	probable beta-1,3-galactosyltransferase 19; probable beta- -galactosyltransferase 19	0	0.100963	-0.176878	-1.7855	-0.0946786	(1 of 8) PTHR11214//PTHR11214:SF105 - BETA-1,3-N-ACETYLGLUCOSAMINYLTRANSFERASE // SUBFAMILY NOT NAMED	AT1G74800	AT1G74800	0
Misin03G024900	putative disease resistance protein RGA3	0	-0.122151	-0.148345	-0.0147861	-0.095345	(1 of 37) PTHR23155//PTHR23155:SF629 - LEUCINE-RICH REPEAT-CONTAINING PROTEIN // SUBFAMILY NOT NAMED	0	0	0
Misin19G181700	zinc finger protein WIP2-like; zinc finger protein wip2-like	0	-0.132109	0.103478	-0.135603	-0.0968127	(1 of 17) PTHR10593//PTHR10593:SF27 - SERINE/THREONINE-PROTEIN KINASE RIO // SUBFAMILY NOT NAMED	AT3G57670	NTT	NO TRANSMITTING TRACT
Misin03G366900	predicted protein; calmodulin-related protein	0	-0.0282048	-3.92725	-0.0176443	-0.0980368	(1 of 3) PTHR22778//PTHR22778:SF22 - OVARIAN CANCER GENE-2 PROTEIN-RELATED // SUBFAMILY NOT NAMED	0	0	0
Misin04G310400	TPA: putative DUF26-domain receptor-like protein kinase family protein; tpa: duf26-domain receptor-like protein kinase family protein	0	-1.62576	-0.523487	-0.0502675	-0.0988613	(1 of 32) PF00069//PF01657 - Protein kinase domain (Pkinase) // Salt stress response/antifungal (Stress-antifung)	0	0	0
Misin02G267600	UPF0695 membrane protein C977.11/PB8B6.06c; upf0695 membrane protein	0	-0.347562	-0.750661	0.0409135	-0.0988731	(1 of 2) PTHR28259//PTHR28259:SF1 - FAMILY NOT NAMED // UPF0695 MEMBRANE PROTEIN YOR390W-RELATED	AT2G41705	AT2G41705	0
Misin06G319100	elicitor-responsive protein 1	0	-0.00919338	-0.0815304	0.0268862	-0.100831	(1 of 6) PTHR10774//PTHR10774:SF58 - EXTENDED SYNAPTOTAGMIN-RELATED // SUBFAMILY NOT NAMED	AT3G55470	AT3G55470	0
Misin05G208400	predicted protein; probable receptor-like protein kinase at1g67000	0	-0.00699501	-0.0805575	-0.058405	-0.100844	(1 of 14) PF13947//PF14380 - Wall-associated receptor kinase galacturonan-binding (GUB_WAK_bind) // Wall-associated receptor kinase C-terminal (WAK_assoc)	AT1G66940	AT1G66940	0
Misin05G304400	UDP-glycosyltransferase 87A2-like; udp-glycosyltransferase 87a2-like	0	-1.30589	-0.363955	-0.0506006	-0.105637	(1 of 2) PTHR11926:SF176 - UDP-GLYCOSYLTRANSFERASE 87A2	AT2G30140	UGT87A2	UDP-glucosyl transferase 87A2
Misin16G228500	predicted protein; monothiol glutaredoxin-s5	0	0.100037	1.37416	0.0182093	-0.107845	(1 of 2) PTHR10168//PTHR10168:SF90 - GLUTAREDOXIN // SUBFAMILY NOT NAMED	AT1G28480	GRX480	0
Misin01G000700	S-norcoclaurine synthase 1-like; s-norcoclaurine synthase 1-like	0	-0.0692992	0.0511899	-0.00147286	-0.109608	(1 of 2) PTHR10209//PTHR10209:SF178 - OXIDOREDUCTASE, 2OG-FE II OXYGENASE FAMILY PROTEIN // SUBFAMILY NOT NAMED	0	0	0
Misin06G018100	calcium ion binding protein; uncharacterized protein loc103649588 precursor	0	0.45051	1.44593	0.113367	-0.111143	(1 of 4) PTHR10891//PTHR10891:SF633 - EF-HAND CALCIUM-BINDING DOMAIN CONTAINING PROTEIN // SUBFAMILY NOT NAMED	AT1G53210	AT1G53210	0
Misin16G229800	60S ribosomal protein L18a; 60s ribosomal protein l18a	0	0.151809	0.814611	0.363412	-0.111901	(1 of 6) K02882 - large subunit ribosomal protein L18Ae (RP-L18Ae, RPL18A)	AT1G29965	AT1G29965	0
Misin01G296600	Protein DOWNY MILDEW RESISTANCE 6; protein downy mildew resistance 6	0	-0.0613201	-0.0648682	-9.88254	-0.112805	(1 of 4) PTHR10209//PTHR10209:SF222 - OXIDOREDUCTASE, 2OG-FE II OXYGENASE FAMILY PROTEIN // SUBFAMILY NOT NAMED	AT5G24530	DMR6	DOWNY MILDEW RESISTANT 6
Misin03G087400	Putative LRR receptor-like serine/threonine-protein kinase; lrr receptor-like serine threonine-protein kinase	0	-0.180428	-0.336181	-0.00661114	-0.115809	(1 of 4) KOG1187//KOG4579 - Serine/threonine protein kinase // Leucine-rich repeat (LRR) protein associated with apoptosis in muscle tissue	0	0	0
Misin10G093700	Cytochrome P450 94B3; cytochrome p450 94b3	0	-0.011401	0.0341245	0	-0.116501	(1 of 2) PTHR24296//PTHR24296:SF5 - FAMILY NOT NAMED // CYTOCHROME P450 94B1-RELATED	AT3G48520	CYP94B3	cytochrome P450, family 94, subfamily B, polypeptide 3
MisinT330200	RING-H2 finger protein ATL52-like; ring-h2 finger protein atl52-like	0	0.766595	0.207352	0.032212	-0.117271	(1 of 6) PTHR14155//PTHR14155:SF101 - RING FINGER DOMAIN-CONTAINING // SUBFAMILY NOT NAMED	AT4G33565	AT4G33565	0
Misin09G120300	cytochrome P450 94B3; cytochrome p450 94b3	0	0.0204631	0.0539003	-0.00400048	-0.119295	(1 of 2) PTHR24296//PTHR24296:SF5 - FAMILY NOT NAMED // CYTOCHROME P450 94B1-RELATED	AT3G48520	CYP94B3	cytochrome P450, family 94, subfamily B, polypeptide 3
Misin08G088300	cytochrome P450 734A2-like; cytochrome p450 monooxygenase	0	-0.0196933	-0.181788	-0.0289066	-0.119859	(1 of 4) PTHR24282//PTHR24282:SF43 - CYTOCHROME P450 FAMILY MEMBER // SUBFAMILY NOT NAMED	AT2G26710	BAS1	PHYB ACTIVATION TAGGED SUPPRESSOR 1
Misin03G265900	Zn-finger, RanBP-type, containing protein; zn- - containing protein	0	-0.0397326	-2.70984	-0.040684	-0.121454	(1 of 3) PTHR23111//PTHR23111:SF35 - ZINC FINGER PROTEIN // SUBFAMILY NOT NAMED	0	0	0
Misin05G336900	LAC8_ORYSJ RecName: Full=Laccase-8; AltName: Full=Benzenediol:oxygen oxidoreductase 8; AltName: Full=Diphenol oxidase 8; AltName: Full=Urishiol oxidase 8; Flags: Precursor; laccase- partial	0	-0.0174104	-0.204087	-0.0244467	-0.121531	(1 of 1) PTHR11709:SF9 - LACCASE-7-RELATED	0	0	0
Misin12G112200	hypothetical protein SORBIDRAFT_06g019520; uncharacterized protein loc101770792	0	-0.0242038	-0.160665	-0.0505514	-0.125343	(1 of 5) PTHR22814//PTHR22814:SF120 - COPPER TRANSPORT PROTEIN ATOX1-RELATED // SUBFAMILY NOT NAMED	0	0	0
Misin01G254400	disease resistance protein RGA2-like; disease resistance protein rga2-like	0	-1.71463	-0.00992776	0.00680775	-0.127184	(1 of 3) PTHR23155//PTHR23155:SF527 - LEUCINE-RICH REPEAT-CONTAINING PROTEIN // SUBFAMILY NOT NAMED	0	0	0
Misin08G203100	putative receptor-like protein kinase At3g47110; receptor-like protein kinase at3g47110	0	-9.75736	-0.216028	-0.0272816	-0.128156	(1 of 51) PF08263//PF13855 - Leucine rich repeat N-terminal domain (LRRNT_2) // Leucine rich repeat (LRR_8)	0	0	0
Misin11G107000	hypothetical protein SORBIDRAFT_06g019560; uncharacterized protein loc101766713	0	-0.0464375	-0.127732	-0.0242049	-0.130674	(1 of 5) PTHR22814//PTHR22814:SF120 - COPPER TRANSPORT PROTEIN ATOX1-RELATED // SUBFAMILY NOT NAMED	0	0	0
Misin14G121300	Wall-associated receptor kinase 2; wall-associated receptor kinase 2	0	-0.0607891	-0.0355911	-0.0162763	-0.131213	(1 of 1) PF00008//PF07645//PF07714//PF13947 - EGF-like domain (EGF) // Calcium-binding EGF domain (EGF_CA) // Protein tyrosine kinase (Pkinase_Tyr) // Wall-associated receptor kinase galacturonan-binding (GUB_WAK_bind)	0	0	0
Misin09G159600	replication factor C subunit 1; replication factor c subunit 1	0	0.0319888	0.188799	-1.05363	-0.135392	(1 of 2) K10754 - replication factor C subunit 1 (RFC1)	AT5G22010	RFC1	replication factor C1
Misin07G491600	caleosin related protein	0	-0.72278	0.222971	-0.072008	-0.137529	(1 of 16) K17991 - peroxygenase (PXG)	0	0	0
MisinT133600	PDR-like ABC transporter; pdr-like abc transporter	0	-0.0780933	-0.0145135	-0.0835321	-0.137674	(1 of 3) PTHR19241//PTHR19241:SF214 - ATP-BINDING CASSETTE TRANSPORTER // SUBFAMILY NOT NAMED	AT1G66950	ABCG39	ATP-binding cassette G39
Misin04G067600	putative disease resistance RPP13-like protein 3	0	-0.0207419	-6.91938	-0.00589701	-0.138208	(1 of 18) PTHR23155//PTHR23155:SF576 - LEUCINE-RICH REPEAT-CONTAINING PROTEIN // SUBFAMILY NOT NAMED	0	0	0
Misin17G031000	protein SRG1; leucoanthocyanidin dioxygenase	0	-0.138447	-0.153872	-2.72421	-0.140725	(1 of 2) PTHR10209//PTHR10209:SF92 - OXIDOREDUCTASE, 2OG-FE II OXYGENASE FAMILY PROTEIN // SUBFAMILY NOT NAMED	AT3G11180	AT3G11180	0
Misin09G212100	disease resistance RPP13-like protein 4; disease resistance rpp13-like protein 4	0	-0.823556	-0.973618	-0.0261529	-0.141213	(1 of 13) PTHR23155//PTHR23155:SF628 - LEUCINE-RICH REPEAT-CONTAINING PROTEIN // SUBFAMILY NOT NAMED	0	0	0
Misin04G188200	probable E3 ubiquitin-protein ligase RNF144A-B; probable e3 ubiquitin-protein ligase rnf144a-b	0	-0.0278909	-0.109427	-7.75604	-0.143305	(1 of 1) PTHR11685:SF133 - C3H4 TYPE ZINC FINGER PROTEIN	AT3G53690	AT3G53690	0
Misin06G334400	putative laccase; tpa: laccase family protein	0	-0.133739	-0.21876	-0.0771259	-0.145888	(1 of 1) PTHR11709//PTHR11709:SF92 - MULTI-COPPER OXIDASE // SUBFAMILY NOT NAMED	AT3G09220	LAC7	laccase 7
Misin01G317900	protein SRG1; protein srg1	0	-0.0360671	-0.0882446	-0.0275906	-0.146779	(1 of 15) 1.14.11.32 - Codeine 3-O-demethylase / Codeine O-demethylase	AT1G49390	AT1G49390	0
Misin06G349000	SD1; sd1	0	-0.156618	-11.1336	-0.00418903	-0.154283	(1 of 2) PTHR10209//PTHR10209:SF129 - OXIDOREDUCTASE, 2OG-FE II OXYGENASE FAMILY PROTEIN // SUBFAMILY NOT NAMED	AT1G44090	GA20OX5	gibberellin 20-oxidase 5
Misin01G329600	ADP-ribosylation factor-related protein 1-like; adp-ribosylation factor-related protein 1-like	0	-1.33473	-0.687331	-0.0425704	-0.157942	(1 of 4) K07952 - ADP-ribosylation factor related protein 1 (ARFRP1)	AT5G52210	GB1	GTP-binding protein 1
MisinT011200	disease resistance protein RPM1-like; disease resistance protein rpm1-like	0	-0.0676379	-0.0204301	-1.29337	-0.159315	(1 of 38) PTHR23155//PTHR23155:SF529 - LEUCINE-RICH REPEAT-CONTAINING PROTEIN // SUBFAMILY NOT NAMED	0	0	0
Misin10G041800	putative receptor-like protein kinase At3g47110 isoform X1; receptor-like protein kinase at3g47110 isoform x1	0	-1.28637	-1.52063	-0.027806	-0.160892	(1 of 26) PF00069//PF13855 - Protein kinase domain (Pkinase) // Leucine rich repeat (LRR_8)	0	0	0
Misin07G543400	RNA polymerase II degradation factor 1-like; uncharacterized protein loc101781797	0	-0.0382718	0.00436428	-0.0700333	-0.163548	(1 of 3) PTHR22814:SF100 - HEAVY METAL TRANSPORT/DETOXIFICATION DOMAIN-CONTAINING PROTEIN-RELATED	0	0	0
Misin07G000200	protein binding protein	0	-0.311333	-1.50789	-0.199327	-0.164952	(1 of 1) PTHR23012//PTHR23012:SF99 - MEMBRANE ASSOCIATED RING FINGER // SUBFAMILY NOT NAMED	0	0	0
Misin08G088000	serine-threonine kinase receptor-associated protein	0	-0.062354	-0.012591	-1.65342	-0.165409	(1 of 4) K13137 - serine-threonine kinase receptor-associated protein (STRAP, UNRIP)	AT1G52730	AT1G52730	0
Misin03G171000	putative receptor-like protein kinase At3g47110; receptor-like protein kinase at3g47110	0	-0.269571	-2.16784	0.00611719	-0.167439	(1 of 88) PF00069//PF08263//PF13855 - Protein kinase domain (Pkinase) // Leucine rich repeat N-terminal domain (LRRNT_2) // Leucine rich repeat (LRR_8)	0	0	0
Misin07G089400	ABC transporter A family member 8-like; abc transporter a family member 8-like	0	-0.00298292	-0.208649	-0.0316154	-0.175504	(1 of 7) PTHR19229//PTHR19229:SF127 - ATP-BINDING CASSETTE TRANSPORTER SUBFAMILY A ABCA // SUBFAMILY NOT NAMED	0	0	0
Misin01G443100	probable protein phosphatase 2C 78; probable protein phosphatase 2c 78	0	-0.0771413	0.274242	-2.3045	-0.176154	(1 of 2) PTHR13832//PTHR13832:SF361 - PROTEIN PHOSPHATASE 2C // SUBFAMILY NOT NAMED	0	0	0
Misin05G289800	serine-rich adhesin for platelets isoform X2; uncharacterized protein loc4327159 isoform x1	0	-0.026561	-0.0441967	-1.64225	-0.180522	(1 of 13) PF03126 - Plus-3 domain (Plus-3)	AT5G43630	TZP	0
Misin05G252000	40S ribosomal protein S24; 40s ribosomal protein s24	0	-0.142634	1.05849	0.0209841	-0.181239	(1 of 6) K02974 - small subunit ribosomal protein S24e (RP-S24e, RPS24)	AT3G04920	AT3G04920	0
Misin13G127600	serine/threonine-protein kinase At5g01020-like; serine threonine-protein kinase at5g01020-like	0	-0.0493447	-0.251876	-0.0917927	-0.181864	(1 of 2745) 2.7.11.1 - Non-specific serine/threonine protein kinase / Threonine-specific protein kinase	0	0	0
Misin16G145800	putative clathrin assembly protein At1g03050; clathrin assembly protein at1g03050	0	-1.14927	-0.28735	-0.00605454	-0.18533	(1 of 3) PTHR22951//PTHR22951:SF12 - CLATHRIN ASSEMBLY PROTEIN // SUBFAMILY NOT NAMED	AT1G03050	AT1G03050	0
Misin03G052500	ATPase-like protein; uncharacterized protein ycf45	0	-0.106614	-0.818339	-0.127173	-0.187628	(1 of 4) PTHR20953:SF2 - PROTEIN SEEDLING PLASTID DEVELOPMENT 1	AT3G10420	SPD1	SEEDLING PLASTID DEVELOPMENT 1
Misin16G190100	Cytokinin-O-glucosyltransferase 3; cytokinin-o-glucosyltransferase 3	0	-0.215331	-0.0283887	-0.0159374	-0.18783	(1 of 6) PTHR11926//PTHR11926:SF261 - GLUCOSYL/GLUCURONOSYL TRANSFERASES // SUBFAMILY NOT NAMED	0	0	0
Misin03G144900	hydroquinone glucosyltransferase	0	-1.24905	-1.69271	-0.0231146	-0.200853	(1 of 6) PTHR11926//PTHR11926:SF255 - GLUCOSYL/GLUCURONOSYL TRANSFERASES // SUBFAMILY NOT NAMED	0	0	0
Misin03G135000	putative disease resistance protein RGA3 isoform X1; disease resistance protein rga3 isoform x1	0	-0.111952	0	-0.091721	-0.208267	(1 of 20) PTHR23155//PTHR23155:SF586 - LEUCINE-RICH REPEAT-CONTAINING PROTEIN // SUBFAMILY NOT NAMED	0	0	0
Misin15G124400	PHD finger protein	0	-0.64916	-0.572531	0.0689413	-0.209741	(1 of 2) PTHR21736//PTHR21736:SF17 - VERNALIZATION-INSENSITIVE PROTEIN 3 // VIN3-LIKE PROTEIN 1	AT3G24440	VRN5	VERNALIZATION 5
Misin02G165800	AAA-ATPase At2g46620; aaa-atpase at2g46620	0	-1.16346	-0.210794	-0.00565491	-0.219223	0	0	0	0
Misin04G180100	TPA: putative tify domain/CCT motif transcription factor family protein; tpa: tify domain cct motif transcription factor family protein	0	-0.124921	0.777665	-0.0405654	-0.224781	(1 of 22) K13464 - jasmonate ZIM domain-containing protein (JAZ)	AT1G48500	JAZ4	jasmonate-zim-domain protein 4
Misin13G191100	E3 ubiquitin-protein ligase ATL6; e3 ubiquitin-protein ligase atl6	0	-1.91134	-0.469152	-0.0724364	-0.226042	(1 of 365) PTHR14155 - RING FINGER DOMAIN-CONTAINING	AT3G05200	ATL6	Arabidopsis toxicos en levadura 6
Misin14G007400	putative serine/threonine-protein kinase-like protein CCR3; serine threonine-protein kinase-like protein ccr3	0	-0.034126	-4.01806	-0.0440379	-0.235131	(1 of 44) K04730 - interleukin-1 receptor-associated kinase 1 (IRAK1)	0	0	0
Misin06G291300	CDP-diacylglycerol--glycerol-3-phosphate 3-phosphatidyltransferase 1, chloroplastic; cdp-diacylglycerol--glycerol-3-phosphate 3-phosphatidyltransferase chloroplastic	0	0.970864	0.182243	0.0188723	-0.236296	(1 of 2) K08744 - cardiolipin synthase (CRLS)	AT4G04870	CLS	cardiolipin synthase
Misin08G296300	Mitogen-activated protein kinase kinase kinase 1; mitogen-activated protein kinase kinase kinase 1	0	0.532236	0.273024	-0.013216	-0.236483	(1 of 4) K13414 - mitogen-activated protein kinase kinase kinase 1, plant (MEKK1P)	0	0	0
Misin04G308100	cysteine-rich receptor-like protein kinase 19	0	-1.74528	0.03681	-0.0787636	-0.239972	(1 of 4) KOG0580//KOG0984 - Serine/threonine protein kinase // Mitogen-activated protein kinase (MAPK) kinase MKK3/MKK6	0	0	0
Misin11G107800	predicted protein; uncharacterized protein loc101764669	0	-0.0200586	-8.21208	-0.0446997	-0.24569	(1 of 2) PTHR22814//PTHR22814:SF149 - COPPER TRANSPORT PROTEIN ATOX1-RELATED // SUBFAMILY NOT NAMED	0	0	0
Misin07G038300	eukaryotic initiation factor 4A-3; eukaryotic initiation factor 4a-3	0	-0.583444	-0.0641955	-0.36244	-0.250692	(1 of 5) K03257 - translation initiation factor 4A (EIF4A)	AT1G54270	EIF4A-2	eif4a-2
Misin19G212800	protein STRUBBELIG-RECEPTOR FAMILY 3-like; protein strubbelig-receptor family 3-like	0	-0.820976	-1.02053	-1.5315	-0.252623	(1 of 26) PF00069//PF13855 - Protein kinase domain (Pkinase) // Leucine rich repeat (LRR_8)	AT2G20850	SRF1	STRUBBELIG-receptor family 1
Misin04G295600	putative disease resistance RPP13-like protein 3; disease resistance rpp13-like protein 3	0	-0.00699959	-1.15722	0.031293	-0.257572	(1 of 15) PTHR23155//PTHR23155:SF605 - LEUCINE-RICH REPEAT-CONTAINING PROTEIN // SUBFAMILY NOT NAMED	0	0	0
Misin19G047200	Hd3a; hd3a	0	-2.60679	-2.71602	-0.0801358	-0.258191	(1 of 3) PTHR11362//PTHR11362:SF9 - PHOSPHATIDYLETHANOLAMINE-BINDING PROTEIN // PROTEIN FLOWERING LOCUS T-RELATED	0	0	0
Misin04G293900	putative leucine-rich repeat receptor-like serine/threonine-protein kinase At2g14440; leucine-rich repeat receptor-like serine threonine-protein kinase at2g14440	0	-0.0495211	-0.0636126	-0.0583846	-0.259392	(1 of 2) PTHR27003:SF93 - RECEPTOR LIKE PROTEIN 4	AT1G28340	RLP4	receptor like protein 4
Misin09G166300	probable calcium-binding protein CML45; probable calcium-binding protein cml45	0	-0.00985086	-0.0595669	-0.0292635	-0.264626	(1 of 9) PTHR10891:SF574 - CALCIUM-BINDING PROTEIN CML30-RELATED	AT3G29000	AT3G29000	0
Misin16G243600	serine/threonine-protein kinase HT1-like; serine threonine-protein kinase ht1-like	0	-1.45328	0.0312554	-0.0453834	-0.268319	(1 of 4) PTHR23257:SF512 - PROTEIN KINASE	AT3G01490	AT3G01490	0
Misin09G048300	putative LRR receptor-like serine/threonine-protein kinase; receptor-like protein kinase at3g47110 isoform x1	0	0.0187436	-0.0337886	-0.0109497	-0.268676	(1 of 33) PF00560//PF07714//PF08263//PF13855 - Leucine Rich Repeat (LRR_1) // Protein tyrosine kinase (Pkinase_Tyr) // Leucine rich repeat N-terminal domain (LRRNT_2) // Leucine rich repeat (LRR_8)	0	0	0
Misin09G048300	putative LRR receptor-like serine/threonine-protein kinase; receptor-like protein kinase at3g47110 isoform x1	0	0.0187436	-0.0337886	-0.0109497	-0.268676	(1 of 33) PF00560//PF07714//PF08263//PF13855 - Leucine Rich Repeat (LRR_1) // Protein tyrosine kinase (Pkinase_Tyr) // Leucine rich repeat N-terminal domain (LRRNT_2) // Leucine rich repeat (LRR_8)	0	0	0
Misin06G284000	probable disease resistance protein At5g45440; probable disease resistance protein at5g45440	0	-0.0450399	-0.0366848	-0.0559633	-0.26875	(1 of 4) PTHR23155:SF458 - DISEASE RESISTANCE RPP13-LIKE PROTEIN 4	AT4G19060	AT4G19060	0
Misin02G121000	GNAT transcription factor; gnat transcription partial	0	0	0.0323534	-0.0038508	-0.268781	(1 of 2) PTHR13256//PTHR13256:SF44 - N-ACETYLTRANSFERASE 9 // SUBFAMILY NOT NAMED	0	0	0
Misin06G383600	E3 ubiquitin-protein ligase RGLG2-like; e3 ubiquitin-protein ligase rglg2-like	0	-0.0536454	-0.243824	-0.0526294	-0.271534	(1 of 3) PTHR10857:SF28 - E3 UBIQUITIN-PROTEIN LIGASE RGLG1-RELATED	AT3G01650	RGLG1	RING domain ligase1
Misin08G181500	NBS-LRR class disease resistance protein; nbs-lrr class disease resistance protein	0	-0.0395286	-8.73962	-0.0542822	-0.27243	(1 of 9) PTHR22814:SF34 - COPPER TRANSPORT PROTEIN-RELATED	AT4G05030	AT4G05030	0
MisinT223100	DEAD-box ATP-dependent RNA helicase 2; dead-box atp-dependent rna helicase 2	0	0.0164629	-0.423434	-0.789995	-0.280694	(1 of 2) K13025 - ATP-dependent RNA helicase (EIF4A3, FAL1)	AT3G19760	EIF4A-III	eukaryotic initiation factor 4A-III
Misin04G059700	probable serine/threonine-protein kinase WNK1; probable serine threonine-protein kinase wnk1	0	-0.807388	-0.816794	-0.117097	-0.280888	(1 of 2) PTHR13902//PTHR13902:SF59 - SERINE/THREONINE-PROTEIN KINASE WNK WITH NO LYSINE -RELATED // SUBFAMILY NOT NAMED	0	0	0
Misin19G029500	uncharacterized RNA-binding protein C17H9.04c-like; uncharacterized rna-binding	0	0.0240963	-2.07601	-0.0910028	-0.281048	(1 of 2) PTHR23111//PTHR23111:SF38 - ZINC FINGER PROTEIN // SUBFAMILY NOT NAMED	0	0	0
Misin18G238700	Protein IRX15-LIKE; protein irx15-like	0	-0.717108	0.574494	-0.112997	-0.288727	(1 of 14) PF04669 - Polysaccharide biosynthesis (Polysacc_synt_4)	AT3G50220	IRX15	IRREGULAR XYLEM 15
Misin07G415300	wall-associated receptor kinase 5-like	0	-5.34947	-0.179587	-0.0106112	-0.300602	(1 of 27) PTHR27005:SF32 - F16F4.7 PROTEIN-RELATED	0	0	0
Misin02G063200	UDP-glycosyltransferase 83A1-like; udp-glycosyltransferase 83a1-like	0	-0.016071	-0.170483	-0.0168098	-0.304991	(1 of 2) 2.4.1.323 - 7-deoxyloganetic acid glucosyltransferase	0	0	0
Misin06G077800	kinase Xa21; protein kinase xa21	0	-0.040073	-2.98846	-0.022923	-0.305532	(1 of 33) PF00560//PF07714//PF08263//PF13855 - Leucine Rich Repeat (LRR_1) // Protein tyrosine kinase (Pkinase_Tyr) // Leucine rich repeat N-terminal domain (LRRNT_2) // Leucine rich repeat (LRR_8)	0	0	0
Misin11G110900	60S ribosomal protein L6; 60s ribosomal protein l6	0	0.0279483	1.18843	-0.114908	-0.305812	(1 of 4) K02934 - large subunit ribosomal protein L6e (RP-L6e, RPL6)	AT1G18540	AT1G18540	0
Misin02G063000	UDP-glycosyltransferase 83A1; udp-glycosyltransferase 83a1	0	-0.0626086	-0.132045	-0.036386	-0.306267	(1 of 7) PTHR11926//PTHR11926:SF361 - GLUCOSYL/GLUCURONOSYL TRANSFERASES // SUBFAMILY NOT NAMED	AT3G02100	AT3G02100	0
MisinT213400	60S ribosomal protein L26-1; 60s ribosomal protein l26-1	0	0.010458	0.639923	0.150092	-0.31132	(1 of 2) K02898 - large subunit ribosomal protein L26e (RP-L26e, RPL26)	AT3G49910	AT3G49910	0
MisinT445000	protein SRG1; protein srg1	0	-1.23849	-0.518453	-0.0557942	-0.312414	(1 of 2) PTHR10209//PTHR10209:SF169 - OXIDOREDUCTASE, 2OG-FE II OXYGENASE FAMILY PROTEIN // SUBFAMILY NOT NAMED	AT3G21420	LBO1	LATERAL BRANCHING OXIDOREDUCTASE 1
Misin01G005000	Monothiol glutaredoxin-S7, chloroplastic; monothiol glutaredoxin- chloroplastic	0	-0.141228	-0.729213	-0.0938249	-0.314338	(1 of 2) PTHR10293:SF37 - MONOTHIOL GLUTAREDOXIN-S14, CHLOROPLASTIC	AT3G54900	CXIP1	CAX interacting protein 1
MisinT428400	L-type lectin-domain containing receptor kinase IX.1; l-type lectin-domain containing receptor kinase	0	-0.0135125	-0.868489	-0.0603906	-0.318865	(1 of 44) K04730 - interleukin-1 receptor-associated kinase 1 (IRAK1)	0	0	0
Misin07G100500	putative RING zinc finger domain superfamily protein; ring zinc finger domain superfamily protein	0	5.82393	0.181077	0.0629203	-0.324304	(1 of 1) PTHR31315:SF1 - PROTEIN SIP5	0	0	0
Misin05G202900	cytochrome P450 72A13-like; cytochrome p450 72a13-like	0	-0.779051	-0.216919	-0.0156158	-0.329109	(1 of 4) PTHR24282//PTHR24282:SF19 - CYTOCHROME P450 FAMILY MEMBER // SUBFAMILY NOT NAMED	0	0	0
Misin08G181300	NBS-LRR class disease resistance protein; nbs-lrr class disease resistance protein	0	-0.178004	-0.0637999	-0.107279	-0.334266	(1 of 9) PTHR22814:SF34 - COPPER TRANSPORT PROTEIN-RELATED	AT4G05030	AT4G05030	0
Misin06G088600	probable receptor-like protein kinase At1g67000; probable receptor-like protein kinase at1g67000	0	-0.0620989	-0.201725	-0.092928	-0.345173	(1 of 14) PF13947//PF14380 - Wall-associated receptor kinase galacturonan-binding (GUB_WAK_bind) // Wall-associated receptor kinase C-terminal (WAK_assoc)	0	0	0
Misin15G018300	rust resistance protein Rp1; rust resistance protein partial	0	-0.0241989	-1.06294	0.0354494	-0.356964	(1 of 11) PTHR23155//PTHR23155:SF627 - LEUCINE-RICH REPEAT-CONTAINING PROTEIN // SUBFAMILY NOT NAMED	0	0	0
Misin09G042300	probable L-type lectin-domain containing receptor kinase S.5; probable l-type lectin-domain containing receptor kinase	0	-0.00953593	-0.670315	-0.00669109	-0.3596	(1 of 4) KOG1187//KOG2345 - Serine/threonine protein kinase // Serine/threonine protein kinase/TGF-beta stimulated factor	0	0	0
Misin06G189800	chlorophyll a-b binding protein 2	0	-1.93494	-0.454892	-0.0825099	-0.360905	(1 of 6) K08912 - light-harvesting complex II chlorophyll a/b binding protein 1 (LHCB1)	AT1G29910	CAB3	chlorophyll A/B binding protein 3
Misin10G170000	probable LRR receptor-like serine/threonine-protein kinase At3g47570; probable lrr receptor-like serine threonine-protein kinase at3g47570	0	0.0303754	-1.69931	0.0197406	-0.36206	(1 of 30) PF07714//PF13855 - Protein tyrosine kinase (Pkinase_Tyr) // Leucine rich repeat (LRR_8)	0	0	0
Misin12G112700	TPA: ATFP4; tpa: atfp4	0	-0.166661	-4.23075	-0.148634	-0.363242	(1 of 6) PTHR22814//PTHR22814:SF122 - COPPER TRANSPORT PROTEIN ATOX1-RELATED // SUBFAMILY NOT NAMED	AT3G07600	AT3G07600	0
Misin18G164700	Receptor-like protein kinase HSL1; receptor-like protein kinase hsl1	0	-0.150736	-0.126755	-0.136718	-0.363451	(1 of 10) KOG0472//KOG1187 - Leucine-rich repeat protein // Serine/threonine protein kinase	0	0	0
Misin05G362300	PHD finger protein; phd finger protein	0	-0.714333	-0.737411	-0.0854317	-0.370718	(1 of 4) PTHR12321//PTHR12321:SF55 - CPG BINDING PROTEIN // PHD FINGER PROTEIN ALFIN-LIKE 4	AT3G42790	AL3	alfin-like 3
Misin03G049400	probable serine/threonine-protein kinase WNK1; probable serine threonine-protein kinase wnk1	0	-0.727657	-1.12159	-0.100854	-0.39697	(1 of 1) KOG0584 - Serine/threonine protein kinase	0	0	0
MisinT166500	protein FLOWERING LOCUS T isoform X1; protein flowering locus t isoform x1	0	-0.000991522	-0.0366305	-0.0253943	-0.397356	(1 of 5) PTHR11362//PTHR11362:SF27 - PHOSPHATIDYLETHANOLAMINE-BINDING PROTEIN // SUBFAMILY NOT NAMED	0	0	0
Misin11G098300	14-3-3-like protein GF14-B; 14-3-3-like protein gf14-b	0	-0.189089	-0.637114	-0.150034	-0.400945	(1 of 3) PTHR18860//PTHR18860:SF36 - 14-3-3 PROTEIN // SUBFAMILY NOT NAMED	AT3G02520	GRF7	general regulatory factor 7
Misin11G173000	zinc finger, C3HC4 type family protein; zinc c3hc4 type family protein	0	-0.6435	-1.02025	-0.084264	-0.402758	(1 of 2) PTHR22937//PTHR22937:SF46 - RING FINGER CONTAINING PROTEIN // SUBFAMILY NOT NAMED	0	0	0
Misin12G144100	predicted protein; ring zinc finger and vwf domain family protein	0	-0.0888584	-0.149884	-0.038497	-0.406864	(1 of 4) PTHR10579//PTHR10579:SF49 - CALCIUM-ACTIVATED CHLORIDE CHANNEL REGULATOR // SUBFAMILY NOT NAMED	0	0	0
Misin15G196300	ATPase 3; atpase 3	0	-0.0184549	0.0126095	-0.0221922	-0.421817	(1 of 4) PTHR23070//PTHR23070:SF5 - BCS1 AAA-TYPE ATPASE // AAA-TYPE ATPASE FAMILY PROTEIN-RELATED	AT3G28510	AT3G28510	0
Misin11G217000	serine/threonine-protein phosphatase 6 regulatory subunit 3-like	0	-0.333323	-0.640428	-0.079419	-0.425266	(1 of 2) PTHR12634//PTHR12634:SF16 - SIT4 YEAST -ASSOCIATING PROTEIN-RELATED // SUBFAMILY NOT NAMED	AT1G30470	AT1G30470	0
Misin16G222600	RING finger and CHY zinc finger domain-containing protein 1; uncharacterized protein loc102709928 isoform x1	0	-0.20692	-4.02018	-0.0207121	-0.428636	(1 of 1) PTHR21319//PTHR21319:SF10 - RING FINGER AND CHY ZINC FINGER DOMAIN-CONTAINING PROTEIN 1 // SUBFAMILY NOT NAMED	0	0	0
Misin12G231100	probable protein phosphatase 2C 41; probable protein phosphatase 2c 41	0	-0.10739	-0.917621	-0.127632	-0.457088	(1 of 2) PTHR13832:SF314 - PROTEIN PHOSPHATASE 2C 10-RELATED	AT1G22280	PAPP2C	phytochrome-associated protein phosphatase type 2C
Misin12G100600	7-deoxyloganetin glucosyltransferase-like	0	0.0448858	-3.23547	-1.71844	-0.45741	(1 of 7) PTHR11926//PTHR11926:SF296 - GLUCOSYL/GLUCURONOSYL TRANSFERASES // SUBFAMILY NOT NAMED	AT1G22340	UGT85A7	UDP-glucosyl transferase 85A7
Misin17G132100	probable E3 ubiquitin-protein ligase LUL4; probable e3 ubiquitin-protein ligase lul4	0	-0.0310051	-1.36219	-0.050493	-0.460025	(1 of 2) PTHR22996//PTHR22996:SF4 - MAHOGUNIN // E3 UBIQUITIN-PROTEIN LIGASE LUL3-RELATED	AT3G06140	LUL4	LOG2-LIKE UBIQUITIN LIGASE4
Misin05G009100	E3 ubiquitin-protein ligase SINAT5-like; e3 ubiquitin-protein ligase sinat5-like	0	-0.316814	-0.894864	-0.158773	-0.470251	(1 of 6) PTHR10315//PTHR10315:SF39 - SEVEN IN ABSENTIA HOMOLOG // SUBFAMILY NOT NAMED	AT3G61790	AT3G61790	0
Misin01G417800	Acyl CoA binding protein, expressed; acyl binding expressed	0	-0.218644	-0.701497	-0.109914	-0.47634	(1 of 2) PTHR23310:SF14 - PROTEIN ACBP-7	AT4G24230	ACBP3	acyl-CoA-binding domain 3
Misin08G243800	RING-H2 finger protein ATL1R; ring-h2 finger protein atl1r	0	-1.31721	-0.81645	-0.0426919	-0.499656	(1 of 10) PTHR14155//PTHR14155:SF187 - RING FINGER DOMAIN-CONTAINING // SUBFAMILY NOT NAMED	AT1G20823	AT1G20823	0
Misin05G122100	probable E3 ubiquitin-protein ligase XERICO; probable e3 ubiquitin-protein ligase xerico	0	-1.04347	-0.438716	-0.186303	-0.500386	(1 of 3) K16282 - E3 ubiquitin-protein ligase RHA2 [EC:6.3.2.19] (RHA2)	0	0	0
Misin03G176500	ubiquitin-NEDD8-like protein RUB1; ubiquitin-nedd8-like protein rub1	0	-0.319195	-0.351751	-0.0837761	-0.501959	(1 of 8) K12158 - ubiquitin-like protein Nedd8 (NEDD8)	AT1G31340	RUB1	related to ubiquitin 1
Misin08G189600	Elongation factor Tu, chloroplastic; elongation factor chloroplastic	0	-0.0730636	-0.248544	-0.282604	-0.507589	(1 of 2) PTHR23115//PTHR23115:SF146 - TRANSLATION FACTOR // SUBFAMILY NOT NAMED	AT4G20360	RABE1b	RAB GTPase homolog E1B
Misin10G074800	disease resistance protein RPM1-like; disease resistance protein rpm1-like	0	-0.0930664	-1.15229	-0.0101748	-0.517174	(1 of 15) PTHR23155//PTHR23155:SF624 - LEUCINE-RICH REPEAT-CONTAINING PROTEIN // SUBFAMILY NOT NAMED	0	0	0
Misin05G131200	F-box protein At2g32560-like; f-box protein at2g32560-like	0	-0.564808	-0.384502	-0.269007	-0.52223	(1 of 464) PF00646 - F-box domain (F-box)	AT2G26850	AT2G26850	0
Misin19G047400	Hd3a; hd3a	0	-2.86864	-0.0670658	-0.138751	-0.52567	(1 of 3) PTHR11362//PTHR11362:SF9 - PHOSPHATIDYLETHANOLAMINE-BINDING PROTEIN // PROTEIN FLOWERING LOCUS T-RELATED	AT1G65480	FT	FLOWERING LOCUS T
Misin12G108200	14-3-3-like protein GF14-B; 14-3-3-like protein gf14-b	0	-0.355263	-0.697172	-0.231769	-0.539336	(1 of 3) PTHR18860//PTHR18860:SF36 - 14-3-3 PROTEIN // SUBFAMILY NOT NAMED	AT3G02520	GRF7	general regulatory factor 7
Misin17G100600	RING-H2 finger protein ATL2; e3 ubiquitin-protein ligase el5-like	0	-0.00973179	0.00487381	0.00866235	-0.540638	(1 of 23) PTHR14155//PTHR14155:SF147 - RING FINGER DOMAIN-CONTAINING // SUBFAMILY NOT NAMED	0	0	0
Misin02G047000	tubulin beta chain	0	-0.646048	-0.447254	-0.648057	-0.557392	(1 of 2) PTHR11588//PTHR11588:SF146 - TUBULIN // SUBFAMILY NOT NAMED	0	0	0
Misin07G109200	receptor-like protein kinase 5	0	-0.0100959	-1.06593	-0.0925146	-0.560508	(1 of 33) PF00560//PF07714//PF08263//PF13855 - Leucine Rich Repeat (LRR_1) // Protein tyrosine kinase (Pkinase_Tyr) // Leucine rich repeat N-terminal domain (LRRNT_2) // Leucine rich repeat (LRR_8)	AT5G25930	AT5G25930	0
Misin07G135200	Photosystem II 10 kDa polypeptide, chloroplastic; photosystem ii 10 kda chloroplastic	0	-0.301326	-0.45668	-0.0749406	-0.571167	(1 of 1) PTHR34369//PTHR34369:SF2 - FAMILY NOT NAMED // PHOTOSYSTEM II 10 KDA POLYPEPTIDE, CHLOROPLASTIC	AT1G79040	PSBR	photosystem II subunit R
Misin08G169800	PHD finger protein ALFIN-LIKE 7; phd finger protein alfin-like 7	0	-0.157819	-0.634808	-0.17214	-0.57327	(1 of 2) PTHR12321//PTHR12321:SF49 - CPG BINDING PROTEIN // SUBFAMILY NOT NAMED	0	0	0
Misin07G532900	putative ubiquinone biosynthesis protein ubiB; uncharacterized protein sll0005	0	-0.262219	-0.243467	-0.0909768	-0.596129	(1 of 2) PTHR10566//PTHR10566:SF44 - CHAPERONE-ACTIVITY OF BC1 COMPLEX CABC1 -RELATED // ATH SUBFAMILY PROTEIN ATH8	AT2G39190	ATATH8	0
MisinT096100	probable prolyl 4-hydroxylase 6; probable prolyl 4-hydroxylase 7	0	-0.847941	0.00329869	0.830481	-0.602895	(1 of 3) PTHR10869//PTHR10869:SF55 - PROLYL 4-HYDROXYLASE ALPHA SUBUNIT // OXOGLUTARATE/IRON-DEPENDENT OXYGENASE	0	0	0
Misin01G053100	heading date 16; uncharacterized protein loc101783890	0	-1.87899	-0.0908294	0.0289667	-0.604495	0	0	0	0
Misin05G003600	negatively light-regulated protein	0	-0.433569	-1.02042	-0.0841376	-0.605712	(1 of 2) PTHR10358//PTHR10358:SF10 - ENDOSULFINE // SUBFAMILY NOT NAMED	AT1G69510	AT1G69510	0
Misin08G281900	caleosin related protein	0	-0.780679	-0.190143	-0.0888573	-0.612581	(1 of 16) K17991 - peroxygenase (PXG)	0	0	0
Misin09G086000	F-box/kelch-repeat protein At2g44130-like; f-box kelch-repeat protein at2g44130-like	0	-0.625453	-0.222451	-0.779473	-0.613592	(1 of 3) PTHR24414//PTHR24414:SF34 - FAMILY NOT NAMED // F-BOX/KELCH-REPEAT PROTEIN SKIP20	AT2G44130	AT2G44130	0
Misin13G013100	disease resistance protein RPM1-like; disease resistance protein rpm1-like	0	-0.0378035	-0.631481	-1.15306	-0.615298	(1 of 18) PTHR23155//PTHR23155:SF556 - LEUCINE-RICH REPEAT-CONTAINING PROTEIN // SUBFAMILY NOT NAMED	0	0	0
Misin06G011700	serine/threonine-protein kinase HT1-like; serine threonine-protein kinase ht1-like	0	-0.779911	-1.30327	-0.455571	-0.615669	(1 of 2) PTHR23257//PTHR23257:SF501 - SERINE-THREONINE PROTEIN KINASE // SUBFAMILY NOT NAMED	0	0	0
Misin11G158300	GATA transcription factor 5; gata transcription factor 5	0	-0.901795	-0.274371	-0.150604	-0.617589	(1 of 4) PTHR10071//PTHR10071:SF163 - TRANSCRIPTION FACTOR GATA GATA BINDING FACTOR // GATA TRANSCRIPTION FACTOR 14-RELATED	AT4G36240	GATA7	GATA transcription factor 7
Misin14G105000	Disease resistance protein RGA2; disease resistance protein rga2	0	-0.0223644	-1.83182	-0.0193337	-0.619626	(1 of 1143) PTHR23155 - LEUCINE-RICH REPEAT-CONTAINING PROTEIN	0	0	0
Misin10G076600	Putative cysteine-rich receptor-like protein kinase 23; uncharacterized protein loc101766045 isoform x1	0	0	-0.115793	-1.77021	-0.627037	(1 of 1) PTHR19876//PTHR19876:SF6//PTHR27002//PTHR27002:SF111 - COATOMER // COATOMER SUBUNIT BETA'-1 // FAMILY NOT NAMED // SUBFAMILY NOT NAMED	0	0	0
Misin07G039700	eukaryotic translation initiation factor 5	0	-0.158967	-0.22664	0.00281956	-0.628964	(1 of 2) K03262 - translation initiation factor 5 (EIF5)	AT1G36730	AT1G36730	0
Misin01G333500	putative leucine-rich repeat transmembrane protein kinase 2	0	-0.854376	-0.380987	-0.0315162	-0.63169	(1 of 107) 2.7.10.2 - Non-specific protein-tyrosine kinase / Cytoplasmic protein tyrosine kinase	0	0	0
Misin18G074900	Protein SRG1; protein srg1	0	-0.881515	-0.471332	-0.484629	-0.636745	(1 of 2) PTHR10209//PTHR10209:SF139 - OXIDOREDUCTASE, 2OG-FE II OXYGENASE FAMILY PROTEIN // SUBFAMILY NOT NAMED	0	0	0
Misin07G129500	putative B-box type zinc finger family protein; b-box type zinc finger family protein	0	-1.19264	-1.20828	-0.123775	-0.641357	(1 of 2) PTHR31717:SF7 - B-BOX DOMAIN PROTEIN 26-RELATED	AT4G27310	BBX28	B-box domain protein 28
Misin03G145000	ABC transporter G family member 53; abc transporter g family member 53	0	-0.784042	-0.762459	0.0496569	-0.648181	(1 of 1) PTHR19241//PTHR19241:SF306 - ATP-BINDING CASSETTE TRANSPORTER // SUBFAMILY NOT NAMED	AT1G15520	ABCG40	ATP-binding cassette G40
Misin06G102500	flavonol synthase/flavanone 3-hydroxylase-like; flavonol synthase flavanone 3-hydroxylase-like	0	-0.00447901	0.0155936	0.00100977	-0.650859	(1 of 2) PTHR10209//PTHR10209:SF149 - OXIDOREDUCTASE, 2OG-FE II OXYGENASE FAMILY PROTEIN // SUBFAMILY NOT NAMED	AT3G11180	AT3G11180	0
MisinT078100	actin-97	0	-0.208829	-0.258809	-0.0102548	-0.673451	(1 of 6) PTHR11937//PTHR11937:SF200 - ACTIN // ACTIN-7	0	0	0
Misin06G042500	photosystem I reaction center subunit XI, chloroplastic; photosystem i reaction center subunit chloroplastic	0	-0.254183	-0.391549	-0.107613	-0.704812	(1 of 2) K02699 - photosystem I subunit XI (psaL)	AT4G12800	PSAL	photosystem I subunit l
Misin11G171200	60S ribosomal protein L7-3-like; 60s ribosomal protein l7-3-like	0	2.08147	0.0734312	0.0926199	-0.70495	(1 of 6) K02937 - large subunit ribosomal protein L7e (RP-L7e, RPL7)	AT2G01250	AT2G01250	0
Misin08G299900	Photosystem I chlorophyll a/b-binding protein 5, chloroplastic; photosystem i chlorophyll a b-binding protein chloroplastic	0	-0.0376851	-0.447603	-0.183362	-0.707548	(1 of 2) K08911 - light-harvesting complex I chlorophyll a/b binding protein 5 (LHCA5)	AT1G45474	Lhca5	photosystem I light harvesting complex gene 5
Misin07G495600	Calcium sensing receptor, chloroplastic; calcium sensing chloroplastic	0	-0.342179	-0.618244	-0.237386	-0.707569	(1 of 41) PF00581 - Rhodanese-like domain (Rhodanese)	AT5G23060	CaS	calcium sensing receptor
MisinT304600	actin-97	0	-0.340865	-0.205157	-0.0710922	-0.708584	(1 of 6) PTHR11937//PTHR11937:SF200 - ACTIN // ACTIN-7	0	0	0
Misin06G114000	F-box protein At2g32560-like; f-box protein at2g32560-like	0	-0.562191	-0.529253	-0.083645	-0.711886	(1 of 464) PF00646 - F-box domain (F-box)	AT2G26850	AT2G26850	0
MisinT368300	disease resistance RPP13-like protein 4	0	-0.15076	-0.990267	-0.0453171	-0.713941	(1 of 13) PTHR23155//PTHR23155:SF628 - LEUCINE-RICH REPEAT-CONTAINING PROTEIN // SUBFAMILY NOT NAMED	0	0	0
Misin04G190800	ZF-HD homeobox protein; zf-hd homeobox protein	0	-0.222177	-0.828482	-0.20776	-0.724112	(1 of 26) PF04770 - ZF-HD protein dimerisation region (ZF-HD_dimer)	AT3G28920	HB34	homeobox protein 34
Misin07G096200	probable protein phosphatase 2C 12; probable protein phosphatase 2c 12	0	-0.0864931	-0.959771	-0.190776	-0.729967	(1 of 2) PTHR13832//PTHR13832:SF308 - PROTEIN PHOSPHATASE 2C // SUBFAMILY NOT NAMED	0	0	0
Misin04G029900	Peroxisomal (S)-2-hydroxy-acid oxidase GLO5; peroxisomal -2-hydroxy-acid oxidase glo5	0	-0.299752	-0.791425	-0.283477	-0.73607	(1 of 4) PTHR10578//PTHR10578:SF80 - S -2-HYDROXY-ACID OXIDASE-RELATED // SUBFAMILY NOT NAMED	AT3G14415	GOX2	glycolate oxidase 2
Misin04G372600	pyruvate dehydrogenase (acetyl-transferring) kinase, mitochondrial-like; pyruvate dehydrogenase (acetyl-transferring) mitochondrial-like	0	-0.362615	-0.898043	-0.0101169	-0.740612	(1 of 4) 2.7.11.2 - [Pyruvate dehydrogenase (acetyl-transferring)] kinase / Pyruvate dehydrogenase kinase (phosphorylating)	AT3G06483	PDK	pyruvate dehydrogenase kinase
Misin16G101200	ras-related protein RGP2; ras-related protein rgp2	0	-0.464121	-0.422746	-0.08901	-0.744513	(1 of 25) K07904 - Ras-related protein Rab-11A (RAB11A)	0	0	0
Misin04G302600	cytochrome P450 716B1-like; cytochrome p450 716b1-like	0	-0.396104	-0.716381	-0.0407826	-0.756584	(1 of 3) 1.14.99.37 - Taxadiene 5-alpha-hydroxylase	AT5G36110	CYP716A1	cytochrome P450, family 716, subfamily A, polypeptide 1
Misin01G392400	two-component response regulator-like PRR73; two-component response regulator-like prr73	0	-0.38823	-0.645082	-0.104308	-0.757755	(1 of 3) K12129 - pseudo-response regulator 7 (PRR7)	AT5G02810	PRR7	pseudo-response regulator 7
Misin02G409100	heat shock cognate 70 kDa protein 2; heat shock cognate 70 kda protein 2	0	-0.533859	-0.733838	-0.381051	-0.781543	(1 of 16) K03283 - heat shock 70kDa protein 1/8 (HSPA1_8)	0	0	0
Misin07G299600	omega-6 fatty acid desaturase, chloroplastic; omega-6 fatty acid chloroplastic	0	-0.0887662	-0.660314	-0.769711	-0.790354	(1 of 1) K10255 - omega-6 fatty acid desaturase (delta-12 desaturase) (FAD6, desA)	AT4G30950	FAD6	fatty acid desaturase 6
MisinT165700	photosystem I reaction center subunit XI, chloroplastic; photosystem i reaction center subunit chloroplastic	0	-0.247329	-0.485864	-0.157299	-0.794185	(1 of 2) K02699 - photosystem I subunit XI (psaL)	AT4G12800	PSAL	photosystem I subunit l
Misin06G173100	phosphatase 2C family protein; protein phosphatase 2c family protein	0	-0.56577	-1.12546	-0.130984	-0.798699	(1 of 4) PTHR13832//PTHR13832:SF286 - PROTEIN PHOSPHATASE 2C // PROTEIN PHOSPHATASE 2C 33-RELATED	0	0	0
Misin01G000600	hypothetical protein SORBI_001G006200	0	-0.0770341	-5.29798	-0.0396172	-0.8137	0	0	0	0
Misin11G222100	peroxisomal (S)-2-hydroxy-acid oxidase GLO5; peroxisomal -2-hydroxy-acid oxidase glo5	0	-0.959404	-1.05908	0.0110608	-0.827149	(1 of 2) PTHR10578//PTHR10578:SF72 - S -2-HYDROXY-ACID OXIDASE-RELATED // SUBFAMILY NOT NAMED	0	0	0
Misin02G010900	PHD finger protein; phd finger protein	0	-0.55971	-0.968101	-0.0697709	-0.830458	(1 of 21) KOG1632 - Uncharacterized PHD Zn-finger protein	AT3G11200	AL2	alfin-like 2
Misin03G067000	predicted protein; calreticulin precursor	0	-0.633701	-0.250272	-1.45105	-0.834778	(1 of 10) K08057 - calreticulin (CALR)	0	0	0
Misin03G340200	pyruvate dehydrogenase (acetyl-transferring) kinase, mitochondrial-like; pyruvate dehydrogenase (acetyl-transferring) mitochondrial-like	0	-0.28865	-0.685733	-0.187573	-0.838515	(1 of 4) 2.7.11.2 - [Pyruvate dehydrogenase (acetyl-transferring)] kinase / Pyruvate dehydrogenase kinase (phosphorylating)	AT3G06483	PDK	pyruvate dehydrogenase kinase
Misin04G331900	tubulin alpha-1 chain; alpha-tubulin	0	-0.468153	-0.492595	0.0254348	-0.850822	(1 of 11) K07374 - tubulin alpha (TUBA)	AT5G19770	TUA3	tubulin alpha-3
Misin07G454700	pentatricopeptide repeat-containing protein At1g31920; pentatricopeptide repeat-containing protein at1g31920	0	-0.364037	-0.437495	-0.0993581	-0.858163	(1 of 4) PF01535//PF13812//PF14432 - PPR repeat (PPR) // Pentatricopeptide repeat domain (PPR_3) // DYW family of nucleic acid deaminases (DYW_deaminase)	AT1G31920	AT1G31920	0
Misin02G348700	probable E3 ubiquitin-protein ligase RHC1A; probable e3 ubiquitin-protein ligase rhc1a	0	-0.494512	-0.525975	-0.217699	-0.864706	(1 of 4) PTHR22763//PTHR22763:SF24 - RING ZINC FINGER PROTEIN // SUBFAMILY NOT NAMED	AT2G40830	RHC1A	RING-H2 finger C1A
Misin07G196000	glycine-rich RNA-binding protein RZ1A-like; glycine-rich rna-binding protein rz1a-like	0	-0.430133	-0.0180224	-0.0211884	-0.865447	(1 of 7) K12885 - heterogeneous nuclear ribonucleoprotein G (RBMX, HNRNPG)	AT3G26420	ATRZ-1A	0
MisinT120200	E3 SUMO-protein ligase SIZ2; e3 sumo-protein ligase siz2	0	-0.0155119	-0.106018	-0.0489378	-0.866895	(1 of 6) PTHR10782//PTHR10782:SF42 - ZINC FINGER MIZ DOMAIN-CONTAINING PROTEIN // SUBFAMILY NOT NAMED	AT5G60410	SIZ1	0
Misin19G101700	serine/threonine-protein kinase EDR1-like; serine threonine-protein kinase edr1-like	0	-0.572268	-0.961272	-0.154699	-0.867259	(1 of 2) PTHR23257//PTHR23257:SF481 - SERINE-THREONINE PROTEIN KINASE // SUBFAMILY NOT NAMED	AT1G18160	AT1G18160	0
Misin07G396900	salt tolerance-like protein; zinc finger protein	0	-0.628342	-0.499171	-0.0894224	-0.878296	(1 of 37) PF00643 - B-box zinc finger (zf-B_box)	AT1G06040	STO	SALT TOLERANCE
Misin17G236500	probable ubiquitin-conjugating enzyme E2 24 isoform X1; probable ubiquitin-conjugating enzyme e2 24 isoform x1	0	-0.0575645	-0.424227	0.0352402	-0.879566	(1 of 2) KOG0895 - Ubiquitin-conjugating enzyme	AT2G33770	PHO2	phosphate 2
Misin11G063000	Pi21 protein; pi21 protein	0	-0.0930277	-0.686937	-0.286942	-0.890913	(1 of 4) PTHR22814//PTHR22814:SF119 - COPPER TRANSPORT PROTEIN ATOX1-RELATED // SUBFAMILY NOT NAMED	AT4G16380	AT4G16380	0
Misin05G029800	serine/threonine-protein kinase HT1-like; serine threonine-protein kinase ht1-like	0	-0.610536	-0.944307	-0.0945351	-0.892037	(1 of 2) PTHR23257//PTHR23257:SF501 - SERINE-THREONINE PROTEIN KINASE // SUBFAMILY NOT NAMED	0	0	0
Misin02G491300	ATP binding protein; atp binding protein	0	-0.637374	-0.308335	0.0919473	-0.908289	(1 of 2) PTHR24361//PTHR24361:SF357 - MITOGEN-ACTIVATED KINASE KINASE KINASE // SUBFAMILY NOT NAMED	AT4G10730	AT4G10730	0
Misin09G129900	Disease resistance protein RGA2; disease resistance protein rga2	0	-0.0098847	-0.231186	-0.0109261	-0.912831	(1 of 1) PTHR23155//PTHR23155:SF598 - LEUCINE-RICH REPEAT-CONTAINING PROTEIN // SUBFAMILY NOT NAMED	0	0	0
Misin12G154700	lactation elevated protein 1-like	0	0.105697	-0.291181	0.205415	-0.918372	(1 of 3) K18798 - protein AFG1 (AFG1, LACE1)	AT4G28070	AT4G28070	0
Misin12G201100	peroxisomal (S)-2-hydroxy-acid oxidase GLO3; hydroxyacid oxidase 1 isoform x2	0	-1.31909	-1.3	-0.0397239	-0.925048	(1 of 2) PTHR10578//PTHR10578:SF72 - S -2-HYDROXY-ACID OXIDASE-RELATED // SUBFAMILY NOT NAMED	0	0	0
Misin06G163000	ras-related protein RIC1; ras-related protein ric1	0	-0.182107	-0.190996	-0.118325	-0.928001	(1 of 8) K07874 - Ras-related protein Rab-1A (RAB1A)	0	0	0
Misin05G313100	cinnamoyl-CoA reductase 1; cinnamoyl- reductase 1	0	-0.73102	-0.726803	-0.0305522	-0.936574	(1 of 5) PTHR10366//PTHR10366:SF349 - NAD DEPENDENT EPIMERASE/DEHYDRATASE // SUBFAMILY NOT NAMED	0	0	0
Misin07G161600	predicted protein; uncharacterized protein loc100501788	0	-0.510723	0.0514448	-0.440113	-0.937517	(1 of 10) PTHR17130 - MITOCHONDRIAL OUTER MEMBRANE PROTEIN 25	AT5G17170	ENH1	enhancer of sos3-1
Misin01G334800	E3 ubiquitin-protein ligase EL5-like; e3 ubiquitin-protein ligase el5-like	0	-0.663733	-1.73119	-0.0235732	-0.945832	(1 of 2) PTHR14155//PTHR14155:SF109 - RING FINGER DOMAIN-CONTAINING // SUBFAMILY NOT NAMED	0	0	0
Misin12G280400	serine/threonine-protein kinase STY8-like; serine threonine-protein kinase sty8-like	0	-0.139564	-0.925868	-0.0102338	-0.951649	(1 of 5) PTHR23257//PTHR23257:SF516 - SERINE-THREONINE PROTEIN KINASE // SUBFAMILY NOT NAMED	0	0	0
Misin04G304300	glutamate receptor 3.4	0	-0.841497	-0.99502	-0.110101	-0.952077	(1 of 2) PTHR18966//PTHR18966:SF221 - IONOTROPIC GLUTAMATE RECEPTOR // SUBFAMILY NOT NAMED	0	0	0
Misin03G320700	zinc finger AN1 and C2H2 domain-containing stress-associated protein 16; zinc finger an1 and c2h2 domain-containing stress-associated protein 16	0	-0.0680228	-0.224789	0.0275977	-0.965966	(1 of 1) KOG3183 - Predicted Zn-finger protein	AT2G41835	AT2G41835	0
Misin04G027400	Photosystem I reaction center subunit psaK, chloroplastic; photosystem i reaction center subunit chloroplastic	0	-0.151218	-0.534105	-0.127646	-0.97257	(1 of 2) K02698 - photosystem I subunit X (psaK)	AT1G30380	PSAK	photosystem I subunit K
Misin03G166300	ZF-HD homeobox protein; zf-hd homeobox protein	0	-0.133688	-0.215259	-0.159093	-0.979434	(1 of 26) PF04770 - ZF-HD protein dimerisation region (ZF-HD_dimer)	AT3G28920	HB34	homeobox protein 34
Misin08G108800	Abscisic acid receptor PYL8; abscisic acid receptor pyl8	0	-0.62812	-0.977041	-0.035172	-0.991316	(1 of 11) K14496 - abscisic acid receptor PYR/PYL family (PYL)	AT5G53160	RCAR3	regulatory components of ABA receptor 3
Misin15G080000	photosystem I reaction center subunit N, chloroplastic; photosystem i reaction center subunit chloroplastic	0	-0.345877	-0.141068	-0.0371857	-0.992237	(1 of 1) K02701 - photosystem I subunit PsaN (psaN)	AT5G64040	PSAN	0
Misin07G545400	serine/threonine-protein phosphatase PP1; serine threonine-protein phosphatase pp1	0	-0.517103	-0.765489	-0.249263	-0.995155	(1 of 7) PTHR11668//PTHR11668:SF280 - SERINE/THREONINE PROTEIN PHOSPHATASE // SERINE/THREONINE-PROTEIN PHOSPHATASE PP1 ISOZYME 7	0	0	0
Misin19G069700	serine/threonine-protein phosphatase PP1; serine threonine-protein phosphatase pp1	0	-0.201353	-0.216077	-0.147681	-1.00158	(1 of 7) PTHR11668//PTHR11668:SF280 - SERINE/THREONINE PROTEIN PHOSPHATASE // SERINE/THREONINE-PROTEIN PHOSPHATASE PP1 ISOZYME 7	0	0	0
Misin07G465200	groundhog protein 7	0	-0.134289	-0.160408	-0.0927694	-1.01408	(1 of 1) PTHR22814:SF154 - HEAVY-METAL-ASSOCIATED DOMAIN-CONTAINING PROTEIN	0	0	0
Misin16G016800	calcium-transporting ATPase 4, endoplasmic reticulum-type-like; calcium-transporting atpase endoplasmic reticulum-type-like	0	-0.135287	-0.403717	-0.150367	-1.01831	(1 of 5) PF00122//PF00689//PF00690//PF00702 - E1-E2 ATPase (E1-E2_ATPase) // Cation transporting ATPase, C-terminus (Cation_ATPase_C) // Cation transporter/ATPase, N-terminus (Cation_ATPase_N) // haloacid dehalogenase-like hydrolase (Hydrolase)	0	0	0
Misin01G159100	chlorophyll a-b binding protein, chloroplastic; chlorophyll a-b binding chloroplastic	0	-0.131047	-0.214878	-0.123131	-1.02652	(1 of 2) K08913 - light-harvesting complex II chlorophyll a/b binding protein 2 (LHCB2)	AT2G05070	LHCB2.2	photosystem II light harvesting complex gene 2.2
Misin09G118400	Zinc finger CCCH type domain containing protein ZFN, putative, expressed; zinc finger ccch type domain containing protein expressed	0	-0.0898994	-0.996257	-0.0557211	-1.02906	(1 of 2) PTHR12506//PTHR12506:SF25 - PROTEIN PHOSPHATASE RELATED // SUBFAMILY NOT NAMED	AT3G02830	ZFN1	zinc finger protein 1
Misin01G374200	nifU-like protein 1, chloroplastic; nifu-like protein chloroplastic	0	-0.0709009	-0.28003	-0.371242	-1.04373	(1 of 8) PTHR11178 - IRON-SULFUR CLUSTER SCAFFOLD PROTEIN NFU-RELATED	AT4G01940	NFU1	NFU domain protein 1
Misin08G071100	putative multidrug resistance protein	0	-0.155244	-0.0233242	0.146347	-1.05832	(1 of 6) PTHR24221//PTHR24221:SF141 - FAMILY NOT NAMED // ABC TRANSPORTER B FAMILY MEMBER 15-RELATED	AT3G28345	ABCB15	ATP-binding cassette B15
Misin08G193600	predicted protein; zinc finger protein	0	-0.734712	-0.623432	-0.00430102	-1.06256	(1 of 37) PF00643 - B-box zinc finger (zf-B_box)	AT1G06040	STO	SALT TOLERANCE
Misin18G243500	cysteine-rich receptor-like protein kinase 10 isoform X1; cysteine-rich receptor-like protein kinase 10 isoform x1	0	-0.121783	-0.295708	0.0252129	-1.06531	(1 of 2745) 2.7.11.1 - Non-specific serine/threonine protein kinase / Threonine-specific protein kinase	0	0	0
Misin09G031800	actin-7-like	0	-0.133374	-0.685639	-0.039323	-1.07129	(1 of 6) PTHR11937//PTHR11937:SF254 - ACTIN // SUBFAMILY NOT NAMED	AT5G09810	ACT7	actin 7
Misin04G146300	ubiquitin-conjugating enzyme E2-17 kDa; ubiquitin-conjugating enzyme e2-17 kda	0	-0.103456	-0.650408	-0.164594	-1.07553	(1 of 18) K06689 - ubiquitin-conjugating enzyme E2 D/E (UBE2D_E, UBC4, UBC5)	0	0	0
Misin08G075400	probable protein phosphatase 2C 12; probable protein phosphatase 2c 12	0	-0.585406	-0.813412	-0.198112	-1.08606	(1 of 2) PTHR13832//PTHR13832:SF308 - PROTEIN PHOSPHATASE 2C // SUBFAMILY NOT NAMED	0	0	0
Misin02G237900	EF-Hand containing protein; ef-hand containing protein	0	-0.425828	-0.854921	-1.68147	-1.09813	(1 of 4) PTHR34574//PTHR34574:SF2 - FAMILY NOT NAMED // EF-HAND CONTAINING PROTEIN-LIKE	AT4G38810	AT4G38810	0
Misin04G324400	Chlorophyll a-b binding protein of LHCII type III, chloroplastic; chlorophyll a-b binding protein of lhcii type chloroplastic	0	-0.169245	-0.485696	-0.155048	-1.09967	(1 of 2) K08914 - light-harvesting complex II chlorophyll a/b binding protein 3 (LHCB3)	AT5G54270	LHCB3	light-harvesting chlorophyll B-binding protein 3
Misin07G262300	ACT domain-containing protein ACR6-like isoform X1; act domain-containing protein acr6-like isoform x1	0	-0.263041	-0.393897	-0.0567285	-1.11086	(1 of 26) 2.7.7.59 - [Protein-PII] uridylyltransferase / Uridylyl removing enzyme	0	0	0
Misin04G255100	rhodanese-like domain-containing protein 14, chloroplastic; rhodanese-like domain-containing protein chloroplastic	0	-0.277722	-0.658066	-0.0811022	-1.116	(1 of 6) PTHR12231:SF112 - RHODANESE-LIKE DOMAIN-CONTAINING PROTEIN 14, CHLOROPLASTIC	AT4G27700	AT4G27700	0
Misin07G045000	translation factor GUF1 homolog, chloroplastic; translation factor guf1 chloroplastic	0	-0.0972983	-0.53579	-0.0185952	-1.12323	(1 of 2) K03596 - GTP-binding protein LepA (lepA)	AT5G08650	AT5G08650	0
Misin07G533500	UDP-glucose:glycoprotein glucosyltransferase; udp-glucose:glycoprotein glucosyltransferase	0	-0.0951987	-0.315832	-0.150457	-1.12385	(1 of 2) PTHR11226 - UDP-GLUCOSE GLYCOPROTEIN:GLUCOSYLTRANSFERASE	AT1G71220	EBS1	EMS-mutagenized bri1 suppressor 1
Misin11G254500	phytol kinase	0	-0.820089	-0.384578	-0.842074	-1.12708	(1 of 1) K18678 - phytol kinase (VTE5)	AT5G04490	VTE5	vitamin E pathway gene 5
Misin12G260200	molybdopterin biosynthesis protein CNX1; molybdopterin biosynthesis protein cnx1	0	-0.0848918	0.0653237	-0.186018	-1.13758	(1 of 2) 2.10.1.1 - Molybdopterin molybdotransferase	AT5G20990	B73	0
Misin14G011800	Tetrapyrrole-binding protein, chloroplastic; tetrapyrrole-binding chloroplastic	0	-0.0557034	-0.428746	-0.208286	-1.13778	(1 of 3) PTHR34800:SF1 - TETRAPYRROLE-BINDING PROTEIN, CHLOROPLASTIC	AT3G59400	GUN4	GENOMES UNCOUPLED 4
Misin04G296100	probable protein phosphatase 2C 62; probable protein phosphatase 2c 62	0	-0.303285	-0.741887	-0.10627	-1.15634	(1 of 2) PTHR13832:SF333 - PROTEIN PHOSPHATASE 2C 39-RELATED	AT3G15260	AT3G15260	0
MisinT251400	predicted protein; udp-glycosyltransferase 86a1	0	-0.311762	-0.442679	-0.0938991	-1.157	(1 of 4) PTHR11926//PTHR11926:SF383 - GLUCOSYL/GLUCURONOSYL TRANSFERASES // SUBFAMILY NOT NAMED	AT2G36970	AT2G36970	0
Misin03G102800	photosystem I reaction center subunit IV A; photosystem i reaction center subunit iv a	0	-0.237818	-0.357878	-0.0629095	-1.16449	(1 of 2) K02693 - photosystem I subunit IV (psaE)	AT2G20260	PSAE-2	photosystem I subunit E-2
MisinT414800	photosystem I reaction center subunit N, chloroplastic; photosystem i reaction center subunit chloroplastic	0	-0.600389	-0.199077	-0.0459309	-1.16515	(1 of 2) PTHR36814//PTHR36814:SF1 - FAMILY NOT NAMED // PHOTOSYSTEM I REACTION CENTER SUBUNIT N, CHLOROPLASTIC	AT5G64040	PSAN	0
MisinT023100	Plastocyanin, chloroplastic; plastocyanin precursor	0	-0.29622	-0.601513	-0.260918	-1.16656	(1 of 2) K02638 - plastocyanin (petE)	AT1G20340	DRT112	DNA-DAMAGE-REPAIR/TOLERATION PROTEIN 112
[truncated: 216 more rows]
