# Supplementary material for: Physiological and transcriptional response to drought stress among bioenergy grass Miscanthus species
Source: Biotechnol Biofuels. 2021 Mar 6;14:60. doi: 10.1186/s13068-021-01915-z (PMC7937229; doi:10.1186/s13068-021-01915-z)
Supplement: Supplementary file 16 — Additional file 16: Table S12. Candidate genes in the water/glycerol transport highlighted by our analysis. [file 13068_2021_1915_MOESM16_ESM.xlsx]

## Sheet: Sheet1
genes_uniq	Msac_FC	Msin_FC	Mxg_FC	H3n_FC	Msin desc	EC	Ath_ID	Ath genename	Ath desc	Ath-uniprot	Ath-uniprot-gename	Ath-uniprot-desc	Rice_ID	Rice_desc	Rice_Uniprot	Uniprot_desc	Uniprot_genename
Misin01G219200	0.145692	0.0240207	4.74729	0.00552563	(1 of 5) PTHR19139//PTHR19139:SF146 - AQUAPORIN TRANSPORTER // SUBFAMILY NOT NAMED	-	#N/A	#N/A	#N/A	#N/A	#N/A	#N/A	#N/A	#N/A	#N/A	#N/A	#N/A
Misin03G107200	1.18448	0.0777772	1.67075	0.00523917	(1 of 21) K09872 - aquaporin PIP (PIP)	-	AT2G37170	PIP2B	Aquaporin PIP2-2 (Plasma membrane intrinsic protein 2-2) (AtPIP2;2) (Plasma membrane intrinsic protein 2b) (PIP2b) (TMP2b)	P43287	PIP2-2 PIP2B At2g37170 T2N18.7	plasma membrane intrinsic protein 2	LOC_Os07g26690	Probable aquaporin PIP2-1 (OsPIP2;1) (Plasma membrane intrinsic protein 2-1) (Plasma membrane intrinsic protein 2a) (PIP2a)	Q8H5N9	PIP21_ORYSJ	PIP2-1 PIP2a Os07g0448800 LOC_Os07g26690 OJ1047_A06.117 OsJ_023145
Misin03G326300	7.70718	0.00382398	0.187669	NA	(1 of 5) PTHR19139//PTHR19139:SF146 - AQUAPORIN TRANSPORTER // SUBFAMILY NOT NAMED	-	#N/A	#N/A	#N/A	#N/A	#N/A	#N/A	#N/A	#N/A	#N/A	#N/A	#N/A
Misin04G263800	1.01666	0.461896	0.597977	0.175348	(1 of 2) PTHR19139//PTHR19139:SF160 - AQUAPORIN TRANSPORTER // SUBFAMILY NOT NAMED	-	#N/A	#N/A	#N/A	#N/A	#N/A	#N/A	LOC_Os09g36930	Probable aquaporin PIP2-7 (OsPIP2;7) (Plasma membrane intrinsic protein 2-7)	Q651D5	PIP27_ORYSJ	PIP2-7 Os09g0541000 LOC_Os09g36930 B1274F11.29-1 B1274F11.29-2 P0478E02.3
Misin07G413400	0.0422333	0.0527111	3.59267	0.00954459	(1 of 21) K09872 - aquaporin PIP (PIP)	-	AT2G37170	PIP2B	Aquaporin PIP2-2 (Plasma membrane intrinsic protein 2-2) (AtPIP2;2) (Plasma membrane intrinsic protein 2b) (PIP2b) (TMP2b)	P43287	PIP2-2 PIP2B At2g37170 T2N18.7	plasma membrane intrinsic protein 2	LOC_Os02g41860	Probable aquaporin PIP2-2 (OsPIP2;2) (Plasma membrane intrinsic protein 2-2)	Q6K215	PIP22_ORYSJ	PIP2-2 Os02g0629200 LOC_Os02g41860 B1469H02.22-1
Misin07G437200	0.465681	0.122385	2.0421	0.468779	(1 of 3) PTHR19139//PTHR19139:SF140 - AQUAPORIN TRANSPORTER // SUBFAMILY NOT NAMED	-	AT1G01620	PIP1C	Aquaporin PIP1-3 (AtPIP1;3) (Plasma membrane intrinsic protein 1c) (PIP1c) (Transmembrane protein B) (TMP-B)	Q08733	PIP1-3 PIP1C TMPB At1g01620 F22L4.16	plasma membrane intrinsic protein 1C	LOC_Os02g44630	Aquaporin PIP1-1 (OsPIP1;1) (Plasma membrane intrinsic protein 1-1) (Plasma membrane intrinsic protein 1a) (PIP1a) (Water channel protein RWC1) (RWC-1)	Q6EU94	PIP11_ORYSJ	PIP1-1 PIP1A RWC1 Os02g0666200 LOC_Os02g44630 OJ1486_E07.10 OsJ_007594 P0461B08.25
Misin07G481100	1.8425	0.152421	2.69109	1.9495	(1 of 4) PTHR19139//PTHR19139:SF142 - AQUAPORIN TRANSPORTER // SUBFAMILY NOT NAMED	-	#N/A	#N/A	#N/A	#N/A	#N/A	#N/A	LOC_Os02g51110	Aquaporin NIP2-1 (Low silicon protein 1) (NOD26-like intrinsic protein 2-1) (OsNIP2;1) (Silicon influx transporter LSI1)	Q6Z2T3	NIP21_ORYSJ	NIP2-1 LSI1 SIIT1 Os02g0745100 LOC_Os02g51110 OJ1118_G04.16 OJ1734_E02.43 OsJ_008085
Misin07G548500	5.27782	0.0319361	3.71003	7.24506	(1 of 5) PTHR19139//PTHR19139:SF146 - AQUAPORIN TRANSPORTER // SUBFAMILY NOT NAMED	-	AT1G01620	PIP1C	Aquaporin PIP1-3 (AtPIP1;3) (Plasma membrane intrinsic protein 1c) (PIP1c) (Transmembrane protein B) (TMP-B)	Q08733	PIP1-3 PIP1C TMPB At1g01620 F22L4.16	plasma membrane intrinsic protein 1C	LOC_Os02g57720	Aquaporin PIP 1-3 (OsPIP1;3) (Plasma membrane intrinsic protein 1-3) (Water channel protein RWC3) (RWC-3)	Q9SXF8	PIP13_ORYSJ	PIP1-3 RWC3 Os02g0823100 LOC_Os02g57720 OJ1136_C04.6 OsJ_008613
Misin08G232800	0.607024	0.240867	1.48083	0.0117272	(1 of 3) PTHR19139//PTHR19139:SF140 - AQUAPORIN TRANSPORTER // SUBFAMILY NOT NAMED	-	AT1G01620	PIP1C	Aquaporin PIP1-3 (AtPIP1;3) (Plasma membrane intrinsic protein 1c) (PIP1c) (Transmembrane protein B) (TMP-B)	Q08733	PIP1-3 PIP1C TMPB At1g01620 F22L4.16	plasma membrane intrinsic protein 1C	#N/A	#N/A	#N/A	#N/A	#N/A
Misin08G270100	1.64839	0.13694	2.21138	1.2981	(1 of 4) PTHR19139//PTHR19139:SF142 - AQUAPORIN TRANSPORTER // SUBFAMILY NOT NAMED	-	#N/A	#N/A	#N/A	#N/A	#N/A	#N/A	#N/A	#N/A	#N/A	#N/A	#N/A
Misin12G174400	1.20534	0.165934	1.46034	0.0649172	(1 of 5) PTHR19139//PTHR19139:SF146 - AQUAPORIN TRANSPORTER // SUBFAMILY NOT NAMED	-	AT1G01620	PIP1C	Aquaporin PIP1-3 (AtPIP1;3) (Plasma membrane intrinsic protein 1c) (PIP1c) (Transmembrane protein B) (TMP-B)	Q08733	PIP1-3 PIP1C TMPB At1g01620 F22L4.16	plasma membrane intrinsic protein 1C	#N/A	#N/A	#N/A	#N/A	#N/A
Misin18G085200	0.0221257	0.024129	0.205291	0.0248631	(1 of 5) PTHR27000:SF188 - LRR RECEPTOR-LIKE SERINE/THREONINE-PROTEIN KINASE ERECTA	2.7.11.1	AT2G26330	ER	LRR receptor-like serine/threonine-protein kinase ERECTA (EC 2.7.11.1) (Protein QUANTITATIVE RESISTANCE TO PLECTOSPHAERELLA 1) (Protein QUANTITATIVE RESISTANCE TO RALSTONIA SOLANACEARUM 1) (Protein TRANSPIRATION EFFICIENCY 1)	Q42371	ERECTA ER QRP1 QRS1 TE1 At2g26330 T1D16.3	Leucine-rich receptor-like protein kinase family protein	LOC_Os06g10230	LRR receptor-like serine/threonine-protein kinase ER1 (EC 2.7.11.1) (ERECTA homolog 1) (ER homolog 1) (OsER1) (Receptor-like cytoplasmic kinase 204) (OsRLCK204)	Q69SP5	EREC1_ORYSJ	ER1 RLCK204 Os06g0203800 LOC_Os06g10230 OSJNBa0016O19.39
MisinT569700	0.578693	-0.00369695	1.5236	1.40391	(1 of 2) PTHR19139//PTHR19139:SF160 - AQUAPORIN TRANSPORTER // SUBFAMILY NOT NAMED	-	#N/A	#N/A	#N/A	#N/A	#N/A	#N/A	#N/A	#N/A	#N/A	#N/A	#N/A
